# Supplementary material for: Mechanistic Insight Into the Polymorph‐Dependent Photosalient Effect of a White Light or Two‐Photon Activated Photoreactive Molecular Salt
Source: Angew Chem Int Ed Engl. 2026 May 23;65(30):e5518257. doi: 10.1002/anie.5518257 (PMC13383077; doi:10.1002/anie.5518257)
Supplement: Supplementary file 2 — Supporting File 2: anie72811‐sup‐0002‐MovieS1‐S4.zip. [file ANIE-65-e5518257-s002.zip]

Archive with 4 entries (4 files):
- Movie1.mp4
- Movie2.mp4
- Movie3.mov
- Movie4.mp4
