# Supplementary material for: Mechanistic Insight Into the Polymorph‐Dependent Photosalient Effect of a White Light or Two‐Photon Activated Photoreactive Molecular Salt
Source: Angew Chem Int Ed Engl. 2026 May 23;65(30):e5518257. doi: 10.1002/anie.5518257 (PMC13383077; doi:10.1002/anie.5518257)
Supplement: Supplementary file 3 — Supporting File 3: anie72811‐sup‐0003‐DataFile.zip. [file ANIE-65-e5518257-s001.zip]

Archive with 3 entries (3 files):
- OHT-T-2-III.cif
- OHT-T-I.cif
- OHT-T-II.cif
