# Supplementary material for: Mechanistic Insight Into the Polymorph‐Dependent Photosalient Effect of a White Light or Two‐Photon Activated Photoreactive Molecular Salt
Source: Angew Chem Int Ed Engl. 2026 May 23;65(30):e5518257. doi: 10.1002/anie.5518257 (PMC13383077; doi:10.1002/anie.5518257)
Supplement: Supplementary file 3 — Supporting File 3: anie72811‐sup‐0003‐DataFile.zip. [file ANIE-65-e5518257-s001.zip › OHT-T-2-III.cif]

data_OHT-T-2-II
_audit_creation_date               2026-01-23
_audit_creation_method
;
Olex2 1.5
(compiled 2025.05.31 svn.r86d253d1 for OlexSys, GUI svn.r7254)
;
_shelx_SHELXL_version_number       '2019/3'
_audit_contact_author_address      ?
_audit_contact_author_email        ?
_audit_contact_author_name         ''
_audit_contact_author_phone        ?
_publ_contact_author_id_orcid      ?
_publ_section_references
;
Dolomanov, O.V., Bourhis, L.J., Gildea, R.J, Howard, J.A.K. & Puschmann, H.
 (2009), J. Appl. Cryst. 42, 339-341.

Sheldrick, G.M. (2015). Acta Cryst. C71, 3-8.
;
_chemical_name_common              ?
_chemical_name_systematic          ?
_chemical_formula_moiety           '2(C7 H7 O3 S), C24 H26 N4 O2 S4'
_chemical_formula_sum              'C38 H40 N4 O8 S6'
_chemical_formula_weight           873.10
_chemical_melting_point            ?
loop_
  _atom_type_symbol
  _atom_type_description
  _atom_type_scat_dispersion_real
  _atom_type_scat_dispersion_imag
  _atom_type_scat_source
 'C' 'C' 0.0033 0.0016 'International Tables Vol C Tables 4.2.6.8 and 6.1.1.4'
 'H' 'H' 0.0000 0.0000 'International Tables Vol C Tables 4.2.6.8 and 6.1.1.4'
 'N' 'N' 0.0061 0.0033 'International Tables Vol C Tables 4.2.6.8 and 6.1.1.4'
 'O' 'O' 0.0106 0.0060 'International Tables Vol C Tables 4.2.6.8 and 6.1.1.4'
 'S' 'S' 0.1246 0.1234 'International Tables Vol C Tables 4.2.6.8 and 6.1.1.4'

_shelx_space_group_comment
;
The symmetry employed for this shelxl refinement is uniquely defined
by the following loop, which should always be used as a source of
symmetry information in preference to the above space-group names.
They are only intended as comments.
;
_space_group_crystal_system        'tetragonal'
_space_group_IT_number             86
_space_group_name_H-M_alt          'P 42/n'
_space_group_name_Hall             '-P 4bc'
loop_
  _space_group_symop_operation_xyz
 'x, y, z'
 '-x+1/2, -y+1/2, z'
 '-y, x+1/2, z+1/2'
 'y+1/2, -x, z+1/2'
 '-x, -y, -z'
 'x-1/2, y-1/2, -z'
 'y, -x-1/2, -z-1/2'
 '-y-1/2, x, -z-1/2'

_cell_length_a                     23.184(2)
_cell_length_b                     23.184(2)
_cell_length_c                     7.9596(10)
_cell_angle_alpha                  90
_cell_angle_beta                   90
_cell_angle_gamma                  90
_cell_volume                       4278.3(10)
_cell_formula_units_Z              4
_cell_measurement_reflns_used      4833
_cell_measurement_temperature      150.00
_cell_measurement_theta_max        20.044
_cell_measurement_theta_min        2.705
_shelx_estimated_absorpt_T_max     ?
_shelx_estimated_absorpt_T_min     ?
_exptl_absorpt_coefficient_mu      0.373
_exptl_absorpt_correction_T_max    0.7452
_exptl_absorpt_correction_T_min    0.6426
_exptl_absorpt_correction_type     multi-scan
_exptl_absorpt_process_details
;
SADABS-2016/2 (Bruker,2016/2) was used for absorption correction.
wR2(int) was 0.1250 before and 0.0850 after correction.
The Ratio of minimum to maximum transmission is 0.8623.
The \l/2 correction factor is Not present.
;
_exptl_absorpt_special_details     ?
_exptl_crystal_colour              ?
_exptl_crystal_density_diffrn      1.355
_exptl_crystal_density_meas        ?
_exptl_crystal_density_method      ?
_exptl_crystal_description         prism
_exptl_crystal_F_000               1824
_exptl_crystal_size_max            0.60
_exptl_crystal_size_mid            0.55
_exptl_crystal_size_min            0.50
_exptl_transmission_factor_max     ?
_exptl_transmission_factor_min     ?
_diffrn_reflns_av_R_equivalents    0.2143
_diffrn_reflns_av_unetI/netI       0.1192
_diffrn_reflns_Laue_measured_fraction_full  0.998
_diffrn_reflns_Laue_measured_fraction_max  0.998
_diffrn_reflns_limit_h_max         27
_diffrn_reflns_limit_h_min         -27
_diffrn_reflns_limit_k_max         27
_diffrn_reflns_limit_k_min         -25
_diffrn_reflns_limit_l_max         9
_diffrn_reflns_limit_l_min         -9
_diffrn_reflns_number              54198
_diffrn_reflns_point_group_measured_fraction_full  0.998
_diffrn_reflns_point_group_measured_fraction_max  0.998
_diffrn_reflns_theta_full          25.080
_diffrn_reflns_theta_max           25.080
_diffrn_reflns_theta_min           2.485
_diffrn_ambient_temperature        150.00
_diffrn_detector_area_resol_mean   ?
_diffrn_measured_fraction_theta_full  0.998
_diffrn_measured_fraction_theta_max  0.998
_diffrn_measurement_device_type    'Bruker D8 Ventuere, Microfocused source, Photon III'
_diffrn_measurement_method         ?
_diffrn_radiation_type             MoK\a
_diffrn_radiation_wavelength       0.71073
_diffrn_source                     ?
_reflns_Friedel_coverage           0.000
_reflns_Friedel_fraction_full      .
_reflns_Friedel_fraction_max       .
_reflns_number_gt                  1831
_reflns_number_total               3809
_reflns_special_details
;
 Reflections were merged by SHELXL according to the crystal
 class for the calculation of statistics and refinement.
 
 Structure factors included contributions from the .fab file.
 
 _reflns_Friedel_fraction is defined as the number of unique
 Friedel pairs measured divided by the number that would be
 possible theoretically, ignoring centric projections and
 systematic absences.
;
_reflns_threshold_expression       'I > 2\s(I)'
_computing_cell_refinement         'SAINT V8.40B (?, 2016)'
_computing_data_collection         ?
_computing_data_reduction          'SAINT V8.40B (?, 2016)'
_computing_molecular_graphics      'Olex2 1.5 (Dolomanov et al., 2009)'
_computing_publication_material    'Olex2 1.5 (Dolomanov et al., 2009)'
_computing_structure_refinement    'SHELXL 2019/3 (Sheldrick, 2015)'
_computing_structure_solution      'SHELXT 2018/2 (Sheldrick, 2018)'
_refine_diff_density_max           0.381
_refine_diff_density_min           -0.485
_refine_diff_density_rms           0.069
_refine_ls_extinction_coef         .
_refine_ls_extinction_method       none
_refine_ls_goodness_of_fit_ref     1.015
_refine_ls_hydrogen_treatment      constr
_refine_ls_matrix_type             full
_refine_ls_number_parameters       285
_refine_ls_number_reflns           3809
_refine_ls_number_restraints       0
_refine_ls_R_factor_all            0.1583
_refine_ls_R_factor_gt             0.0666
_refine_ls_restrained_S_all        1.015
_refine_ls_shift/su_max            0.000
_refine_ls_shift/su_mean           0.000
_refine_ls_structure_factor_coef   Fsqd
_refine_ls_weighting_details      
 'w=1/[\s^2^(Fo^2^)+(0.0605P)^2^+6.8086P] where P=(Fo^2^+2Fc^2^)/3'
_refine_ls_weighting_scheme        calc
_refine_ls_wR_factor_gt            0.1463
_refine_ls_wR_factor_ref           0.1973
_refine_special_details            ?
_olex2_refinement_description
;
1. Fixed Uiso
 At 1.2 times of:
  All C(H) groups
 At 1.5 times of:
  All C(H,H,H) groups, All O(H) groups
2. Others
 Sof(O00O)=Sof(O1A)=Sof(O0)=1-FVAR(1)
 Sof(O005)=Sof(O00N)=Sof(O1)=FVAR(1)
3.a Ternary CH refined with riding coordinates:
 C009(H009), C00B(H00B)
3.b Aromatic/amide H refined with riding coordinates:
 C00A(H00K), C00E(H00E), C00F(H00F), C00G(H00L), C00J(H00N), C00M(H00M),
 C00O(H00O), C00P(H00P)
3.c Idealised Me refined as rotating group:
 C00H(H00A,H00C,H00G), C00R(H00Q,H00R,H00S), C00S(H00H,H00I,H00J)
3.d Idealised tetrahedral OH refined as rotating group:
 O00D(H00D)
;
_atom_sites_solution_hydrogens     geom
_atom_sites_solution_primary       ?
_atom_sites_solution_secondary     ?
loop_
  _atom_site_label
  _atom_site_type_symbol
  _atom_site_fract_x
  _atom_site_fract_y
  _atom_site_fract_z
  _atom_site_U_iso_or_equiv
  _atom_site_adp_type
  _atom_site_occupancy
  _atom_site_site_symmetry_order
  _atom_site_calc_flag
  _atom_site_refinement_flags_posn
  _atom_site_refinement_flags_adp
  _atom_site_refinement_flags_occupancy
  _atom_site_disorder_assembly
  _atom_site_disorder_group
 S001 S 0.88219(6) 0.45321(6) 0.53417(18) 0.0470(4) Uani 1 1 d . . . . .
 S002 S 0.52081(7) 0.64313(6) 0.45530(19) 0.0530(5) Uani 1 1 d . . . . .
 S003 S 0.58703(10) 0.74901(7) 0.3459(3) 0.1046(9) Uani 1 1 d . . . . .
 N004 N 0.57452(17) 0.58796(16) 0.2391(5) 0.0380(10) Uani 1 1 d . . . . .
 O005 O 0.8383(10) 0.4708(10) 0.3982(15) 0.043(4) Uani 0.561(13) 1 d . . P A
 1
 N006 N 0.5974(2) 0.64210(19) 0.2234(6) 0.0534(13) Uani 1 1 d . . . . .
 C007 C 0.8745(2) 0.3782(2) 0.5663(6) 0.0372(12) Uani 1 1 d . . . . .
 C008 C 0.5341(2) 0.5804(2) 0.3512(6) 0.0360(12) Uani 1 1 d . . . . .
 C009 C 0.5068(2) 0.5240(2) 0.3829(6) 0.0385(12) Uani 1 1 d . . . . .
 H009 H 0.494085 0.506458 0.274274 0.046 Uiso 1 1 calc R U . . .
 C00A C 0.9122(2) 0.3404(2) 0.4897(7) 0.0466(14) Uani 1 1 d . . . . .
 H00K H 0.942219 0.354474 0.419289 0.056 Uiso 1 1 calc R U . . .
 C00B C 0.5434(2) 0.4784(2) 0.4871(7) 0.0442(14) Uani 1 1 d . . . . .
 H00B H 0.545505 0.441128 0.424081 0.053 Uiso 1 1 calc R U . . .
 C00C C 0.6021(2) 0.4944(2) 0.5507(7) 0.0481(14) Uani 1 1 d . . . . .
 O00D O 0.76623(18) 0.5417(3) 0.7195(7) 0.111(2) Uani 1 1 d . . . . .
 H00D H 0.792009 0.524409 0.665215 0.167 Uiso 1 1 calc R U . . .
 C00E C 0.6103(2) 0.5389(3) 0.6662(7) 0.0495(15) Uani 1 1 d . . . . .
 H00E H 0.577692 0.558944 0.708998 0.059 Uiso 1 1 calc R U . . .
 C00F C 0.6649(2) 0.5544(3) 0.7195(8) 0.0601(17) Uani 1 1 d . . . . .
 H00F H 0.669386 0.585358 0.796602 0.072 Uiso 1 1 calc R U . . .
 C00G C 0.9057(3) 0.2814(3) 0.5172(8) 0.0582(16) Uani 1 1 d . . . . .
 H00L H 0.931549 0.255257 0.464086 0.070 Uiso 1 1 calc R U . . .
 C00H C 0.5966(2) 0.5440(2) 0.1253(7) 0.0503(15) Uani 1 1 d . . . . .
 H00A H 0.614376 0.562607 0.027584 0.075 Uiso 1 1 calc R U . . .
 H00C H 0.564872 0.519223 0.088119 0.075 Uiso 1 1 calc R U . . .
 H00G H 0.625572 0.520605 0.183767 0.075 Uiso 1 1 calc R U . . .
 C00I C 0.8632(3) 0.2601(3) 0.6185(8) 0.0608(17) Uani 1 1 d . . . . .
 C00J C 0.8308(2) 0.3576(3) 0.6657(7) 0.0519(15) Uani 1 1 d . . . . .
 H00N H 0.804400 0.383599 0.716694 0.062 Uiso 1 1 calc R U . . .
 C00K C 0.7132(3) 0.5253(4) 0.6618(10) 0.078(2) Uani 1 1 d . . . . .
 C00L C 0.5714(3) 0.6757(2) 0.3287(8) 0.0587(17) Uani 1 1 d . . . . .
 C00M C 0.6507(3) 0.4655(3) 0.4935(8) 0.0663(19) Uani 1 1 d . . . . .
 H00M H 0.646410 0.434428 0.416589 0.080 Uiso 1 1 calc R U . . .
 O00N O 0.8551(4) 0.4804(3) 0.6999(8) 0.045(3) Uani 0.561(13) 1 d . . P A 1
 C00O C 0.8252(3) 0.2987(3) 0.6916(8) 0.0633(18) Uani 1 1 d . . . . .
 H00O H 0.794815 0.284684 0.760538 0.076 Uiso 1 1 calc R U . . .
 C00P C 0.7055(3) 0.4812(4) 0.5470(11) 0.085(3) Uani 1 1 d . . . . .
 H00P H 0.738167 0.461370 0.503960 0.101 Uiso 1 1 calc R U . . .
 C00R C 0.8566(4) 0.1960(3) 0.6495(10) 0.096(3) Uani 1 1 d . . . . .
 H00Q H 0.842939 0.177135 0.546734 0.144 Uiso 1 1 calc R U . . .
 H00R H 0.828677 0.189625 0.740060 0.144 Uiso 1 1 calc R U . . .
 H00S H 0.893987 0.179613 0.681875 0.144 Uiso 1 1 calc R U . . .
 C00S C 0.6321(4) 0.7583(3) 0.1606(12) 0.118(3) Uani 1 1 d . . . . .
 H00H H 0.611711 0.743506 0.061618 0.176 Uiso 1 1 calc R U . . .
 H00I H 0.668234 0.736933 0.175428 0.176 Uiso 1 1 calc R U . . .
 H00J H 0.640601 0.799309 0.144829 0.176 Uiso 1 1 calc R U . . .
 O1 O 0.9368(3) 0.4701(3) 0.5101(15) 0.046(3) Uani 0.561(13) 1 d . . P A 1
 O00O O 0.9056(5) 0.4741(3) 0.6879(10) 0.052(4) Uani 0.439(13) 1 d . . P A 2
 O1A O 0.9347(4) 0.4502(5) 0.3992(18) 0.048(3) Uani 0.439(13) 1 d . . P A 2
 O0 O 0.8366(11) 0.4722(11) 0.465(2) 0.036(4) Uani 0.439(13) 1 d . . P A 2

loop_
  _atom_site_aniso_label
  _atom_site_aniso_U_11
  _atom_site_aniso_U_22
  _atom_site_aniso_U_33
  _atom_site_aniso_U_23
  _atom_site_aniso_U_13
  _atom_site_aniso_U_12
 S001 0.0506(10) 0.0493(9) 0.0411(9) 0.0064(7) -0.0093(8) -0.0123(7)
 S002 0.0717(11) 0.0384(8) 0.0489(9) -0.0095(7) -0.0129(8) 0.0122(7)
 S003 0.1339(19) 0.0328(10) 0.147(2) -0.0033(11) -0.0493(16) -0.0141(10)
 N004 0.040(2) 0.034(2) 0.039(3) 0.000(2) -0.007(2) -0.009(2)
 O005 0.046(5) 0.057(6) 0.026(8) 0.013(8) -0.021(8) -0.002(4)
 N006 0.053(3) 0.036(3) 0.071(4) 0.007(3) -0.012(3) -0.016(2)
 C007 0.032(3) 0.044(3) 0.035(3) 0.004(2) -0.002(2) -0.001(2)
 C008 0.037(3) 0.037(3) 0.034(3) 0.002(2) -0.004(2) -0.001(2)
 C009 0.044(3) 0.035(3) 0.037(3) 0.003(2) 0.006(2) 0.003(2)
 C00A 0.039(3) 0.057(4) 0.044(3) 0.000(3) 0.000(3) -0.002(3)
 C00B 0.048(3) 0.036(3) 0.049(4) 0.004(3) 0.019(3) 0.007(2)
 C00C 0.039(3) 0.054(4) 0.052(4) 0.017(3) 0.011(3) 0.016(3)
 O00D 0.029(3) 0.167(5) 0.137(5) 0.079(4) -0.002(3) -0.001(3)
 C00E 0.035(3) 0.065(4) 0.049(4) 0.025(3) 0.009(3) 0.010(3)
 C00F 0.036(4) 0.085(5) 0.059(4) 0.028(3) 0.008(3) 0.002(3)
 C00G 0.056(4) 0.065(4) 0.054(4) -0.004(3) -0.011(3) 0.011(3)
 C00H 0.045(3) 0.054(4) 0.052(4) -0.010(3) 0.016(3) -0.010(3)
 C00I 0.071(5) 0.049(4) 0.062(4) 0.006(3) -0.034(4) -0.003(3)
 C00J 0.048(4) 0.065(4) 0.043(4) 0.001(3) 0.010(3) -0.008(3)
 C00K 0.037(4) 0.116(6) 0.082(6) 0.061(5) 0.011(4) 0.016(4)
 C00L 0.065(4) 0.033(3) 0.078(5) 0.001(3) -0.024(3) -0.008(3)
 C00M 0.066(5) 0.065(4) 0.069(4) 0.027(3) 0.034(4) 0.034(3)
 O00N 0.044(6) 0.054(4) 0.038(4) -0.010(3) -0.005(3) 0.013(3)
 C00O 0.058(4) 0.071(5) 0.062(4) 0.022(4) -0.005(3) -0.026(4)
 C00P 0.045(5) 0.111(6) 0.098(6) 0.055(5) 0.032(4) 0.040(4)
 C00R 0.143(7) 0.046(4) 0.100(6) 0.022(4) -0.058(5) -0.010(4)
 C00S 0.133(8) 0.073(5) 0.147(8) 0.048(5) -0.022(6) -0.051(5)
 O1 0.024(4) 0.041(4) 0.075(8) 0.007(4) 0.005(4) 0.000(3)
 O00O 0.066(10) 0.048(5) 0.043(6) -0.015(4) -0.032(5) -0.008(5)
 O1A 0.035(5) 0.053(7) 0.058(8) 0.018(6) 0.020(5) 0.002(4)
 O0 0.027(6) 0.048(6) 0.032(11) 0.008(10) -0.020(9) -0.001(4)

_geom_special_details
;
 All esds (except the esd in the dihedral angle between two l.s. planes)
 are estimated using the full covariance matrix.  The cell esds are taken
 into account individually in the estimation of esds in distances, angles
 and torsion angles; correlations between esds in cell parameters are only
 used when they are defined by crystal symmetry.  An approximate (isotropic)
 treatment of cell esds is used for estimating esds involving l.s. planes.
;
loop_
  _geom_bond_atom_site_label_1
  _geom_bond_atom_site_label_2
  _geom_bond_distance
  _geom_bond_site_symmetry_2
  _geom_bond_publ_flag
 S001 O005 1.542(17) . ?
 S001 C007 1.766(5) . ?
 S001 O00N 1.590(6) . ?
 S001 O1 1.340(7) . ?
 S001 O00O 1.424(8) . ?
 S001 O1A 1.625(11) . ?
 S001 O0 1.27(2) . ?
 S002 C008 1.702(5) . ?
 S002 C00L 1.721(7) . ?
 S003 C00L 1.744(6) . ?
 S003 C00S 1.821(9) . ?
 N004 N006 1.368(5) . ?
 N004 C008 1.307(6) . ?
 N004 C00H 1.456(6) . ?
 N006 C00L 1.292(7) . ?
 C007 C00A 1.380(7) . ?
 C007 C00J 1.371(7) . ?
 C008 C009 1.474(7) . ?
 C009 H009 1.0000 . ?
 C009 C00B 1.559(7) 5_666 ?
 C009 C00B 1.589(7) . ?
 C00A H00K 0.9500 . ?
 C00A C00G 1.395(8) . ?
 C00B H00B 1.0000 . ?
 C00B C00C 1.498(8) . ?
 C00C C00E 1.395(8) . ?
 C00C C00M 1.388(7) . ?
 O00D H00D 0.8400 . ?
 O00D C00K 1.366(8) . ?
 C00E H00E 0.9500 . ?
 C00E C00F 1.384(8) . ?
 C00F H00F 0.9500 . ?
 C00F C00K 1.386(9) . ?
 C00G H00L 0.9500 . ?
 C00G C00I 1.366(8) . ?
 C00H H00A 0.9800 . ?
 C00H H00C 0.9800 . ?
 C00H H00G 0.9800 . ?
 C00I C00O 1.385(9) . ?
 C00I C00R 1.516(8) . ?
 C00J H00N 0.9500 . ?
 C00J C00O 1.386(8) . ?
 C00K C00P 1.383(10) . ?
 C00M H00M 0.9500 . ?
 C00M C00P 1.388(10) . ?
 C00O H00O 0.9500 . ?
 C00P H00P 0.9500 . ?
 C00R H00Q 0.9800 . ?
 C00R H00R 0.9800 . ?
 C00R H00S 0.9800 . ?
 C00S H00H 0.9800 . ?
 C00S H00I 0.9800 . ?
 C00S H00J 0.9800 . ?

loop_
  _geom_angle_atom_site_label_1
  _geom_angle_atom_site_label_2
  _geom_angle_atom_site_label_3
  _geom_angle
  _geom_angle_site_symmetry_1
  _geom_angle_site_symmetry_3
  _geom_angle_publ_flag
 O005 S001 C007 107.2(8) . . ?
 O005 S001 O00N 102.5(7) . . ?
 O00N S001 C007 103.3(3) . . ?
 O1 S001 O005 116.6(8) . . ?
 O1 S001 C007 113.8(3) . . ?
 O1 S001 O00N 112.1(5) . . ?
 O00O S001 C007 104.5(4) . . ?
 O00O S001 O1A 107.2(6) . . ?
 O1A S001 C007 97.5(4) . . ?
 O0 S001 C007 108.6(12) . . ?
 O0 S001 O00O 124.9(10) . . ?
 O0 S001 O1A 110.6(9) . . ?
 C008 S002 C00L 88.1(3) . . ?
 C00L S003 C00S 99.8(4) . . ?
 N006 N004 C00H 116.7(4) . . ?
 C008 N004 N006 117.6(4) . . ?
 C008 N004 C00H 125.7(4) . . ?
 C00L N006 N004 108.2(5) . . ?
 C00A C007 S001 119.7(4) . . ?
 C00J C007 S001 120.1(4) . . ?
 C00J C007 C00A 120.2(5) . . ?
 N004 C008 S002 110.3(4) . . ?
 N004 C008 C009 122.9(4) . . ?
 C009 C008 S002 126.7(4) . . ?
 C008 C009 H009 109.8 . . ?
 C008 C009 C00B 117.7(4) . 5_666 ?
 C008 C009 C00B 116.8(4) . . ?
 C00B C009 H009 109.8 5_666 . ?
 C00B C009 H009 109.8 . . ?
 C00B C009 C00B 91.7(4) 5_666 . ?
 C007 C00A H00K 120.5 . . ?
 C007 C00A C00G 119.0(5) . . ?
 C00G C00A H00K 120.5 . . ?
 C009 C00B C009 88.3(4) 5_666 . ?
 C009 C00B H00B 109.8 . . ?
 C009 C00B H00B 109.8 5_666 . ?
 C00C C00B C009 117.6(5) . 5_666 ?
 C00C C00B C009 119.8(4) . . ?
 C00C C00B H00B 109.8 . . ?
 C00E C00C C00B 121.9(5) . . ?
 C00M C00C C00B 120.5(6) . . ?
 C00M C00C C00E 117.6(6) . . ?
 C00K O00D H00D 109.5 . . ?
 C00C C00E H00E 119.4 . . ?
 C00F C00E C00C 121.2(5) . . ?
 C00F C00E H00E 119.4 . . ?
 C00E C00F H00F 119.6 . . ?
 C00E C00F C00K 120.8(7) . . ?
 C00K C00F H00F 119.6 . . ?
 C00A C00G H00L 119.2 . . ?
 C00I C00G C00A 121.6(6) . . ?
 C00I C00G H00L 119.2 . . ?
 N004 C00H H00A 109.5 . . ?
 N004 C00H H00C 109.5 . . ?
 N004 C00H H00G 109.5 . . ?
 H00A C00H H00C 109.5 . . ?
 H00A C00H H00G 109.5 . . ?
 H00C C00H H00G 109.5 . . ?
 C00G C00I C00O 118.3(6) . . ?
 C00G C00I C00R 121.5(7) . . ?
 C00O C00I C00R 120.1(7) . . ?
 C007 C00J H00N 120.1 . . ?
 C007 C00J C00O 119.9(6) . . ?
 C00O C00J H00N 120.1 . . ?
 O00D C00K C00F 118.6(9) . . ?
 O00D C00K C00P 123.1(7) . . ?
 C00P C00K C00F 118.3(7) . . ?
 S002 C00L S003 121.5(4) . . ?
 N006 C00L S002 115.7(4) . . ?
 N006 C00L S003 122.8(5) . . ?
 C00C C00M H00M 119.5 . . ?
 C00C C00M C00P 121.0(7) . . ?
 C00P C00M H00M 119.5 . . ?
 C00I C00O C00J 120.9(6) . . ?
 C00I C00O H00O 119.5 . . ?
 C00J C00O H00O 119.5 . . ?
 C00K C00P C00M 121.0(6) . . ?
 C00K C00P H00P 119.5 . . ?
 C00M C00P H00P 119.5 . . ?
 C00I C00R H00Q 109.5 . . ?
 C00I C00R H00R 109.5 . . ?
 C00I C00R H00S 109.5 . . ?
 H00Q C00R H00R 109.5 . . ?
 H00Q C00R H00S 109.5 . . ?
 H00R C00R H00S 109.5 . . ?
 S003 C00S H00H 109.5 . . ?
 S003 C00S H00I 109.5 . . ?
 S003 C00S H00J 109.5 . . ?
 H00H C00S H00I 109.5 . . ?
 H00H C00S H00J 109.5 . . ?
 H00I C00S H00J 109.5 . . ?

loop_
  _geom_torsion_atom_site_label_1
  _geom_torsion_atom_site_label_2
  _geom_torsion_atom_site_label_3
  _geom_torsion_atom_site_label_4
  _geom_torsion
  _geom_torsion_site_symmetry_1
  _geom_torsion_site_symmetry_2
  _geom_torsion_site_symmetry_3
  _geom_torsion_site_symmetry_4
  _geom_torsion_publ_flag
 S001 C007 C00A C00G 179.6(4) . . . . ?
 S001 C007 C00J C00O -179.5(4) . . . . ?
 S002 C008 C009 C00B 6.2(7) . . . 5_666 ?
 S002 C008 C009 C00B -101.4(5) . . . . ?
 N004 N006 C00L S002 2.3(6) . . . . ?
 N004 N006 C00L S003 -178.8(4) . . . . ?
 N004 C008 C009 C00B 75.9(6) . . . . ?
 N004 C008 C009 C00B -176.5(4) . . . 5_666 ?
 O005 S001 C007 C00A 99.1(8) . . . . ?
 O005 S001 C007 C00J -80.3(8) . . . . ?
 N006 N004 C008 S002 -1.0(5) . . . . ?
 N006 N004 C008 C009 -178.7(4) . . . . ?
 C007 C00A C00G C00I -0.4(8) . . . . ?
 C007 C00J C00O C00I 0.0(9) . . . . ?
 C008 S002 C00L S003 178.7(4) . . . . ?
 C008 S002 C00L N006 -2.5(5) . . . . ?
 C008 N004 N006 C00L -0.8(6) . . . . ?
 C008 C009 C00B C009 122.4(5) . . . 5_666 ?
 C008 C009 C00B C00C 1.3(7) . . . . ?
 C009 C00B C00C C00E -42.5(7) 5_666 . . . ?
 C009 C00B C00C C00E 62.6(7) . . . . ?
 C009 C00B C00C C00M 138.5(5) 5_666 . . . ?
 C009 C00B C00C C00M -116.3(6) . . . . ?
 C00A C007 C00J C00O 1.1(8) . . . . ?
 C00A C00G C00I C00O 1.5(8) . . . . ?
 C00A C00G C00I C00R -179.4(5) . . . . ?
 C00B C009 C00B C009 -0.004(0) 5_666 . . 5_666 ?
 C00B C009 C00B C00C -121.1(6) 5_666 . . . ?
 C00B C00C C00E C00F -177.8(5) . . . . ?
 C00B C00C C00M C00P 177.7(5) . . . . ?
 C00C C00E C00F C00K -1.2(8) . . . . ?
 C00C C00M C00P C00K 1.5(10) . . . . ?
 O00D C00K C00P C00M 179.2(5) . . . . ?
 C00E C00C C00M C00P -1.3(8) . . . . ?
 C00E C00F C00K O00D -179.3(5) . . . . ?
 C00E C00F C00K C00P 1.4(9) . . . . ?
 C00F C00K C00P C00M -1.5(10) . . . . ?
 C00G C00I C00O C00J -1.3(9) . . . . ?
 C00H N004 N006 C00L 177.6(5) . . . . ?
 C00H N004 C008 S002 -179.3(4) . . . . ?
 C00H N004 C008 C009 3.0(7) . . . . ?
 C00J C007 C00A C00G -1.0(8) . . . . ?
 C00L S002 C008 N004 1.8(4) . . . . ?
 C00L S002 C008 C009 179.4(5) . . . . ?
 C00M C00C C00E C00F 1.2(8) . . . . ?
 O00N S001 C007 C00A -153.1(5) . . . . ?
 O00N S001 C007 C00J 27.5(5) . . . . ?
 C00R C00I C00O C00J 179.5(5) . . . . ?
 C00S S003 C00L S002 -170.6(4) . . . . ?
 C00S S003 C00L N006 10.7(6) . . . . ?
 O1 S001 C007 C00A -31.3(7) . . . . ?
 O1 S001 C007 C00J 149.2(7) . . . . ?
 O00O S001 C007 C00A -105.8(7) . . . . ?
 O00O S001 C007 C00J 74.7(7) . . . . ?
 O1A S001 C007 C00A 4.2(6) . . . . ?
 O1A S001 C007 C00J -175.2(6) . . . . ?
 O0 S001 C007 C00A 118.9(10) . . . . ?
 O0 S001 C007 C00J -60.5(10) . . . . ?

_smtbx_masks_special_details       ?
loop_
  _smtbx_masks_void_nr
  _smtbx_masks_void_average_x
  _smtbx_masks_void_average_y
  _smtbx_masks_void_average_z
  _smtbx_masks_void_volume
  _smtbx_masks_void_count_electrons
  _smtbx_masks_void_content
 1 0.250 0.250 0.250 178.2 38.3 ?
 2 0.750 0.750 0.750 178.2 38.3 ?

_shelx_res_file
;
TITL Borbone_UNINA_150k_a.res in P4(2)/n
    borbone_unina_150k_a.res
    created by SHELXL-2019/3 at 04:55:49 on 23-Jan-2026
REM Old TITL Borbone_UNINA_150k in P4(2)/n
REM SHELXT solution in P4(2)/n: R1 0.328, Rweak 0.036, Alpha 0.061
REM <I/s> 0.247 for 302 systematic absences, Orientation as input
REM Formula found by SHELXT: C22 N2 O2 S3
CELL 0.71073 23.1842 23.1842 7.9596 90 90 90
ZERR 4 0.0022 0.0022 0.001 0 0 0
LATT 1
SYMM 0.5-X,0.5-Y,+Z
SYMM -Y,0.5+X,0.5+Z
SYMM 0.5+Y,-X,0.5+Z
SFAC C H N O S
UNIT 152 160 16 32 24

L.S. 10
PLAN  7
TEMP -123.15
CONF
BOND
LIST 6
MORE -1
BOND $H
ABIN
fmap 2
acta
REM <olex2.extras>
REM <HklSrc "%.\\borbone_unina_150k_a.hkl">
REM </olex2.extras>

WGHT    0.060500    6.808600
FVAR       0.34093   0.56126
S001  5    0.882188    0.453205    0.534172    11.00000    0.05064    0.04925 =
         0.04109    0.00640   -0.00928   -0.01227
S002  5    0.520812    0.643128    0.455303    11.00000    0.07170    0.03839 =
         0.04894   -0.00950   -0.01289    0.01216
S003  5    0.587026    0.749008    0.345920    11.00000    0.13386    0.03276 =
         0.14709   -0.00328   -0.04925   -0.01409
N004  3    0.574517    0.587958    0.239078    11.00000    0.03996    0.03440 =
         0.03949   -0.00018   -0.00665   -0.00861
PART 1
O005  4    0.838250    0.470833    0.398185    21.00000    0.04593    0.05674 =
         0.02635    0.01327   -0.02072   -0.00151

PART 0
N006  3    0.597356    0.642104    0.223357    11.00000    0.05341    0.03572 =
         0.07115    0.00671   -0.01219   -0.01612

C007  1    0.874460    0.378214    0.566254    11.00000    0.03217    0.04421 =
         0.03514    0.00373   -0.00171   -0.00145
C008  1    0.534058    0.580391    0.351227    11.00000    0.03734    0.03672 =
         0.03390    0.00218   -0.00358   -0.00133
C009  1    0.506831    0.523974    0.382915    11.00000    0.04436    0.03453 =
         0.03665    0.00312    0.00554    0.00277
AFIX  13
H009  2    0.494085    0.506458    0.274274    11.00000   -1.20000
AFIX   0

C00A  1    0.912242    0.340448    0.489660    11.00000    0.03862    0.05675 =
         0.04434    0.00021    0.00029   -0.00157
AFIX  43
H00K  2    0.942219    0.354474    0.419289    11.00000   -1.20000
AFIX   0

C00B  1    0.543408    0.478386    0.487085    11.00000    0.04759    0.03595 =
         0.04891    0.00386    0.01915    0.00688
AFIX  13
H00B  2    0.545505    0.441128    0.424081    11.00000   -1.20000
AFIX   0
C00C  1    0.602095    0.494367    0.550683    11.00000    0.03886    0.05405 =
         0.05152    0.01684    0.01080    0.01621
O00D  4    0.766228    0.541737    0.719536    11.00000    0.02936    0.16705 =
         0.13675    0.07909   -0.00163   -0.00116
AFIX 147
H00D  2    0.792009    0.524409    0.665215    11.00000   -1.50000
AFIX   0
C00E  1    0.610261    0.538890    0.666175    11.00000    0.03482    0.06495 =
         0.04880    0.02543    0.00891    0.00968
AFIX  43
H00E  2    0.577692    0.558944    0.708998    11.00000   -1.20000
AFIX   0
C00F  1    0.664924    0.554391    0.719529    11.00000    0.03555    0.08535 =
         0.05939    0.02802    0.00780    0.00216
AFIX  43
H00F  2    0.669386    0.585358    0.796602    11.00000   -1.20000
AFIX   0

C00G  1    0.905743    0.281357    0.517151    11.00000    0.05600    0.06502 =
         0.05358   -0.00408   -0.01131    0.01128
AFIX  43
H00L  2    0.931549    0.255257    0.464086    11.00000   -1.20000
AFIX   0

C00H  1    0.596644    0.544003    0.125335    11.00000    0.04532    0.05384 =
         0.05179   -0.01005    0.01628   -0.01019
AFIX 137
H00A  2    0.614376    0.562607    0.027584    11.00000   -1.50000
H00C  2    0.564872    0.519223    0.088119    11.00000   -1.50000
H00G  2    0.625572    0.520605    0.183767    11.00000   -1.50000
AFIX   0

C00I  1    0.863193    0.260112    0.618479    11.00000    0.07127    0.04930 =
         0.06174    0.00554   -0.03430   -0.00267
C00J  1    0.830778    0.357592    0.665673    11.00000    0.04776    0.06493 =
         0.04305    0.00116    0.01032   -0.00841
AFIX  43
H00N  2    0.804400    0.383599    0.716694    11.00000   -1.20000
AFIX   0

C00K  1    0.713232    0.525271    0.661849    11.00000    0.03678    0.11564 =
         0.08196    0.06136    0.01147    0.01618
C00L  1    0.571407    0.675661    0.328652    11.00000    0.06542    0.03259 =
         0.07814    0.00115   -0.02443   -0.00793
C00M  1    0.650696    0.465464    0.493512    11.00000    0.06582    0.06454 =
         0.06857    0.02667    0.03379    0.03384
AFIX  43
H00M  2    0.646410    0.434428    0.416589    11.00000   -1.20000
AFIX   0

PART 1
O00N  4    0.855144    0.480380    0.699861    21.00000    0.04436    0.05392 =
         0.03792   -0.00970   -0.00459    0.01336
PART 0
C00O  1    0.825175    0.298728    0.691606    11.00000    0.05752    0.07065 =
         0.06174    0.02158   -0.00469   -0.02568
AFIX  43
H00O  2    0.794815    0.284684    0.760538    11.00000   -1.20000
AFIX   0

C00P  1    0.705487    0.481194    0.546968    11.00000    0.04482    0.11067 =
         0.09823    0.05531    0.03218    0.03974
AFIX  43
H00P  2    0.738167    0.461370    0.503960    11.00000   -1.20000
AFIX   0

C00R  1    0.856618    0.195953    0.649530    11.00000    0.14340    0.04572 =
         0.09971    0.02152   -0.05841   -0.00959
AFIX 137
H00Q  2    0.842939    0.177135    0.546734    11.00000   -1.50000
H00R  2    0.828677    0.189625    0.740060    11.00000   -1.50000
H00S  2    0.893987    0.179613    0.681875    11.00000   -1.50000
AFIX   0

C00S  1    0.632095    0.758256    0.160551    11.00000    0.13302    0.07284 =
         0.14685    0.04822   -0.02167   -0.05112
AFIX 137
H00H  2    0.611711    0.743506    0.061618    11.00000   -1.50000
H00I  2    0.668234    0.736933    0.175428    11.00000   -1.50000
H00J  2    0.640601    0.799309    0.144829    11.00000   -1.50000
AFIX   0

PART 1
O1    4    0.936830    0.470095    0.510140    21.00000    0.02357    0.04098 =
         0.07464    0.00661    0.00536   -0.00025
PART 2
O00O  4    0.905623    0.474132    0.687918   -21.00000    0.06571    0.04816 =
         0.04277   -0.01471   -0.03210   -0.00839
O1A   4    0.934726    0.450243    0.399241   -21.00000    0.03505    0.05264 =
         0.05756    0.01782    0.01971    0.00152
O0    4    0.836584    0.472215    0.464998   -21.00000    0.02669    0.04796 =
         0.03233    0.00760   -0.01962   -0.00093
HKLF 4


REM  Borbone_UNINA_150k_a.res in P4(2)/n
REM wR2 = 0.1973, GooF = S = 1.015, Restrained GooF = 1.015 for all data
REM R1 = 0.0666 for 1831 Fo > 4sig(Fo) and 0.1583 for all 3809 data
REM 285 parameters refined using 0 restraints

END

WGHT      0.0595      6.9511

REM Highest difference peak  0.381,  deepest hole -0.485,  1-sigma level  0.069
Q1    1   0.7697  0.5494  0.7711  11.00000  0.05    0.38
Q2    1   0.7712  0.5003  0.6981  11.00000  0.05    0.31
Q3    1   0.5988  0.7419  0.3182  11.00000  0.05    0.28
Q4    1   0.8907  0.1624  0.5387  11.00000  0.05    0.26
Q5    1   0.5620  0.5618 -0.0346  11.00000  0.05    0.26
Q6    1   0.6388  0.5492  0.0998  11.00000  0.05    0.26
Q7    1   0.5578  0.7578  0.3849  11.00000  0.05    0.26
;
_shelx_res_checksum                36559
_shelx_hkl_file
;
   2   1   0    1.40    3.50
   1  -2   0   -2.70    6.40
   1  -2   0   -3.50    3.20
  -2  -1   0    2.80    3.40
  -1   2   0    0.20    5.90
  -1   2   0   -3.60    5.20
  -2  -1   0   -1.20    2.90
  -2  -1   0   -3.40    3.80
   1   2   0   -6.00    6.50
   2  -1   0    0.90    3.30
  -2   1   0    2.00    4.70
  -2   1   0    0.90    3.30
  -1  -2   0   -1.00    3.10
  -1  -2   0    3.50    3.50
   2  -1   0    0.20    4.50
   2   2   0    4.90    5.00
   2   2   0    6.30    4.60
   2   2   0   -0.60    7.80
  -2   2   0    4.10    5.60
   2  -2   0    3.10    7.00
   2  -2   0    3.60    4.80
  -2  -2   0    2.40    4.70
  -2  -2   0    3.70    4.20
  -2  -2   0    0.20    4.80
  -2   2   0   -1.70    7.70
  -3  -2   0    6.70    6.70
  -2   3   0   23.40   11.60
  -2   3   0   -4.00   10.90
  -2   3   0    2.20    6.70
   2  -3   0   -0.60    9.10
  -3  -2   0    2.10    7.40
   3   2   0    3.80    6.10
   2  -3   0    0.80    6.50
   3   2   0    2.60    6.20
   3   2   0   -9.10    8.10
   3   2   0   -2.10    7.30
   1  -3   0 1485.55  304.67
  -1   3   0 1535.05  305.07
  -3  -1   0 1568.94  303.87
  -3  -1   0 1640.54  304.57
  -3  -1   0 1610.74  304.47
   1  -3   0 1488.25  304.97
  -1   3   0 1587.14  307.07
  -1   3   0 1712.33  305.07
  -1   3   0 1464.55  304.67
   3   1   0 1524.15  304.37
   3   1   0 1597.74  304.57
   3   1   0 1499.75  304.77
   3   1   0 1573.14  304.27
  -3  -1   0 1518.55  304.97
   0   3   0   -2.40    5.40
   0   3   0   -7.60    9.90
   0   3   0   -3.60    5.30
   3   0   0    2.10    5.00
  -3   0   0   -0.90    5.10
   0  -3   0   -3.60    5.00
   0  -3   0   -3.10    4.20
  -3   0   0   -0.80    4.10
   3   0   0   -3.10    5.30
  -3   0   0   -3.00    5.70
   1   3   0 1149.19  222.98
   3  -1   0 1070.89  222.78
  -3   1   0 1138.99  223.48
  -3   1   0 1145.89  222.78
   1   3   0 1117.09  222.78
  -1  -3   0 1052.19  222.78
  -1  -3   0 1282.67  222.78
   1   3   0 1206.48  225.48
   3  -1   0 1100.99  223.28
   2   3   0   15.60    7.60
   3  -2   0   10.70    9.10
   2   3   0   -5.80    6.20
  -3   2   0    7.90    7.50
   2   3   0    1.30   12.00
   3  -2   0   -0.20    5.90
  -3   2   0    3.10    5.10
  -2  -3   0   -3.10    6.00
  -2  -3   0  -13.80    4.70
  -3   2   0   -1.90    9.90
  -3  -3   0  775.82  147.69
   3  -3   0  738.93  148.49
   3   3   0  772.02  147.69
  -3   3   0  815.52  150.58
  -3  -3   0  723.03  147.29
  -3   3   0  682.93  148.99
   3   3   0  773.62  147.59
  -3  -3   0  695.13  147.39
   3   3   0  698.13  149.49
  -3   3   0  759.02  147.99
   3  -3   0  777.82  147.89
   3  -4   0    0.90    7.40
   4   3   0   19.20   10.30
  -4  -3   0    2.20    7.20
   4   3   0   -3.10    7.60
   3  -4   0   -6.50   12.70
  -3   4   0   10.60    9.90
  -3   4   0    5.00   14.50
  -4  -3   0    4.90    9.70
  -3   4   0    2.30   14.50
   4   3   0   -3.70   12.50
  -4  -3   0    3.80    7.40
  -2   4   0  563.44  101.69
  -4  -2   0  502.25  100.59
  -4  -2   0  561.04  101.69
   2  -4   0  516.85  101.19
   4   2   0  471.35  100.59
  -2   4   0  373.96  102.09
   2  -4   0  480.65  102.19
   4   2   0  528.45  100.89
  -2   4   0  474.15  104.79
   4   2   0  535.15  101.39
   4   2   0  542.75  100.89
  -4  -2   0  470.15  100.39
  -4  -1   0   -5.20    8.20
   1  -4   0    3.70    7.80
   4   1   0   16.90    8.70
   4   1   0    8.10    7.50
  -1   4   0   -3.80    6.70
  -1   4   0   34.40   12.70
   4   1   0    1.10    7.70
  -4  -1   0   -0.70    6.60
   1  -4   0   21.00   11.80
  -1   4   0   -2.60    7.80
  -1   4   0   13.30   14.10
  -4  -1   0    3.60    6.90
   0   4   0   66.59   23.20
   4   0   0   46.50   12.40
   4   0   0   53.79   14.70
   0  -4   0   33.00   12.00
   0  -4   0   45.70   13.40
  -4   0   0   31.20   13.00
  -4   0   0   33.80   11.80
   0   4   0   40.00   12.60
  -4   0   0   45.10   12.90
   0   4   0   37.20   12.50
  -1  -4   0   -6.90    7.00
  -1  -4   0   -9.20    5.80
  -4   1   0    3.40    6.80
   1   4   0    1.60    7.30
   1   4   0   -5.50    6.70
   4  -1   0   -5.60    8.10
   1   4   0    1.00   13.80
  -4   1   0   16.40   10.60
   4  -1   0   11.70    7.50
  -4   2   0  209.68   44.00
   2   4   0  276.57   44.50
  -2  -4   0  237.98   44.10
  -2  -4   0  180.48   44.00
   2   4   0  242.78   51.49
  -4   2   0  194.08   44.30
  -4   2   0  206.98   46.50
   4  -2   0  201.68   44.10
   2   4   0  169.28   43.70
   4  -2   0  190.08   45.50
   3   4   0    3.00    8.20
   3   4   0    1.70   16.00
  -4   3   0    8.30    9.30
  -4   3   0    1.40   12.10
  -3  -4   0   -3.90    7.30
  -3  -4   0    8.80    8.80
   3   4   0    5.00    8.20
   4  -3   0   -9.50    7.30
   4  -3   0  -18.50    8.50
  -4   3   0  -12.50   11.40
   4  -4   0 4241.28  815.62
  -4  -4   0 3982.30  814.62
   4  -4   0 4078.99  815.02
  -4  -4   0 4243.08  814.92
  -4   4   0 4153.18  815.12
   4   4   0 4121.19  814.52
  -4   4   0 4130.49  816.12
  -4   4   0 4244.68  817.52
   4   4   0 4209.88  814.72
   4   4   0 4279.57  816.72
  -4  -4   0 4286.67  814.42
  -4   5   0  -12.70   16.10
   4  -5   0    6.40    8.90
  -4   5   0   -6.10   16.70
  -4   5   0   -2.80    9.10
   5   4   0   26.80   12.70
   5   4   0  -18.30   13.60
  -5  -4   0   16.20   10.30
   5   4   0    0.50    8.60
  -5  -4   0   16.50   11.10
   4  -5   0   20.20   15.80
  -5  -4   0    2.40    6.90
  -3   5   0  158.98   37.20
   3  -5   0  143.59   37.20
  -3   5   0  206.38   47.50
  -5  -3   0  147.89   37.80
  -5  -3   0  195.18   37.20
   5   3   0  134.09   37.60
  -5  -3   0  146.79   36.10
   3  -5   0  173.58   39.80
   5   3   0  158.68   36.80
   5   3   0  152.98   37.00
   5   3   0  202.18   37.20
  -3   5   0  195.68   41.70
   5   2   0   -2.10    7.90
  -2   5   0   15.50   19.30
   2  -5   0    9.00   10.10
  -2   5   0   -4.00   13.40
   5   2   0    0.50    8.50
  -5  -2   0    0.30    7.80
  -5  -2   0  -13.50    8.60
   2  -5   0  -11.30   12.50
   5   2   0  -15.00    6.50
  -5  -2   0    7.20    7.60
   5   2   0   10.30   10.40
  -2   5   0   -1.60    9.70
  -5  -1   0  980.40  199.28
   5   1   0  928.11  198.88
   5   1   0 1098.69  198.48
  -1   5   0 1000.80  203.88
   1  -5   0  961.90  198.88
  -1   5   0 1164.08  199.38
  -5  -1   0 1003.60  198.58
   1  -5   0 1008.90  199.58
   5   1   0 1057.29  198.68
  -1   5   0  910.41  198.98
  -1   5   0  989.80  199.08
  -5  -1   0  967.20  198.38
  -5   0   0    2.80    7.80
   0   5   0  -24.10   16.20
   0   5   0    4.30   10.00
   5   0   0  -11.60    7.70
   0   5   0   10.30    9.90
   5   0   0    9.60    8.90
  -5   0   0    6.70    8.90
   0  -5   0   -3.70    7.20
  -5   0   0   10.40   10.80
   0  -5   0   -8.00    7.60
   1   5   0 6954.00 1353.06
   5  -1   0 7024.90 1353.06
  -5   1   0 6810.92 1353.96
  -1  -5   0 6855.51 1352.86
   5  -1   0 7007.80 1353.76
   1   5   0 6852.91 1353.26
   1   5   0 7399.76 1357.26
  -1  -5   0 6863.71 1353.26
  -5   1   0 6865.51 1353.06
   2   5   0   -8.50    7.10
  -5   2   0   -1.50    6.90
  -5   2   0    0.00    9.40
  -5   2   0  -11.80    9.60
  -2  -5   0   14.00    8.50
   2   5   0  -10.40   19.10
  -5   2   0   -3.70   10.50
   2   5   0   -6.20    8.30
   5  -2   0    6.40    7.90
  -2  -5   0   14.50   10.70
   5  -2   0    9.60   11.30
   3   5   0   18.00    9.90
  -5   3   0   10.90    8.60
   3   5   0   13.90   21.50
   5  -3   0    3.20    9.30
  -3  -5   0   -0.60    8.70
  -5   3   0    0.10   14.30
  -5   3   0  -21.40   11.90
   5  -3   0   38.50   14.50
  -5   3   0   18.80   11.20
  -3  -5   0   17.70   10.60
   3   5   0   30.50   11.30
  -5   4   0  -28.40   13.70
  -4  -5   0   -4.80    9.00
   4   5   0    3.30   18.40
   4   5   0   11.70    9.80
  -5   4   0   -5.00   15.00
  -5   4   0    7.30   10.20
  -4  -5   0   -5.20    8.60
   5  -4   0  -13.30    7.70
   5  -4   0   -4.30   12.10
   4   5   0    4.70   10.20
  -4  -5   0    5.40    8.90
   5   5   0  220.58   48.30
   5  -5   0  222.58   51.79
  -5   5   0  209.68   49.20
   5   5   0  241.88   55.19
   5  -5   0  217.68   49.20
  -5  -5   0  259.87   48.20
  -5  -5   0  205.58   48.30
  -5   5   0  212.58   54.79
   5   5   0  221.78   48.70
  -5  -5   0  196.28   48.20
  -5   5   0  231.58   53.39
  -6  -5   0  -26.90    7.60
  -5   6   0    7.00   18.60
   5  -6   0  -15.60    7.60
  -5   6   0    2.10   20.70
  -6  -5   0    3.60   10.30
  -5   6   0    3.70   11.20
   5  -6   0   13.00   14.80
   6   5   0   -6.00   16.60
   6   5   0  -22.60    9.20
  -6  -5   0    6.10   10.20
   6   5   0   -7.50    8.90
   6   4   0  733.03  140.59
  -6  -4   0  696.53  140.39
  -6  -4   0  761.92  140.49
  -6  -4   0  720.43  141.49
   6   4   0  709.53  141.99
   6   4   0  704.53  140.59
  -4   6   0  684.13  141.39
  -4   6   0  626.44  142.69
   4  -6   0  652.23  141.99
  -4   6   0  622.74  146.69
   4  -6   0  726.13  141.49
   6   3   0  -23.80   10.40
   3  -6   0   12.90   11.70
   6   3   0   -3.40   10.10
  -6  -3   0   -5.30    9.80
   6   3   0    9.60   10.10
   3  -6   0  -10.70   14.00
  -3   6   0  -31.20   12.80
  -3   6   0   -9.40   11.00
   6   3   0    0.90    9.70
  -3   6   0  -11.10   19.60
  -6  -3   0   -3.10    9.60
  -6  -3   0    6.00    8.70
  -6  -2   0 1111.89  228.58
  -2   6   0 1166.28  228.48
  -6  -2   0 1147.79  227.58
  -2   6   0 1025.60  228.88
  -2   6   0 1238.08  228.58
   2  -6   0 1159.58  228.98
  -2   6   0 1329.37  234.68
   6   2   0 1109.49  228.28
   6   2   0 1179.88  226.38
   2  -6   0 1213.88  228.58
  -6  -2   0 1107.29  227.28
   6   2   0 1206.98  227.78
   6   2   0 1083.19  227.48
  -6  -1   0   -4.40    8.10
   6   1   0   -7.20    8.90
  -1   6   0   -0.10    9.80
  -6  -1   0    5.60    8.80
   1  -6   0   -0.10   14.50
  -1   6   0    0.90   17.30
  -1   6   0   -2.10    9.30
   1  -6   0    5.80    9.20
  -6  -1   0   -5.70   10.90
   6   1   0  -10.30    8.00
   6   1   0    4.50    9.00
   0   6   0   96.09   23.90
   0  -6   0   77.39   22.40
   0  -6   0   89.39   22.40
   6   0   0   58.69   21.00
   0   6   0   51.69   21.60
  -6   0   0   94.19   22.80
   6   0   0   70.19   21.40
  -6   0   0  143.59   28.80
   0   6   0  146.39   33.50
  -6   0   0   88.99   22.00
   6  -1   0   10.40   10.70
  -6   1   0   -5.10   11.00
   6  -1   0   -2.10    8.70
   1   6   0   -6.00    8.50
  -1  -6   0   -4.20    8.00
  -1  -6   0   -0.70    8.90
   1   6   0   -1.70    9.50
   1   6   0  -10.70   21.60
  -6   1   0   -8.00    8.00
  -6   1   0   18.60   10.30
   6  -2   0  225.08   48.10
   2   6   0  203.68   48.30
   2   6   0  267.77   58.09
  -6   2   0  215.48   47.20
  -6   2   0  196.48   49.10
   2   6   0  229.68   48.60
  -2  -6   0  190.38   47.60
  -6   2   0  246.08   51.69
   6  -2   0  309.77   50.99
  -6   2   0  212.38   48.50
  -2  -6   0  217.08   47.40
  -6   3   0    3.90    8.70
  -6   3   0  -16.00    7.40
  -6   3   0  -12.20   12.00
  -3  -6   0   -8.60    7.70
  -6   3   0  -20.60   10.50
   3   6   0   14.90   21.70
   3   6   0    5.60    9.00
   3   6   0   -6.00    9.20
   6  -3   0  -10.60    9.50
  -3  -6   0    7.20    9.40
  -4  -6   0 1221.78  239.88
   6  -4   0 1194.18  239.88
  -6   4   0 1263.17  239.88
  -6   4   0 1185.78  240.18
  -6   4   0 1188.28  242.28
   6  -4   0 1339.37  241.18
  -4  -6   0 1082.69  238.88
  -6   4   0 1137.19  241.68
   4   6   0 1155.18  244.18
   4   6   0 1269.27  239.88
   4   6   0 1296.47  240.08
   6  -5   0    2.70   10.90
  -5  -6   0   -1.40    9.40
   5   6   0   -9.00   10.00
   5   6   0  -10.80   18.30
   6  -5   0   16.10   15.70
  -6   5   0   -1.30    9.00
  -5  -6   0   -3.40    9.70
   5   6   0   16.20   11.60
  -6   5   0   -8.80   17.60
  -5  -6   0   -4.70    8.90
  -6   5   0   -2.90   19.00
   6  -6   0 1396.96  279.17
   6   6   0 1544.15  278.37
  -6   6   0 1408.26  278.77
   6   6   0 1387.26  281.37
   6  -6   0 1413.56  278.67
  -6   6   0 1348.47  282.97
  -6  -6   0 1479.85  277.57
  -6  -6   0 1376.46  278.07
  -6  -6   0 1448.56  278.87
  -6   6   0 1286.57  280.77
   6   6   0 1322.97  277.77
  -6   7   0  -10.50   16.80
   6  -7   0   16.30   15.30
  -7  -6   0   33.20   13.60
   6  -7   0    1.70   10.40
   7   6   0    6.90   18.20
  -6   7   0   10.90   25.10
  -7  -6   0  -17.80    9.60
   7   6   0  -13.50    9.90
  -6   7   0   -4.40   10.80
   7   6   0   10.20   13.00
  -7  -6   0  -15.80    8.60
  -7  -5   0   53.19   20.00
  -5   7   0    9.20   25.10
  -7  -5   0   56.59   16.90
   7   5   0   63.69   18.70
  -5   7   0   46.80   20.50
   7   5   0   45.70   21.20
   5  -7   0   55.29   19.50
  -5   7   0   29.10   22.90
   7   5   0   45.20   16.80
  -7  -5   0   12.30   14.20
   5  -7   0   54.29   22.20
   7   4   0    0.30   10.80
  -7  -4   0   -6.40    9.10
   4  -7   0    3.40   11.10
  -4   7   0  -24.10   15.70
  -4   7   0  -11.00   10.50
  -7  -4   0    8.90   10.60
  -4   7   0   -0.90   21.30
   4  -7   0    0.50   14.90
   7   4   0    4.80   13.80
   7   4   0   -1.10    9.20
  -3   7   0   10.90   11.70
  -3   7   0   16.30   24.90
   3  -7   0   29.70   17.80
  -7  -3   0   22.30   15.30
  -3   7   0    5.60   12.20
   3  -7   0   41.10   15.00
  -3   7   0   -1.10   16.50
   7   3   0    4.50   11.70
  -7  -3   0   13.60   10.60
  -7  -3   0    7.80   10.30
   7   3   0   10.90   11.40
   7   3   0   14.10   11.70
   7   3   0   28.70   13.70
  -2   7   0   -5.20    8.80
  -7  -2   0  -10.00    7.50
   7   2   0   -5.20    9.10
  -7  -2   0    3.40   10.80
  -7  -2   0   -6.20    7.70
  -2   7   0   -2.00   23.50
   2  -7   0   -2.30    9.10
   7   2   0    2.70   11.20
   7   2   0  -16.70    9.60
  -2   7   0   -0.10   11.30
  -2   7   0  -19.90   13.60
   2  -7   0  -34.60   13.60
  -1   7   0  129.69   32.70
  -7  -1   0   90.99   33.00
  -1   7   0   80.19   40.80
   7   1   0  126.39   32.00
   1  -7   0  172.88   33.50
  -7  -1   0  133.79   31.80
   7   1   0  127.99   33.70
  -1   7   0  151.48   33.30
  -7  -1   0  137.49   32.00
   1  -7   0  144.69   35.40
   0   7   0    3.10   23.40
  -7   0   0   16.10   11.20
   7   0   0   37.00   12.70
  -7   0   0    6.40   10.60
   0  -7   0    7.40   11.50
   0   7   0   15.80   12.40
  -7   0   0   16.40   14.90
   0  -7   0   24.60   15.90
   0   7   0   -3.60   10.90
   0  -7   0   12.70   10.00
   7   0   0   -0.60   10.60
   7  -1   0 3616.54  652.03
   1   7   0 3262.47  651.73
   7  -1   0 3284.77  652.53
  -7   1   0 3230.68  651.53
   1   7   0 3357.26  652.03
  -1  -7   0 3391.36  652.13
  -1  -7   0 3254.17  651.43
  -7   1   0 3144.09  652.83
  -7   1   0 3458.65  649.83
   1   7   0 3232.38  657.23
  -2  -7   0    1.70    9.40
   2   7   0   -7.00    9.30
   2   7   0    0.20   11.00
  -7   2   0    3.20   14.10
   7  -2   0   12.80   12.70
  -7   2   0   -5.50    7.70
   7  -2   0    5.50    9.00
  -7   2   0   -5.20   12.50
  -2  -7   0    7.70   10.00
   2   7   0   49.40   25.00
  -7   2   0    1.00    8.90
  -7   3   0 2566.04  477.85
  -7   3   0 2722.13  480.05
   3   7   0 2249.07  477.15
  -3  -7   0 2171.68  476.45
  -7   3   0 2568.04  478.45
   7  -3   0 2464.95  478.45
   3   7   0 2379.06  477.35
   3   7   0 2587.74  483.45
  -7   3   0 2415.16  477.35
  -4  -7   0   -1.50    9.20
   4   7   0   -5.40   10.00
  -7   4   0   -1.70    9.80
   4   7   0   10.50   12.70
   4   7   0   36.70   23.00
  -4  -7   0  -11.90    8.00
   7  -4   0   15.70   15.40
  -7   4   0   -9.60   14.90
  -7   4   0    5.00    9.30
   7  -4   0  -12.30   10.00
  -7   4   0    7.20   17.30
   5   7   0  369.96   60.09
  -7   5   0  174.88   46.70
  -7   5   0  205.68   48.20
  -5  -7   0  238.88   47.20
  -5  -7   0  186.18   46.90
  -7   5   0  266.87   55.39
   5   7   0  193.88   47.70
   7  -5   0  185.58   49.30
  -7   5   0  228.48   55.29
   7  -5   0  184.38   47.10
  -5  -7   0  231.98   47.00
   5   7   0  215.78   48.20
  -7   6   0   -7.80    7.00
  -6  -7   0    7.20   10.90
  -6  -7   0   -6.10   10.00
  -6  -7   0    7.20   10.60
  -7   6   0    3.60   11.30
   6   7   0   -9.30   10.00
   6   7   0  -13.90    8.40
   7  -6   0    3.00   11.70
  -7   6   0   -6.10   17.50
   7  -6   0  -19.90   11.60
  -7   6   0   -5.60   19.10
   6   7   0   -4.60   20.20
   7   7   0   19.80   14.50
  -7   7   0   42.00   18.10
   7  -7   0   51.29   18.60
   7  -7   0   32.70   18.60
   7   7   0   34.00   24.50
  -7   7   0   24.40   21.10
  -7  -7   0   23.90   16.10
  -7  -7   0   32.70   17.50
  -7   7   0   31.00   26.10
   7   7   0   14.20   15.40
  -7  -7   0   52.39   15.90
   8   7   0  -14.00   10.40
  -8  -7   0   19.70   13.30
   8   7   0    6.10   13.50
  -7   8   0  -15.80   16.40
  -8  -7   0  -12.50   11.00
   7  -8   0    5.20   11.90
   8   7   0  -15.10   17.30
   7  -8   0   -1.60   13.90
  -8  -7   0   24.30   18.20
  -7   8   0  -22.20   20.50
  -6   8   0   25.30   20.90
   6  -8   0   -3.60   14.70
   8   6   0   -4.30   10.30
   8   6   0   51.99   17.10
  -8  -6   0   29.80   16.20
  -8  -6   0   33.50   14.80
  -8  -6   0   -3.80   10.70
  -6   8   0   51.39   30.60
   8   6   0   -0.30   16.40
   6  -8   0    8.10   12.90
  -6   8   0   -4.90   11.90
  -5   8   0   -1.50   12.80
  -5   8   0  -10.20   20.90
   8   5   0    4.50   15.20
   8   5   0   -5.10   10.20
  -8  -5   0    2.60    9.90
   5  -8   0  -11.80   14.10
   5  -8   0    6.20   11.90
  -8  -5   0   10.10   12.60
  -5   8   0   18.60   20.30
  -8  -5   0    6.00   10.40
   8   5   0   -3.40   10.60
   8   4   0  294.77   71.89
  -8  -4   0  455.25   72.39
   4  -8   0  264.07   71.89
  -8  -4   0  324.67   71.49
  -4   8   0  326.37   76.59
  -4   8   0  353.36   85.49
  -4   8   0  308.07   72.79
  -4   8   0  363.46   73.09
   8   4   0  353.36   72.29
   8   4   0  366.96   71.99
   4  -8   0  274.17   73.69
   8   4   0  347.27   71.89
  -8  -4   0  387.16   74.09
   3  -8   0   -4.30   10.90
  -8  -3   0  -17.20    9.30
  -3   8   0  -12.10   15.00
  -8  -3   0   -3.10    8.70
  -3   8   0    5.90   11.40
  -3   8   0    3.80   23.00
   3  -8   0   -5.10   15.50
  -8  -3   0    1.80    9.10
   8   3   0    0.10   10.70
   8   3   0    5.10   11.70
  -3   8   0    2.00   11.50
   8   3   0    8.60   11.90
   8   3   0   -0.80   10.80
   8   2   0 2500.15  502.25
  -8  -2   0 2563.54  502.25
   8   2   0 2632.24  501.85
  -8  -2   0 2478.25  501.95
  -2   8   0 2405.86  502.65
  -8  -2   0 2609.54  503.95
  -2   8   0 2766.72  510.25
   2  -8   0 2508.85  502.85
  -2   8   0 2652.93  503.05
  -2   8   0 2658.93  503.25
   8   2   0 2626.94  503.45
   2  -8   0 2450.05  503.45
  -1   8   0   13.70   13.10
   8   1   0   16.60   12.80
  -8  -1   0    3.90   10.90
  -8  -1   0   -4.80   11.30
   1  -8   0   16.50   17.10
   8   1   0   29.40   12.60
  -1   8   0   18.30   26.30
  -1   8   0    1.00   11.60
  -8  -1   0   28.90   12.40
   1  -8   0    1.30   11.40
   0   8   0  907.71  207.48
   0  -8   0 1008.30  200.38
   8   0   0 1056.69  199.88
  -8   0   0 1120.89  202.48
   8   0   0  944.71  200.58
   0  -8   0  869.81  200.38
  -8   0   0 1192.18  200.48
   0   8   0 1041.60  200.28
   0   8   0  988.80  200.18
   0  -8   0  936.41  199.48
  -8   0   0  961.90  199.38
   1   8   0    5.10   10.60
   1   8   0   -6.10   23.70
  -1  -8   0  -16.80    6.60
   8  -1   0    7.00   11.80
  -8   1   0   -4.60    8.70
   8  -1   0    2.40   10.60
   1   8   0   -2.70   10.30
  -8   1   0   26.30   16.10
  -1  -8   0  -13.30    9.10
  -8   2   0   51.99   21.20
  -8   2   0  110.39   35.10
   2   8   0   35.00   20.70
   2   8   0  107.99   38.50
  -2  -8   0   78.39   21.80
   8  -2   0   97.79   25.80
   2   8   0   50.39   20.90
  -8   2   0  143.69   31.70
  -2  -8   0   87.69   23.20
   8  -2   0  101.89   23.70
   8  -3   0    3.30    9.50
  -8   3   0   19.50   17.40
  -8   3   0   11.70   10.60
  -8   3   0  -13.30    8.80
  -8   3   0    6.00   14.80
   3   8   0   -9.40   10.10
  -3  -8   0    3.50   10.60
   8  -3   0    9.90   14.40
   3   8   0  -12.50   21.40
  -3  -8   0   11.90   11.20
   3   8   0    0.00   10.10
   4   8   0   17.00   13.10
   4   8   0  -19.30   21.30
  -8   4   0  -12.40    9.40
  -8   4   0  -27.70   13.60
  -4  -8   0  -11.50    8.30
  -8   4   0   -1.70    8.90
   8  -4   0   -6.10   12.50
  -4  -8   0   -2.00   10.80
   4   8   0    8.20   10.80
  -8   4   0   10.30   17.60
  -8   5   0    3.60   10.50
   5   8   0  -13.70   19.40
  -5  -8   0   -8.60    9.00
  -8   5   0   17.60   19.30
  -5  -8   0   15.40   11.40
  -8   5   0   22.20   20.40
   5   8   0   20.30   12.80
   8  -5   0   17.30   15.30
  -8   5   0   -5.00   11.40
   8  -5   0    2.30   11.30
   5   8   0   -0.80   10.90
  -8   6   0    0.80   10.60
  -8   6   0   -3.60   17.50
   6   8   0    5.30   23.00
   8  -6   0   -1.00   12.50
   6   8   0   -2.80   11.30
  -6  -8   0    8.10   11.80
  -6  -8   0   11.10   12.80
  -6  -8   0    6.60   11.80
  -8   6   0   22.00   22.90
  -8   6   0   -6.60    9.00
   8  -6   0    2.50   11.50
   6   8   0   -1.50   11.00
  -8   7   0   -1.40   10.70
   8  -7   0   12.60   16.10
   7   8   0  -30.80    8.30
  -8   7   0  -18.40   18.10
  -8   7   0   -7.30   21.50
   8  -7   0   11.70   14.40
   7   8   0   -2.50   13.00
  -7  -8   0    1.30   12.90
   7   8   0   20.60   25.00
  -7  -8   0    2.00   13.50
  -7  -8   0    9.00   11.60
  -8   8   0  264.17   59.29
  -8  -8   0  169.08   42.20
   8   8   0  243.38   45.40
  -8  -8   0  226.98   53.09
   8   8   0  179.08   50.79
  -8   8   0  122.09   42.20
  -8  -8   0  239.48   44.70
   8  -8   0  151.28   44.60
  -8   8   0  211.28   51.79
   8  -8   0  156.88   43.60
   8   8   0  143.99   42.60
  -8   9   0    7.30   15.10
  -9  -8   0   -2.40   12.00
  -8   9   0   -3.40   20.20
   8  -9   0   -0.70   13.90
   9   8   0    7.50   20.40
  -9  -8   0   -2.40   10.10
  -8   9   0   -6.20   21.90
   9   8   0   -6.00   12.10
   9   8   0    0.20   12.50
  -9  -8   0    8.80   13.00
   8  -9   0   -0.10   11.90
   9   7   0 1964.30  375.26
  -7   9   0 1947.71  379.16
  -9  -7   0 1897.91  376.66
  -9  -7   0 2047.80  376.16
  -7   9   0 2095.69  384.96
   9   7   0 1811.32  377.46
   7  -9   0 1821.32  376.46
   7  -9   0 1718.43  375.76
  -7   9   0 1847.22  376.66
  -9  -7   0 1955.50  374.76
   9   7   0 1875.11  375.36
  -6   9   0   18.10   16.50
   6  -9   0    4.90   15.40
  -9  -6   0  -10.00   10.50
   9   6   0   13.80   12.80
   9   6   0   10.40   16.40
   9   6   0    0.80   11.60
  -6   9   0  -22.30   15.80
   6  -9   0   41.80   16.60
  -6   9   0  -28.90   21.10
  -9  -5   0  480.15   90.69
  -5   9   0  407.86   91.59
   5  -9   0  415.96   91.59
  -9  -5   0  452.25   90.69
   9   5   0  536.15   91.79
  -5   9   0  312.77  100.09
  -5   9   0  628.64   98.29
   9   5   0  482.85   91.59
   9   5   0  432.16   91.79
  -9  -5   0  323.87   90.99
   5  -9   0  315.37   91.89
   9   4   0    0.20   11.30
  -4   9   0   -1.30   12.60
  -9  -4   0   -3.70   10.20
   9   4   0  -24.00    8.70
  -4   9   0  -34.50   21.30
  -4   9   0  -20.40   16.30
   4  -9   0  -13.90    9.50
  -9  -4   0   -4.40   10.40
   4  -9   0    7.90   17.70
   9   4   0  -12.80   10.50
  -4   9   0   -1.30   12.90
   9   4   0    0.00   13.40
  -9  -4   0   -9.10   11.80
  -9  -3   0    1.80    9.90
  -9  -3   0    8.10   10.60
  -3   9   0   -6.30   15.60
   9   3   0   -5.00    9.60
   9   3   0    2.50   12.20
  -3   9   0  -38.50   16.30
   3  -9   0    0.60   11.40
   3  -9   0   24.00   19.40
   9   3   0    0.30   11.10
  -3   9   0   25.90   15.40
  -9  -3   0   -3.20   12.90
  -3   9   0   -5.40   10.60
   9   3   0    7.80   11.50
  -2   9   0   12.10   25.80
   2  -9   0   -8.90   10.60
  -9  -2   0   -0.30    9.70
  -2   9   0   -2.50   11.70
  -9  -2   0    5.00   12.70
  -2   9   0   -9.60   11.30
   9   2   0   -4.80   11.10
   9   2   0    0.40   10.40
   2  -9   0   15.70   21.10
  -9  -2   0   -2.00    9.50
  -9  -1   0  445.76   68.39
   1  -9   0  268.17   63.29
  -9  -1   0  286.77   62.79
   1  -9   0  238.38   65.89
  -1   9   0  348.27   64.89
  -9  -1   0  327.57   63.09
  -1   9   0  441.96   84.99
  -1   9   0  205.68   62.89
   9   1   0  256.87   62.89
   9   1   0  275.97   63.09
  -9   0   0   16.80   11.40
   0  -9   0   -3.60   16.00
   0  -9   0    2.50   10.90
   0   9   0   -7.70   23.60
   0   9   0   -5.50    9.90
   9   0   0   -5.70    9.30
  -9   0   0   32.30   15.00
   0   9   0    1.80   11.70
   9   0   0   10.60   14.60
  -9   0   0   15.70   13.90
   0  -9   0   -3.40    9.80
   1   9   0   19.20   14.10
   9  -1   0   12.80   13.40
  -9   1   0   27.70   15.50
  -1  -9   0    3.60   12.90
  -9   1   0   27.40   13.30
   9  -1   0   19.70   14.20
   1   9   0   30.20   15.30
  -1  -9   0   23.50   13.70
  -9   1   0   31.70   17.90
   1   9   0   34.80   32.40
   9  -2   0   -7.10   11.10
  -2  -9   0  -16.00    8.60
   9  -2   0   10.40   12.10
  -2  -9   0   -3.90    9.00
   2   9   0   35.40   27.70
   2   9   0  -23.40    6.10
   2   9   0    7.60   11.90
  -9   2   0   15.00   12.80
  -9   2   0    7.10   15.30
  -9   2   0    5.70   10.70
   9  -3   0   32.20   16.50
  -3  -9   0   15.00   14.30
   3   9   0   13.60   13.60
  -9   3   0   -1.80   10.50
  -9   3   0   29.70   16.50
  -3  -9   0   14.30   12.30
   3   9   0   73.69   34.60
   3   9   0   26.40   13.30
   9  -3   0    3.80   10.70
  -9   3   0   -3.30   17.30
  -9   3   0    8.40   11.20
   9  -4   0   18.00   15.00
  -9   4   0  -11.30    7.90
  -4  -9   0   -7.80    9.20
  -9   4   0  -18.00    7.30
   4   9   0    8.00   12.60
   4   9   0  -36.80   19.00
  -4  -9   0   29.00   15.00
  -9   4   0  -10.30   14.20
  -9   4   0  -14.00   16.20
   4   9   0   -1.60   12.10
  -9   5   0   69.29   26.70
  -9   5   0   32.70   24.20
  -5  -9   0   70.49   22.10
   9  -5   0   46.90   20.70
  -9   5   0  120.29   26.70
  -9   5   0   56.89   19.60
   5   9   0   61.29   20.50
   5   9   0   28.00   30.80
  -5  -9   0   37.40   18.30
   9  -6   0  -12.10   11.30
   6   9   0   20.10   26.20
  -9   6   0   -4.50   18.30
   6   9   0  -16.50    9.90
  -9   6   0   16.60   14.70
  -6  -9   0    6.30   19.70
  -9   6   0  -16.20   16.80
  -9   6   0   -9.50    8.90
  -6  -9   0    8.00   11.90
  -6  -9   0   -3.00   11.10
   9  -6   0   -8.90   12.70
   6   9   0  -12.10    8.60
   7   9   0  777.72  147.19
  -9   7   0  677.73  145.59
  -7  -9   0  749.03  139.99
   7   9   0  692.93  139.39
  -7  -9   0  594.84  138.19
  -9   7   0  665.43  144.29
   7   9   0  632.84  138.89
  -9   7   0  632.84  140.19
  -7  -9   0  681.83  137.99
   9  -7   0  697.03  140.59
   9  -7   0  744.63  139.99
   9  -8   0   16.50   15.50
  -9   8   0    6.80   25.10
   8   9   0   -0.50   11.20
  -8  -9   0   19.70   15.60
  -9   8   0   -0.70   21.00
  -9   8   0   12.60   14.90
   8   9   0   -0.50   23.20
   9  -8   0  -14.60   11.20
  -8  -9   0  -10.60    8.30
  -8  -9   0   -1.90   11.20
  -9   8   0   -7.90    8.10
   8   9   0    3.60   12.40
  -9  -9   0    9.70   14.10
  -9   9   0   27.00   25.60
   9   9   0   12.50   15.60
   9  -9   0   34.70   19.80
   9   9   0   40.30   18.80
   9   9   0   25.50   24.00
  -9   9   0   46.80   17.10
   9  -9   0   24.00   19.00
  -9  -9   0   43.60   21.10
  -9  -9   0   37.40   18.70
  -9   9   0   16.80   18.40
  -9   9   0   40.90   30.00
 -10  -9   0   -2.20   12.00
   9 -10   0  -16.20   12.20
 -10  -9   0    3.60   14.20
  -9  10   0   -9.10   27.40
  10   9   0   -1.30   11.90
 -10  -9   0   -7.80   11.60
   9 -10   0  -16.60   10.70
  10   9   0   18.70   23.00
  -9  10   0   -6.10   13.80
  -9  10   0   10.60   22.50
  10   9   0    3.90   13.50
 -10  -8   0   12.70   15.00
  -8  10   0   36.50   25.70
  -8  10   0   51.59   22.20
 -10  -8   0   34.10   19.30
   8 -10   0   30.40   20.50
 -10  -8   0   32.90   18.00
  10   8   0   18.60   22.70
  10   8   0   72.29   21.40
  10   8   0   35.10   17.70
   8 -10   0   12.40   16.30
  -7  10   0   15.10   30.70
  10   7   0  -10.80   10.90
  10   7   0   28.20   19.40
  -7  10   0  -14.90   18.80
   7 -10   0   10.20   13.20
  -7  10   0    1.20   14.70
 -10  -7   0   -9.40   10.20
  10   7   0    9.10   13.10
   7 -10   0  -41.30   10.60
 -10  -7   0    8.60   13.70
 -10  -7   0   -3.30   10.60
   6 -10   0  312.87   65.79
  -6  10   0  296.17   63.49
   6 -10   0  303.87   63.39
 -10  -6   0  256.97   61.39
  10   6   0  298.27   65.19
  -6  10   0  260.07   73.39
  10   6   0  252.77   61.79
 -10  -6   0  295.67   64.59
  -6  10   0  263.07   68.29
 -10  -6   0  218.58   60.29
  10   6   0  326.07   62.59
  -5  10   0   21.70   28.70
  -5  10   0   -2.50   18.60
 -10  -5   0   12.90   12.30
  10   5   0    7.20   12.70
   5 -10   0   -7.80   10.20
  10   5   0  -14.90   13.50
 -10  -5   0  -14.90   11.50
   5 -10   0   -8.10   15.70
  10   5   0   -6.80   10.60
  -5  10   0  -13.80   11.10
  -5  10   0   12.40   14.60
  -4  10   0  103.69   31.00
  -4  10   0   35.40   20.80
   4 -10   0   51.49   21.60
  -4  10   0   48.00   22.20
 -10  -4   0   72.99   24.80
  10   4   0   72.09   22.20
  -4  10   0   75.39   35.90
   4 -10   0   45.70   23.80
  10   4   0   35.40   19.70
 -10  -4   0   42.20   18.70
 -10  -4   0   55.39   20.50
  10   4   0   50.89   19.80
   3 -10   0  -14.80   10.50
  10   3   0   20.30   14.40
  10   3   0   -2.40   11.10
 -10  -3   0   -7.30    9.80
 -10  -3   0   -4.50    8.50
 -10  -3   0   25.00   17.60
  -3  10   0  -21.90   22.70
   3 -10   0  -10.70   16.90
  -3  10   0   -5.80   15.70
  10   3   0   -2.40   11.80
  -3  10   0  -19.90   15.80
   2 -10   0    7.20   19.60
  10   2   0   23.30   14.50
  -2  10   0  -30.60   22.00
  10   2   0   38.70   16.80
 -10  -2   0   23.40   14.60
 -10  -2   0   36.20   15.10
   2 -10   0    5.60   12.90
 -10  -2   0   10.60   17.40
  -2  10   0   20.50   17.70
  -2  10   0   16.80   15.80
   1 -10   0   14.90   19.80
  -1  10   0   16.60   13.90
  -1  10   0   68.09   36.80
  -1  10   0   15.00   15.60
 -10  -1   0   -2.70   10.60
  10   1   0   -0.90   12.00
  10   1   0   14.60   13.70
   1 -10   0    3.10   13.30
 -10  -1   0   -6.20   14.40
 -10  -1   0   -5.70    9.90
 -10   0   0 1423.16  317.77
  10   0   0 1594.64  316.17
   0  10   0 1867.31  317.67
   0 -10   0 1537.65  316.77
 -10   0   0 1483.35  315.87
 -10   0   0 1588.64  316.07
   0 -10   0 1458.05  316.87
   0  10   0 1709.23  317.07
  10   0   0 1676.93  317.57
   0  10   0 1727.03  326.27
   1  10   0   86.79   33.00
  -1 -10   0   26.30   14.70
   1  10   0   42.60   18.30
  -1 -10   0   33.10   17.10
 -10   1   0   94.19   20.00
 -10   1   0  142.89   29.30
   1  10   0    6.90   13.00
  10  -2   0 1477.05  316.97
  10  -2   0 1588.64  316.27
   2  10   0 1651.83  325.77
 -10   2   0 1601.34  318.87
   2  10   0 1411.96  317.37
 -10   2   0 1678.43  313.97
  -2 -10   0 1544.45  315.57
 -10   2   0 1593.64  316.07
   2  10   0 1706.73  317.07
  -2 -10   0 1697.33  316.97
  10  -3   0    9.70   10.40
 -10   3   0   47.30   15.40
 -10   3   0    1.10   16.80
 -10   3   0   26.50   16.20
  10  -3   0   18.60   13.90
 -10   3   0   -8.10   10.50
  -3 -10   0    9.60   13.20
  -3 -10   0   -6.40   12.40
   3  10   0  -18.50   26.90
   3  10   0   12.80   12.80
   3  10   0  -11.50   13.20
   4  10   0  965.10  177.58
  10  -4   0  815.02  177.38
 -10   4   0  699.73  179.18
 -10   4   0  785.52  176.78
 -10   4   0  895.01  176.58
   4  10   0  956.10  187.48
 -10   4   0 1008.90  178.28
   4  10   0  968.10  177.58
  -4 -10   0  822.02  175.38
  10  -5   0  -19.60   10.60
  -5 -10   0   -3.20   11.00
   5  10   0   -2.30   13.10
 -10   5   0  -26.80   13.20
 -10   5   0  -19.60   15.50
 -10   5   0   -6.40   10.10
   5  10   0  -34.70   18.30
   5  10   0    6.40   14.70
  -5 -10   0   -5.20   10.00
 -10   5   0  -23.40    9.60
 -10   6   0  431.96   97.69
 -10   6   0  425.76   96.69
  -6 -10   0  461.05   96.99
   6  10   0  505.95  108.09
 -10   6   0  385.96  100.89
   6  10   0  442.46   97.29
  10  -6   0  474.15   99.09
   6  10   0  383.56   96.29
  -6 -10   0  573.74   96.89
  -6 -10   0  478.85   96.39
 -10   6   0  566.94  103.89
   7  10   0  -11.40    9.60
  10  -7   0   11.20   15.20
  -7 -10   0   -3.30   13.30
 -10   7   0  -14.10   17.20
  10  -7   0  -15.40   11.20
  -7 -10   0   -6.50   10.40
  -7 -10   0  -16.20    7.60
 -10   7   0   -5.20   10.90
   7  10   0  -30.50   20.50
   7  10   0  -11.50   11.30
 -10   7   0   14.60   24.70
 -10   7   0   21.60   13.30
  10  -8   0   36.20   20.30
 -10   8   0    0.40   11.20
  -8 -10   0    4.20   13.20
  -8 -10   0   -2.20   10.60
  10  -8   0   -4.00   12.70
   8  10   0    8.70   13.70
  -8 -10   0   21.20   13.40
 -10   8   0    0.50   21.60
 -10   8   0   -4.30   13.00
 -10   8   0    9.50   20.30
   8  10   0  -43.00   19.30
   8  10   0   27.80   15.80
   9  10   0   -3.50   11.50
 -10   9   0   27.50   26.50
  -9 -10   0   20.00   16.10
 -10   9   0   54.19   30.50
   9  10   0   12.40   24.60
  -9 -10   0   -2.20   10.10
 -10   9   0   -7.60    8.20
 -10   9   0   -7.60   11.60
  10  -9   0  -25.70    8.30
   9  10   0   15.20   14.70
  10  -9   0    1.20   14.70
  -9 -10   0   -1.80   14.10
  10  10   0  159.08   44.40
 -10 -10   0  216.48   43.50
 -10  10   0  230.98   57.19
 -10 -10   0  184.48   47.60
 -10  10   0  155.88   43.60
  10 -10   0  270.57   52.69
 -10 -10   0   73.19   40.10
  10  10   0  193.88   46.50
  10  10   0  182.58   53.99
 -10  10   0  130.99   54.69
 -10  10   0  246.78   52.39
  10 -10   0  204.48   47.90
  11  10   0   10.10   22.80
  11  10   0   -2.90   12.60
 -11 -10   0   12.30   13.00
  10 -11   0    1.00   16.60
 -11 -10   0   -1.60   13.40
 -10  11   0   10.30   16.40
 -11 -10   0   20.90   14.30
  10 -11   0    0.30   13.20
  11  10   0   14.80   14.50
 -10  11   0   29.50   28.00
 -10  11   0   15.10   29.00
  11   9   0  175.18   56.89
  -9  11   0  205.58   62.09
   9 -11   0  214.88   55.99
  11   9   0  268.87   54.09
 -11  -9   0  228.08   51.99
 -11  -9   0  297.87   58.19
  -9  11   0  192.58   56.49
  11   9   0  237.58   54.39
   9 -11   0  199.28   55.39
  -9  11   0  214.08   67.09
 -11  -8   0   -8.20   10.70
  11   8   0   -5.30   12.70
   8 -11   0   17.30   16.00
  11   8   0    1.40   13.00
  -8  11   0    3.60   13.80
  11   8   0   -2.60   16.80
  -8  11   0   -7.60   23.30
   8 -11   0   -0.70   15.50
 -11  -8   0  -13.70    9.30
 -11  -8   0   -8.30   12.20
  -8  11   0  -42.80   16.20
  -7  11   0  114.59   33.80
  -7  11   0   63.89   36.20
  11   7   0  122.09   37.40
  11   7   0   89.89   31.30
 -11  -7   0  102.19   31.00
 -11  -7   0  108.49   33.70
  -7  11   0   83.59   32.30
  -7  11   0   82.89   44.60
 -11  -7   0  120.29   31.50
   7 -11   0  130.49   36.40
  11   7   0  161.78   35.90
   7 -11   0  143.29   36.70
   6 -11   0    1.90   16.10
 -11  -6   0   14.10   15.60
  -6  11   0   19.40   23.60
  -6  11   0   -1.80   12.90
  11   6   0  -16.30   15.80
  -6  11   0  -20.90   25.50
  11   6   0   -5.20   11.70
   6 -11   0   18.90   16.60
 -11  -6   0   -2.40   10.20
  -6  11   0   -7.20   11.60
 -11  -6   0   10.10   12.30
  11   6   0  -15.40   12.00
 -11  -5   0  555.74  110.39
  -5  11   0  576.24  115.29
  -5  11   0  573.54  124.39
 -11  -5   0  551.44  113.89
  -5  11   0  572.04  113.89
  11   5   0  505.65  110.39
  -5  11   0  494.65  112.19
  11   5   0  547.65  111.69
   5 -11   0  438.66  112.39
   5 -11   0  550.54  112.59
  11   5   0  535.05  110.19
 -11  -5   0  542.35  110.99
  11   4   0    3.90   14.20
  11   4   0   18.80   14.10
   4 -11   0   -4.50   16.80
  -4  11   0    9.40   19.90
  11   4   0   14.10   14.20
  -4  11   0   -4.60   13.40
 -11  -4   0  -14.50    9.80
 -11  -4   0    7.10   14.50
  -4  11   0   10.50   15.80
   4 -11   0   -7.30   12.10
  -4  11   0   41.80   32.50
 -11  -4   0    5.80   11.50
  11   4   0  -14.00   10.90
   3 -11   0 2539.15  484.55
  -3  11   0 2407.66  492.65
  11   3   0 2531.05  483.35
 -11  -3   0 2456.15  482.95
 -11  -3   0 2442.46  485.35
   3 -11   0 2432.76  484.15
  -3  11   0 2392.86  483.95
 -11  -3   0 2352.36  482.15
  11   3   0 2483.85  482.35
  11   3   0 2501.15  484.35
  -3  11   0 2433.26  484.05
  -2  11   0  -17.10   24.10
  -2  11   0   15.10   16.10
 -11  -2   0   14.10   14.30
 -11  -2   0   25.10   13.00
   2 -11   0   13.40   19.90
   2 -11   0    6.80   12.40
  11   2   0   14.70   13.20
  -2  11   0   42.10   16.40
 -11  -2   0   15.80   11.00
  11   2   0   44.60   15.20
  11   1   0  425.66   88.79
 -11  -1   0  473.85   87.69
  -1  11   0  355.36   98.89
  11   1   0  383.76   86.99
   1 -11   0  410.96   90.59
   1 -11   0  403.96   90.59
 -11  -1   0  371.36   88.99
 -11  -1   0  415.86   86.99
  -1  11   0  407.56   87.99
   0 -11   0   11.50   18.80
   0 -11   0   -1.60   12.80
 -11   0   0   55.49   18.30
   0  11   0    4.50   13.40
 -11   0   0   59.69   18.30
   0  11   0  -14.50   11.20
   0  11   0  -25.50   24.10
  11   0   0   42.20   17.70
 -11   0   0   23.50   18.40
  -1 -11   0  404.06   87.69
  -1 -11   0  463.55   89.99
  11  -1   0  355.36   91.19
   1  11   0  414.26  109.49
   1  11   0  443.56   89.29
 -11   1   0  517.05   93.19
 -11   1   0  347.97   87.19
   1  11   0  355.16   87.99
  11  -1   0  443.56   88.99
 -11   1   0  468.35   89.09
  -2 -11   0    7.80   14.60
   2  11   0  -13.40   11.50
 -11   2   0   33.40   15.50
 -11   2   0   33.50   12.50
   2  11   0    1.70   12.50
  11  -2   0   10.50   13.60
 -11   2   0    0.00   17.10
  11  -2   0   29.30   16.20
  -2 -11   0    5.80   12.20
   3  11   0   10.30   15.60
 -11   3   0   21.90   14.80
  11  -3   0    6.50   14.00
 -11   3   0   33.20   26.50
 -11   3   0   21.00   14.20
  -3 -11   0   15.70   13.20
  -3 -11   0   -7.60   10.10
 -11   3   0   24.00   15.20
   3  11   0   -8.70   11.30
  11  -3   0   13.60   14.00
  11  -4   0   -0.40   12.40
 -11   4   0  -12.00    7.30
  -4 -11   0   15.30   14.70
   4  11   0   -3.50   13.00
   4  11   0    6.60   11.60
 -11   4   0    5.10   16.20
 -11   4   0    5.30   13.90
  -4 -11   0   13.70   12.60
   5  11   0   -8.10   31.10
  11  -5   0    3.80   13.90
 -11   5   0  -11.30   15.70
   5  11   0   10.40   14.80
 -11   5   0   -5.90   11.90
   5  11   0   -2.80   12.30
 -11   5   0    5.20   12.20
  -5 -11   0   10.30   12.30
  -5 -11   0  -11.60   11.10
 -11   6   0  -11.40   17.00
 -11   6   0    9.10   12.40
   6  11   0    2.00   13.40
   6  11   0   -7.80   12.70
  -6 -11   0    2.20   10.60
 -11   6   0  -15.90   10.80
  11  -6   0   -8.20   13.10
   6  11   0  -19.70   21.80
  -6 -11   0    5.70   11.90
  -6 -11   0   -4.70    9.60
  -7 -11   0  181.68   47.60
 -11   7   0  213.48   52.69
  -7 -11   0  240.18   51.19
   7  11   0  249.08   64.49
 -11   7   0  187.28   56.39
   7  11   0  237.18   50.69
   7  11   0  210.38   52.29
  -7 -11   0  204.38   51.99
 -11   7   0  190.58   48.90
  11  -7   0  182.28   51.69
  11  -8   0  -25.10   10.30
  11  -8   0    9.80   15.30
 -11   8   0   -8.80   19.60
   8  11   0   10.20   15.40
   8  11   0   60.39   32.50
  -8 -11   0   -1.60   12.40
  -8 -11   0    5.50   13.10
   8  11   0  -18.00   10.70
  -8 -11   0   19.20   14.00
 -11   8   0  -14.50    7.90
 -11   8   0   -8.60   11.00
 -11   8   0  -30.20   33.40
   9  11   0  360.66   75.49
  11  -9   0  350.36   77.29
 -11   9   0  336.17   87.49
   9  11   0  439.06   92.49
  -9 -11   0  372.06   74.89
  -9 -11   0  365.26   76.29
 -11   9   0  349.67   75.39
 -11   9   0  357.26   77.69
   9  11   0  303.97   75.29
  11  -9   0  248.38   73.69
 -11   9   0  368.96   95.69
  -9 -11   0  357.56   76.69
  10  11   0  -21.60   10.70
 -11  10   0    8.60   14.90
 -10 -11   0  -12.80   10.10
 -10 -11   0   -5.20   13.30
 -11  10   0  -10.80    9.30
 -11  10   0    6.80   25.10
  10  11   0   12.50   15.00
 -10 -11   0   -7.00   10.40
  11 -10   0   -4.00   11.90
  10  11   0    0.60   24.40
  11 -10   0   -0.70   15.70
 -11  10   0    9.00   21.20
 -11 -11   0  206.48   43.20
 -11  11   0  106.89   38.60
 -11  11   0   53.79   40.70
 -11 -11   0  173.68   38.90
 -11  11   0  108.99   37.10
  11  11   0   87.29   34.60
  11  11   0  147.09   40.00
  11 -11   0  161.28   45.30
  11 -11   0  101.09   36.80
 -11  11   0  159.68   39.00
 -11 -11   0  166.38   42.30
  12  11   0  -14.30   12.50
 -12 -11   0   -7.90   10.90
 -11  12   0   -0.90   12.60
 -11  12   0   -4.40   16.30
 -11  12   0   31.80   20.20
 -12 -11   0   -3.40   14.70
  11 -12   0   -9.10   11.90
 -12 -11   0   10.10   14.00
 -11  12   0  -24.40   18.10
  12  11   0   -2.70   14.10
 -12 -10   0  298.87   76.99
 -10  12   0  317.47   81.49
  12  10   0  209.38   71.59
  10 -12   0  341.57   76.69
 -12 -10   0  371.46   74.39
  12  10   0  344.17   76.29
 -10  12   0  508.55   87.19
  10 -12   0  395.26   76.89
 -12 -10   0  332.97   75.59
  12  10   0  401.86   76.09
 -10  12   0  381.56   79.29
 -12  -9   0    1.00   11.80
  12   9   0   -8.20   12.70
  -9  12   0  -12.50   22.60
  12   9   0   -8.90   20.70
 -12  -9   0   -5.00   12.90
 -12  -9   0    8.50   13.70
   9 -12   0   -5.70   14.20
  -9  12   0  -27.70   18.30
  -9  12   0  -11.60   13.10
  12   9   0   -0.30   14.70
   9 -12   0   12.70   15.40
  -8  12   0  628.44  144.29
  -8  12   0  786.02  153.98
   8 -12   0  592.84  139.49
  12   8   0  737.73  141.99
 -12  -8   0  676.83  137.69
   8 -12   0  718.63  140.79
  12   8   0  637.94  139.09
 -12  -8   0  699.23  139.59
 -12  -8   0  723.83  142.09
  -8  12   0  623.34  139.49
  12   8   0  623.54  137.69
  -8  12   0  702.43  140.89
  12   7   0   -8.80   12.00
   7 -12   0    2.80   14.40
 -12  -7   0   13.70   12.50
  -7  12   0    6.20   14.10
  -7  12   0   13.30   28.60
  -7  12   0   -7.30   12.40
   7 -12   0  -10.90   14.00
 -12  -7   0   -4.50   13.00
  12   7   0   16.50   14.60
  -7  12   0   -3.40   20.40
 -12  -7   0  -17.70    6.30
  12   7   0   15.80   20.30
   6 -12   0  325.67   69.49
  12   6   0  323.27   69.29
  -6  12   0  255.67   69.19
  12   6   0  347.27   68.69
  -6  12   0  338.67   74.99
 -12  -6   0  263.47   66.89
 -12  -6   0  281.37   74.09
 -12  -6   0  283.27   66.99
  -6  12   0  306.27   70.79
   6 -12   0  341.87   72.09
  12   6   0  339.97   69.39
  -6  12   0  302.07   85.09
   5 -12   0   -5.40   10.80
  12   5   0   -3.20   12.70
 -12  -5   0   -0.30   14.60
 -12  -5   0    2.80   11.30
  12   5   0  -17.20    9.90
 -12  -5   0  -19.40    8.00
   5 -12   0   -7.40   15.40
  12   5   0   -3.30   14.30
  -5  12   0    5.10   13.50
  -5  12   0  -24.80   10.00
  -5  12   0   -6.10   16.80
  -5  12   0  -12.00   26.00
  -4  12   0   10.70   14.90
  12   4   0    5.50   11.20
   4 -12   0    8.90   13.30
  12   4   0   14.60   15.60
 -12  -4   0  -10.00    9.80
  -4  12   0   -8.60   12.00
  -4  12   0   -6.10   26.00
  -4  12   0  -17.80   15.50
 -12  -4   0    4.10   15.80
  12   4   0    2.50   13.50
   4 -12   0    0.20   18.40
 -12  -4   0   -4.70   11.50
  -3  12   0   -8.70   13.00
 -12  -3   0    1.90   10.80
   3 -12   0   -9.30   11.10
 -12  -3   0   -1.40   12.20
  -3  12   0   43.40   35.30
   3 -12   0  -20.90   16.30
  12   3   0    6.90   14.70
  -3  12   0  -14.50   10.30
  12   3   0    3.90   13.20
 -12  -3   0   28.90   20.30
 -12  -2   0  950.40  201.58
   2 -12   0 1064.09  204.58
  -2  12   0 1078.59  203.78
 -12  -2   0  963.90  205.08
   2 -12   0 1055.99  203.48
  12   2   0 1019.70  202.58
  12   2   0 1042.60  203.98
  -2  12   0 1024.10  214.18
  -2  12   0  851.21  202.18
 -12  -2   0 1022.50  202.08
  -1  12   0   24.20   15.30
 -12  -1   0   37.10   16.30
 -12  -1   0   43.90   21.90
  -1  12   0    1.90   13.40
   1 -12   0    9.40   15.10
   1 -12   0   11.70   21.10
  -1  12   0   14.80   28.60
 -12  -1   0   21.20   14.10
  12   1   0   13.30   14.30
  12   1   0   59.19   18.80
   0  12   0  -42.30   18.60
   0  12   0   29.10   16.90
 -12   0   0   19.80   20.40
 -12   0   0  -11.30   10.90
  12   0   0  -11.70   11.50
  12   0   0   12.80   14.30
 -12   0   0    9.70   13.70
   0 -12   0   -1.60   18.80
   0 -12   0   16.20   15.20
   0  12   0   13.80   14.70
  -1 -12   0    9.70   13.60
   1  12   0    1.20   12.40
  12  -1   0   -6.00   12.00
   1  12   0  -24.90   24.00
 -12   1   0   25.10   16.70
   1  12   0  -10.40   12.20
  12  -1   0   27.00   16.80
 -12   1   0  -27.00   10.80
  -1 -12   0  -13.60   17.70
 -12   1   0    7.00   12.30
  12  -2   0 1090.49  226.08
   2  12   0  929.51  229.08
 -12   2   0 1053.09  226.18
 -12   2   0 1150.48  226.08
 -12   2   0 1190.68  222.28
  12  -2   0 1114.69  227.48
   2  12   0 1038.70  236.28
   2  12   0 1272.47  227.48
 -12   2   0 1101.39  229.28
  -2 -12   0 1062.99  226.38
  -2 -12   0 1238.58  226.18
   3  12   0  -26.40    8.50
 -12   3   0  -13.30   12.10
   3  12   0   43.40   35.80
 -12   3   0    8.40   11.30
 -12   3   0   -5.10   17.70
  -3 -12   0    0.50   13.10
 -12   3   0   28.10   16.00
  12  -3   0   17.80   14.50
  12  -3   0   22.40   14.20
  -3 -12   0   -3.10   12.00
   4  12   0  296.97   59.69
  12  -4   0  289.97   60.69
  -4 -12   0  248.28   58.29
 -12   4   0  317.77   58.99
 -12   4   0  157.78   55.79
 -12   4   0  270.57   57.19
 -12   4   0  300.87   69.59
   4  12   0  283.67   59.09
   4  12   0  224.88   71.19
  -4 -12   0  193.98   55.39
   5  12   0   -8.10   11.80
  -5 -12   0    2.30   13.40
 -12   5   0   35.80   25.40
 -12   5   0  -22.50   12.90
 -12   5   0  -13.50    9.70
   5  12   0   -6.30   24.80
 -12   5   0  -18.20    6.60
  12  -5   0   -8.10   11.40
  -5 -12   0   11.50   13.40
   5  12   0   -3.10   12.50
   6  12   0   62.19   38.40
   6  12   0   77.39   26.70
   6  12   0   78.09   26.40
 -12   6   0   58.39   34.00
  12  -6   0   55.79   27.90
 -12   6   0  108.89   28.80
 -12   6   0   53.79   25.40
  -6 -12   0   99.49   29.80
 -12   6   0  199.48   41.20
  -6 -12   0   67.19   24.50
  -7 -12   0   -3.70   11.20
 -12   7   0    9.10   16.10
 -12   7   0   -7.10    9.50
   7  12   0   -2.20   12.00
 -12   7   0  -18.10   18.60
  12  -7   0   -3.70   13.60
   7  12   0  -43.60   19.10
 -12   7   0   -6.30   17.50
  -7 -12   0   16.10   15.00
   7  12   0    1.00   13.40
  -7 -12   0   12.90   11.60
   8  12   0   19.20   27.90
  -8 -12   0    4.80   14.30
   8  12   0    0.30   14.10
  -8 -12   0   13.00   13.10
 -12   8   0   -0.20   14.80
  12  -8   0   -6.00   14.50
 -12   8   0   -9.00   20.40
 -12   8   0   13.10   25.30
   8  12   0  -10.20   11.70
 -12   8   0   11.20   13.80
  -8 -12   0   20.70   17.00
 -12   9   0   17.00   14.20
 -12   9   0   -6.70   21.60
 -12   9   0    7.30   15.70
   9  12   0  -14.50   16.10
   9  12   0    6.00   13.00
  12  -9   0   14.90   15.00
  12  -9   0    7.10   17.10
  -9 -12   0    9.80   15.20
 -12   9   0    2.60   23.30
   9  12   0   -7.00   24.80
  -9 -12   0  -10.00   11.50
  -9 -12   0   12.90   13.10
 -12  10   0  102.89   38.60
  10  12   0  129.69   42.40
  12 -10   0  192.38   43.60
  10  12   0  170.28   48.80
 -10 -12   0  217.08   39.00
  10  12   0  125.69   38.70
 -12  10   0  187.48   53.59
 -10 -12   0  147.89   39.60
 -12  10   0  164.18   45.10
 -12  10   0   41.50   34.30
  12 -10   0  143.59   41.10
 -10 -12   0  129.99   40.90
 -12  11   0   -8.10   11.20
  12 -11   0   17.90   17.20
  11  12   0  -16.60   11.10
  11  12   0   20.70   16.70
  12 -11   0  -25.40    8.70
 -12  11   0  -21.30   11.60
 -12  11   0  -37.90   17.50
  11  12   0    8.80   17.10
 -11 -12   0  -13.80   12.20
 -12  11   0    9.20   15.70
 -11 -12   0    8.70   14.50
  12  12   0  227.08   57.49
  12  12   0  189.88   54.29
 -12 -12   0  225.78   53.49
 -12  12   0  290.87   56.39
  12 -12   0  225.18   57.99
 -12  12   0  237.68   71.29
 -12 -12   0  201.28   58.89
 -12 -12   0  172.88   54.69
  12  12   0  226.68   57.59
  12 -12   0  251.27   59.99
 -12  12   0  212.58   60.39
 -13 -12   0   19.90   17.20
  13  12   0    0.50   14.90
 -12  13   0  -18.30   16.40
  12 -13   0   -6.20   16.60
 -12  13   0   13.60   19.30
 -12  13   0   27.10   19.30
  13  12   0   12.40   17.30
  12 -13   0   11.40   18.40
 -13 -12   0   16.70   19.30
 -12  13   0  -17.70   23.80
  13  12   0    8.40   18.40
 -13 -12   0   -0.90   14.60
 -11  13   0  171.08   39.30
  13  11   0  124.79   35.20
 -13 -11   0   81.29   32.00
  13  11   0  161.88   39.90
 -11  13   0  145.99   43.90
 -11  13   0   99.49   46.60
  11 -13   0   97.69   37.10
 -11  13   0   68.69   35.20
 -13 -11   0  122.99   39.30
  11 -13   0   83.79   35.40
  13  11   0   99.79   33.50
 -13 -10   0   -1.50   17.00
  13  10   0  -26.00   10.10
  10 -13   0    5.70   17.50
 -10  13   0   -3.90   16.90
  13  10   0   -3.30   13.70
 -13 -10   0    2.70   13.40
  13  10   0   -1.90   13.70
 -13 -10   0   -9.50   10.60
 -10  13   0  -21.80   11.90
  10 -13   0    9.40   14.70
 -10  13   0   19.60   33.10
 -13  -9   0  276.77   44.70
  -9  13   0  104.59   44.30
  13   9   0  133.09   39.80
 -13  -9   0  188.98   44.90
   9 -13   0  116.19   40.30
  -9  13   0  159.38   47.20
  13   9   0  258.77   45.60
  -9  13   0  198.28   49.30
  13   9   0  137.39   42.80
  -9  13   0   95.89   48.50
 -13  -9   0  120.39   43.80
   9 -13   0  203.28   48.30
  -8  13   0   18.60   16.50
 -13  -8   0  -13.30    9.40
  -8  13   0   14.90   25.10
   8 -13   0  -15.40   16.50
  13   8   0   19.30   16.40
  -8  13   0  -37.10   23.80
  13   8   0   -9.00   10.90
  13   8   0  -31.70   17.30
 -13  -8   0    6.60   12.60
 -13  -8   0    8.40   16.20
  -8  13   0   -8.20   11.50
   8 -13   0  -25.30    9.90
  -7  13   0   93.19   45.10
 -13  -7   0   50.89   24.70
   7 -13   0    7.30   15.60
 -13  -7   0   74.99   22.70
  13   7   0   48.10   20.90
  -7  13   0   51.09   24.70
  -7  13   0   24.00   27.40
 -13  -7   0   26.30   18.30
   7 -13   0   46.20   25.40
  -7  13   0   16.70   20.80
  13   7   0   84.09   26.00
 -13  -6   0   -7.70   10.60
  -6  13   0    2.90   21.40
  -6  13   0    8.90   15.20
 -13  -6   0   16.70   13.30
  13   6   0    5.90   13.70
 -13  -6   0    8.40   16.70
  -6  13   0   -5.00   13.70
   6 -13   0   -7.60   10.20
   6 -13   0  -12.00   15.10
  13   6   0    6.20   13.10
  -6  13   0   67.19   39.00
  13   6   0    6.00   15.30
 -13  -5   0  260.07   63.59
  -5  13   0  226.68   77.39
  -5  13   0  304.17   71.59
  13   5   0  245.88   63.09
  -5  13   0  248.98   65.19
  -5  13   0  287.47   66.99
  13   5   0  292.27   65.99
   5 -13   0  324.97   67.79
  13   5   0  312.87   62.99
 -13  -5   0  347.27   68.89
 -13  -5   0  321.67   65.09
   5 -13   0  253.87   68.89
  -4  13   0   14.70   18.00
  13   4   0   -3.00   12.10
 -13  -4   0   -2.50   14.80
   4 -13   0   13.20   21.50
 -13  -4   0   20.50   15.20
  -4  13   0  -44.30   19.20
   4 -13   0  -13.50    9.60
 -13  -4   0    1.50   11.70
  13   4   0    6.00   13.10
  -4  13   0   -5.70   13.00
 -13  -3   0 1084.29  223.28
  -3  13   0 1140.59  221.58
   3 -13   0 1106.99  221.28
   3 -13   0 1005.30  221.08
  -3  13   0 1162.28  221.98
  13   3   0 1045.80  220.98
 -13  -3   0 1056.79  219.78
  -3  13   0 1306.37  235.68
 -13  -3   0 1095.19  219.38
  13   3   0 1063.79  220.08
  13   2   0   -1.40   13.70
  -2  13   0   -6.90   11.10
 -13  -2   0   23.50   17.50
 -13  -2   0   11.40   11.70
   2 -13   0  -10.50   12.00
 -13  -2   0   31.60   16.80
  13   2   0   16.20   15.60
   2 -13   0    8.30   21.00
  -2  13   0  -13.60   27.50
  -2  13   0  -35.00   12.40
  -1  13   0 1160.88  215.58
  -1  13   0  869.91  201.88
  13   1   0  898.61  202.28
 -13  -1   0  966.80  205.08
 -13  -1   0 1047.50  202.08
  13   1   0  976.30  201.58
 -13  -1   0  899.01  201.08
  -1  13   0 1122.59  203.48
   1 -13   0 1063.59  204.48
   1 -13   0 1124.19  203.88
 -13   0   0   27.60   16.20
   0 -13   0   15.20   15.90
 -13   0   0   69.99   22.30
   0  13   0   20.40   14.80
   0 -13   0  -13.40   17.90
  13   0   0  110.29   26.90
   0  13   0  -31.40   25.40
  13   0   0   50.79   20.20
 -13   0   0   81.09   28.40
   0  13   0   41.60   19.50
  13  -1   0   14.60   16.40
   1  13   0   10.00   12.80
 -13   1   0   -1.40   13.70
  13  -1   0   -2.50   13.10
  -1 -13   0   17.80   23.80
   1  13   0  -18.20   11.30
 -13   1   0    8.90   13.30
 -13   1   0    7.60   18.80
  -1 -13   0   -4.20   13.00
   1  13   0   19.20   31.90
  -2 -13   0  -10.00    9.20
  -2 -13   0  -24.30    8.60
  13  -2   0   18.00   17.10
   2  13   0   -5.70   11.90
   2  13   0  -28.10   22.50
 -13   2   0   27.20   21.50
  13  -2   0    7.50   16.50
 -13   2   0  -16.10    9.60
   2  13   0   -4.50   13.00
 -13   3   0  142.89   32.90
 -13   3   0  155.48   39.70
  -3 -13   0   62.29   28.40
 -13   3   0   85.69   28.60
   3  13   0   27.50   35.70
  -3 -13   0   78.09   26.50
  13  -3   0  116.19   32.10
   3  13   0   83.29   28.90
   3  13   0   97.79   30.50
 -13   3   0   80.69   25.60
  13  -3   0   76.69   27.80
 -13   4   0   -5.20   10.80
 -13   4   0   -2.00   14.10
  -4 -13   0  -21.50    8.80
 -13   4   0   10.40   15.20
   4  13   0   -7.40   10.80
  -4 -13   0   -7.10    8.90
 -13   4   0   -2.90   17.90
   4  13   0   11.20   14.40
  13  -4   0   -8.80   13.20
   4  13   0    7.70   28.30
   5  13   0   17.40   14.40
 -13   5   0   -4.30   14.50
 -13   5   0   32.40   24.20
   5  13   0    9.90   16.40
  -5 -13   0  -15.50    9.30
  -5 -13   0    0.50   11.70
  13  -5   0   11.30   15.50
 -13   5   0   -4.00   13.50
   5  13   0  -32.70   22.70
 -13   5   0  -13.10    9.30
  13  -6   0   19.70   17.10
 -13   6   0   -4.40   10.40
 -13   6   0    9.70   12.40
 -13   6   0   28.20   24.90
   6  13   0  -17.60   10.40
  -6 -13   0   -8.40   11.30
   6  13   0   18.50   30.00
   6  13   0  -12.50    9.00
 -13   6   0    2.30   18.80
  -6 -13   0  -19.50    7.90
   7  13   0  413.46   96.19
   7  13   0  439.86   96.89
 -13   7   0  482.65   97.39
 -13   7   0  388.96   99.89
  -7 -13   0  413.36   96.89
 -13   7   0  464.95   96.39
 -13   7   0  472.25  104.29
  -7 -13   0  424.46   95.59
  13  -7   0  470.75   97.89
  -7 -13   0  473.85   97.59
   7  13   0  553.34  111.49
   8  13   0  -12.10   10.60
   8  13   0   -5.60   12.80
  13  -8   0    6.80   15.80
  -8 -13   0    5.40   12.30
 -13   8   0   -4.80   10.20
  -8 -13   0    3.50   12.50
  -8 -13   0    4.70   13.60
 -13   8   0  -14.60   22.20
   8  13   0   -3.00   25.20
 -13   8   0   -0.50   25.10
 -13   8   0   -6.30   13.60
   9  13   0   26.30   17.00
 -13   9   0   -0.90   14.80
 -13   9   0   -9.90   13.90
  -9 -13   0    1.50   10.30
 -13   9   0    9.80    9.70
   9  13   0   -0.80   15.00
  -9 -13   0    8.50   15.20
   9  13   0  -10.00   14.60
  13  -9   0   19.10   18.90
  -9 -13   0  -16.90   11.60
 -13   9   0   43.20   29.90
  10  13   0   -0.40   15.30
  13 -10   0   26.50   19.50
 -10 -13   0   -9.70   12.60
  13 -10   0    0.10   14.00
 -13  10   0   17.30   17.10
 -10 -13   0   -3.90   13.90
 -10 -13   0  -10.60   11.10
  10  13   0    3.20   16.70
 -13  10   0   -4.50   15.70
 -13  10   0  -30.80   20.30
 -13  10   0  -24.50   11.10
  10  13   0    0.90   16.00
 -11 -13   0   39.80   27.10
 -13  11   0   48.60   28.60
 -11 -13   0   94.49   27.90
 -13  11   0  191.08   38.20
 -13  11   0  125.69   47.20
  13 -11   0  153.88   37.60
 -11 -13   0   72.89   31.20
  11  13   0   73.89   30.60
 -13  11   0   70.89   30.70
  11  13   0   52.99   27.60
  11  13   0   58.69   30.30
  13 -11   0   54.69   30.30
  12  13   0    2.00   16.40
 -12 -13   0    0.70   18.50
 -12 -13   0  -10.20   11.60
  12  13   0   -8.40   14.80
  12  13   0    1.80   18.60
 -13  12   0    1.00   18.80
 -13  12   0  -18.40    9.60
 -13  12   0  -11.00   25.40
  13 -12   0    6.10   18.70
  13 -12   0    5.80   17.90
 -12 -13   0   -5.00   12.90
 -13  12   0  -22.50   10.70
 -13 -13   0   43.50   28.50
  13 -13   0  149.88   35.20
 -13  13   0   64.59   30.40
 -13 -13   0   41.10   23.80
  13 -13   0   54.99   29.70
 -13 -13   0   86.49   27.40
  13  13   0   58.29   28.50
  13  13   0   49.50   27.40
  13  13   0  100.49   32.10
 -13  13   0   25.90   27.00
 -13  13   0   38.80   39.30
 -13  13   0   83.69   32.30
  14  13   0  -26.70   11.60
  13 -14   0  -22.00   15.40
  14  13   0    5.40   18.60
  14  13   0  -17.70   13.30
 -13  14   0   -3.00   21.10
 -13  14   0    8.30   19.90
 -13  14   0  -29.60   24.20
 -14 -13   0    6.80   14.80
  13 -14   0  -14.40   16.10
 -14 -13   0  -21.70   11.70
 -14 -13   0    6.20   21.20
  14  12   0   47.50   25.80
  14  12   0   -1.50   27.00
 -12  14   0   19.10   26.10
 -12  14   0   39.10   18.90
 -14 -12   0   46.50   21.60
  14  12   0   41.00   21.40
  12 -14   0   43.60   31.00
 -12  14   0   78.69   33.40
 -12  14   0   19.50   31.50
 -14 -12   0   27.70   22.00
  12 -14   0   -3.60   16.90
 -14 -12   0   -4.10   19.00
 -11  14   0  -18.60   16.90
  11 -14   0   -8.90   15.80
 -14 -11   0  -13.20   12.70
  14  11   0   19.00   19.50
  14  11   0   -0.30   14.50
 -11  14   0   -5.60   15.80
 -11  14   0  -19.70   11.70
  14  11   0   11.40   17.80
 -14 -11   0   -3.90   13.40
 -11  14   0    0.80   28.60
 -14 -11   0   12.20   17.30
  11 -14   0  -19.50   13.10
  10 -14   0    2.00   17.80
  14  10   0   -3.20   15.50
 -10  14   0   12.10   17.60
 -14 -10   0   16.70   16.80
 -10  14   0   -4.60   19.80
  14  10   0   -4.90   13.30
  10 -14   0  -10.20   15.20
 -14 -10   0   18.00   20.20
 -10  14   0    3.10   15.90
  14  10   0   13.50   18.50
 -10  14   0   34.80   58.29
  -9  14   0  -25.00   21.60
 -14  -9   0   -5.70   12.50
 -14  -9   0  -15.60   11.30
  14   9   0   -7.00   21.50
 -14  -9   0    1.50   14.90
   9 -14   0   16.90   17.80
   9 -14   0   35.30   22.50
  14   9   0   -3.20   13.90
  -9  14   0   -3.30   14.10
  14   9   0    0.80   14.20
  -9  14   0   -1.50   18.50
  -9  14   0  -20.10   11.80
 -14  -8   0   -7.30   16.90
 -14  -8   0  -15.50    9.50
  -8  14   0   29.60   28.50
  -8  14   0   14.00   19.50
  -8  14   0  -17.50   14.50
  14   8   0   24.90   18.50
   8 -14   0   10.70   16.70
 -14  -8   0   10.40   14.10
   8 -14   0  -17.00   15.20
  14   8   0    4.20   10.50
  -8  14   0   -0.30   16.00
  14   8   0    7.30   17.20
   7 -14   0   10.50   17.50
  14   7   0   -5.40    9.40
  -7  14   0   -7.00   15.60
  -7  14   0  -23.20   10.60
  -7  14   0   -9.60   15.00
 -14  -7   0    3.80   16.70
  14   7   0    0.20   13.40
   7 -14   0   -2.80   12.10
 -14  -7   0   -8.50    9.80
 -14  -7   0   -7.00   10.50
  -7  14   0   16.90   23.80
  14   7   0   16.40   16.40
  -6  14   0  662.63  137.19
  -6  14   0  607.44  135.89
 -14  -6   0  527.25  135.89
 -14  -6   0  671.43  133.59
   6 -14   0  668.03  136.39
  14   6   0  614.14  134.49
   6 -14   0  631.14  135.99
  -6  14   0  771.62  138.59
  14   6   0  612.34  132.69
  14   6   0  735.63  132.49
  -6  14   0  525.55  150.88
  14   5   0   -4.10   12.50
 -14  -5   0  -29.30    9.10
  14   5   0   20.40   16.90
 -14  -5   0    9.40   11.50
  -5  14   0   13.20   20.50
   5 -14   0   -2.60   15.50
  -5  14   0   17.00   18.80
   5 -14   0   -4.40   18.60
  -5  14   0  -11.50   12.40
 -14  -5   0   16.60   13.90
  -5  14   0   55.39   35.30
  -4  14   0 1545.25  339.27
  -4  14   0 1526.75  328.27
   4 -14   0 1505.25  327.87
  14   4   0 1730.03  328.97
 -14  -4   0 1518.25  326.77
   4 -14   0 1679.73  329.37
  -4  14   0 1694.73  329.57
  14   4   0 1892.51  328.77
 -14  -4   0 1520.35  330.27
 -14  -4   0 1773.22  327.47
  -3  14   0   -9.50   13.20
   3 -14   0   27.90   24.10
   3 -14   0    2.40   14.90
 -14  -3   0    2.00   12.90
  14   3   0    8.10   15.80
 -14  -3   0  -12.80   15.30
  14   3   0    2.70   12.20
 -14  -3   0  -11.90   11.40
  -3  14   0   54.69   39.20
  -3  14   0   14.60   19.60
 -14  -2   0   65.89   31.60
   2 -14   0  118.99   36.00
  -2  14   0   24.70   21.70
  -2  14   0   99.59   30.10
  -2  14   0   73.89   44.60
   2 -14   0   55.99   26.20
 -14  -2   0   99.49   27.30
  14   2   0   78.39   26.20
 -14  -2   0   59.99   23.50
  14   2   0   64.49   24.60
   1 -14   0    9.60   22.90
 -14  -1   0   -6.60   10.00
   1 -14   0  -20.40   10.70
 -14  -1   0  -15.20   13.50
  14   1   0   -6.60   12.40
  -1  14   0   12.80   16.50
  14   1   0   13.20   14.70
 -14  -1   0   -0.40   11.70
  -1  14   0   53.69   36.70
  -1  14   0   -7.00   11.10
  14   0   0  336.17   82.59
   0 -14   0  323.87   85.79
 -14   0   0  402.56   83.09
 -14   0   0  417.46   83.89
  14   0   0  445.26   85.59
   0  14   0  373.46   83.79
   0 -14   0  487.65   86.39
 -14   0   0  339.47   86.69
   0  14   0  652.73  106.39
   0  14   0  270.87   80.99
   1  14   0   14.20   30.00
   1  14   0   -3.20   13.20
 -14   1   0   -8.50   11.90
 -14   1   0    7.50   18.10
  14  -1   0    0.80   13.40
  14  -1   0   35.20   17.40
   1  14   0  -20.50    6.10
  -1 -14   0   -4.50   11.80
  -1 -14   0  -25.20   16.10
 -14   1   0    0.80   12.90
   2  14   0  233.58   75.19
   2  14   0  261.47   61.69
   2  14   0  226.18   58.69
 -14   2   0  255.37   57.89
  14  -2   0  296.37   58.59
  14  -2   0  190.98   58.19
 -14   2   0  307.57   69.59
  -2 -14   0  261.17   58.59
 -14   2   0  273.67   56.49
  -2 -14   0  160.78   54.29
  14  -3   0  -16.40   10.40
  14  -3   0    7.50   15.90
 -14   3   0   -8.60    9.60
  -3 -14   0  -17.60    7.70
   3  14   0   -9.50   28.80
  -3 -14   0   26.70   16.80
 -14   3   0    7.70   12.90
 -14   3   0   32.40   25.60
 -14   3   0    8.30   14.80
 -14   3   0    5.60   12.10
   3  14   0   -0.20   12.80
   3  14   0  -14.60   10.40
 -14   4   0  126.39   38.40
 -14   4   0  102.09   44.60
 -14   4   0  166.48   39.50
   4  14   0   92.79   37.40
 -14   4   0  122.89   38.30
   4  14   0  156.78   42.00
  -4 -14   0  174.28   44.60
   4  14   0   83.59   51.99
  -4 -14   0  213.88   39.00
  14  -4   0  162.78   42.60
  -5 -14   0   -8.30   12.20
  14  -5   0   20.60   18.30
   5  14   0   10.80   14.60
 -14   5   0   16.40   16.60
  -5 -14   0  -14.50    7.00
   5  14   0  -38.70   22.20
 -14   5   0   -0.80   12.80
 -14   5   0   32.20   27.40
   5  14   0  -10.60   15.10
 -14   5   0   13.00   16.40
  -6 -14   0    0.20   10.20
 -14   6   0    5.60   12.60
 -14   6   0   -4.70   12.80
   6  14   0  -32.50   19.00
  -6 -14   0   -7.90   12.60
   6  14   0    7.90   16.00
 -14   6   0   -1.90   18.80
   6  14   0   -6.80   13.80
 -14   6   0   18.10   24.00
  14  -6   0  -25.50    9.40
   7  14   0   -8.10   16.70
 -14   7   0   -2.70   12.30
  14  -7   0  -25.50    9.90
  -7 -14   0  -14.70   10.30
   7  14   0   12.30   16.20
   7  14   0  -10.80    9.60
 -14   7   0    8.70   13.30
  -7 -14   0    8.30   14.40
 -14   7   0   -2.70   24.30
  -7 -14   0   -2.80   12.70
   8  14   0   12.60   18.10
  14  -8   0   40.20   23.70
  -8 -14   0   42.80   19.40
   8  14   0   37.90   23.70
  -8 -14   0   16.30   18.80
 -14   8   0    1.80   25.30
 -14   8   0   44.60   22.50
  -8 -14   0   34.20   21.40
   8  14   0   24.10   17.50
 -14   8   0   11.70   15.80
 -14   8   0   79.49   23.70
 -14   9   0   -4.60   14.20
  -9 -14   0    0.90   16.70
   9  14   0    5.70   18.10
   9  14   0   -4.60   13.10
  -9 -14   0    2.50   11.80
  -9 -14   0   -8.30   13.20
  14  -9   0    6.40   15.50
 -14   9   0    9.40   16.20
   9  14   0  -10.50   13.20
 -14   9   0   63.09   35.30
 -14   9   0  -10.50   10.80
 -14  10   0  192.98   68.09
 -10 -14   0  306.07   65.69
 -14  10   0  323.07   69.59
 -10 -14   0  293.67   67.79
  10  14   0  289.47   70.59
  10  14   0  304.07   69.69
 -14  10   0  320.77   83.79
  14 -10   0  229.68   70.39
 -14  10   0  392.56   74.09
 -10 -14   0  397.16   72.49
  10  14   0  258.37   72.69
 -14  11   0   35.10   22.20
 -14  11   0   -9.30   11.10
  14 -11   0   -9.30   14.00
 -14  11   0  -24.20   27.50
  11  14   0   14.70   19.00
 -14  11   0   -0.90   14.20
 -11 -14   0    7.40   17.40
  11  14   0   22.70   18.00
  11  14   0    7.60   17.20
 -11 -14   0   -8.40   12.90
  14 -11   0   -6.30   15.30
 -11 -14   0   17.20   14.40
 -14  12   0   73.99   44.90
  14 -12   0   75.59   31.10
  14 -12   0  110.99   33.50
 -12 -14   0  102.79   27.70
  12  14   0   97.79   33.10
  12  14   0   17.60   24.30
  12  14   0  113.09   33.30
 -14  12   0   36.30   27.80
 -12 -14   0   58.99   31.90
 -14  12   0   57.19   29.50
 -12 -14   0   39.80   26.30
 -14  13   0   -1.50   18.50
 -14  13   0   -0.70   19.20
  13  14   0  -11.80   15.90
  13  14   0   -4.10   16.50
  14 -13   0   19.10   19.20
  14 -13   0   -1.00   19.90
  13  14   0   15.70   23.10
 -13 -14   0    8.40   16.80
 -13 -14   0   17.10   19.00
 -14  13   0   27.10   37.30
 -13 -14   0    6.90   20.10
 -14 -14   0  232.68   61.49
  14 -14   0  297.17   66.49
  14  14   0  283.27   63.99
 -14 -14   0  305.57   69.59
  14  14   0  286.47   65.29
 -14  14   0  224.08   65.09
  14 -14   0  271.37   66.09
  14  14   0  109.19   55.89
 -14  14   0  136.19   70.99
 -14 -14   0  261.47   56.89
  15  14   0  -24.30   19.30
 -15 -14   0    6.50   33.30
 -14  15   0   32.70   19.40
 -14  15   0   12.10   25.20
 -14  15   0   14.20   27.90
  14 -15   0   -8.20   18.30
 -15 -14   0   -2.50   16.80
 -15 -14   0   11.70   17.20
 -14  15   0  -40.40   24.10
  15  14   0    4.20   18.70
  14 -15   0    3.20   20.40
  13 -15   0  -19.10   16.50
  15  13   0    4.00   20.50
  13 -15   0   40.40   28.90
 -13  15   0   22.10   23.00
 -13  15   0  -17.80   19.10
  15  13   0   28.50   21.30
  15  13   0    2.40   20.50
 -15 -13   0   45.20   21.80
 -15 -13   0    1.10   19.80
 -13  15   0   -8.20   18.80
 -13  15   0   37.80   37.50
 -15 -13   0   19.50   21.70
 -15 -12   0   -4.70   18.50
 -15 -12   0   14.90   17.10
  12 -15   0   15.10   21.70
  15  12   0  -12.60   19.60
 -12  15   0    0.80   35.40
 -15 -12   0  -17.90   10.40
 -12  15   0   36.60   33.90
  15  12   0   -4.00   18.30
  15  12   0   20.10   22.90
 -12  15   0   -1.10   22.70
 -12  15   0   -5.40   17.90
  12 -15   0   -4.00   18.10
 -15 -11   0   13.20   21.20
 -11  15   0   15.60   20.40
 -15 -11   0   -6.40   15.10
 -15 -11   0    9.40   14.50
  15  11   0  -33.80   13.40
 -11  15   0    6.90   19.20
 -11  15   0  -29.50   26.90
 -11  15   0   -1.50   19.50
  11 -15   0   12.30   20.60
  15  11   0   11.90   20.70
  15  11   0   -7.00   14.30
  15  10   0   -6.00   14.40
  10 -15   0   -3.40   16.10
 -10  15   0    6.30   20.20
 -15 -10   0   15.90   25.30
 -15 -10   0   -6.20   12.60
 -10  15   0   10.80   20.00
  15  10   0   12.00   16.30
  10 -15   0   24.20   21.10
 -10  15   0    1.30   18.20
 -10  15   0   28.70   31.20
  15  10   0    5.60   19.00
 -15 -10   0  -20.00   14.20
 -15  -9   0  644.14  140.19
  -9  15   0  797.92  145.99
   9 -15   0  712.53  141.29
  -9  15   0  810.62  149.88
  -9  15   0  416.46  140.89
   9 -15   0  713.53  143.99
  15   9   0  767.72  142.59
 -15  -9   0  676.63  145.09
  15   9   0  652.83  139.39
  -9  15   0  655.53  142.89
  -8  15   0   -9.40   22.90
  -8  15   0   14.10   21.90
 -15  -8   0  -15.10   11.30
  15   8   0    0.00   15.90
  -8  15   0   16.80   21.40
  15   8   0   -8.90   13.20
 -15  -8   0   18.20   16.90
 -15  -8   0   -5.20   15.70
   8 -15   0    5.70   16.80
  15   8   0  -18.90    8.90
   8 -15   0  -23.40   13.00
  -8  15   0  -12.90   15.90
  -7  15   0  108.89   36.00
 -15  -7   0  101.89   30.20
  15   7   0  139.49   35.80
  15   7   0   65.69   22.70
  -7  15   0  157.08   43.60
  -7  15   0  112.39   36.00
  -7  15   0   29.00   28.00
 -15  -7   0   53.49   25.70
 -15  -7   0   88.59   35.40
   7 -15   0   49.00   30.70
   7 -15   0  161.18   37.30
  -6  15   0   11.30   17.80
 -15  -6   0   -1.70   11.60
 -15  -6   0   -7.90   16.70
   6 -15   0   -7.00   13.30
  15   6   0  -19.10   10.80
  -6  15   0   -7.10   19.90
  15   6   0  -16.20   10.00
   6 -15   0    6.50   20.40
  -6  15   0  -11.20   14.30
  15   6   0    4.40    8.70
  -6  15   0  -24.20   15.70
   5 -15   0    7.60   21.80
 -15  -5   0   44.50   22.70
 -15  -5   0   57.99   23.10
  -5  15   0   62.09   26.50
   5 -15   0   52.99   24.20
  15   5   0   -0.80   17.20
  -5  15   0   47.50   25.30
  -5  15   0   65.19   29.20
 -15  -5   0   47.20   24.10
  -4  15   0   -3.80   12.80
   4 -15   0   -7.60   19.20
  -4  15   0   10.60   20.00
 -15  -4   0   -1.20   12.80
 -15  -4   0  -12.20   10.90
  15   4   0   -8.20   11.90
  15   4   0   -4.00   12.70
  -4  15   0  -11.20   15.80
 -15  -4   0  -14.60   12.50
   4 -15   0   -4.00   12.30
   3 -15   0   41.70   24.70
  15   3   0   48.60   25.50
  -3  15   0   65.49   28.50
 -15  -3   0   72.89   25.50
  -3  15   0   15.30   32.50
   3 -15   0  175.78   38.20
 -15  -3   0   65.79   25.20
 -15  -3   0   93.69   36.40
  15   3   0   31.70   21.60
  -3  15   0   58.99   25.90
   2 -15   0   -2.40   21.10
  15   2   0    9.80   15.70
 -15  -2   0  -10.70   15.60
   2 -15   0   -1.50   14.60
  -2  15   0   11.30   14.10
  -2  15   0  -13.60   25.40
 -15  -2   0   12.80   14.80
  -2  15   0  -18.30   11.30
  15   2   0   -2.20   13.80
 -15  -1   0  381.36   84.39
  -1  15   0  450.55   82.19
 -15  -1   0  364.36   78.89
  15   1   0  275.07   79.19
   1 -15   0  437.36   81.39
   1 -15   0  354.66   83.29
  -1  15   0  338.17   80.19
  -1  15   0  270.67   94.19
 -15  -1   0  338.27   78.49
  15   1   0  351.96   79.39
 -15   0   0   -3.20   11.60
   0  15   0   -9.40   27.20
 -15   0   0    5.10   13.40
  15   0   0    3.90   14.80
 -15   0   0    2.00   16.90
   0 -15   0   35.10   27.50
   0  15   0  -11.20   12.40
   0 -15   0    2.30   13.60
  15   0   0  -16.60   12.30
   0  15   0   -6.90   14.90
  -1 -15   0   32.80   28.00
  15  -1   0   59.59   24.10
 -15   1   0   64.29   32.20
   1  15   0   57.89   27.70
  15  -1   0   42.30   23.10
 -15   1   0   54.69   24.00
  -1 -15   0   83.89   26.50
   1  15   0   64.59   43.40
   1  15   0   15.40   18.20
 -15   1   0   42.60   23.40
   2  15   0    4.50   13.10
   2  15   0   12.20   16.90
   2  15   0  -10.50   27.60
  -2 -15   0    4.60   21.10
  15  -2   0  -10.40   11.20
  -2 -15   0   -3.10   11.70
 -15   2   0    2.70   20.90
 -15   2   0  -14.50   11.10
 -15   2   0   -2.80   12.30
  15  -2   0  -22.30   10.90
 -15   3   0   24.70   17.90
  15  -3   0   61.69   23.80
 -15   3   0   19.90   26.00
   3  15   0  133.49   31.20
 -15   3   0    3.50   16.40
  15  -3   0   52.79   25.60
   3  15   0   44.70   39.30
   3  15   0   82.19   26.10
  -3 -15   0   46.60   22.50
  -3 -15   0   38.50   21.40
 -15   3   0  112.79   30.10
 -15   4   0  -11.60    6.30
   4  15   0   10.90   14.00
  -4 -15   0   -9.30   11.10
  15  -4   0    7.40   18.10
   4  15   0    6.10   18.00
  -4 -15   0   -5.80   12.70
 -15   4   0   33.90   26.30
 -15   4   0   51.69   21.60
   4  15   0   -2.00   15.60
 -15   4   0  -10.20   11.10
  -5 -15   0  167.38   37.50
 -15   5   0  172.38   40.50
  -5 -15   0  194.18   42.90
   5  15   0  116.49   38.00
  15  -5   0  161.68   42.30
 -15   5   0  144.49   45.30
   5  15   0   67.59   36.90
 -15   5   0   91.29   29.40
   5  15   0  142.89   39.70
 -15   5   0   78.09   33.10
 -15   6   0    6.50   16.40
   6  15   0   -7.00   18.20
  -6 -15   0   -6.10   11.30
 -15   6   0   -4.00    9.70
  15  -6   0   -3.60   14.10
 -15   6   0   49.60   30.50
 -15   6   0    8.20   15.40
   6  15   0    0.50   15.80
  -6 -15   0   19.20   15.40
   6  15   0   -0.40   14.90
 -15   7   0    2.90   12.40
   7  15   0    5.90   21.20
  -7 -15   0   -5.00   12.20
 -15   7   0   -3.50   13.00
   7  15   0   22.50   20.70
 -15   7   0   24.00   32.90
  15  -7   0   19.70   20.90
 -15   7   0   35.50   22.70
   7  15   0    3.90   16.70
  -7 -15   0   27.60   19.80
  -7 -15   0   28.70   18.70
  -8 -15   0   -2.50   12.30
  -8 -15   0    8.10   17.80
 -15   8   0    4.30   17.70
  -8 -15   0   30.40   20.20
 -15   8   0   32.90   19.20
   8  15   0   -5.10   16.80
 -15   8   0  -11.00   27.70
  15  -8   0   31.50   22.20
 -15   8   0   10.30   13.80
   8  15   0   33.20   19.80
   8  15   0    1.70   15.20
  -9 -15   0  385.66   93.39
 -15   9   0  492.05  105.29
   9  15   0  396.96   93.59
 -15   9   0  314.07   89.49
  -9 -15   0  491.35   91.59
   9  15   0  402.96   95.09
 -15   9   0  330.77   93.19
  15  -9   0  515.35   95.69
  -9 -15   0  490.25   94.79
   9  15   0  513.65   95.39
  10  15   0   -9.90   18.30
  10  15   0   -1.40   14.70
 -10 -15   0   10.00   17.30
 -10 -15   0  -13.70   11.20
 -15  10   0   18.30   17.90
  10  15   0   10.60   18.80
  15 -10   0    8.90   19.50
 -15  10   0   -3.80   27.50
 -15  10   0  -22.20   12.60
 -15  10   0   -0.30   12.70
 -15  11   0  406.76   86.19
  15 -11   0  306.47   81.39
 -15  11   0  332.37   80.69
 -11 -15   0  357.56   83.09
 -11 -15   0  457.95   84.79
  11  15   0  283.27   82.99
  11  15   0  393.96   82.69
 -15  11   0  390.76  103.19
  11  15   0  350.96   82.79
 -11 -15   0  339.57   77.69
  15 -12   0  -10.70   16.60
  12  15   0   -0.10   20.00
  15 -12   0    1.80   17.10
 -15  12   0   29.80   21.80
 -15  12   0  -26.60   25.40
 -12 -15   0   -2.50   17.50
 -12 -15   0   13.70   16.60
 -15  12   0  -19.20   26.50
 -12 -15   0   -2.60   18.90
  12  15   0   16.90   20.10
  12  15   0   22.60   22.90
 -13 -15   0   96.49   45.70
 -15  13   0  137.09   46.40
  15 -13   0  190.18   49.30
  15 -13   0  205.38   49.99
  13  15   0  105.69   42.20
 -13 -15   0  193.48   44.30
 -13 -15   0  204.68   51.29
  13  15   0  298.27   51.69
 -15  13   0  166.18   49.30
  13  15   0   62.99   41.50
 -15  13   0  179.88   61.99
 -14 -15   0    6.40   15.80
 -14 -15   0  -25.80   17.00
  14  15   0  -10.60   17.40
 -15  14   0  -18.20   30.20
 -15  14   0   27.60   34.20
  15 -14   0   19.00   23.10
  14  15   0  -12.70   19.00
  14  15   0    4.30   22.60
 -14 -15   0   14.00   20.40
  15 -14   0  -21.80   15.40
 -15  14   0  -21.00   16.60
 -15  15   0   81.89   39.70
  15  15   0  122.09   36.70
 -15  15   0  126.69   51.59
 -15 -15   0   76.19   38.40
 -15  15   0   15.30   32.50
  15  15   0  142.59   40.30
  16  15   0    1.90   20.00
  16  15   0   -9.00   22.80
 -15  16   0  -20.60   20.10
 -15  16   0   13.10   27.40
 -16 -15   0    9.20   31.00
 -15  16   0  -18.60   20.40
 -15  16   0  -25.20   31.90
 -14  16   0    1.90   22.30
 -16 -14   0   35.70   30.30
  16  14   0   44.90   25.20
 -14  16   0    4.40   22.60
  16  14   0   21.60   25.20
 -14  16   0   70.99   45.40
 -14  16   0   -8.00   18.00
 -13  16   0   15.60   22.50
 -16 -13   0    0.80   20.10
  16  13   0   19.50   23.10
 -13  16   0    0.20   34.40
 -16 -13   0   -8.40   21.60
 -13  16   0  -33.10   14.30
 -16 -13   0   17.90   20.00
  16  13   0    4.80   20.30
  13 -16   0  -19.70   15.80
 -12  16   0   51.89   30.80
  16  12   0   11.50   20.90
 -12  16   0   14.10   23.60
 -12  16   0   23.00   23.60
  12 -16   0   26.40   26.00
 -12  16   0   55.49   41.50
 -16 -12   0   17.90   19.70
  16  12   0   18.20   23.00
 -16 -12   0   11.80   17.50
  12 -16   0   24.10   24.00
 -16 -12   0   22.50   27.40
  16  11   0   -0.10   19.70
  11 -16   0  -17.40   16.20
 -11  16   0   11.50   23.00
 -16 -11   0  -21.60   11.30
 -11  16   0  -10.50   29.40
  16  11   0   13.90   17.70
 -11  16   0   11.20   19.30
 -16 -11   0   24.10   23.00
 -11  16   0    2.40   20.40
 -16 -11   0   13.40   19.40
  11 -16   0    8.80   19.80
 -10  16   0   63.39   31.60
 -10  16   0   18.80   24.00
  16  10   0   18.10   17.60
  10 -16   0   62.79   29.80
 -16 -10   0  -15.10   17.00
 -16 -10   0   40.90   24.00
 -16 -10   0   29.50   22.00
 -10  16   0   28.40   34.30
  16  10   0   61.79   25.80
  16  10   0   50.39   25.40
 -16  -9   0    9.60   17.40
  -9  16   0  -17.20   17.30
 -16  -9   0    3.10   19.70
  16   9   0    6.70   18.30
  16   9   0  -17.70   13.00
  -9  16   0   11.90   20.50
   9 -16   0    3.00   19.40
   9 -16   0  -12.40   14.20
  16   9   0   -3.30   12.40
 -16  -9   0    3.40   15.10
  -9  16   0  -17.70   30.70
  -9  16   0   -6.50   18.80
  -8  16   0   25.60   23.30
   8 -16   0   33.50   24.20
  -8  16   0   72.09   32.90
  -8  16   0   18.00   22.00
  16   8   0   28.20   20.80
 -16  -8   0   66.29   22.60
  16   8   0   33.80   17.00
  -8  16   0  -19.10   18.30
 -16  -8   0   35.00   20.10
   8 -16   0   13.90   22.60
 -16  -8   0   40.40   27.70
  16   8   0   23.20   21.70
  -7  16   0  -25.00   14.40
  -7  16   0    8.10   17.70
   7 -16   0    1.10   20.50
  16   7   0    1.20   10.60
 -16  -7   0   -6.30   12.50
  -7  16   0   -4.20   13.80
  16   7   0  -13.20   13.20
 -16  -7   0   -4.90   11.00
  -7  16   0   66.69   32.70
  16   7   0   -5.30   12.70
 -16  -7   0    8.40   19.70
   7 -16   0   30.00   22.20
  -6  16   0   53.49   37.70
 -16  -6   0  122.29   42.70
 -16  -6   0  131.19   38.20
   6 -16   0  124.69   39.80
  -6  16   0  151.28   44.40
  -6  16   0  153.08   44.50
   6 -16   0  187.48   43.90
 -16  -6   0  151.98   39.30
  16   6   0   97.39   37.00
 -16  -5   0    9.90   13.40
  16   5   0  -13.00   12.30
  -5  16   0   -4.00   13.10
  -5  16   0    9.30   18.00
   5 -16   0   -6.00   14.40
 -16  -5   0  -27.20   14.80
 -16  -5   0   -8.80   13.00
  -5  16   0   -6.10   16.80
   5 -16   0    6.80   22.50
  16   4   0   63.99   25.30
 -16  -4   0   47.10   28.40
 -16  -4   0   26.90   19.40
  -4  16   0  103.49   30.30
  -4  16   0   29.00   20.90
   4 -16   0   90.59   31.60
  16   4   0   41.90   21.30
  -4  16   0    7.70   20.10
 -16  -4   0   32.30   20.30
   4 -16   0   15.80   18.20
 -16  -3   0   -4.20   13.10
 -16  -3   0   14.00   22.20
  -3  16   0   19.10   18.80
  16   3   0  -26.80    9.60
 -16  -3   0   15.10   15.60
   3 -16   0  -26.60   18.80
  16   3   0  -12.40   12.90
  -3  16   0  -11.30   13.20
   3 -16   0    9.30   18.40
  -3  16   0  -13.20   15.40
  16   2   0   58.69   28.70
   2 -16   0  139.79   35.00
 -16  -2   0   73.59   36.10
   2 -16   0   86.29   37.00
  -2  16   0  129.79   35.90
  16   2   0   39.40   28.10
 -16  -2   0  122.89   32.50
 -16  -2   0  107.59   30.20
  -2  16   0  163.18   37.50
  -2  16   0   24.40   27.20
  -1  16   0  -13.70   13.00
  16   1   0  -17.40   10.50
  16   1   0  -13.80   11.60
   1 -16   0   -7.70   13.70
 -16  -1   0  -31.20   12.50
  -1  16   0   43.80   26.40
   1 -16   0   45.10   27.90
  -1  16   0  -11.90   13.10
 -16  -1   0   19.50   14.90
 -16  -1   0   -2.00   12.70
   0  16   0  156.48   56.79
 -16   0   0  163.08   51.89
 -16   0   0  252.77   58.39
   0 -16   0  329.37   57.69
  16   0   0  172.78   54.09
   0 -16   0  195.38   59.99
 -16   0   0  371.46   64.49
   0  16   0  299.07   58.49
  16   0   0  161.68   53.19
   0  16   0  181.28   55.89
 -16   1   0  -11.60   23.20
 -16   1   0    0.30   14.10
   1  16   0  -13.40   15.50
  16  -1   0   -3.10   15.50
 -16   1   0   -9.80   16.50
   1  16   0    2.20   16.80
   1  16   0   21.30   17.30
  -1 -16   0  -23.00   22.40
  -1 -16   0   21.90   20.00
  16  -1   0  -10.90   13.40
  -2 -16   0   33.10   21.30
   2  16   0   34.70   23.70
  -2 -16   0   36.00   29.90
  16  -2   0   36.60   22.70
  16  -2   0   45.20   22.20
 -16   2   0   70.19   22.60
 -16   2   0   29.80   27.10
 -16   2   0   13.00   19.70
 -16   2   0   44.80   24.00
   2  16   0   20.30   18.50
   2  16   0   35.00   26.90
 -16   3   0    6.40   24.40
  16  -3   0  -15.50   11.10
  16  -3   0  -10.50   14.30
   3  16   0    0.00   21.60
  -3 -16   0   24.00   17.10
   3  16   0  -15.50   10.10
 -16   3   0   -4.00   12.70
  -3 -16   0    1.80   14.70
 -16   3   0    2.60   17.00
 -16   3   0    3.30   17.10
   3  16   0   -3.80   14.70
 -16   4   0  164.98   43.70
 -16   4   0  107.59   31.70
   4  16   0  132.29   40.30
  16  -4   0  250.37   50.79
   4  16   0   58.29   40.30
  -4 -16   0   72.99   37.00
  -4 -16   0  223.58   45.40
 -16   4   0  227.48   46.80
 -16   4   0  107.89   48.20
   4  16   0  234.38   49.80
 -16   4   0  212.58   44.30
   5  16   0    2.60   14.50
 -16   5   0    5.30   15.50
 -16   5   0    5.40   15.40
 -16   5   0    7.10   10.20
   5  16   0   -9.90   15.40
   5  16   0   -0.50   20.60
  -5 -16   0   -4.30   13.20
  16  -5   0  -14.40   14.50
 -16   5   0   15.90   26.00
  -5 -16   0  -21.40   11.70
 -16   6   0 1030.20  206.48
   6  16   0  822.52  199.88
  -6 -16   0 1058.79  196.58
  -6 -16   0  993.40  196.08
  16  -6   0  808.72  198.08
   6  16   0  944.21  198.18
   6  16   0 1145.49  200.48
 -16   6   0  865.41  197.48
  -6 -16   0 1058.79  199.78
  -7 -16   0   -7.90   13.40
  -7 -16   0   15.50   15.20
 -16   7   0   -6.70   14.70
   7  16   0   -3.30   18.70
  16  -7   0  -17.40   11.10
   7  16   0   10.40   18.60
 -16   7   0   21.50   17.70
 -16   7   0   12.30   26.90
 -16   7   0    6.80   13.50
   7  16   0    7.00   14.80
  -7 -16   0    5.00   12.10
   8  16   0  274.87   57.99
  -8 -16   0  216.58   48.60
 -16   8   0  125.59   41.30
  16  -8   0  318.67   51.69
 -16   8   0  194.68   46.70
  -8 -16   0  158.08   42.50
 -16   8   0  134.19   45.40
  -8 -16   0  150.18   46.30
 -16   8   0   94.59   52.39
   8  16   0   89.29   44.90
   8  16   0   97.09   42.00
  -9 -16   0  -17.60   10.20
   9  16   0   19.70   21.00
  -9 -16   0   16.10   20.50
  -9 -16   0   -3.20   17.60
   9  16   0   -3.00   14.20
 -16   9   0  -25.50   25.20
 -16   9   0    2.10   15.50
   9  16   0  -23.90   18.50
 -16   9   0   -0.30   15.10
  16  -9   0    9.10   19.70
  16 -10   0   39.70   26.00
 -10 -16   0   47.20   27.10
  10  16   0   45.00   27.40
 -16  10   0   56.49   43.80
 -16  10   0   60.39   29.70
  10  16   0  -11.30   20.50
 -16  10   0   10.60   21.60
 -10 -16   0   10.90   16.90
 -10 -16   0   68.89   27.60
  11  16   0   34.20   19.20
 -11 -16   0  -17.80   11.70
 -11 -16   0  -25.80   14.00
  11  16   0  -11.20   15.00
  16 -11   0    8.10   18.70
 -16  11   0  -27.00   26.80
 -16  11   0    4.40   18.40
  11  16   0   15.20   24.60
 -16  11   0  -12.50   18.70
 -11 -16   0    6.90   16.10
 -16  12   0  172.98   44.30
 -12 -16   0   92.39   30.80
  12  16   0  179.68   41.90
  12  16   0   20.50   31.30
 -16  12   0   65.59   49.50
 -12 -16   0   39.00   29.80
 -16  12   0   57.29   30.50
  16 -12   0  131.09   37.60
 -12 -16   0   82.29   36.80
  12  16   0  134.29   38.50
 -13 -16   0   14.80   23.30
  16 -13   0    5.30   20.80
 -16  13   0  -35.80   30.20
  13  16   0  -10.20   16.60
 -13 -16   0   -2.00   19.50
  13  16   0   10.60   20.10
  13  16   0    8.80   24.80
 -16  13   0    6.40   22.80
 -13 -16   0  -11.00   15.10
 -16  14   0  -14.50   23.20
  14  16   0   61.99   31.20
 -16  14   0   73.59   47.70
  16 -14   0  132.49   38.30
 -14 -16   0   82.69   33.00
 -14 -16   0   78.09   57.89
 -16  14   0   37.80   28.80
  14  16   0  114.19   37.40
  14  16   0   66.29   34.40
  15  16   0  -20.70   22.50
 -16  15   0  -32.90   32.90
 -15 -16   0  -17.00   22.00
 -16  15   0    5.40   23.30
  15  16   0    0.60   19.30
 -16  15   0   30.60   27.50
 -16  16   0    7.80   31.00
  16  16   0   -8.60   27.30
  16  16   0   49.90   33.50
 -16 -16   0   14.00   28.50
 -16  16   0   90.49   39.30
 -16  16   0   92.29   51.09
 -16  16   0   56.79   32.80
 -16  17   0   -9.70   20.60
  17  16   0   18.10   26.70
 -16  17   0  -38.30   19.60
 -16  17   0   18.40   28.20
 -16  17   0  -11.90   34.60
 -17 -16   0  -22.70   20.50
 -15  17   0   33.90   32.20
 -15  17   0   91.99   35.60
 -15  17   0   96.49   55.69
 -15  17   0   72.79   37.10
  17  15   0   87.09   39.70
 -17 -15   0   67.59   38.60
 -14  17   0   -8.40   16.60
  17  14   0   -7.40   18.50
 -14  17   0   -2.50   25.40
 -14  17   0   59.99   44.40
  17  14   0   -0.80   24.20
 -14  17   0    4.00   21.20
 -17 -14   0   -1.10   27.70
 -13  17   0   97.29   41.90
 -13  17   0   66.89   49.80
 -13  17   0  114.49   42.30
 -17 -13   0  108.39   37.50
  17  13   0   64.49   30.10
  17  13   0   40.30   32.40
 -13  17   0   19.40   27.10
 -12  17   0   14.40   24.20
 -12  17   0  -34.30   18.80
 -17 -12   0   -8.20   21.30
 -12  17   0  -83.79   19.40
 -12  17   0  -26.00   13.30
  17  12   0   15.60   20.40
  17  12   0   15.80   23.60
  12 -17   0   -5.60   20.00
 -17 -12   0  -15.30   18.30
 -11  17   0   -4.80   23.80
  17  11   0   -8.40   15.30
  17  11   0  -11.80   17.00
 -11  17   0    2.40   21.90
 -17 -11   0  -16.70   16.00
 -11  17   0  -21.70   17.70
  11 -17   0    4.00   24.00
 -17 -11   0    3.60   17.50
 -11  17   0   28.70   30.70
 -17 -11   0  -16.70   11.90
  17  10   0   -8.80   18.50
 -17 -10   0  -15.00   13.60
 -17 -10   0   26.10   25.90
 -10  17   0  -15.50   20.50
  10 -17   0   20.70   24.10
  10 -17   0   13.00   22.40
 -10  17   0    5.70   34.10
 -10  17   0    2.20   20.30
 -17 -10   0   23.50   19.70
  17  10   0   -2.00   16.10
  17   9   0  335.27   80.39
  17   9   0  291.97   84.09
   9 -17   0  528.75   86.19
 -17  -9   0  380.26   79.89
   9 -17   0  363.76   83.99
 -17  -9   0  340.77   79.49
  -9  17   0  358.56   85.79
  -9  17   0  244.28   89.19
  -9  17   0  377.46  101.79
  17   8   0    1.00   16.70
  -8  17   0   37.20   29.30
  -8  17   0   13.50   29.10
 -17  -8   0  -12.40   13.40
 -17  -8   0    8.50   23.80
 -17  -8   0   -6.20   13.60
  17   8   0   10.40   17.70
   8 -17   0   79.69   28.60
   8 -17   0    7.90   21.60
  -8  17   0    1.50   16.20
  -8  17   0   14.10   23.10
 -17  -7   0  278.97   69.99
   7 -17   0  167.98   74.19
  -7  17   0  269.07   64.79
 -17  -7   0  202.48   55.89
   7 -17   0  317.57   65.89
  -7  17   0  135.79   57.59
  17   7   0  275.27   59.79
   6 -17   0  -13.40   14.10
  -6  17   0   -1.50   16.90
  -6  17   0  -22.80   15.30
   6 -17   0  -22.30   17.10
  17   6   0   -5.30   15.00
 -17  -6   0   -6.00   16.10
  -6  17   0   -5.70   18.70
 -17  -6   0   -1.60   14.70
 -17  -6   0    4.90   15.10
   5 -17   0   -7.60   19.50
  -5  17   0    2.30   16.50
 -17  -5   0   -0.70   22.00
   5 -17   0    3.80   17.30
  17   5   0   22.80   20.50
 -17  -5   0    0.80   14.10
 -17  -5   0   26.90   19.70
  -5  17   0    3.50   17.80
  -5  17   0    5.90   21.80
  17   4   0    5.10   17.90
  -4  17   0    8.20   18.60
  17   4   0  -37.50    9.10
 -17  -4   0    2.00   14.40
 -17  -4   0    2.20   22.50
   4 -17   0  -13.50   19.80
   4 -17   0   -7.90   15.60
  -4  17   0   -9.20   17.10
 -17  -4   0   -4.30   15.50
  -4  17   0  -11.80   11.60
 -17  -3   0   54.39   23.00
   3 -17   0   60.69   28.10
 -17  -3   0   55.89   25.70
   3 -17   0    3.90   25.20
  -3  17   0   16.60   18.10
 -17  -3   0   58.09   31.90
  -3  17   0    8.70   21.90
  17   3   0   61.09   26.50
  -3  17   0   37.90   24.20
  17   3   0   76.19   27.30
 -17  -2   0   -3.80   13.60
 -17  -2   0  -10.60   11.90
  17   2   0  -14.90   13.00
   2 -17   0  -11.40   12.20
 -17  -2   0  -18.40   14.50
  -2  17   0   10.70   17.40
   2 -17   0   -5.00   23.30
  -2  17   0  -12.60   13.20
  17   2   0  -18.80   12.50
  -2  17   0    1.60   21.00
  -1  17   0  206.98   58.99
 -17  -1   0  129.09   54.99
  -1  17   0  161.08   50.89
  17   1   0  273.57   60.89
  -1  17   0  214.38   56.49
   1 -17   0  187.48   59.19
 -17  -1   0  222.68   50.99
   1 -17   0  252.97   58.29
  17   1   0  198.78   54.39
 -17  -1   0  233.08   55.69
   0  17   0  -15.70   14.60
   0  17   0   -4.60   14.40
  17   0   0  -27.30   12.10
   0  17   0   12.50   21.90
 -17   0   0   -5.20   14.90
 -17   0   0   -3.40   13.20
 -17   0   0  -31.80   15.00
  17   0   0    8.90   16.10
   0 -17   0  -24.60   20.80
   0 -17   0   -7.30   15.00
  17  -1   0   -1.00   16.50
  -1 -17   0    7.20   16.30
 -17   1   0    0.70   15.10
  17  -1   0  -12.80   12.80
 -17   1   0    3.00   17.20
 -17   1   0  -10.00   16.30
  -1 -17   0    2.70   26.50
   1  17   0   -9.30   18.40
   1  17   0   10.20   16.70
   1  17   0  -26.90   12.30
  17  -2   0    6.40   15.80
   2  17   0    0.00   16.20
  17  -2   0   23.40   20.30
   2  17   0   -8.50   16.70
 -17   2   0   -6.30   14.90
   2  17   0    4.10   21.00
  -2 -17   0   18.70   19.30
  -2 -17   0    8.60   24.80
 -17   2   0    3.40   15.20
 -17   2   0   12.70   23.80
 -17   2   0   13.40   19.50
 -17   3   0  423.46   79.19
 -17   3   0  332.37   76.39
  17  -3   0  261.07   75.09
   3  17   0  267.17   81.89
  -3 -17   0  473.55   80.29
 -17   3   0  259.27   73.79
   3  17   0  303.77   79.49
  17  -3   0  351.96   77.29
   3  17   0  350.16   77.49
 -17   3   0  358.86   90.09
  -4 -17   0   -9.50   13.10
   4  17   0  -19.50   17.30
   4  17   0    0.00   15.90
 -17   4   0   -1.80   14.00
   4  17   0    5.80   20.20
  17  -4   0  -30.90   10.60
  -4 -17   0   -8.60   14.60
 -17   4   0   -5.60   26.00
 -17   4   0    3.60    8.20
 -17   4   0    6.90   17.40
 -17   4   0   -3.70   13.60
 -17   5   0   -0.20    9.70
 -17   5   0   45.10   29.50
 -17   5   0   -0.10   14.90
   5  17   0    8.10   20.90
  -5 -17   0   46.90   18.80
   5  17   0    6.40   19.80
  17  -5   0   12.20   22.00
   5  17   0   23.90   26.80
  -5 -17   0   22.40   17.60
 -17   5   0    2.40   14.80
   6  17   0    5.90   23.60
  -6 -17   0   -1.90   14.20
 -17   6   0   35.50   31.10
  -6 -17   0  -14.90   14.90
 -17   6   0    8.10   18.10
   6  17   0    6.30   15.50
 -17   6   0   -2.90   10.00
  17  -6   0  -12.70   14.60
 -17   6   0   -8.90   14.60
   6  17   0  -10.80   16.30
  -6 -17   0  -14.90   12.90
 -17   7   0   11.70   19.10
 -17   7   0   43.60   35.70
   7  17   0    8.50   18.70
  -7 -17   0    5.10   18.40
  -7 -17   0   28.20   20.00
  -7 -17   0   -3.80   12.30
 -17   7   0   -1.40   11.90
   7  17   0  -20.50   11.90
   7  17   0  -23.20   15.70
  17  -7   0  -21.90   12.60
   8  17   0  -15.10   20.70
 -17   8   0    8.20   20.00
  -8 -17   0  -17.70   13.50
   8  17   0   10.00   20.50
  -8 -17   0  -14.90    9.90
  17  -8   0  -24.50   11.70
  -8 -17   0  -19.60   10.90
 -17   8   0  -14.70   28.90
   8  17   0    0.70   18.80
 -17   8   0    5.00   14.80
   9  17   0  282.87   72.29
  -9 -17   0  273.17   62.79
  -9 -17   0  325.27   67.89
   9  17   0  182.68   65.69
  17  -9   0  339.97   71.29
 -17   9   0  213.78   63.59
 -17   9   0  311.27   84.59
  -9 -17   0  339.47   69.69
   9  17   0  260.47   68.59
  10  17   0   -3.90   21.20
 -17  10   0   -0.30   16.90
 -10 -17   0   -4.00   13.20
 -17  10   0   -5.00   15.50
  10  17   0   -6.10   20.70
  17 -10   0   16.40   22.40
 -10 -17   0    4.80   20.00
 -10 -17   0   30.50   24.20
  10  17   0   25.50   20.50
 -17  10   0   25.10   41.30
 -11 -17   0  166.98   39.30
  11  17   0  150.28   44.80
  17 -11   0  178.48   47.70
 -17  11   0  130.89   40.80
  11  17   0  110.09   49.80
 -11 -17   0  268.27   57.49
 -17  11   0   80.59   38.60
 -11 -17   0  146.49   43.60
 -17  11   0  281.97   67.19
  11  17   0   18.40   35.50
 -17  12   0    8.10   21.10
  12  17   0    2.40   19.50
 -12 -17   0   10.40   23.70
  17 -12   0  -14.80   17.30
  12  17   0  -17.00   16.70
 -17  12   0    3.90   18.50
 -12 -17   0    4.70   15.80
 -17  12   0  -35.50   26.00
  12  17   0   -0.10   23.20
 -13 -17   0   46.40   24.80
 -17  13   0   38.80   28.80
 -17  13   0   80.89   33.60
  13  17   0   56.99   32.00
  13  17   0   15.50   25.20
 -13 -17   0    5.70   23.20
  13  17   0   27.70   28.30
 -17  13   0   81.19   49.60
  17 -13   0   33.00   28.80
 -17  14   0  -10.90   39.10
  14  17   0   12.40   23.80
 -14 -17   0   22.00   23.70
  14  17   0    1.30   22.30
 -17  14   0   -9.00   15.80
  15  17   0  117.89   42.90
 -17  15   0   54.49   34.80
 -17  15   0  132.19   64.39
  15  17   0  139.69   43.40
 -15 -17   0  109.49   53.49
 -17  16   0   45.80   48.50
 -17  16   0   -6.40   20.00
  16  17   0   44.50   29.70
 -17  16   0  -25.00   16.50
 -16 -17   0   -3.80   26.60
 -17  17   0  123.99   46.50
  17  17   0  168.98   47.50
 -17  17   0   33.00   34.10
 -17 -17   0   69.09   42.70
 -17  18   0    7.50   26.10
  18  17   0   10.40   26.90
 -18 -17   0    2.10   27.50
 -17  18   0   25.70   28.90
 -18 -16   0   72.49   40.30
 -16  18   0   22.10   30.90
 -16  18   0   43.70   34.10
  18  16   0   46.10   34.00
 -15  18   0   15.10   29.50
 -15  18   0    5.20   22.30
 -18 -15   0  -23.50   23.80
  18  15   0  -12.60   25.10
 -15  18   0    6.60   24.30
  18  14   0  -13.80   24.90
 -18 -14   0  -31.30   20.00
 -14  18   0    7.00   40.90
 -14  18   0    5.80   23.70
 -14  18   0   -3.10   24.40
 -14  18   0   28.60   25.10
 -13  18   0  -29.70   16.30
 -13  18   0   -1.80   24.40
 -13  18   0   27.80   38.40
 -18 -13   0   42.20   33.40
 -13  18   0   -9.50   20.00
  18  13   0  -13.60   20.70
  18  13   0   14.50   23.10
 -12  18   0  807.92  177.28
 -18 -12   0  794.92  179.48
 -12  18   0  733.73  177.48
  18  12   0  951.40  173.68
 -12  18   0  927.01  182.78
 -12  18   0  800.42  176.28
  18  12   0  783.22  174.48
 -11  18   0  -16.20   17.60
 -18 -11   0  -30.10   20.20
  18  11   0    0.80   19.30
 -11  18   0    4.00   33.30
  18  11   0   -8.90   17.50
 -11  18   0  -15.50   22.40
  11 -18   0   52.49   28.20
 -11  18   0   34.40   30.40
  18  10   0   14.30   20.20
  18  10   0    4.60   22.80
 -10  18   0    5.30   22.30
 -18 -10   0   17.30   19.80
 -18 -10   0    3.20   16.20
  10 -18   0   -6.20   19.40
 -10  18   0   12.90   28.00
 -10  18   0   16.10   33.60
 -10  18   0   -8.70   28.80
  -9  18   0   12.90   30.20
 -18  -9   0   16.10   18.40
 -18  -9   0  -13.20   15.00
  18   9   0  -15.40   15.70
   9 -18   0  -10.50   16.90
  -9  18   0  -10.10   21.80
 -18  -9   0   33.80   29.20
  18   9   0   25.80   24.70
  -9  18   0   23.50   24.70
  -8  18   0  -36.00   15.90
 -18  -8   0   -0.60   15.10
  -8  18   0   60.79   32.60
  -8  18   0   20.30   26.20
  18   8   0   -6.80   20.70
   8 -18   0   35.80   24.90
 -18  -8   0   -3.20   15.00
 -18  -8   0   21.20   28.10
 -18  -7   0   -2.20   21.90
  18   7   0   13.70   19.70
 -18  -7   0    7.00   17.40
   7 -18   0   -1.30   16.50
  -7  18   0   86.09   33.40
  -7  18   0    1.60   22.60
 -18  -7   0   -0.60   14.10
  -7  18   0    5.60   17.90
   7 -18   0   24.60   24.00
  -6  18   0   64.09   23.80
  -6  18   0   -8.40   19.10
 -18  -6   0   21.50   18.70
   6 -18   0   53.19   29.50
   6 -18   0  -26.50   12.40
  18   6   0   -0.10   18.40
  -6  18   0   60.29   34.30
 -18  -6   0    3.40   17.10
 -18  -6   0  -21.10   14.60
 -18  -5   0    8.70   17.70
  18   5   0  -16.20   15.40
   5 -18   0  -20.10   14.40
  -5  18   0   -2.80   19.30
 -18  -5   0   -2.20   13.80
  -5  18   0  -16.40   16.80
   5 -18   0  -11.60   23.00
 -18  -5   0   24.60   31.80
  -5  18   0   15.90   17.90
 -18  -4   0   16.60   17.70
 -18  -4   0   49.70   26.40
  -4  18   0   29.90   23.90
 -18  -4   0   -3.80   17.90
  -4  18   0   -8.70   20.20
  -4  18   0   27.00   23.50
   4 -18   0   58.29   33.20
  18   4   0  -18.10   15.80
  -3  18   0  -11.70   12.10
  18   3   0  -12.60   19.80
  -3  18   0    5.90   20.10
 -18  -3   0  -19.60   12.20
   3 -18   0  -23.80   21.20
 -18  -3   0   22.80   27.10
 -18  -3   0   22.30   17.70
   3 -18   0    0.20   19.50
  18   3   0  -16.80   13.50
  -3  18   0  -26.70   20.80
 -18  -2   0   57.89   34.30
  -2  18   0  144.69   39.70
  -2  18   0   95.59   32.50
  18   2   0   56.89   31.20
   2 -18   0  131.49   37.90
   2 -18   0   65.89   37.60
 -18  -2   0   96.49   32.00
 -18  -2   0   71.79   32.80
  18   2   0  119.29   41.00
  18   1   0   24.60   20.30
  -1  18   0  -13.40   26.40
   1 -18   0    9.00   12.90
   1 -18   0    9.90   27.80
  -1  18   0   17.70   18.60
 -18  -1   0   12.50   17.00
  18   1   0  -21.70   15.40
 -18  -1   0   12.10   17.40
  -1  18   0   -3.40   18.10
 -18  -1   0   -5.10   20.60
   0  18   0  580.84  113.69
  18   0   0  546.85  112.39
   0 -18   0  500.35  112.79
 -18   0   0  625.34  112.79
 -18   0   0  523.15  111.59
   0 -18   0  620.14  116.99
  18   0   0  414.36  110.89
   0  18   0  362.06  117.99
 -18   0   0  424.26  116.29
   0  18   0  501.95  112.59
  18  -1   0  -16.90   13.30
   1  18   0    8.80   17.80
  -1 -18   0   27.30   18.30
 -18   1   0   28.40   25.30
   1  18   0   41.30   28.00
 -18   1   0    5.90   16.60
   1  18   0   -4.80   20.00
  18  -1   0   -7.50   18.30
  -1 -18   0  -42.20   22.50
 -18   1   0   12.20   17.30
  -2 -18   0  507.55  112.49
  18  -2   0  527.05  108.89
 -18   2   0  502.45  107.89
   2  18   0  509.05  109.89
 -18   2   0  431.56  106.49
  18  -2   0  504.85  108.39
 -18   2   0  470.05  115.49
   2  18   0  457.35  107.19
 -18   2   0  523.65  108.99
  18  -3   0   -5.30   15.60
 -18   3   0  -11.90   13.40
   3  18   0   21.50   19.10
  -3 -18   0   18.00   28.40
   3  18   0   -8.10   19.30
 -18   3   0  -11.20   25.30
 -18   3   0    8.00   16.50
 -18   3   0    0.60   17.60
   3  18   0    6.10   16.20
  18  -3   0   22.10   26.00
 -18   4   0  126.99   44.00
 -18   4   0  211.38   59.59
   4  18   0  120.59   43.00
  18  -4   0  142.59   43.80
   4  18   0  104.19   48.50
  -4 -18   0   88.49   38.30
 -18   4   0  163.58   44.90
   4  18   0  193.28   48.20
 -18   4   0  180.78   52.69
 -18   5   0   -9.60    8.90
   5  18   0  -13.60   19.60
  -5 -18   0    9.80   18.30
 -18   5   0  -17.80   13.80
  -5 -18   0   52.99   21.80
 -18   5   0    4.50   29.80
   5  18   0   28.60   22.60
 -18   5   0  -10.80   13.90
  18  -5   0   15.10   20.00
   5  18   0  -19.50   10.70
 -18   5   0   10.00   10.50
  -6 -18   0   25.20   22.10
   6  18   0   24.70   20.40
  18  -6   0   21.90   20.90
  -6 -18   0    8.20   16.10
 -18   6   0   11.30   13.10
 -18   6   0  -16.70   26.10
 -18   6   0  -10.60   15.20
  -6 -18   0  -11.60   12.90
   6  18   0   22.40   25.70
   6  18   0   25.90   37.20
   7  18   0   -6.10   15.70
  -7 -18   0   12.20   19.10
  -7 -18   0   15.40   18.40
  18  -7   0   -9.20   17.40
 -18   7   0  -11.90   27.60
   7  18   0  -13.60   16.40
 -18   7   0   -4.40   31.90
   7  18   0   -4.70   23.20
 -18   7   0   30.40   15.70
  -7 -18   0  -13.00   15.20
  -8 -18   0   29.10   21.80
   8  18   0    9.40   20.00
 -18   8   0   -0.60   16.20
  -8 -18   0   33.50   24.50
   8  18   0  -15.80   12.90
  -8 -18   0    9.80   16.90
   8  18   0    3.40   24.20
 -18   8   0   13.20   16.80
 -18   8   0  -44.90   24.40
  18  -8   0   -7.00   19.20
  -9 -18   0  -25.80   14.10
   9  18   0    5.90   26.10
   9  18   0   17.10   23.30
  -9 -18   0  -20.10   12.80
 -18   9   0  -29.90   28.10
  18  -9   0    4.20   23.00
  -9 -18   0   -3.90   12.70
 -18   9   0    7.90   20.60
  10  18   0   35.80   22.50
  18 -10   0   18.60   22.20
  10  18   0  -21.70   20.90
  10  18   0   -1.40   23.10
 -10 -18   0   35.00   26.80
 -10 -18   0   27.20   24.90
 -18  10   0   57.49   44.30
 -10 -18   0    2.30   16.40
  11  18   0  -31.10   12.60
 -18  11   0  -42.70   28.20
 -18  11   0   40.60   23.90
 -11 -18   0   -7.10   12.60
 -11 -18   0  -11.90   18.50
  11  18   0  -23.20   18.30
  18 -11   0    8.50   21.30
  11  18   0   12.70   22.80
 -12 -18   0  149.49   40.90
 -18  12   0   27.00   26.90
  18 -12   0   49.80   28.30
 -18  12   0   15.70   43.90
  12  18   0   31.60   30.20
  12  18   0   27.20   25.30
 -12 -18   0   43.30   23.30
  12  18   0   16.50   26.30
  13  18   0   12.50   24.80
  13  18   0   -6.60   23.80
 -18  13   0  -10.60   19.40
  18 -13   0   -6.80   18.90
 -18  13   0  -27.50   36.10
 -13 -18   0  -33.10   16.00
  13  18   0  -25.60   19.30
 -18  14   0   82.09   57.89
 -14 -18   0   83.29   41.90
 -18  14   0   28.90   29.00
  14  18   0   35.40   29.60
  14  18   0   77.79   37.60
 -15 -18   0  -27.00   22.10
 -18  15   0   20.80   45.60
 -18  15   0  -25.50   19.00
  15  18   0   10.10   25.30
 -18  16   0   26.50   28.40
 -18  16   0   16.60   25.40
 -18  16   0   65.99   53.29
  16  18   0   -6.70   24.20
 -16 -18   0  -28.20   23.00
  17  18   0   15.40   31.10
 -17 -18   0  -10.30   26.60
 -18  17   0   16.20   27.40
 -18  17   0  -16.90   18.90
  18  18   0   31.90   36.60
 -18 -18   0  109.09   51.99
 -18  18   0  122.49   48.40
 -18  18   0   83.49   40.00
 -19 -18   0  -23.40   30.00
  19  18   0   37.20   35.20
 -18  19   0  -17.40   23.40
 -18  19   0   36.60   31.40
 -17  19   0   30.60   32.30
 -19 -17   0    5.10   33.80
  19  17   0   74.39   30.20
 -17  19   0   33.70   32.60
 -16  19   0   -9.20   21.50
 -19 -16   0    4.00   30.40
 -16  19   0  -17.80   24.60
 -15  19   0  -30.80   17.60
 -19 -15   0    6.70   35.30
 -15  19   0   13.50   28.50
  19  15   0    5.40   26.60
 -19 -14   0  -18.90   27.70
 -14  19   0   -6.30   19.40
 -14  19   0    6.90   24.00
  19  14   0  -31.60   18.40
 -19 -13   0   -6.40   27.40
  19  13   0    8.80   24.20
 -13  19   0   32.40   30.60
 -13  19   0    7.80   23.90
 -13  19   0   -8.10   24.90
 -12  19   0  -11.30   20.80
 -12  19   0  -30.80   12.60
 -19 -12   0   45.20   36.10
 -12  19   0    0.20   23.80
  19  12   0   37.60   25.80
 -11  19   0    4.90   32.40
 -11  19   0    3.70   23.30
 -11  19   0   32.10   32.60
 -19 -11   0   24.10   35.60
  19  11   0    9.20   20.50
 -11  19   0    4.60   21.40
  19  11   0   10.30   24.80
 -10  19   0  -24.40   17.60
  19  10   0   17.90   21.30
 -19 -10   0   -6.90   26.40
 -10  19   0    8.70   25.40
 -10  19   0   21.00   31.40
 -10  19   0   31.30   29.70
  19  10   0   20.20   23.70
  -9  19   0   75.39   36.70
 -19  -9   0  132.59   44.30
  -9  19   0   10.70   29.60
  19   9   0   80.29   35.00
  -9  19   0   85.09   35.80
   9 -19   0   44.20   36.00
 -19  -8   0  -12.80   22.70
  19   8   0   31.00   25.20
   8 -19   0   15.10   21.80
  -8  19   0    0.90   23.70
 -19  -8   0   -7.50   15.80
  -8  19   0  -40.50   23.00
 -19  -8   0  -17.50   11.70
  -8  19   0   30.20   23.10
  -7  19   0    8.30   25.60
 -19  -7   0   11.60   19.40
  -7  19   0   36.60   45.80
   7 -19   0   20.00   23.00
 -19  -7   0   39.00   22.20
  19   7   0    6.30   20.40
  -7  19   0   17.10   23.50
  -6  19   0    0.00   18.90
  19   6   0   -0.60   18.60
 -19  -6   0    0.80   18.90
 -19  -6   0  -13.10   15.90
  -6  19   0    6.30   29.30
  -6  19   0  -21.10   15.30
   6 -19   0  -17.70   16.10
 -19  -6   0  -18.10   19.60
  -5  19   0  422.66  104.99
  19   5   0  552.54  106.89
   5 -19   0  311.97  104.19
 -19  -5   0  405.96  113.19
 -19  -5   0  647.94  104.99
  -5  19   0  518.75  104.89
 -19  -5   0  401.46  101.69
  -5  19   0  461.65  108.09
 -19  -4   0    0.60   13.80
   4 -19   0   -8.30   17.50
  19   4   0  -14.30   18.40
  -4  19   0   -1.30   18.20
 -19  -4   0    1.10   15.90
  -4  19   0   13.60   25.50
 -19  -4   0   32.20   30.00
   4 -19   0  -13.90   24.80
  -3  19   0 1111.99  183.88
   3 -19   0  838.22  175.88
  19   3   0  806.42  174.78
  -3  19   0  770.82  175.48
  19   3   0  909.31  176.18
 -19  -3   0  739.03  178.48
 -19  -3   0  815.32  172.78
  -3  19   0  611.54  175.38
 -19  -3   0 1000.90  175.48
   3 -19   0  798.62  177.08
 -19  -2   0   -6.10   25.00
  19   2   0   -1.40   17.80
  19   2   0   -6.60   16.10
   2 -19   0   -2.70   18.80
 -19  -2   0   -3.60   17.50
  -2  19   0  -15.60   17.60
   2 -19   0   21.40   28.50
 -19  -2   0   -0.20   17.20
  -2  19   0    1.10   20.10
  19   1   0  466.65   81.19
  -1  19   0  285.27   79.89
  19   1   0  386.56   79.19
   1 -19   0  260.27   78.49
 -19  -1   0  331.27   77.29
 -19  -1   0  330.87   84.99
  -1  19   0  206.48   77.69
   1 -19   0  350.96   87.49
   0  19   0   -3.40   20.80
 -19   0   0   12.80   19.60
  19   0   0    1.60   17.80
  19   0   0   14.20   19.40
   0  19   0  -11.60   18.80
 -19   0   0  -11.90   21.50
   0 -19   0   -5.90   17.40
   0 -19   0   21.30   31.50
  19  -1   0   59.49   28.40
  19  -1   0   92.49   36.50
   1  19   0   20.50   37.30
  -1 -19   0   72.49   34.20
   1  19   0   30.50   30.30
 -19   1   0  106.09   42.10
   1  19   0   28.80   28.00
 -19   1   0  149.29   37.30
 -19   2   0   32.10   36.30
 -19   2   0  -16.60   14.70
   2  19   0   -6.20   18.00
 -19   2   0   10.30   27.90
   2  19   0   22.60   27.60
   2  19   0   -1.70   18.10
  19  -2   0   -7.30   19.60
  -2 -19   0   -2.90   28.80
  19  -2   0  -15.80   12.60
  -2 -19   0  -15.80   15.60
  -3 -19   0   24.60   24.20
   3  19   0   26.00   26.30
 -19   3   0  -10.20   31.20
  19  -3   0    8.20   19.90
   3  19   0   20.30   18.60
  -3 -19   0  -33.20   25.90
  19  -3   0   84.89   29.20
 -19   3   0  -22.20   15.70
 -19   3   0   -7.50   24.80
   3  19   0  -22.50   18.10
 -19   4   0  -11.80   12.90
  -4 -19   0  -26.70   13.70
  19  -4   0  -35.80   22.00
 -19   4   0   76.59   45.30
   4  19   0   28.10   22.70
   4  19   0  -36.60   16.80
 -19   4   0  -21.10   14.10
   4  19   0   -7.70   19.10
  -4 -19   0   65.69   38.90
   5  19   0   92.99   37.50
   5  19   0  129.59   39.30
   5  19   0   39.80   35.30
 -19   5   0   34.40   30.70
 -19   5   0   93.09   33.80
  -5 -19   0   78.49   31.00
  -5 -19   0   98.39   37.20
 -19   5   0   60.99   44.80
   6  19   0  -11.70   19.40
  -6 -19   0   -1.90   18.90
 -19   6   0   12.50   22.90
 -19   6   0   48.40   37.60
 -19   6   0   15.40   15.10
 -19   6   0   10.30   19.80
   6  19   0   23.10   19.20
  -6 -19   0   -8.70   14.10
   6  19   0    9.70   28.20
  -6 -19   0   -5.00   16.10
 -19   7   0  -40.80   20.40
   7  19   0   42.40   34.20
   7  19   0   61.89   31.60
  -7 -19   0  -10.40   12.80
   7  19   0   14.00   24.40
  -7 -19   0    3.00   19.10
  -7 -19   0   31.40   25.20
 -19   7   0   49.70   27.30
  -8 -19   0  -31.80    8.90
   8  19   0    0.20   18.50
   8  19   0  -22.10   18.00
  -8 -19   0    6.60   19.20
  -8 -19   0    0.90   18.70
   8  19   0   11.80   24.00
 -19   8   0  -54.89   23.00
  -9 -19   0  198.38   50.29
   9  19   0  102.39   45.00
 -19   9   0  155.78   64.09
   9  19   0  294.17   58.89
   9  19   0   61.19   44.50
 -19   9   0  135.29   44.80
  -9 -19   0  169.08   43.20
 -10 -19   0  -14.70   13.00
  10  19   0   -0.40   29.10
  10  19   0  -26.50   20.10
 -10 -19   0  -23.80   15.50
 -19  10   0    0.60   36.10
 -19  10   0   30.30   24.50
  10  19   0   22.70   23.00
 -11 -19   0    7.40   17.20
 -19  11   0  -19.50   19.00
  11  19   0    0.20   22.00
 -19  11   0   21.70   42.50
  11  19   0    1.30   23.30
  11  19   0    9.20   28.50
 -11 -19   0   -0.70   22.50
  12  19   0    0.30   27.10
 -19  12   0   39.90   47.90
 -19  12   0  -21.80   19.70
  12  19   0   18.10   26.10
 -12 -19   0   34.40   31.10
  13  19   0  118.09   51.69
 -19  13   0  133.09   71.09
 -13 -19   0  186.08   54.29
  13  19   0  179.98   51.59
 -19  13   0  148.19   50.29
 -14 -19   0    4.30   27.60
 -19  14   0  -15.00   41.20
 -19  14   0   14.40   24.40
  14  19   0    4.10   26.10
  15  19   0   28.00   29.40
 -15 -19   0   16.10   33.60
 -19  15   0    4.60   24.60
 -19  15   0   19.80   36.80
  16  19   0  -17.80   26.00
 -19  16   0   22.10   25.20
 -19  16   0   23.70   29.70
 -16 -19   0  -14.10   26.80
 -19  16   0   81.99   68.49
 -19  17   0    5.20   28.00
 -17 -19   0   80.29   44.40
  17  19   0    8.30   33.60
 -19  17   0   22.40   29.70
 -19  18   0    2.80   25.10
 -18 -19   0  -26.90   25.40
  18  19   0  -13.20   26.40
 -19  18   0  -13.50   20.30
 -19 -19   0   55.99   44.30
  19  19   0   39.30   37.40
 -19  19   0   18.00   32.80
 -19  19   0   61.69   39.00
 -19  20   0   -9.20   25.50
 -20 -19   0  -17.50   34.50
  20  19   0   38.70   34.00
 -20 -18   0   -9.10   40.90
 -18  20   0    4.60   31.60
  20  18   0  -28.40   26.40
 -18  20   0   29.20   30.70
 -17  20   0   14.60   26.90
 -17  20   0   17.90   29.90
 -20 -17   0  -34.80   33.40
 -20 -16   0    2.30   34.00
 -16  20   0    9.20   27.40
 -16  20   0  -19.60   21.70
  20  16   0  -28.70   22.50
 -20 -15   0   -6.00   37.00
 -15  20   0  -20.70   20.90
 -15  20   0   20.40   30.40
  20  15   0  -19.60   20.30
 -14  20   0   29.30   27.90
 -14  20   0  -10.00   22.50
  20  14   0  -34.70   33.80
 -20 -14   0    8.00   33.00
 -13  20   0   25.40   30.00
 -20 -13   0    8.70   30.40
 -13  20   0  -18.50   18.70
  20  13   0   -6.60   21.70
 -20 -12   0    5.40   34.50
 -12  20   0   33.50   31.10
  20  12   0   52.69   31.90
 -12  20   0   22.30   29.20
  20  11   0  -15.50   20.00
 -20 -11   0   65.99   43.00
 -11  20   0   -5.00   20.20
 -11  20   0  -15.30   20.20
 -20 -10   0   12.90   31.60
 -10  20   0  -21.00   17.50
 -10  20   0   24.20   26.50
  20  10   0   -7.60   18.80
  -9  20   0    5.10   22.80
  -9  20   0  -21.90   21.90
 -20  -9   0    1.40   28.80
  20   9   0  -11.40   18.30
 -20  -8   0   24.60   31.40
  20   8   0   16.90   25.40
  -8  20   0   -8.20   18.90
  -8  20   0   21.80   27.00
  20   7   0    4.60   20.00
  -7  20   0   24.30   25.10
  -7  20   0    8.20   33.00
 -20  -7   0    7.20   25.90
  -7  20   0    2.90   25.00
 -20  -6   0  234.78   72.59
  -6  20   0  289.77   73.69
  20   6   0  240.28   68.09
  -6  20   0  195.38   70.69
  -6  20   0  264.17   71.09
 -20  -6   0  299.47   63.99
   6 -20   0  258.07   72.09
 -20  -5   0  -19.20   21.10
  -5  20   0   11.90   25.00
   5 -20   0   -9.00   17.00
  -5  20   0  -26.50   17.20
  20   5   0   13.90   22.60
 -20  -5   0   21.40   20.50
 -20  -4   0  400.86   75.69
   4 -20   0  278.57   78.59
  20   4   0  238.98   74.79
 -20  -4   0  381.46   92.09
  -4  20   0  319.87   83.89
  -4  20   0  284.07   82.29
  -3  20   0    2.60   23.50
   3 -20   0   12.40   22.80
  -3  20   0   -8.10   20.80
  20   3   0    2.20   22.00
  -3  20   0   16.50   23.60
 -20  -3   0  -25.70   12.50
  -2  20   0   16.20   26.30
  -2  20   0   20.60   27.20
  -2  20   0   26.50   23.70
 -20  -2   0   67.19   24.60
   2 -20   0   55.49   29.40
  20   2   0   -4.80   21.70
 -20  -2   0    7.90   32.60
  20   2   0   31.90   24.30
  20   1   0   -5.80   19.10
   1 -20   0   11.70   18.20
  20   1   0   29.20   23.70
 -20  -1   0  -23.20   13.90
  -1  20   0    0.40   22.00
 -20  -1   0    3.10   28.10
  -1  20   0    6.10   25.40
  -1  20   0  -18.20   10.10
 -20   0   0   28.50   24.30
   0  20   0   40.10   29.70
   0 -20   0   37.40   28.00
  20   0   0   67.59   31.40
   0  20   0   45.00   22.90
  20   0   0   30.40   25.20
   0  20   0   16.10   27.50
 -20   0   0   42.40   33.50
  -1 -20   0  -19.50   17.30
 -20   1   0   -3.20   24.50
 -20   1   0   -5.20   17.00
   1  20   0    8.90   18.30
  20  -1   0    7.80   18.40
   1  20   0    1.10   20.50
  20  -1   0   19.10   22.00
   1  20   0   12.40   26.00
  20  -2   0  455.45  109.79
   2  20   0  478.95  112.49
  20  -2   0  496.65  111.79
 -20   2   0  473.75  108.79
   2  20   0  305.57  111.99
 -20   2   0  667.73  123.29
   2  20   0  478.75  110.19
  -2 -20   0  636.34  112.79
  -2 -20   0  610.44  141.39
 -20   2   0  491.25  108.89
   3  20   0  -17.40   21.60
   3  20   0    5.20   24.20
  -3 -20   0    5.90   36.10
  -3 -20   0   15.90   22.20
 -20   3   0   10.30   22.20
  20  -3   0  -21.10   16.70
 -20   3   0    1.40   19.10
 -20   3   0   19.60   30.50
   4  20   0  341.67  101.89
   4  20   0  313.87   99.49
 -20   4   0  421.46   97.59
   4  20   0  459.75   99.99
 -20   4   0  330.57  102.79
  20  -4   0  583.34  101.99
  -4 -20   0  472.65   99.59
 -20   4   0  427.46  114.49
  -4 -20   0  477.95  110.29
  -5 -20   0   -5.00   18.30
  20  -5   0   13.80   24.50
  -5 -20   0   16.90   19.10
 -20   5   0   -9.00   20.70
   5  20   0   15.00   22.30
   5  20   0   -6.30   21.20
 -20   5   0  -38.70   20.90
   5  20   0   31.80   29.90
 -20   5   0    2.10   24.70
  20  -6   0   82.39   41.00
 -20   6   0  122.49   41.00
   6  20   0  157.08   40.50
  -6 -20   0  137.59   38.00
   6  20   0   88.49   41.40
 -20   6   0   69.39   50.09
 -20   6   0   76.89   40.80
   6  20   0   80.79   44.80
 -20   7   0   26.60   35.20
  -7 -20   0  -12.00   14.50
   7  20   0    1.90   22.60
   7  20   0   22.40   21.30
  -7 -20   0   15.30   21.20
  20  -7   0   70.99   33.00
 -20   7   0  -24.00   16.00
 -20   7   0   21.80   22.10
   7  20   0   -0.60   26.30
   8  20   0  451.55   95.59
  -8 -20   0  342.57   86.89
   8  20   0  245.48   92.79
   8  20   0  404.06   91.29
  20  -8   0  427.26   98.79
 -20   8   0  369.56   91.09
 -20   8   0  347.17  112.59
  -8 -20   0  594.24   95.29
  -9 -20   0   -0.60   16.60
 -20   9   0   13.10   24.60
 -20   9   0  -14.70   34.10
   9  20   0   -9.50   19.00
   9  20   0  -30.90   21.80
   9  20   0   -9.70   18.40
  -9 -20   0   10.40   23.10
  20  -9   0    0.80   22.80
  10  20   0  463.05  114.79
 -20  10   0  520.15  131.59
  20 -10   0  458.85  107.89
 -10 -20   0  415.86  100.59
 -20  10   0  345.97  106.69
  10  20   0  489.55  107.39
  10  20   0  524.55  107.79
 -10 -20   0  547.05  106.39
 -20  11   0   -8.60   18.90
  11  20   0  -26.40   21.10
  20 -11   0   16.40   26.00
 -11 -20   0   39.30   28.90
  11  20   0   11.20   23.50
  11  20   0   44.40   32.50
 -20  11   0   -5.90   41.80
  12  20   0   72.99   35.60
  12  20   0   74.79   39.90
 -12 -20   0  236.58   53.69
  12  20   0   16.20   34.90
 -20  12   0   84.29   54.79
 -20  12   0   68.79   38.30
 -20  13   0   45.80   52.99
  13  20   0  -16.40   37.00
 -20  13   0   13.30   22.80
  13  20   0   25.30   31.00
 -20  14   0   87.59   60.39
  14  20   0   32.10   31.90
 -14 -20   0  -16.50   22.30
 -20  14   0  151.88   43.50
 -20  15   0   13.60   29.70
 -15 -20   0   32.00   36.10
  15  20   0    4.40   27.20
 -20  15   0  -56.19   30.10
 -20  16   0   53.49   37.30
 -20  16   0   38.50   31.40
  16  20   0   51.39   45.70
 -16 -20   0   29.00   38.90
 -20  17   0   -3.00   23.80
  17  20   0   13.70   31.60
 -17 -20   0  -14.90   28.50
 -20  17   0  -27.00   25.30
 -20  18   0   -4.80   26.50
 -18 -20   0   -6.60   32.80
 -20  18   0   -3.80   28.80
  18  20   0   -2.90   31.30
 -20  19   0   18.70   27.00
 -20  19   0  -29.70   32.50
  19  20   0   -6.40   30.30
 -19 -20   0   -4.10   40.10
  21  17   0   24.30   31.40
 -21 -17   0   30.90   46.90
 -17  21   0   60.79   39.50
 -17  21   0   44.70   38.20
 -16  21   0   -5.90   24.80
  21  16   0   51.29   30.20
 -16  21   0  -45.10   18.60
 -21 -16   0   -8.00   38.90
 -21 -15   0  -20.30   29.80
 -15  21   0  -24.40   19.90
  21  15   0  -54.49   34.60
 -15  21   0    6.90   28.60
 -14  21   0   21.00   29.90
 -21 -14   0   34.30   39.90
 -14  21   0   13.00   30.50
  21  14   0   22.20   29.20
 -21 -13   0   49.50   43.50
  21  13   0   80.59   38.60
 -13  21   0   78.09   42.80
 -13  21   0   26.50   32.30
  21  12   0   25.10   35.30
 -21 -12   0   -2.80   33.80
 -12  21   0   -6.70   23.30
 -12  21   0   17.90   28.30
  21  11   0  208.68   65.79
 -21 -11   0  193.58   69.29
 -11  21   0  186.28   62.99
 -11  21   0  202.38   61.99
 -10  21   0   -8.00   21.80
  21  10   0    2.90   22.20
 -21 -10   0   10.80   32.50
 -10  21   0   -7.80   26.00
  -9  21   0    5.80   26.50
 -21  -9   0   19.80   37.70
  21   9   0    3.40   25.10
  -9  21   0  -14.60   19.00
 -21  -8   0  -24.50   25.80
  21   8   0   -7.40   19.30
  -8  21   0    2.60   24.50
  -8  21   0    4.20   22.70
 -21  -7   0    6.10   29.70
  21   7   0  -18.20   20.50
  -7  21   0   43.90   30.20
  -7  21   0  -22.30   17.70
  -6  21   0   -8.10   21.50
 -21  -6   0   62.19   38.30
  21   6   0   -3.90   21.40
  -6  21   0  -30.60   13.50
  21   5   0  145.19   44.00
  -5  21   0   73.79   43.80
 -21  -5   0   88.79   50.59
  -5  21   0  168.48   48.40
  -4  21   0  -13.40   13.90
 -21  -4   0  -13.20   15.70
 -21  -4   0  -23.00   24.10
  -4  21   0   32.40   27.60
  21   4   0   -5.30   20.90
  -3  21   0  -19.70   12.30
 -21  -3   0    4.70   21.00
  21   3   0  -18.50   17.00
 -21  -3   0  -32.10   19.00
  -3  21   0  -18.20   22.10
  21   2   0   -6.00   18.30
 -21  -2   0   48.20   34.00
  -2  21   0    5.60   20.40
 -21  -2   0  -14.30   16.70
  -2  21   0  -11.50   23.60
  -1  21   0   87.69   29.30
  -1  21   0   37.30   28.80
  21   1   0   29.50   24.80
 -21  -1   0  -14.10   23.70
 -21  -1   0   22.50   24.30
  21   0   0   33.00   24.40
 -21   0   0    2.90   19.00
   0  21   0  -10.80   17.50
 -21   0   0  -15.20   22.10
   0  21   0   25.60   25.80
  21   0   0   -0.80   20.60
 -21   1   0    4.40   20.50
  21  -1   0    4.10   19.20
   1  21   0  -32.60   18.40
 -21   1   0  -19.20   25.70
 -21   1   0   15.60   20.20
  21  -1   0   22.00   23.70
   1  21   0   -8.90   17.90
   2  21   0  -14.20   17.60
  21  -2   0  -13.50   18.80
 -21   2   0  -17.10   25.00
 -21   2   0   17.90   23.20
 -21   2   0  -24.80   10.70
  21  -2   0  -15.10   17.30
   3  21   0   43.60   26.10
   3  21   0  -21.30   19.80
 -21   3   0   38.10   28.50
  21  -3   0   -6.10   20.30
 -21   3   0   19.00   23.50
 -21   3   0   40.50   46.20
 -21   4   0   15.40   23.20
   4  21   0   -2.10   23.20
   4  21   0    2.80   20.40
 -21   4   0    8.60   27.30
  21  -4   0  -15.70   15.50
 -21   5   0   56.69   34.40
   5  21   0   82.39   37.80
  21  -5   0   60.89   36.40
 -21   5   0  162.68   47.30
   5  21   0  104.19   39.10
  -5 -21   0   71.69   30.90
   6  21   0   -1.60   25.70
  -6 -21   0   12.00   19.70
  21  -6   0   19.50   25.40
 -21   6   0   -8.40   19.40
 -21   6   0   -8.10   20.70
   6  21   0  -17.00   13.50
  -7 -21   0    7.80   21.00
   7  21   0   15.40   24.00
  21  -7   0   16.60   24.50
 -21   7   0   10.30   26.70
 -21   7   0   14.10   22.70
   7  21   0   10.90   27.30
 -21   8   0  -25.60   15.40
   8  21   0   34.60   24.80
   8  21   0   -1.50   24.50
 -21   8   0  -16.70   16.10
 -21   8   0   -5.00   74.99
  21  -8   0  -14.00   19.10
  -8 -21   0   -9.60   20.10
   9  21   0    6.80   23.60
  21  -9   0    4.30   25.40
 -21   9   0  -20.10   76.59
  -9 -21   0   36.70   27.80
 -21   9   0  -17.20   18.00
   9  21   0    8.30   25.60
 -21  10   0  -14.40   74.29
 -10 -21   0   19.50   25.90
  21 -10   0   34.30   27.20
 -21  10   0  -14.00   20.00
  10  21   0   12.00   24.80
  10  21   0   17.10   54.69
  10  21   0   -0.40   24.70
 -21  11   0  202.18   52.69
 -11 -21   0   61.99   63.39
  11  21   0   49.99   42.20
  11  21   0  115.39   41.40
  21 -11   0  122.89   44.40
 -21  12   0   15.10   25.30
 -21  12   0  -23.90   70.39
  12  21   0  -11.50   17.40
 -12 -21   0   -2.50   28.10
  12  21   0  -27.60   20.90
 -21  13   0   83.79   72.79
 -21  13   0  124.39   53.59
  13  21   0  325.87   69.79
 -13 -21   0  123.59   55.29
  14  21   0    8.50   27.50
 -21  14   0  -15.20   19.10
 -21  14   0  -65.59   36.50
 -14 -21   0   60.59   34.50
 -21  15   0   19.50   32.90
 -15 -21   0   81.19   44.50
 -21  15   0   -9.60   49.70
  15  21   0  101.59   38.90
 -21  16   0    6.60   27.30
 -21  16   0  -19.80   20.20
  16  21   0   17.40   27.40
 -16 -21   0  -24.10   25.50
  17  21   0   56.89   50.09
 -17 -21   0   57.49   45.60
 -21  17   0  174.98   51.39
 -21  17   0   91.79   47.90
 -21  18   0   51.59   34.90
  22  16   0   32.30   34.70
 -16  22   0  117.59   44.60
 -16  22   0   20.20   34.80
 -22 -16   0   22.20   46.60
 -22 -15   0   32.40   48.40
  22  15   0    3.70   23.90
 -15  22   0  -25.90   21.80
 -15  22   0   19.40   29.60
 -14  22   0   -8.50   26.70
 -22 -14   0  -26.60   32.60
  22  14   0   10.10   27.00
 -14  22   0   28.80   34.10
  22  13   0   -1.30   45.90
 -13  22   0   20.70   30.70
 -13  22   0    2.20   27.20
 -22 -13   0   10.00   40.80
 -12  22   0  -14.50   22.20
 -22 -12   0   65.69   52.59
 -12  22   0    7.30   28.60
  22  12   0   -9.00   24.80
  22  11   0  -11.70   20.00
 -11  22   0  -16.50   26.40
 -11  22   0  -13.70   27.50
 -22 -11   0  -34.00   29.20
 -22 -10   0   19.70   38.90
 -10  22   0   15.10   25.30
  22  10   0   18.30   26.40
 -10  22   0    6.80   31.50
  22   9   0  -30.70   16.20
  -9  22   0  -14.60   21.10
 -22  -9   0   32.00   36.80
  -9  22   0    7.70   26.30
 -22  -8   0  406.16   92.19
  22   8   0  189.58   78.29
  -8  22   0  186.38   62.09
  -8  22   0  183.78   59.49
  -7  22   0  -40.00   16.10
 -22  -7   0   25.00   34.60
  22   7   0   22.20   52.99
  -7  22   0  -14.80   20.20
  -6  22   0   -3.80   22.20
  22   6   0    6.90   25.70
  -6  22   0   -3.70   20.70
 -22  -6   0    8.70   30.80
 -22  -5   0   15.10   33.60
  22   5   0   17.80   26.60
  -5  22   0    0.80   26.90
  -5  22   0  -10.70   22.50
  -4  22   0   15.30   22.80
  22   4   0    6.10   21.30
  -4  22   0   28.90   28.60
 -22  -4   0   -7.50   27.50
  22   3   0   33.40   26.20
 -22  -3   0   45.20   35.60
  -3  22   0  -18.10   15.60
  -3  22   0   -8.90   23.70
  -2  22   0  -17.90   16.70
 -22  -2   0  -16.00   23.10
 -22  -2   0    1.70   21.70
  -2  22   0   -0.70   24.80
  22   2   0   13.10   26.10
  22   1   0  -26.20   25.40
  -1  22   0   -5.00   17.10
  -1  22   0   45.10   33.00
 -22  -1   0   -5.90   17.80
 -22  -1   0  -19.30   25.70
 -22   0   0  -16.00   26.30
   0  22   0   15.20   23.80
 -22   0   0   18.50   24.70
   0  22   0   75.89   38.90
 -22   1   0  -27.50   25.60
 -22   1   0   18.40   22.10
   1  22   0  -49.99   24.00
  22  -1   0   -6.30   19.60
   1  22   0    7.90   22.10
 -22   1   0  -15.20   17.20
   2  22   0   59.29   35.20
 -22   2   0   96.09   41.60
 -22   2   0  119.99   53.89
   2  22   0   98.99   43.70
  22  -2   0  104.99   44.00
 -22   2   0  180.18   45.00
   3  22   0    7.90   21.60
 -22   3   0  -24.80   16.60
   3  22   0   13.70   28.50
 -22   3   0    9.40   37.00
 -22   3   0   10.50   21.70
 -22   4   0   27.60   24.40
 -22   4   0  -33.70   23.20
 -22   4   0  -25.10   18.70
   4  22   0  -14.10   18.00
   4  22   0  -14.60   20.00
  -5 -22   0    6.50   17.60
 -22   5   0   15.90   22.90
 -22   5   0    6.80   26.60
   5  22   0    3.40   25.60
   5  22   0   -6.50   18.30
 -22   5   0  -24.30   27.50
 -22   6   0  -22.20   33.70
 -22   6   0   29.80   27.30
   6  22   0   18.10   29.40
 -22   6   0   71.39   35.20
  -6 -22   0    7.60   21.40
   6  22   0   17.50   22.00
   7  22   0   12.60   28.10
 -22   7   0  -13.20   16.40
 -22   7   0   17.90   43.40
  -7 -22   0   -3.00   20.60
   7  22   0  -10.00   17.90
 -22   7   0    1.10   22.70
 -22   8   0   64.99   47.70
   8  22   0   27.60   36.50
  -8 -22   0   37.60   27.60
   8  22   0   10.70   21.80
 -22   8   0   17.20   27.80
   9  22   0  -17.30   34.10
 -22   9   0   -2.30   45.10
 -22   9   0   28.00   27.30
  -9 -22   0   -0.60   22.10
   9  22   0   40.40   30.10
 -22  10   0   14.30   48.20
  10  22   0   42.50   31.10
 -10 -22   0   42.10   33.00
 -22  10   0   74.99   30.30
 -22  11   0   18.20   48.70
 -22  11   0  -17.00   18.50
  11  22   0   13.50   26.00
 -11 -22   0   60.19   33.10
 -22  12   0  -18.10   22.00
 -22  12   0   53.79   56.49
 -12 -22   0    7.20   29.50
  12  22   0    7.80   26.30
 -13 -22   0   28.70   34.90
 -22  13   0  -36.80   40.00
 -22  13   0  -14.60   21.30
  13  22   0  -28.50   46.90
 -14 -22   0   31.30   36.20
 -22  14   0  -29.40   42.80
 -22  14   0   42.90   33.20
  14  22   0   38.60   37.40
  15  22   0   -1.50   27.90
 -15 -22   0   -2.90   27.20
 -22  15   0    5.90   26.00
 -16 -22   0   -2.20   34.10
 -22  16   0   56.09   38.50
 -22  16   0   42.60   35.20
  16  22   0   25.10   34.70
 -23 -15   0   -4.60   42.50
 -15  23   0  -10.70   31.90
  23  15   0   24.30   32.00
 -15  23   0  -42.10   18.70
 -23 -14   0  -50.59   29.20
  23  14   0   -0.60   24.80
 -14  23   0    4.80   28.60
 -14  23   0   46.90   26.70
 -13  23   0   48.00   35.40
 -13  23   0   -4.00   27.00
 -23 -13   0   17.60   43.00
  23  13   0  -14.10   21.80
 -23 -12   0   43.30   49.20
  23  12   0  -19.00   23.20
 -12  23   0  -15.70   22.40
 -12  23   0    0.20   27.00
  23  11   0   -1.40   25.50
 -11  23   0   13.30   31.20
 -11  23   0   38.50   34.40
 -23 -11   0  -30.30   32.70
 -23 -10   0  -35.60   26.80
 -10  23   0   19.60   32.30
 -10  23   0  -16.50   19.70
  23  10   0   -1.90   25.80
  23   9   0   43.30   67.89
  -9  23   0  139.19   49.00
 -23  -9   0  155.78   64.09
  -9  23   0  191.68   57.69
  -8  23   0   -3.00   21.30
  -8  23   0   -5.20   22.70
 -23  -8   0  -17.90   30.70
  23   8   0  -18.60   18.80
  -7  23   0  141.09   51.79
  -7  23   0  226.98   64.79
 -23  -7   0  269.67   72.09
  23   7   0  174.68   57.69
  -6  23   0   -1.70   23.50
  23   6   0  -18.70   18.60
  -6  23   0    4.40   23.10
 -23  -6   0   38.20   38.40
  -5  23   0  -13.40   23.40
 -23  -5   0    8.70   35.70
  23   5   0  -22.30   16.80
  -5  23   0   49.90   32.30
  -4  23   0  -13.20   16.90
  23   4   0   13.00   26.90
  -4  23   0   37.70   32.50
 -23  -4   0   -3.60   31.40
  23   3   0  110.39   39.50
 -23  -3   0   72.89   45.00
  -3  23   0  120.29   45.50
  -3  23   0   28.30   31.40
  -2  23   0   37.60   31.50
  -2  23   0    0.20   15.90
 -23  -2   0  -55.89   18.40
  23   2   0   -5.20   21.40
  -1  23   0    3.10   22.90
  23   1   0   93.09   31.00
 -23  -1   0   -8.20   30.10
  -1  23   0  -19.00   20.40
   0  23   0  -31.50   11.80
   0  23   0   -6.10   23.10
 -23   0   0   -3.20   33.60
  23   0   0   -6.00   17.20
   1  23   0   14.00   29.00
 -23   1   0   38.20   36.20
 -23   1   0  -21.60   16.40
   1  23   0   35.20   27.70
  23  -1   0   -7.30   19.70
   2  23   0   22.30   27.00
 -23   2   0    4.20   24.20
 -23   2   0  -29.40   28.30
 -23   2   0   11.80   21.90
   2  23   0  -14.70   20.90
 -23   3   0  112.69   58.49
 -23   3   0   94.29   41.10
 -23   3   0  184.38   51.89
   3  23   0  161.68   47.40
   3  23   0  122.49   49.80
   4  23   0   24.40   26.10
 -23   4   0   -5.50   20.80
   4  23   0    4.70   27.30
 -23   4   0  -39.40   23.50
 -23   4   0   -2.90   23.50
   5  23   0   -9.70   27.30
   5  23   0  -12.40   20.60
 -23   5   0   25.00   27.80
 -23   5   0  -31.20   17.90
 -23   5   0  -22.80   34.40
 -23   6   0   -8.90   21.90
   6  23   0  -14.00   15.80
 -23   6   0  -29.00   32.20
 -23   7   0   63.29   57.69
 -23   7   0  128.29   42.60
   7  23   0  100.39   44.60
   7  23   0  107.39   67.19
 -23   8   0   14.50   48.70
   8  23   0  -12.60   19.70
   8  23   0   26.40   34.10
 -23   8   0   28.40   29.00
 -23   9   0  292.97   81.09
 -23   9   0  148.09   91.49
   9  23   0  427.96   82.39
   9  23   0  278.07   82.39
 -23  10   0   58.99   52.09
  10  23   0   13.00   27.40
  10  23   0   10.00   29.80
 -23  10   0  -10.80   19.80
  11  23   0    4.40   21.00
 -23  11   0    1.20   22.70
 -23  11   0   54.29   58.09
 -23  12   0  -42.80   46.90
  12  23   0  -31.00   15.80
 -23  12   0   15.90   27.50
 -23  13   0    2.10   57.79
 -23  13   0   41.40   35.10
  13  23   0   34.40   35.70
 -23  14   0  -32.50   43.20
  14  23   0    4.50   42.10
 -23  14   0  -13.30   22.70
 -23  15   0  -14.50   22.30
  15  23   0   29.30   36.20
 -13  24   0   16.30   31.20
  24  13   0   -5.10   28.30
 -24 -13   0   -5.30   47.40
 -12  24   0    2.70   23.50
 -12  24   0   37.40   38.50
 -24 -12   0  -19.90   34.70
  24  12   0   20.70   28.10
 -24 -11   0  -35.10   32.90
  24  11   0   50.79   34.50
 -11  24   0    5.60   29.90
 -11  24   0   40.90   35.80
 -10  24   0  -20.50   22.40
 -24 -10   0  -20.00   36.60
  24  10   0   35.00   34.60
 -10  24   0  -18.80   23.40
  -9  24   0   -2.90   23.00
  -9  24   0  -31.40   19.40
 -24  -9   0  -25.30   36.80
  24   9   0    5.40   26.80
 -24  -8   0  -33.00   32.40
  24   8   0    8.20   26.90
  -8  24   0  -34.40   20.10
  -8  24   0  -11.50   23.10
  -7  24   0    9.70   27.50
 -24  -7   0  -28.40   30.50
  -7  24   0   28.20   31.10
  24   7   0   -8.10   22.00
 -24  -6   0  174.08   69.69
  24   6   0  223.18   59.09
  -6  24   0  168.48   53.39
  -6  24   0  103.79   53.09
 -24  -5   0   -9.00   34.20
  -5  24   0   25.00   26.30
  24   5   0   34.80   27.70
  -5  24   0  -23.20   21.70
 -24  -4   0  -26.20   26.00
  24   4   0    2.90   23.80
  -4  24   0   41.80   33.50
  -4  24   0   31.90   29.90
  24   3   0  -21.50   19.10
  -3  24   0   20.70   25.60
 -24  -3   0   -7.70   34.90
  -3  24   0   16.40   32.50
 -24  -2   0   12.20   40.40
  -2  24   0   23.30   30.60
  -2  24   0   23.90   32.80
  24   2   0    7.60   24.40
  -1  24   0   21.20   26.20
  24   1   0    1.50   20.40
 -24  -1   0  -24.40   31.70
  -1  24   0  -20.60   22.00
 -24   0   0   67.19   36.20
 -24   0   0   28.70   43.10
   0  24   0   51.79   34.70
   0  24   0    7.10   24.70
  24   0   0   30.20   28.90
 -24   1   0  -24.70   17.40
   1  24   0   39.60   28.70
  24  -1   0   -6.50   20.40
   1  24   0   -7.20   23.00
 -24   1   0   12.60   34.50
 -24   2   0   12.00   24.50
   2  24   0    0.10   18.10
   2  24   0  -19.90   19.00
 -24   2   0    2.90   37.50
 -24   3   0  -31.00   16.70
   3  24   0   45.60   29.00
 -24   3   0   46.80   43.30
   3  24   0   10.20   23.70
 -24   4   0  383.46  110.79
   4  24   0  258.37   87.69
   4  24   0  411.36   97.39
 -24   4   0  431.56   95.99
   5  24   0   -5.20   20.50
 -24   5   0   -4.10   40.50
 -24   5   0  -12.00   20.30
   5  24   0  -20.50   20.10
   6  24   0   87.29   39.30
 -24   6   0   44.80   51.29
 -24   6   0  119.69   46.30
   6  24   0   33.90   36.00
 -24   7   0  -53.89   30.20
   7  24   0   -7.00   24.50
 -24   7   0  -17.70   21.20
   7  24   0    5.50   21.30
 -24   8   0  -19.20   42.70
   8  24   0   -9.50   16.50
 -24   8   0   -7.90   22.90
   8  24   0    0.10   24.30
 -24   9   0   -5.50   25.20
 -24   9   0  -12.10   41.00
   9  24   0   -0.50   22.50
   9  24   0  -36.90   20.50
  10  24   0   25.50   30.70
 -24  10   0   75.49   59.79
 -24  10   0   26.40   30.80
  11  24   0    2.20   23.00
 -24  11   0  -14.20   20.00
 -24  11   0   13.10   58.09
  12  24   0    0.20   22.80
 -24  12   0   -2.70   26.60
 -24  12   0   23.10   52.49
 -24  13   0  -10.90   22.50
 -24  13   0    9.70   54.59
  13  24   0  -28.50   27.20
 -11  25   0  359.26  101.29
 -11  25   0  137.99   56.29
  25  11   0  149.29   56.89
 -25 -11   0  220.48   78.99
 -10  25   0    2.30   31.50
  25  10   0  -21.90   22.80
 -10  25   0  -10.90   24.40
 -25 -10   0  -28.60   37.90
  25   9   0   40.20   37.70
 -25  -9   0  156.28   70.49
  -9  25   0   95.09   46.30
  -9  25   0   32.10   33.10
  -8  25   0   -5.40   24.20
  25   8   0   -3.00   26.70
  -8  25   0    6.70   27.00
 -25  -8   0  -18.30   43.20
  -7  25   0  -25.90   23.60
  -7  25   0  -14.10   26.20
 -25  -7   0   16.60   44.80
  25   7   0  -15.10   19.60
  -6  25   0   -9.30   23.30
  25   6   0   21.00   27.30
 -25  -6   0   -5.30   38.40
  -6  25   0   14.80   30.30
  -5  25   0   -3.20   23.00
  -5  25   0   16.30   35.90
  25   5   0   14.90   27.10
 -25  -5   0  -25.00   34.90
 -25  -4   0   55.99   48.90
  25   4   0  -15.40   22.80
  -4  25   0   -3.20   25.70
  -4  25   0   25.90   28.50
 -25  -3   0   37.40   44.70
  -3  25   0  -26.40   26.40
  -3  25   0    6.10   24.50
  25   3   0    3.20   25.80
  -2  25   0   48.50   36.60
  -2  25   0   -8.20   22.50
  25   2   0  -36.00   15.80
 -25  -2   0  -40.80   25.00
  -1  25   0   14.80   32.00
  25   1   0   20.60   25.30
 -25  -1   0  -15.40   35.20
  -1  25   0    7.10   21.20
   0  25   0   -2.40   27.20
 -25   0   0   16.10   38.90
 -25   0   0  -29.10   17.30
  25   0   0    5.50   22.80
   0  25   0   -8.40   23.90
   1  25   0    4.50   22.80
 -25   1   0   15.40   43.20
   1  25   0   33.00   34.50
 -25   1   0  -12.00   18.70
 -25   2   0   17.00   26.50
   2  25   0  -12.90   25.50
   2  25   0  -16.50   19.40
 -25   2   0   71.29   51.79
   3  25   0  100.79   40.20
   3  25   0  102.09   42.90
 -25   3   0   10.70   27.70
 -25   3   0   35.00   48.10
   4  25   0   35.30   34.80
 -25   4   0  -21.40   20.40
 -25   4   0   23.00   43.70
   4  25   0   19.40   26.10
 -25   5   0   82.79   40.20
   5  25   0    6.70   28.00
 -25   5   0   65.99   54.69
   5  25   0   54.29   38.80
 -25   6   0  -16.80   44.30
 -25   6   0   -6.30   21.50
   6  25   0   40.20   29.50
   6  25   0   -9.00   26.70
   7  25   0  -12.30   27.00
 -25   7   0  -13.50   21.80
   7  25   0   12.30   25.60
 -25   7   0   36.80   53.99
   8  25   0  -30.70   17.10
 -25   8   0  -26.50   19.10
 -25   8   0    5.30   56.19
   8  25   0    8.70   30.10
   9  25   0   29.40   26.40
 -25   9   0   16.50   52.59
 -25   9   0   -4.80   23.70
 -25  10   0   22.30   54.19
 -25  10   0   -8.40   20.60
  10  25   0   20.00   27.60
 -25  11   0  137.99   73.39
 -25  11   0  -16.20   23.50
  11  25   0   35.60   54.59
  -9  26   0   -1.40   25.20
 -26  -9   0  -11.70   55.79
  -9  26   0   30.00   27.80
  26   9   0   14.80   30.80
 -26  -8   0   48.80   58.59
  -8  26   0   49.60   34.90
  26   8   0   30.90   38.20
  -8  26   0   33.30   40.40
  -7  26   0   -2.40   30.60
  26   7   0   -0.30   29.00
  -7  26   0  -36.60   19.90
 -26  -7   0    2.10   35.50
  26   6   0   18.90   30.40
  -6  26   0   13.50   32.10
 -26  -6   0   -1.50   40.10
  -6  26   0    6.80   24.30
  26   5   0   35.50   32.80
  -5  26   0   -4.10   28.00
 -26  -5   0   78.39   57.19
  -5  26   0   11.40   26.80
  26   4   0   46.70   35.20
  -4  26   0    1.10   29.60
 -26  -4   0   53.49   47.00
  -4  26   0  -18.60   22.60
  -3  26   0  -13.70   25.40
 -26  -3   0   10.00   39.60
  -3  26   0  -34.30   16.50
  26   3   0   36.90   30.00
 -26  -2   0  -40.80   29.20
  -2  26   0    8.50   31.70
  -2  26   0    1.10   22.10
  26   2   0   29.60   28.60
 -26  -1   0  -34.60   37.80
  -1  26   0   -9.80   34.90
  -1  26   0   -7.20   22.10
  26   1   0   27.70   30.90
 -26   0   0   14.80   29.00
 -26   0   0   22.20   43.00
  26   0   0   -8.50   23.70
   0  26   0    7.10   26.60
   0  26   0   83.99   40.30
 -26   1   0  -30.30   33.70
   1  26   0   -3.40   23.10
   1  26   0  -13.20   28.00
 -26   1   0    6.40   27.80
   2  26   0    8.70   26.80
 -26   2   0   26.20   48.40
   2  26   0  -40.00   22.50
 -26   2   0   10.70   24.60
   3  26   0    1.80   30.10
   3  26   0  -15.00   22.70
 -26   3   0    9.20   43.20
 -26   3   0   -5.10   23.50
 -26   4   0  -21.90   20.30
   4  26   0    0.30   21.80
   4  26   0  -14.70   26.60
 -26   4   0   48.60   53.19
   5  26   0  -12.70   25.00
 -26   5   0  -11.10   22.40
 -26   5   0   -8.50   41.20
   5  26   0  -43.20   21.60
   6  26   0  -14.30   19.20
   6  26   0   -6.80   26.80
 -26   6   0   12.00   28.40
 -26   6   0   15.50   47.80
 -26   7   0   42.00   32.50
   7  26   0   17.90   36.70
   7  26   0   -1.10   22.40
 -26   7   0  -38.30   43.40
   8  26   0  -14.40   19.80
 -26   8   0  -34.90   45.20
 -26   8   0    8.70   27.50
 -26   9   0  -21.80   45.00
 -26   9   0  -31.10   17.80
   9  26   0   31.80   44.40
  27   5   0  -24.90   22.50
  -5  27   0  -35.70   28.00
 -27  -5   0  -62.99   53.49
  -5  27   0  -21.70   21.10
  -4  27   0    5.50   28.10
  27   4   0   30.10   32.20
  -4  27   0  -25.40   29.60
 -27  -4   0    8.50   57.29
 -27  -3   0   96.09   59.29
  27   3   0  108.39   39.40
  -3  27   0   -1.60   27.50
  -3  27   0   77.09   46.20
  -2  27   0   -2.60   33.50
 -27  -2   0   54.89   51.39
  27   2   0  -41.40   20.20
  -2  27   0   44.00   34.10
 -27  -1   0   26.60   29.40
  -1  27   0   21.50   30.90
  27   1   0   -7.10   26.10
 -27  -1   0   29.50   47.80
  -1  27   0   38.90   39.20
 -27   0   0    9.90   45.70
   0  27   0  -27.50   28.90
   0  27   0   38.20   35.80
 -27   0   0   25.80   32.10
   1  27   0   45.80   42.30
   1  27   0   18.90   29.00
 -27   1   0   54.19   39.60
 -27   1   0   47.00   51.49
 -27   2   0   42.30   58.39
   2  27   0    7.60   26.70
 -27   2   0  -34.50   16.40
   2  27   0   13.90   36.90
 -27   3   0   67.49   40.60
 -27   3   0   95.39   66.79
   3  27   0  -16.90   29.60
   3  27   0   77.69   38.30
 -27   4   0  -20.10   45.70
 -27   4   0   25.90   29.30
   4  27   0   43.20   26.70
   4  27   0    9.90   34.10
 -27   5   0   -1.40   26.20
 -27   5   0   20.50   48.80
   5  27   0   15.30   34.70
 -27   6   0   18.50   39.60
   0   0  -1    1.20   10.60
   0   0  -1   -4.20    5.80
   0   0  -1   -3.80   13.10
   0   0  -1   -0.80    2.10
   0   0   1    1.80    5.80
   0   0   1    0.20   13.20
   0   0   1   14.10   12.80
   0   0   1   -0.80    2.30
   0  -1  -1  647.64  140.29
   1   0  -1  804.92  142.09
   1   0  -1  723.83  144.89
   0  -1  -1  714.53  143.89
   0  -1  -1  695.23  141.09
   0   1  -1  767.32  145.39
   0   1  -1  803.02  141.99
  -1   0  -1  690.73  144.79
   0  -1  -1  657.73  144.69
   0   1  -1  677.83  142.39
   1   0  -1  792.52  143.99
  -1   0  -1  714.13  140.99
   0   1   1  709.83  144.79
   1   0   1  713.33  140.89
  -1   0   1  762.02  144.09
  -1   0   1  721.63  141.89
   0  -1   1  741.93  141.69
   1   0   1  756.82  145.09
   0  -1   1  645.84  142.39
   0   1   1  719.13  141.19
   0   1   1  724.43  140.39
   0  -1   1  702.23  140.09
  -1   0   1  730.23  144.69
   1  -1  -1   13.50   15.80
   1  -1  -1    5.60    7.60
  -1   1  -1    4.10    4.60
   1  -1  -1    0.70    4.40
  -1  -1  -1    9.70    5.50
   1   1  -1   27.30   10.90
  -1  -1  -1   12.40    4.30
  -1  -1  -1   13.10   15.90
  -1   1  -1   11.80   16.00
   1   1  -1    5.00   10.50
   1  -1  -1   -3.10   13.60
  -1   1  -1   10.80    3.40
   1   1  -1   27.90   15.50
  -1   1  -1    8.60    6.80
  -1   1   1   10.60   14.50
  -1  -1   1    8.10   12.90
  -1   1   1   17.40    8.40
   1  -1   1    9.80    3.30
  -1   1   1    4.50    5.50
   1  -1   1    3.40    4.60
   1   1   1    2.20    4.90
   1   1   1   27.10   17.10
   1  -1   1    8.40   13.40
  -1   1   1   -3.80   14.10
   1  -1   1   14.60    7.50
  -1  -1   1    8.40   11.70
  -1  -1   1    7.80    7.50
   1   1   1    9.90    4.30
   2   1  -1   19.90   16.00
  -1   2  -1    0.30    4.30
  -2  -1  -1    9.00    3.90
   2   1  -1    2.00   11.90
   1  -2  -1    7.20   15.60
  -2  -1  -1   -2.80    4.30
   2   1  -1   -3.80    9.40
  -1   2  -1    1.20    3.70
   1  -2  -1    6.50   14.90
   1  -2  -1    9.60    6.20
  -1   2  -1    0.70    8.40
  -1   2  -1   11.90   14.60
  -1   2  -1   11.60    8.70
  -2  -1  -1   16.90   16.50
   1  -2   1    1.00    3.90
  -2  -1   1   -6.20   12.20
  -1   2   1   10.50   16.10
  -1   2   1   -0.60    6.30
   1  -2   1   -3.30    4.00
   2   1   1    8.70    4.70
  -1   2   1   -2.10    5.80
  -1   2   1  -27.60   14.70
   2   1   1   -1.50   14.70
   2   1   1   -2.20    3.60
  -2  -1   1   -1.70   12.20
  -2  -1   1    0.70    8.50
   1  -2   1    4.40    7.60
   0  -2  -1   86.79   18.60
   2   0  -1   47.00   19.20
   2   0  -1  143.19   26.90
  -2   0  -1   62.19   17.90
   0   2  -1   76.59   20.10
  -2   0  -1   48.30   24.00
   0   2  -1   89.69   17.40
   0   2  -1   84.59   16.60
   0   2  -1   73.49   19.90
   0  -2  -1   53.79   23.90
   0  -2  -1   86.29   25.40
   0   2  -1  109.29   27.90
  -2   0  -1   72.49   18.80
   2   0  -1   32.40   23.60
   0  -2   1   84.99   20.70
   2   0   1   94.19   19.80
   0   2   1   98.19   19.00
  -2   0   1   96.39   26.10
   2   0   1  118.09   28.00
  -2   0   1   86.39   20.60
   0   2   1  138.49   29.50
   0   2   1   76.79   18.70
  -2   0   1   65.69   24.90
   0  -2   1   62.59   19.40
   0  -2   1   80.19   17.20
   0   2   1  141.99   28.10
   0  -2   1   78.09   16.60
   2   0   1   76.69   17.70
  -2   1  -1    0.90    5.40
   1   2  -1   22.80   16.70
  -2   1  -1    5.60    4.20
  -1  -2  -1    8.10    5.90
  -2   1  -1   12.80    5.90
   2  -1  -1    4.20    5.90
   1   2  -1   19.50   10.50
   1   2  -1  -10.90    8.60
   2  -1  -1   29.80   17.20
  -2   1  -1  -25.80   13.80
   1   2  -1    9.70    5.10
  -1  -2  -1  -11.10   14.10
   2  -1  -1    1.40    8.50
   2  -1  -1   12.00   16.20
  -2   1   1    1.80    7.30
  -2   1   1    8.30    6.90
   2  -1   1    9.60   13.50
   1   2   1    0.20   15.40
   1   2   1    4.10    5.20
  -2   1   1   15.60   18.50
  -1  -2   1   19.50   11.90
   1   2   1    2.40    5.10
  -1  -2   1    1.80    8.20
  -2   1   1   23.00   15.30
   2  -1   1   27.70    7.60
  -1  -2   1    5.20    5.20
   2  -1   1    2.90    6.20
  -2   2  -1 4405.86  858.71
   2   2  -1 4512.15  861.21
  -2  -2  -1 4483.45  858.11
   2  -2  -1 4210.98  858.51
  -2  -2  -1 4707.83  861.81
  -2   2  -1 4332.97  857.71
   2   2  -1 4352.86  859.61
   2  -2  -1 4630.34  861.51
   2   2  -1 4658.83  859.51
   2   2  -1 4441.96  856.91
  -2   2  -1 4512.65  858.11
  -2   2  -1 4403.16  861.61
   2  -2  -1 4307.97  861.61
  -2  -2   1 4384.46  859.71
   2   2   1 4408.96  858.01
   2  -2   1 4279.17  858.11
  -2   2   1 4499.45  858.71
   2   2   1 4632.64  861.81
  -2  -2   1 4682.13  860.01
   2  -2   1 4024.60  858.41
   2  -2   1 4322.07  857.71
  -2   2   1 4300.17  861.71
  -2  -2   1 4289.57  856.91
  -2   2   1 4446.35  861.41
  -2   2   1 4225.58  859.11
   3   2  -1 2125.89  405.66
   2  -3  -1 2122.99  408.06
   2  -3  -1 2052.79  407.76
   3   2  -1 2011.20  406.36
   3   2  -1 2033.70  405.06
  -3  -2  -1 2203.48  407.36
  -2   3  -1 1971.20  404.46
  -2   3  -1 2019.70  403.46
  -3  -2  -1 2208.48  403.66
  -2   3  -1 2066.59  403.36
   3   2  -1 1987.80  403.06
  -2   3   1 2099.69  407.76
   3   2   1 2054.99  407.16
   3   2   1 2040.60  403.46
  -2   3   1 1848.22  407.46
  -3  -2   1 2109.89  405.26
  -3  -2   1 2050.29  402.66
   2  -3   1 2061.89  404.36
  -2   3   1 2086.49  404.36
   2  -3   1 2066.79  403.46
  -3  -2   1 2084.99  405.96
   2  -3   1 2152.88  403.46
  -1   3  -1  376.46   78.29
  -1   3  -1  410.46   77.99
   3   1  -1  364.66   81.69
   1  -3  -1  404.76   85.19
  -3  -1  -1  390.56   83.69
   3   1  -1  384.86   80.79
   1  -3  -1  421.56   85.19
   3   1  -1  374.96   83.49
   1  -3  -1  371.66   79.19
  -3  -1  -1  425.26   77.19
  -1   3  -1  345.07   79.69
   1  -3   1  367.16   79.79
  -3  -1   1  379.06   83.49
  -1   3   1  394.16   84.99
   3   1   1  432.86   84.59
  -1   3   1  403.06   79.39
  -3  -1   1  431.96   77.99
   1  -3   1  383.96   78.39
  -3  -1   1  418.16   82.99
  -1   3   1  461.65   86.19
   3   1   1  326.77   79.29
  -3  -1   1  359.56   80.29
  -3   0  -1 1194.28  234.48
   0   3  -1 1174.38  233.68
   3   0  -1 1040.60  236.68
   0  -3  -1 1195.58  237.98
  -3   0  -1 1151.08  237.48
   0  -3  -1 1176.28  238.48
   3   0  -1 1137.59  236.98
   0   3  -1 1221.08  233.68
   0   3  -1 1137.79  235.38
  -3   0  -1 1255.47  233.38
   0  -3  -1 1197.98  234.48
   3   0  -1 1166.78  235.58
   3   0   1 1174.88  234.58
   3   0   1 1189.98  233.28
   0   3   1 1341.37  238.28
   3   0   1 1180.78  237.68
   0  -3   1 1232.08  235.38
   0   3   1 1218.28  234.48
   0  -3   1 1253.17  233.88
   0  -3   1 1179.08  233.98
   0   3   1 1374.96  239.18
  -3   0   1 1109.99  235.38
  -3   0   1 1156.48  237.08
  -3   1  -1  635.04  146.79
   1   3  -1  772.02  142.69
   1   3  -1  789.32  142.99
   3  -1  -1  692.03  146.59
   3  -1  -1  640.24  146.19
  -3   1  -1  757.42  142.69
  -1  -3  -1  669.93  142.89
   1   3  -1  668.43  144.39
   3  -1  -1  672.83  144.09
  -1  -3  -1  654.53  147.39
  -3   1  -1  717.13  143.09
  -1  -3   1  800.32  144.49
  -1  -3   1  775.22  143.79
   1   3   1  766.82  143.09
   3  -1   1  707.53  142.49
   3  -1   1  787.82  147.19
   1   3   1  793.62  148.19
  -3   1   1  717.93  144.19
  -3   1   1  654.43  142.99
  -1  -3   1  705.83  142.49
  -3   1   1  703.93  146.29
   3  -1   1  753.52  143.29
  -3   1   1  774.12  148.19
   3  -2  -1 1350.36  268.07
  -2  -3  -1 1466.25  272.27
   2   3  -1 1453.05  269.67
  -3   2  -1 1293.47  267.77
  -2  -3  -1 1398.36  267.77
   3  -2  -1 1330.87  271.07
   3  -2  -1 1287.87  271.37
  -3   2  -1 1468.35  271.67
   2   3  -1 1381.66  267.57
  -3   2  -1 1327.07  267.17
  -3   2  -1 1457.05  267.87
   2   3  -1 1394.96  268.07
   2   3  -1 1340.47  266.17
   3  -2   1 1341.97  267.87
   2   3   1 1375.86  267.67
   3  -2   1 1376.06  267.77
  -3   2   1 1325.67  268.07
  -3   2   1 1207.38  271.87
  -2  -3   1 1436.36  267.57
  -3   2   1 1340.57  268.87
  -2  -3   1 1143.89  268.67
  -2  -3   1 1327.57  268.67
   3  -2   1 1440.96  267.27
  -3   2   1 1499.55  271.37
   2   3   1 1413.06  272.17
  -3  -3  -1  536.95  103.59
   3   3  -1  548.85  105.89
   3   3  -1  532.75  102.09
   3  -3  -1  475.05  108.59
  -3  -3  -1  512.35  108.89
   3  -3  -1  406.16  103.49
  -3   3  -1  503.45  102.29
   3   3  -1  509.05  104.49
  -3   3  -1  562.34  103.29
  -3   3  -1  479.85  103.99
  -3   3  -1  539.15  103.39
   3  -3  -1  488.95  109.29
   3   3   1  587.44  101.39
   3  -3   1  485.85  103.79
   3   3   1  518.25  103.29
  -3   3   1  421.36  108.99
   3  -3   1  444.76  103.09
  -3  -3   1  547.95  103.49
   3  -3   1  578.74  103.39
  -3   3   1  437.96  108.19
  -3  -3   1  484.65  105.09
   3   3   1  477.55  108.39
  -3  -3   1  556.04  105.49
  -3   3   1  535.25  104.49
   3  -4  -1  202.38   48.00
   4   3  -1  175.08   38.50
   4   3  -1  200.18   42.30
  -3   4  -1  166.98   41.10
  -3   4  -1  181.58   38.30
   3  -4  -1  227.28   51.29
  -4  -3  -1  181.98   40.00
  -3   4  -1  168.58   39.50
   3  -4  -1  239.18   41.70
   4   3  -1  194.78   44.10
  -4  -3  -1  235.48   48.90
  -3   4  -1  228.28   40.70
  -4  -3   1  180.48   38.50
   3  -4   1  156.48   39.70
  -3   4   1  244.88   51.89
  -3   4   1  230.18   42.30
  -4  -3   1  188.58   43.80
  -4  -3   1  153.88   43.00
   4   3   1  226.38   48.20
   4   3   1  124.79   39.40
  -3   4   1  210.38   49.30
   3  -4   1  201.18   41.10
   2  -4  -1  260.47   48.40
   4   2  -1  212.08   49.50
  -2   4  -1  230.38   44.40
  -2   4  -1  207.58   46.10
   4   2  -1  212.48   53.09
  -2   4  -1  207.18   47.80
  -2   4  -1  202.88   46.60
  -4  -2  -1  215.68   46.50
   2  -4  -1  185.38   54.09
  -4  -2  -1  154.18   51.89
   4   2  -1  224.48   45.60
   2  -4  -1  208.28   54.99
   4   2  -1  225.88   49.50
   4   2   1  238.38   48.10
   4   2   1  250.67   55.19
  -4  -2   1  241.48   50.19
   2  -4   1  233.48   48.20
  -2   4   1  288.07   56.79
  -2   4   1  296.17   49.40
  -4  -2   1  168.58   50.29
  -4  -2   1  218.18   45.60
  -2   4   1  239.28   56.49
   2  -4   1  230.58   47.00
  -1   4  -1  540.85  122.79
  -4  -1  -1  687.33  125.89
  -4  -1  -1  652.13  122.49
  -1   4  -1  574.54  121.29
   1  -4  -1  595.84  122.29
   4   1  -1  599.64  120.79
   4   1  -1  513.35  123.79
   1  -4  -1  571.94  127.79
   4   1  -1  686.03  125.79
   4   1  -1  635.74  123.79
  -4  -1  -1  658.83  119.89
   1  -4  -1  616.64  127.29
   1  -4   1  611.24  121.59
  -4  -1   1  633.84  120.99
  -4  -1   1  583.34  124.19
   4   1   1  625.24  122.59
   1  -4   1  599.04  122.59
  -1   4   1  556.74  127.89
   4   1   1  685.23  126.59
  -4  -1   1  603.24  123.29
  -1   4   1  605.04  122.39
  -1   4   1  549.54  126.39
  -4  -1   1  614.64  125.59
   4   0  -1 4147.29  829.72
   0  -4  -1 4311.57  832.82
  -4   0  -1 4564.94  831.32
   4   0  -1 4435.86  830.32
   0   4  -1 4255.17  828.22
   4   0  -1 4101.39  830.92
   0  -4  -1 4228.28  828.92
  -4   0  -1 4140.49  828.82
   0  -4  -1 4172.28  831.82
   0   4  -1 4078.19  826.92
  -4   0  -1 4347.37  827.42
   0   4  -1 4226.98  829.72
   0  -4   1 4271.07  829.62
  -4   0   1 4183.18  828.02
   0   4   1 4430.76  832.72
  -4   0   1 4229.38  829.92
   0  -4   1 4365.96  827.42
  -4   0   1 4276.37  831.82
  -4   0   1 4094.49  830.22
   4   0   1 4170.38  829.02
   4   0   1 4226.38  831.02
   0  -4   1 4190.88  828.22
   0   4   1 4434.36  829.02
   4  -1  -1 5834.12 1142.29
  -4   1  -1 6029.90 1143.29
   1   4  -1 5932.31 1139.59
  -4   1  -1 5925.01 1140.89
   1   4  -1 5985.80 1140.29
  -1  -4  -1 5903.71 1140.89
  -4   1  -1 6221.18 1140.09
   1   4  -1 6035.00 1141.99
   4  -1  -1 5849.41 1143.49
  -1  -4  -1 5808.02 1144.49
   4  -1  -1 6107.19 1141.79
  -4   1   1 5062.39 1141.39
  -1  -4   1 5640.14 1141.59
   1   4   1 5713.13 1144.19
   1   4   1 5805.92 1140.69
  -1  -4   1 5958.30 1140.39
   4  -1   1 5870.11 1142.89
  -4   1   1 5824.92 1140.69
  -4   1   1 5937.41 1144.19
   4  -1   1 5487.35 1140.69
  -1  -4   1 5992.00 1140.09
  -4   1   1 5857.51 1142.59
  -4   2  -1  937.41  181.08
  -4   2  -1  863.51  176.98
  -4   2  -1  886.41  176.68
   2   4  -1  927.21  176.88
  -2  -4  -1  770.02  181.38
   4  -2  -1 1032.10  180.68
  -4   2  -1  972.10  176.68
   2   4  -1  901.81  176.38
  -2  -4  -1  944.21  177.28
   4  -2  -1  830.02  177.08
   2   4  -1  899.21  178.68
  -4   2  -1  918.11  176.38
   4  -2  -1  821.62  180.48
  -4   2   1  862.51  181.98
  -4   2   1  865.61  178.18
  -2  -4   1  824.22  176.58
  -2  -4   1  949.71  177.18
  -4   2   1  826.12  179.68
  -2  -4   1  961.40  178.48
   4  -2   1  850.11  177.08
   2   4   1  947.51  182.08
   2   4   1  926.71  177.08
  -4   2   1  868.91  177.28
   4  -3  -1  654.43  145.69
   4  -3  -1  636.04  146.49
   3   4  -1  677.33  142.09
   3   4  -1  615.24  143.69
   4  -3  -1  697.93  142.79
  -4   3  -1  675.83  141.99
  -4   3  -1  709.23  142.39
  -3  -4  -1  796.72  147.79
  -3  -4  -1  767.12  142.49
   3   4  -1  757.32  140.59
   3   4  -1  694.83  141.89
  -4   3  -1  738.73  141.39
  -4   3  -1  742.43  141.89
  -3  -4   1  761.12  144.19
  -3  -4   1  705.23  142.89
  -4   3   1  635.54  147.89
   4  -3   1  676.23  141.69
  -4   3   1  729.03  142.79
  -3  -4   1  758.12  142.19
   3   4   1  716.83  142.19
   4  -3   1  684.03  142.19
   3   4   1  722.13  147.39
  -4   3   1  658.63  145.99
   3   4   1  777.22  140.39
  -4   4  -1  118.19   28.50
  -4   4  -1  109.59   26.40
   4  -4  -1   72.69   33.00
  -4   4  -1  122.89   27.50
   4  -4  -1  131.19   37.10
  -4   4  -1  116.99   27.10
  -4  -4  -1  154.48   37.30
   4   4  -1   98.69   24.90
   4  -4  -1   95.09   28.10
   4   4  -1  188.08   33.40
  -4  -4  -1  134.79   27.80
   4   4  -1  107.99   28.00
  -4  -4  -1  116.69   23.40
   4  -4   1  121.89   27.20
   4   4   1  134.59   28.00
  -4   4   1   93.29   33.80
   4   4   1  125.19   34.00
   4  -4   1  100.89   24.50
  -4  -4   1   84.59   26.30
  -4   4   1  115.89   38.30
  -4   4   1   70.39   26.90
  -4  -4   1  108.89   29.50
   4   4   1  121.19   24.20
  -4  -4   1  123.79   30.20
   4  -4   1  115.49   26.90
  -5  -4  -1  108.49   22.10
  -4   5  -1   97.09   23.10
   4  -5  -1  130.59   26.00
  -4   5  -1  102.39   21.40
   5   4  -1   59.49   19.70
  -5  -4  -1   77.39   18.20
   5   4  -1   64.99   24.40
  -5  -4  -1  101.09   30.80
   4  -5  -1   63.59   33.00
  -4   5  -1  108.99   22.30
   5   4  -1   73.19   22.90
   4  -5  -1   87.09   32.30
  -4   5  -1   58.49   21.70
  -4   5   1  150.78   36.90
   5   4   1   85.09   19.30
   5   4   1   92.19   22.20
   4  -5   1   70.79   18.90
   5   4   1   95.89   30.50
  -4   5   1   65.19   30.00
  -5  -4   1   89.19   25.80
  -4   5   1  104.59   26.00
  -5  -4   1   63.39   21.00
  -5  -4   1   87.49   25.40
   4  -5   1   62.59   21.00
  -3   5  -1 1197.08  232.08
  -3   5  -1 1268.07  230.98
   3  -5  -1 1354.86  236.98
  -5  -3  -1 1109.79  233.78
   5   3  -1 1086.09  231.78
  -3   5  -1 1145.19  230.18
   5   3  -1 1242.28  232.98
   3  -5  -1 1142.09  231.58
  -5  -3  -1 1156.88  228.28
   5   3  -1 1135.09  229.68
   3  -5  -1 1173.98  236.28
  -3   5  -1 1136.09  229.18
  -5  -3  -1 1109.19  230.48
  -5  -3   1 1250.77  232.68
   3  -5   1 1188.68  230.88
  -5  -3   1 1253.67  233.18
  -3   5   1 1214.78  236.88
   5   3   1 1137.49  234.38
  -5  -3   1 1123.99  229.58
   5   3   1 1201.88  228.28
  -3   5   1 1292.57  236.78
   5   3   1 1141.69  231.68
  -3   5   1 1246.28  232.18
   3  -5   1 1074.49  231.18
   3  -5   1 1150.58  228.48
  -2   5  -1  129.19   30.90
   5   2  -1  132.39   25.90
   2  -5  -1  106.69   37.10
   5   2  -1  110.39   30.90
   2  -5  -1  104.79   38.70
  -2   5  -1  117.99   27.10
   5   2  -1  121.59   30.00
  -5  -2  -1  107.39   23.50
  -5  -2  -1  138.49   33.50
   5   2  -1   98.79   31.20
   2  -5  -1   80.39   27.00
   2  -5   1   84.69   27.10
  -5  -2   1  112.29   32.30
  -2   5   1  114.89   36.80
  -2   5   1   90.19   35.90
   2  -5   1  137.99   27.80
  -2   5   1  159.08   31.00
  -5  -2   1  118.49   30.50
   5   2   1  105.59   29.00
  -5  -2   1   97.09   25.50
   5   2   1  147.19   36.80
  -5  -1  -1   87.89   24.40
  -1   5  -1   40.50   24.00
  -5  -1  -1   80.89   28.40
   1  -5  -1   56.39   30.60
   5   1  -1  114.59   29.90
   1  -5  -1  114.59   35.10
   5   1  -1  140.49   30.50
  -1   5  -1  112.39   24.90
   5   1  -1  121.79   23.60
   5   1  -1  107.69   29.50
   1  -5  -1   83.69   24.30
  -5  -1   1   83.19   26.00
   5   1   1  131.89   34.00
  -1   5   1  109.29   34.40
   5   1   1  123.09   27.90
  -5  -1   1  103.29   23.90
  -1   5   1  109.19   26.10
  -1   5   1   86.89   31.20
   1  -5   1   89.79   23.90
   1  -5   1   91.09   25.00
  -5  -1   1  153.18   34.30
  -5  -1   1  115.89   27.80
  -5   0  -1  918.01  182.58
  -5   0  -1  832.32  184.68
   5   0  -1  969.60  185.28
   0   5  -1  780.42  182.98
   5   0  -1  860.41  183.48
   0  -5  -1  949.60  186.78
   5   0  -1  826.22  183.58
   0  -5  -1  918.61  182.68
   0   5  -1  969.20  181.98
   0  -5  -1 1050.29  188.88
  -5   0   1  895.11  183.88
   5   0   1  964.90  182.78
   0   5   1  866.91  187.78
   0   5   1 1009.30  183.08
   5   0   1  960.60  185.48
  -5   0   1  924.91  183.78
   0  -5   1  869.21  181.78
   0  -5   1 1075.79  183.88
  -5   0   1  885.51  181.48
  -5   0   1  817.02  185.78
   0  -5   1  975.10  180.08
  -1  -5  -1 9532.95 1836.92
  -5   1  -1 9216.98 1836.42
   1   5  -1 9497.15 1834.82
   1   5  -1 9382.76 1836.22
   5  -1  -1 9320.07 1837.62
   5  -1  -1 9516.85 1839.42
  -5   1  -1 9366.36 1836.72
   5  -1  -1 9143.99 1837.52
  -5   1  -1 9815.62 1838.82
   1   5  -1 9321.07 1837.72
  -1  -5  -1 9999.00 1840.92
  -5   1   1 9489.45 1837.82
   1   5   1 9838.32 1841.12
  -5   1   1 9473.15 1836.12
   1   5   1 9289.27 1836.62
  -5   1   1 9472.75 1837.92
  -5   1   1 9195.48 1839.92
  -1  -5   1 9804.92 1837.62
  -1  -5   1 9089.39 1836.22
  -1  -5   1 9412.26 1835.22
   5  -1   1 9172.08 1836.62
  -2  -5  -1  193.28   46.00
   5  -2  -1  280.07   52.39
   2   5  -1  236.88   44.50
  -5   2  -1  222.88   45.20
   2   5  -1  218.08   48.90
  -2  -5  -1  251.27   56.69
  -5   2  -1  206.78   46.00
  -5   2  -1  142.89   50.29
  -5   2  -1  182.88   45.50
  -5   2  -1  215.98   45.40
   5  -2  -1  174.68   50.79
   2   5  -1  194.68   45.50
  -2  -5   1  243.28   45.80
   5  -2   1  190.78   46.10
  -2  -5   1  209.28   47.50
  -2  -5   1  225.68   45.70
  -5   2   1  242.38   48.10
  -5   2   1  236.08   52.19
  -5   2   1  177.68   45.70
   2   5   1  221.48   46.40
   2   5   1  229.88   44.50
  -5   2   1  173.68   52.09
   2   5   1  262.57   55.99
   3   5  -1  502.35  106.29
  -5   3  -1  519.85  105.99
  -3  -5  -1  536.85  112.49
  -5   3  -1  594.54  106.99
   3   5  -1  515.75  105.89
  -5   3  -1  545.75  106.49
   5  -3  -1  498.85  107.09
   3   5  -1  556.04  108.69
   5  -3  -1  618.34  110.79
  -5   3  -1  533.15  106.19
  -3  -5  -1  584.14  107.09
   5  -3  -1  486.85  111.79
  -3  -5   1  518.95  106.79
  -5   3   1  487.35  107.09
   5  -3   1  535.35  106.89
  -5   3   1  492.15  110.29
   3   5   1  508.95  104.69
  -3  -5   1  505.75  106.49
   3   5   1  552.54  106.79
  -3  -5   1  488.55  107.69
   5  -3   1  618.44  106.49
   3   5   1  614.44  114.19
  -5   3   1  479.45  113.19
   5  -3   1  467.05  105.19
   4   5  -1 1657.13  355.26
  -5   4  -1 1691.43  353.56
   5  -4  -1 1805.82  354.56
   4   5  -1 1910.11  352.46
   4   5  -1 1774.02  353.66
  -4  -5  -1 1859.61  358.26
   5  -4  -1 1746.03  357.06
   5  -4  -1 1728.23  357.86
  -4  -5  -1 1905.61  351.86
  -5   4  -1 1902.41  353.36
   4   5  -1 1746.23  353.56
  -5   4  -1 1913.01  353.96
  -5   4  -1 1502.65  353.56
  -4  -5  -1 1733.23  353.86
   5  -4   1 1774.02  352.66
   4   5   1 1748.93  353.86
  -5   4   1 1887.81  359.96
  -4  -5   1 1793.92  354.36
   4   5   1 1899.61  352.16
  -4  -5   1 1873.71  354.06
  -5   4   1 1766.22  354.56
  -5   4   1 1806.52  357.56
   5  -4   1 1856.71  353.76
   4   5   1 1762.02  358.16
   5  -4   1 1787.52  353.86
  -4  -5   1 1901.81  355.56
  -5  -5  -1   -5.60   16.80
  -5   5  -1    5.90   11.00
   5  -5  -1  -14.20   18.30
   5  -5  -1   29.60   21.30
  -5   5  -1    1.70    9.50
   5   5  -1    1.20    7.30
   5   5  -1   16.60   11.40
  -5   5  -1   -7.30    7.90
   5   5  -1   -6.40   11.80
   5  -5  -1    7.80   11.20
  -5  -5  -1   16.70   10.40
  -5   5  -1   10.50    9.10
  -5  -5  -1   12.00    6.40
  -5  -5   1    2.30    9.50
  -5  -5   1  -11.00   10.90
  -5  -5   1  -10.80   10.40
   5   5   1   -3.50    9.10
  -5   5   1   -2.70   18.30
   5  -5   1   11.40    7.90
   5  -5   1   14.00   10.90
   5   5   1    8.60   20.60
  -5   5   1  -17.80   20.30
   5   5   1   -1.90    6.60
  -5   5   1    5.50    9.60
   6   5  -1  369.56   81.59
   6   5  -1  497.05   85.09
  -6  -5  -1  456.55   86.99
  -6  -5  -1  464.65   81.49
  -5   6  -1  431.96   80.99
   5  -6  -1  407.46   89.49
  -5   6  -1  355.16   81.09
  -5   6  -1  392.46   80.59
  -6  -5  -1  348.67   77.89
  -5   6  -1  374.86   81.99
   5  -6  -1  366.66   87.79
   6   5  -1  410.26   79.69
   5  -6  -1  382.86   82.09
  -6  -5   1  397.06   81.29
  -5   6   1  417.46   82.19
   5  -6   1  375.96   78.69
   6   5   1  360.26   86.99
  -6  -5   1  385.36   82.59
   5  -6   1  346.17   80.59
   6   5   1  395.16   78.69
  -5   6   1  356.66   89.19
  -5   6   1  369.76   88.49
  -6  -5   1  425.76   83.79
   6   4  -1   94.89   27.20
   6   4  -1  115.19   30.80
  -4   6  -1  119.89   26.40
  -4   6  -1   61.79   25.90
  -6  -4  -1   93.19   25.40
  -4   6  -1  117.19   26.10
   6   4  -1  118.79   24.90
  -6  -4  -1  129.69   34.20
   4  -6  -1  122.99   29.40
   4  -6  -1   72.89   33.90
  -4   6  -1  122.79   28.40
  -6  -4  -1   89.49   22.20
   4  -6  -1   30.10   31.40
   4  -6   1   98.09   22.70
  -6  -4   1  105.59   24.80
  -4   6   1   67.79   33.20
   6   4   1   99.49   22.80
   4  -6   1  103.49   26.20
   6   4   1   87.69   33.30
  -4   6   1   82.29   35.30
  -6  -4   1  116.49   30.70
  -6  -4   1   98.79   28.40
   6   4   1  117.49   28.60
  -4   6   1  138.79   31.40
  -6  -3  -1 1036.10  204.18
  -6  -3  -1 1235.68  208.08
  -3   6  -1  926.21  202.58
   6   3  -1 1079.59  206.18
  -6  -3  -1 1142.29  202.18
   3  -6  -1 1083.99  210.88
   6   3  -1 1073.59  206.68
   6   3  -1 1059.19  203.58
   3  -6  -1 1067.29  205.58
   6   3  -1  979.50  205.98
   3  -6  -1 1166.88  210.88
  -3   6  -1  975.80  205.48
  -3   6  -1  928.81  204.48
  -6  -3   1 1047.90  203.48
  -3   6   1  855.71  209.68
  -6  -3   1  893.31  205.58
  -3   6   1 1019.50  205.58
   3  -6   1 1097.09  201.68
   3  -6   1 1088.99  204.88
   3  -6   1  979.20  205.08
   6   3   1 1028.20  207.68
   6   3   1 1008.40  205.38
  -3   6   1  927.51  209.98
  -6  -3   1  955.10  206.58
  -2   6  -1   41.00   15.60
   6   2  -1   26.70   15.30
   6   2  -1   16.70   14.90
   2  -6  -1   -1.90   22.80
  -2   6  -1   30.70   12.00
  -6  -2  -1   38.90   19.60
   2  -6  -1   -8.60   18.50
   6   2  -1   21.50   18.70
  -6  -2  -1   35.00   13.90
  -6  -2  -1   34.60    9.40
   2  -6  -1    9.80   12.50
   6   2  -1   30.60   11.20
   6   2   1   10.70   20.20
  -2   6   1   15.60   24.60
   2  -6   1   39.20   14.10
  -6  -2   1   41.10   12.00
  -6  -2   1   66.79   20.10
   2  -6   1    7.40   11.20
   6   2   1   49.40   16.10
  -6  -2   1   35.00   19.20
  -2   6   1   13.90   12.50
  -2   6   1   13.20   25.00
   6   1  -1   59.39   23.20
  -6  -1  -1   96.39   23.30
  -1   6  -1   67.09   22.50
  -6  -1  -1   92.99   27.90
   1  -6  -1   54.49   31.50
  -6  -1  -1   68.09   21.80
  -1   6  -1  102.19   26.60
   6   1  -1   88.59   27.00
   1  -6  -1   82.09   33.80
   1  -6  -1  101.59   24.90
   6   1  -1   91.99   21.50
   6   1  -1  112.29   27.70
  -6  -1   1   70.69   27.50
  -1   6   1   45.50   21.10
  -6  -1   1   82.49   20.80
   6   1   1  130.19   30.70
  -6  -1   1   60.49   23.70
   1  -6   1  103.89   24.10
  -1   6   1  140.89   36.30
  -6  -1   1  137.29   27.20
   6   1   1   76.39   23.10
  -1   6   1  103.19   32.80
   1  -6   1   77.39   21.70
  -6   0  -1  657.33  136.59
   0   6  -1  672.33  133.79
   6   0  -1  651.53  136.89
  -6   0  -1  715.13  134.59
  -6   0  -1  706.33  134.79
   6   0  -1  655.23  135.29
   0  -6  -1  728.43  139.29
   0  -6  -1  629.34  134.49
   6   0  -1  636.44  134.89
   0  -6  -1  675.73  140.99
  -6   0   1  574.94  138.09
   6   0   1  640.04  134.29
   0  -6   1  617.04  134.59
   0  -6   1  701.73  131.29
  -6   0   1  638.64  135.39
  -6   0   1  745.43  133.59
   0   6   1  813.62  135.49
   6   0   1  682.63  136.99
  -6   0   1  612.74  135.09
   0   6   1  725.33  140.99
   0  -6   1  556.74  133.49
   1   6  -1  986.10  190.48
   6  -1  -1  944.81  189.78
   6  -1  -1  833.82  191.08
  -6   1  -1  949.31  188.98
   1   6  -1 1009.60  188.68
  -1  -6  -1  893.61  194.48
  -6   1  -1  996.50  191.68
  -6   1  -1  888.01  188.58
  -6   1   1  995.60  188.38
  -1  -6   1  931.51  186.68
   1   6   1  903.01  194.28
  -6   1   1  930.81  193.08
  -6   1   1 1033.60  190.48
   1   6   1 1049.20  189.38
  -6   1   1 1002.60  190.58
  -1  -6   1  819.42  189.18
   6  -1   1  921.91  188.98
  -1  -6   1  988.00  188.58
  -2  -6  -1  580.14  123.79
  -6   2  -1  585.54  115.89
   2   6  -1  554.64  118.09
   6  -2  -1  570.74  118.89
  -6   2  -1  635.24  117.09
  -6   2  -1  587.54  120.59
  -6   2  -1  603.24  116.59
   6  -2  -1  457.45  119.89
  -2  -6  -1  567.54  116.99
   2   6  -1  551.64  116.29
  -2  -6   1  613.94  118.09
   2   6   1  579.04  123.79
  -2  -6   1  618.74  115.49
  -2  -6   1  564.14  116.29
   2   6   1  587.24  115.39
  -6   2   1  612.94  119.49
   6  -2   1  558.44  116.79
   2   6   1  528.75  116.59
  -6   2   1  548.25  117.09
  -6   2   1  564.14  116.09
  -6   2   1  629.14  123.99
  -6   2   1  624.44  118.39
  -3  -6  -1   15.00   20.40
   6  -3  -1  -10.50    7.60
  -6   3  -1   -7.50    7.00
   3   6  -1    7.30    9.10
  -3  -6  -1  -14.20    6.10
   3   6  -1   -6.00   12.20
  -6   3  -1  -11.90    7.50
  -6   3  -1   -6.00    7.90
   6  -3  -1    4.90   18.00
   6  -3  -1  -23.30   13.50
   3   6  -1   -1.00    7.00
  -3  -6   1    1.20   10.00
   6  -3   1    6.80    8.80
  -6   3   1    4.00   17.20
   6  -3   1   13.60   11.20
   3   6   1   -7.00    8.50
   3   6   1    9.70    7.60
  -3  -6   1   11.90   12.60
   3   6   1  -27.40   15.50
  -6   3   1   -9.40    8.80
  -6   3   1   15.90   22.70
  -3  -6   1  -16.10    7.90
   6  -4  -1 1264.07  245.08
   6  -4  -1 1243.18  241.28
  -6   4  -1 1232.08  240.28
  -6   4  -1 1223.98  240.78
   4   6  -1 1145.09  239.68
  -6   4  -1 1263.07  240.68
  -4  -6  -1 1198.98  240.88
  -4  -6  -1 1327.87  246.48
  -4  -6  -1 1291.67  238.58
   6  -4  -1 1078.19  243.18
   4   6  -1 1317.67  242.58
  -6   4  -1 1101.09  240.28
   4   6  -1 1089.09  240.18
   4   6   1 1261.27  240.88
  -4  -6   1 1211.88  240.58
   6  -4   1 1199.78  240.28
  -4  -6   1 1218.68  241.88
  -6   4   1 1167.78  241.18
  -6   4   1 1394.46  244.98
   4   6   1 1222.28  246.28
  -4  -6   1 1185.68  240.58
   4   6   1 1310.37  238.98
   6  -4   1 1214.68  239.58
  -6   4   1 1227.38  246.58
   6  -4   1 1123.19  240.38
  -6   5  -1    9.20    9.20
   5   6  -1   38.00   19.00
  -5  -6  -1    4.20    6.30
  -5  -6  -1    3.90   21.40
   6  -5  -1   40.60   24.00
  -6   5  -1   -2.30   10.60
   5   6  -1   -1.60    9.80
   5   6  -1    6.60    8.70
  -6   5  -1    7.60   10.40
   6  -5  -1   -3.00    8.50
   6  -5  -1  -39.50   15.10
  -6   5  -1   22.30   11.20
  -5  -6  -1    1.70    9.20
   5   6   1  -40.10   15.70
  -6   5   1  -23.50   16.80
  -5  -6   1   -9.40   10.00
   5   6   1    5.10   10.70
   6  -5   1   -2.50   10.40
  -6   5   1    0.70   23.30
   6  -5   1    5.40    8.90
  -5  -6   1  -21.30    8.60
  -5  -6   1    6.30   15.00
   5   6   1    5.10    7.50
  -6   5   1   -2.90   11.60
   6   6  -1  912.81  189.98
  -6  -6  -1 1059.69  190.78
  -6   6  -1 1038.40  190.58
  -6  -6  -1  954.60  195.28
   6  -6  -1 1097.69  196.28
   6  -6  -1  993.20  195.98
   6   6  -1  852.01  191.18
  -6   6  -1  940.91  190.68
   6   6  -1  904.51  188.38
  -6  -6  -1 1007.90  187.28
  -6   6  -1  995.00  189.98
   6  -6  -1  906.21  190.68
   6   6   1  988.80  187.98
  -6   6   1 1009.90  191.58
  -6  -6   1  890.21  190.78
   6  -6   1  876.41  189.58
  -6  -6   1  931.41  190.08
   6   6   1  890.11  194.48
  -6  -6   1 1039.30  191.88
  -6   6   1  800.32  196.08
  -6   6   1  911.41  195.38
   6  -6   1  936.21  188.18
   6   6   1  930.31  190.08
  -7  -6  -1  560.74  102.59
   7   6  -1  514.55  104.09
  -6   7  -1  460.45  106.29
  -7  -6  -1  491.25  111.39
   6  -7  -1  602.44  112.39
  -6   7  -1  531.65  105.29
  -7  -6  -1  456.55  105.09
  -6   7  -1  446.36  105.59
  -6   7  -1  514.55  105.79
   7   6  -1  483.25  105.79
   6  -7  -1  657.63  116.49
   7   6  -1  506.55  107.99
   6  -7  -1  536.05  106.69
  -7  -6   1  531.05  107.79
  -7  -6   1  538.65  107.29
   6  -7   1  504.75  103.29
  -6   7   1  416.86  105.79
   7   6   1  547.75  103.39
   6  -7   1  525.35  105.99
  -6   7   1  515.05  114.09
   7   6   1  568.64  111.89
  -6   7   1  578.24  114.19
  -7  -6   1  466.75  105.29
   5  -7  -1   65.89   39.40
  -5   7  -1  143.09   33.30
  -7  -5  -1  171.98   41.90
  -5   7  -1  187.58   37.80
   7   5  -1  106.79   34.20
  -5   7  -1  133.49   35.00
  -5   7  -1  131.09   34.70
   7   5  -1  124.29   38.00
  -7  -5  -1  110.99   33.50
  -7  -5  -1  153.48   31.00
   5  -7  -1  136.49   43.90
   5  -7  -1  186.18   39.50
   7   5  -1  145.19   34.20
  -7  -5   1  158.28   38.70
  -5   7   1  152.68   45.50
  -5   7   1  154.88   37.70
  -7  -5   1  130.89   34.90
  -5   7   1  119.79   42.80
   7   5   1  138.19   36.30
  -7  -5   1  219.18   42.90
   7   5   1  177.78   43.80
   7   5   1  126.09   31.40
   5  -7   1  113.19   34.10
   5  -7   1  164.28   31.60
  -4   7  -1    1.20   10.20
   7   4  -1    1.60   13.20
  -7  -4  -1   -9.60   14.70
  -4   7  -1   24.20   15.40
   4  -7  -1   17.00   11.50
   7   4  -1    1.30    9.80
   4  -7  -1   39.70   24.50
  -7  -4  -1    4.50    9.20
  -7  -4  -1   -3.60    6.10
   7   4  -1   12.00    9.60
  -4   7  -1   -7.90    9.80
   4  -7  -1   25.10   24.20
  -7  -4   1    1.50   11.30
   7   4   1   28.40   20.00
   4  -7   1   -5.20    8.30
  -7  -4   1   -2.40    7.70
  -7  -4   1   13.90   15.10
  -4   7   1   -9.70   18.40
   7   4   1    4.70    7.20
   7   4   1   10.20   13.00
  -4   7   1   16.60   14.40
  -4   7   1   -6.80   22.00
   4  -7   1    2.00    5.80
   7   3  -1 1548.65  304.87
  -7  -3  -1 1580.24  300.97
   7   3  -1 1521.25  302.17
   3  -7  -1 1475.15  307.97
   3  -7  -1 1595.84  310.17
  -7  -3  -1 1539.05  304.97
   3  -7  -1 1604.04  304.47
  -3   7  -1 1671.13  304.97
  -3   7  -1 1366.66  300.87
   7   3  -1 1592.24  304.47
   7   3  -1 1573.84  305.07
  -3   7  -1 1472.65  303.37
  -7  -3   1 1486.65  302.17
  -3   7   1 1849.91  311.27
   7   3   1 1455.95  303.87
   3  -7   1 1540.45  303.57
  -3   7   1 1494.15  308.47
  -3   7   1 1515.65  304.17
   7   3   1 1632.34  306.07
  -7  -3   1 1506.65  304.77
  -7  -3   1 1424.56  305.27
   3  -7   1 1658.33  304.37
   3  -7   1 1559.14  300.17
   7   2  -1   34.20   14.20
  -7  -2  -1   52.19   16.40
   7   2  -1   46.60   20.20
   2  -7  -1   82.29   33.80
   2  -7  -1   37.90   17.50
  -2   7  -1   54.19   17.50
   7   2  -1   30.70   18.90
  -2   7  -1   23.80   15.70
  -7  -2  -1   40.00   20.70
   7   2  -1   27.50   17.80
   2  -7  -1   47.10   28.30
  -7  -2  -1   59.99   13.30
  -7  -2  -1   31.30   17.30
   2  -7   1   47.30   16.50
   7   2   1   67.69   24.60
   7   2   1   28.40   15.80
   2  -7   1   24.90   15.20
  -7  -2   1   38.60   17.40
  -2   7   1   51.79   18.80
  -2   7   1   46.30   27.90
  -7  -2   1   14.70   18.40
  -2   7   1   31.20   26.70
  -7  -2   1   59.39   15.50
  -1   7  -1  230.08   60.59
   7   1  -1  295.37   63.09
   7   1  -1  263.17   59.79
   7   1  -1  360.46   64.29
  -1   7  -1  210.18   61.99
   1  -7  -1  390.66   72.19
   1  -7  -1  250.87   72.29
  -7  -1  -1  293.97   62.39
  -7  -1  -1  368.66   64.69
  -7  -1  -1  308.67   61.89
   7   1  -1  318.17   64.79
   1  -7  -1  309.57   62.19
  -1   7   1  276.17   67.49
  -7  -1   1  250.97   59.79
   1  -7   1  278.47   62.09
  -7  -1   1  265.27   62.89
   7   1   1  274.97   65.39
   1  -7   1  276.17   61.09
   7   1   1  271.17   61.89
  -1   7   1  344.07   62.79
  -1   7   1  335.27   73.89
  -7  -1   1  353.36   67.89
   7   0  -1  545.05  118.29
  -7   0  -1  596.94  115.89
   0  -7  -1  562.14  116.09
  -7   0  -1  556.34  117.19
   0  -7  -1  512.25  120.69
   7   0  -1  596.44  115.69
   0  -7  -1  619.84  124.29
  -7   0  -1  547.45  115.79
   0   7  -1  496.05  114.69
   7   0  -1  537.05  116.39
   0   7  -1  546.85  116.69
   7   0  -1  600.74  114.59
   7   0   1  637.64  116.49
  -7   0   1  638.64  121.69
   7   0   1  607.24  117.69
   0  -7   1  574.34  111.99
  -7   0   1  602.04  114.69
   0  -7   1  593.74  115.39
  -7   0   1  547.75  115.79
   0   7   1  520.55  122.49
  -7   0   1  525.45  116.39
   0  -7   1  513.15  115.59
   0   7   1  598.14  115.99
  -7   1  -1 4331.87  848.72
   1   7  -1 4122.79  849.52
  -1  -7  -1 4497.15  849.22
  -7   1  -1 4349.26  850.11
   7  -1  -1 4187.58  848.12
   1   7  -1 4391.96  848.42
  -7   1  -1 4204.38  848.62
  -1  -7  -1 4473.45  854.31
   7  -1  -1 4428.06  851.21
   1   7   1 4414.16  854.11
  -1  -7   1 4088.79  849.12
  -1  -7   1 4275.07  846.12
  -7   1   1 4474.25  850.01
  -1  -7   1 4367.46  848.42
  -7   1   1 4312.87  848.02
   1   7   1 4552.74  847.82
   1   7   1 4331.67  848.82
  -7   1   1 4303.97  852.51
   7  -1   1 4426.56  848.82
  -7   1   1 4445.46  848.82
   7  -2  -1 3002.00  608.94
  -2  -7  -1 3315.47  612.44
  -7   2  -1 3088.29  605.54
  -7   2  -1 3175.28  606.34
  -7   2  -1 3074.99  606.14
   2   7  -1 2987.10  607.34
  -2  -7  -1 3362.66  606.84
  -7   2  -1 3350.46  608.44
   2   7  -1 3265.07  606.14
   7  -2  -1 3160.58  606.44
  -7   2   1 2848.62  606.04
   7  -2   1 3151.98  606.34
  -7   2   1 3076.49  610.84
   2   7   1 3158.28  611.84
  -7   2   1 2918.91  606.84
   2   7   1 3161.28  605.04
  -7   2   1 2936.01  607.04
  -2  -7   1 2941.21  605.84
   2   7   1 2932.31  606.14
  -2  -7   1 2978.70  606.94
  -7   2   1 3062.89  605.74
   7  -2   1 3059.59  605.54
  -2  -7   1 3282.87  604.54
   3   7  -1 1536.35  304.27
   3   7  -1 1551.14  306.07
  -3  -7  -1 1564.34  304.67
   7  -3  -1 1477.65  305.57
  -3  -7  -1 1738.63  311.67
  -7   3  -1 1593.04  304.07
   7  -3  -1 1456.35  307.57
  -7   3  -1 1621.64  304.57
  -7   3  -1 1562.24  304.37
  -7   3   1 1461.75  305.87
   3   7   1 1601.34  304.67
   7  -3   1 1448.16  303.47
  -7   3   1 1573.84  304.07
   3   7   1 1445.46  309.37
  -3  -7   1 1495.75  303.17
  -3  -7   1 1499.95  304.27
  -7   3   1 1562.44  304.87
  -3  -7   1 1595.24  305.47
  -7   3   1 1554.74  310.37
   7  -3   1 1545.15  304.47
   3   7   1 1548.45  302.87
   7  -4  -1  133.09   35.80
   4   7  -1  122.99   35.80
  -4  -7  -1  157.38   45.00
   4   7  -1  161.48   34.80
   7  -4  -1   78.19   38.00
  -4  -7  -1  133.79   31.00
  -7   4  -1  166.48   36.20
  -4  -7  -1  155.48   35.00
  -7   4  -1  143.09   34.70
   7  -4  -1  160.08   41.20
   4   7   1  190.18   45.80
  -4  -7   1  144.89   33.50
  -4  -7   1  135.89   34.20
  -7   4   1  121.99   35.40
   4   7   1  137.59   32.20
  -7   4   1  203.28   43.50
  -7   4   1  123.09   43.90
  -4  -7   1  110.69   35.20
   7  -4   1  136.49   34.00
   4   7   1  154.38   35.60
   7  -4   1  130.59   34.20
   7  -5  -1    4.80   19.70
   7  -5  -1   -1.50   10.80
   5   7  -1   21.00   13.70
  -5  -7  -1  -20.00   19.40
   7  -5  -1   12.00   19.00
  -7   5  -1   -5.50    7.20
  -5  -7  -1   -1.10    6.40
  -5  -7  -1   14.20   12.60
   5   7  -1    9.50   15.70
  -7   5  -1   11.70   11.60
   5   7  -1    3.10    8.70
  -7   5  -1   -4.40    9.10
  -7   5   1   25.80   21.70
   7  -5   1    3.70   11.10
  -5  -7   1    2.20    9.80
  -5  -7   1   -9.60   11.80
  -5  -7   1   17.50   12.80
  -7   5   1    8.00   12.90
   5   7   1   -2.40    9.70
   7  -5   1    8.40    8.90
   5   7   1    9.60    9.50
  -7   5   1  -32.60   17.80
   5   7   1   41.10   24.00
  -7   6  -1   72.79   25.90
   6   7  -1   87.09   30.50
   7  -6  -1  103.99   35.10
  -6  -7  -1   96.09   23.30
   7  -6  -1   96.29   27.70
  -7   6  -1   88.99   27.20
  -6  -7  -1   81.69   25.80
  -7   6  -1  121.79   27.30
   7  -6  -1  103.09   36.90
   6   7  -1  106.29   25.10
  -6  -7  -1  125.39   37.20
   6   7  -1   79.19   25.10
  -7   6  -1   74.39   26.00
  -7   6   1  115.89   28.50
   7  -6   1   87.09   24.00
   6   7   1   80.49   27.40
  -6  -7   1   78.19   26.50
   6   7   1  100.89   24.00
  -7   6   1   79.69   39.30
  -6  -7   1   91.19   27.80
  -6  -7   1  117.19   28.30
   7  -6   1   78.99   25.30
   6   7   1  132.59   40.10
  -7   6   1  125.59   36.40
   7  -7  -1  -14.40   10.40
   7  -7  -1   20.60   23.30
   7   7  -1   17.60   16.90
  -7   7  -1   32.70   14.40
  -7   7  -1   28.20   15.20
  -7   7  -1   12.20   13.50
  -7  -7  -1  -23.90   17.70
   7   7  -1    9.70   11.00
  -7   7  -1    7.10   10.00
   7   7  -1    5.60   11.10
  -7  -7  -1   25.50   14.60
  -7  -7  -1   11.20    8.30
   7  -7  -1    6.90   22.80
   7  -7   1   23.10   14.50
   7   7   1   -9.90    8.70
  -7   7   1   49.30   28.30
  -7  -7   1  -10.30   11.30
  -7  -7   1   -2.40   12.40
  -7   7   1    9.40   21.10
   7   7   1   -0.70   19.80
  -7  -7   1    0.60   11.70
   7   7   1   17.70   12.00
   7  -7   1   16.00   10.80
   8   7  -1   -4.90    9.70
  -7   8  -1   -3.60    8.90
   8   7  -1   -7.30    9.90
   7  -8  -1   15.30   23.00
  -7   8  -1    4.80   12.80
  -8  -7  -1   -8.20   19.30
   7  -8  -1    5.30   14.00
  -8  -7  -1  -10.90   10.30
   8   7  -1    6.90   15.80
   7  -8  -1    0.90   23.60
  -8  -7  -1    5.90    8.00
  -7   8  -1   -6.90   11.50
  -7   8  -1   -8.60   10.30
  -8  -7   1  -26.40    9.30
   8   7   1   26.40   16.00
  -7   8   1   18.40   23.00
  -7   8   1   15.60   15.80
   8   7   1   -6.70    9.30
   7  -8   1    3.90    9.60
   7  -8   1   -2.10   11.20
  -8  -7   1   12.70   15.40
  -7   8   1   28.10   24.20
   8   7   1   19.00   23.10
  -8  -6  -1  190.88   36.60
  -8  -6  -1   98.09   37.20
  -6   8  -1  139.79   31.50
   8   6  -1   85.99   31.30
   6  -8  -1  189.28   46.20
  -6   8  -1  162.28   35.90
  -6   8  -1   72.69   33.40
   6  -8  -1  155.98   46.10
   8   6  -1   43.60   31.70
  -6   8  -1   96.09   33.00
   8   6  -1  101.59   30.80
   6  -8  -1  116.69   32.70
  -8  -6  -1  150.48   29.20
  -6   8   1  120.49   42.60
   8   6   1  137.09   29.60
  -6   8   1  122.29   38.80
  -8  -6   1   93.59   34.80
   8   6   1  176.18   41.20
  -8  -6   1  114.19   34.40
  -8  -6   1  169.48   33.90
   8   6   1  119.49   34.90
   6  -8   1  139.99   29.60
   6  -8   1  170.38   34.20
  -6   8   1   74.49   40.70
   8   5  -1   20.10   11.80
  -5   8  -1   18.50   14.70
   8   5  -1   15.70   17.00
   8   5  -1   24.50   15.90
  -8  -5  -1   21.20   14.20
   5  -8  -1   23.60   28.40
  -5   8  -1   -2.10   12.30
  -8  -5  -1   11.00    8.80
   5  -8  -1    8.10   11.40
  -5   8  -1    8.50   15.00
  -8  -5  -1   36.40   24.30
   5  -8  -1  -28.90   17.70
  -5   8   1  -12.80   19.70
   5  -8   1   68.69   17.40
  -5   8   1    9.10   23.30
   8   5   1   -1.40   12.00
  -8  -5   1   33.60   18.00
  -8  -5   1   13.30   17.00
   8   5   1    6.10   20.00
  -8  -5   1   31.30   12.20
   8   5   1   61.29   13.10
   5  -8   1   14.60    9.60
  -5   8   1  -10.70    9.70
  -4   8  -1  551.64  120.09
   4  -8  -1  578.94  128.19
  -8  -4  -1  573.84  119.59
  -8  -4  -1  545.05  115.69
   8   4  -1  622.94  121.19
  -4   8  -1  496.35  118.59
  -8  -4  -1  590.64  121.39
   4  -8  -1  554.54  119.29
   8   4  -1  597.94  117.69
   8   4  -1  517.65  119.59
  -8  -4  -1  607.34  118.39
  -4   8  -1  608.54  117.49
   4  -8  -1  553.64  124.89
  -8  -4   1  689.43  122.89
   4  -8   1  596.64  119.09
  -4   8   1  601.04  120.39
   4  -8   1  556.44  115.39
   8   4   1  558.34  122.09
  -8  -4   1  589.34  120.39
  -4   8   1  631.84  127.39
  -4   8   1  667.23  127.99
   8   4   1  627.44  120.19
  -8  -4   1  559.94  117.29
   8   4   1  623.24  115.69
   8   3  -1    3.60   13.60
  -3   8  -1   26.70   14.60
  -8  -3  -1    7.30    7.50
  -3   8  -1    9.40   10.40
   8   3  -1   17.60   10.70
  -3   8  -1   14.00   13.20
   8   3  -1   24.50   18.10
   8   3  -1   20.40   17.10
  -8  -3  -1   -1.20    9.50
  -8  -3  -1   15.10   15.10
   3  -8  -1   35.90   26.00
   3  -8  -1    3.70   23.30
  -8  -3  -1   34.10   18.70
   3  -8  -1   16.90   13.50
   8   3   1    4.10   19.60
   8   3   1   -5.10   11.00
  -8  -3   1    7.70   13.10
   3  -8   1   -0.50    6.90
  -3   8   1   11.60   23.80
   3  -8   1    7.60   12.40
  -8  -3   1   -2.10   14.80
   3  -8   1   -2.90   10.40
  -8  -3   1    5.00    9.30
  -3   8   1  -10.00   19.70
  -3   8   1   15.40   13.00
  -2   8  -1  286.87   68.49
   8   2  -1  408.76   71.49
  -8  -2  -1  272.47   68.99
   2  -8  -1  264.07   77.79
  -8  -2  -1  306.37   67.59
  -8  -2  -1  319.97   68.79
  -2   8  -1  278.77   66.89
   8   2  -1  306.97   68.99
   8   2  -1  297.27   68.19
   2  -8  -1  348.07   68.99
   8   2  -1  286.97   65.59
   2  -8  -1  459.35   79.99
  -8  -2  -1  325.37   64.49
   2  -8   1  360.96   68.69
  -8  -2   1  312.77   68.49
   8   2   1  365.26   69.29
  -2   8   1  257.27   67.49
  -2   8   1  297.07   77.89
  -8  -2   1  334.57   66.09
   2  -8   1  263.07   66.79
   8   2   1  350.76   71.59
  -8  -2   1  390.06   73.09
  -2   8   1  322.77   74.19
   8   1  -1    4.30    9.60
  -1   8  -1   12.10   15.20
  -1   8  -1    1.90   10.50
   8   1  -1   -3.10   11.50
   1  -8  -1   57.39   26.30
  -8  -1  -1   13.10   14.10
  -8  -1  -1   17.00    8.70
   8   1  -1   -5.70   12.60
   1  -8  -1   53.99   29.60
   8   1  -1    3.00   13.40
   1  -8  -1    4.90   11.50
  -8  -1  -1   -9.00   10.40
  -8  -1  -1   22.40   12.70
  -8  -1   1  -20.90   10.10
   8   1   1   -0.10   11.70
   1  -8   1    6.90   11.40
  -8  -1   1   27.20   18.60
   1  -8   1  -21.30    7.60
  -1   8   1   -3.40   19.50
  -1   8   1    8.70   13.40
   1  -8   1   -6.80    9.60
  -8  -1   1    0.70    8.90
   8   1   1   20.60   17.60
   8   0  -1   14.30   17.40
  -8   0  -1   64.89   18.60
   0  -8  -1   66.69   28.00
   8   0  -1   22.80   13.60
   8   0  -1   44.90   19.10
   0  -8  -1   18.90   26.90
   0   8  -1   60.59   17.80
   8   0  -1   58.49   17.00
   0   8  -1    3.90   14.90
  -8   0  -1   40.50   19.50
   0  -8  -1   72.29   18.70
  -8   0  -1   16.10   15.70
   0  -8   1   39.90   11.00
  -8   0   1   31.90   18.30
   8   0   1   69.59   22.40
   0   8   1   37.40   15.80
   0   8   1   58.29   29.10
   0  -8   1   42.00   16.90
  -8   0   1   35.20   14.70
  -8   0   1   50.79   17.90
  -8   0   1   53.59   25.90
   0   8   1   95.79   20.90
   8   0   1   20.10   16.30
   0  -8   1   36.20   16.30
   1   8  -1  186.08   56.49
  -1  -8  -1  251.27   57.19
  -8   1  -1  216.78   56.69
   8  -1  -1  279.37   57.19
   1   8  -1  211.78   55.59
  -8   1  -1  265.87   56.99
  -1  -8  -1  426.86   67.69
  -8   1  -1  304.87   61.49
   8  -1  -1  273.87   59.89
  -1  -8  -1  257.27   67.89
   1   8   1  256.37   55.79
   1   8   1  434.86   72.19
  -1  -8   1  262.37   53.09
  -8   1   1  265.47   55.89
  -1  -8   1  259.97   56.29
  -1  -8   1  304.57   58.29
   8  -1   1  276.97   56.99
  -8   1   1  282.17   59.29
   1   8   1  223.18   56.49
  -8   1   1  295.67   66.99
  -8   1   1  221.28   57.69
   8  -2  -1  395.96   83.49
  -8   2  -1  358.66   82.59
   2   8  -1  355.56   84.59
   2   8  -1  348.67   81.69
  -8   2  -1  342.07   85.29
   8  -2  -1  335.67   85.49
  -2  -8  -1  440.66   83.59
  -8   2  -1  365.66   82.59
  -2  -8  -1  407.46   93.49
  -8   2   1  425.46   84.59
  -8   2   1  443.06   83.29
  -8   2   1  397.16   82.29
  -8   2   1  406.06   84.49
  -8   2   1  601.44   93.49
   8  -2   1  367.66   82.79
  -2  -8   1  470.95   83.19
   2   8   1  446.66   81.69
  -2  -8   1  410.36   80.09
   2   8   1  348.47   82.19
   8  -2   1  347.97   81.39
   2   8   1  578.74   95.69
  -2  -8   1  347.57   82.99
   8  -3  -1   65.29   25.40
   8  -3  -1   10.50   19.90
  -8   3  -1   36.60   19.00
  -8   3  -1   74.99   21.30
  -3  -8  -1   78.89   22.90
  -8   3  -1   88.59   21.10
  -3  -8  -1   50.09   31.20
   3   8  -1   71.89   20.80
   3   8  -1  101.39   24.80
  -8   3   1   80.39   20.50
  -8   3   1   48.60   28.70
  -3  -8   1   45.40   16.30
   3   8   1   99.49   34.40
   8  -3   1   39.00   17.70
   3   8   1   52.69   19.00
  -3  -8   1   48.60   18.80
  -8   3   1   67.69   25.40
  -8   3   1   27.20   17.20
   3   8   1   55.69   17.20
   8  -3   1   49.40   18.90
  -3  -8   1   77.49   22.70
  -8   4  -1   97.89   26.50
   8  -4  -1   53.29   28.70
  -8   4  -1   83.69   25.00
   4   8  -1   90.79   24.70
  -4  -8  -1  123.89   27.30
  -4  -8  -1   77.29   36.40
  -8   4  -1   76.29   23.50
  -4  -8  -1   71.59   21.00
   8  -4  -1  103.99   30.60
   4   8  -1   58.49   26.40
  -8   4   1  106.59   31.80
   8  -4   1   79.89   24.10
  -4  -8   1   91.19   24.60
  -4  -8   1   94.29   27.00
  -4  -8   1   53.19   21.20
  -8   4   1   33.00   30.40
   4   8   1   89.79   22.30
   4   8   1   90.19   25.40
   8  -4   1   61.99   22.20
  -8   4   1   56.79   23.10
   4   8   1   53.29   31.70
  -8   4   1  110.39   25.90
   8  -5  -1   22.30   17.00
   8  -5  -1   26.00   21.30
  -5  -8  -1   44.90   26.00
  -5  -8  -1   25.30   10.80
  -8   5  -1   22.50   13.60
  -5  -8  -1   44.50   17.00
  -8   5  -1   25.40   15.80
  -8   5  -1   12.70   12.00
   8  -5  -1   -8.20   18.30
   5   8  -1   20.90   15.50
   5   8  -1   14.50   16.90
  -5  -8   1   14.40   12.50
   5   8   1   13.70   11.50
  -8   5   1   35.70   24.60
   8  -5   1   19.00   12.50
  -5  -8   1   25.60   13.90
   8  -5   1   25.70   15.00
  -8   5   1    8.20   13.60
   5   8   1   42.80   17.10
  -5  -8   1   37.30   18.10
  -8   5   1   49.20   33.40
   8  -5   1    2.90   12.90
   5   8   1    5.60   23.00
  -8   6  -1  222.38   46.90
  -6  -8  -1  172.08   42.90
   6   8  -1  189.08   48.10
  -6  -8  -1  233.58   48.20
  -8   6  -1  223.88   50.19
  -6  -8  -1  184.28   58.09
  -8   6  -1  203.78   47.70
   8  -6  -1  293.67   56.59
   6   8  -1  243.78   53.19
   8  -6  -1  203.88   48.00
   8  -6  -1   87.59   50.19
   8  -6   1  193.08   45.40
   6   8   1  214.68   47.80
  -6  -8   1  237.38   51.69
  -6  -8   1  196.98   46.50
   8  -6   1  214.28   47.10
  -8   6   1  159.68   51.29
  -6  -8   1  194.88   46.60
   6   8   1  219.38   59.39
  -8   6   1  284.87   62.09
  -8   6   1  229.98   56.59
   6   8   1  197.28   44.80
  -8   7  -1  150.98   33.20
  -7  -8  -1  128.49   33.90
  -7  -8  -1   92.69   38.60
  -8   7  -1  111.29   31.00
  -8   7  -1  128.29   30.20
   8  -7  -1   48.10   33.20
   8  -7  -1   93.99   30.30
   7   8  -1  119.99   28.20
   8  -7  -1   29.10   33.10
  -7  -8  -1   96.59   25.30
   7   8  -1   39.20   28.40
   7   8   1  113.89   41.10
   8  -7   1  127.89   30.90
  -8   7   1  130.99   33.30
  -7  -8   1  129.49   32.90
  -8   7   1  160.58   43.30
   7   8   1  107.89   27.40
  -7  -8   1   71.39   29.40
   7   8   1  123.69   30.90
   8  -7   1  142.59   29.30
  -8   7   1   92.69   41.80
  -8   8  -1  173.98   41.90
   8  -8  -1   74.89   45.80
  -8   8  -1  106.89   37.60
  -8  -8  -1  153.78   35.00
   8   8  -1  155.08   37.20
  -8   8  -1  124.29   49.40
  -8  -8  -1  199.48   52.69
   8  -8  -1  212.08   47.80
   8  -8  -1  119.59   39.00
  -8  -8  -1  162.98   41.30
   8   8  -1  175.68   43.80
  -8   8  -1  124.09   37.60
  -8  -8   1  208.08   44.40
  -8   8   1  151.58   48.50
  -8   8   1  181.18   44.60
   8   8   1  254.37   52.29
   8   8   1  161.18   41.20
   8  -8   1  172.08   36.80
  -8   8   1  188.98   52.19
   8   8   1  172.48   37.00
  -8  -8   1  125.29   38.30
  -8  -8   1  229.18   46.00
   8  -8   1  124.89   38.30
   9   8  -1   10.50   20.00
  -8   9  -1   77.89   24.50
   8  -9  -1   27.70   19.10
  -8   9  -1   30.40   20.40
   9   8  -1   31.70   16.60
  -9  -8  -1   61.89   15.40
  -9  -8  -1   49.60   18.30
  -8   9  -1   24.80   15.70
  -9  -8  -1   66.49   30.20
  -8   9  -1   10.10   16.30
   8  -9  -1   30.00   26.60
   9   8   1   30.20   26.20
  -8   9   1   47.20   30.60
  -9  -8   1   54.99   22.00
   9   8   1   30.10   15.00
  -8   9   1   70.09   24.20
  -9  -8   1   12.60   15.50
   8  -9   1   52.99   19.60
  -9  -8   1   36.70   19.60
   8  -9   1   47.10   15.40
  -8   9   1   23.70   26.00
   9   8   1   39.60   20.90
   9   7  -1   53.79   17.10
   7  -9  -1   -0.70   12.70
   7  -9  -1   32.30   26.40
  -9  -7  -1    2.60   13.50
   9   7  -1    7.40   11.60
   9   7  -1    8.30   15.60
  -7   9  -1    2.80   15.00
  -7   9  -1   12.00   16.00
   7  -9  -1   19.60   24.20
  -7   9  -1   20.30   11.80
  -7   9  -1   15.40   16.30
  -9  -7  -1   56.49   17.20
  -9  -7  -1   43.40   27.40
  -9  -7  -1   33.80   11.60
  -9  -7   1   -0.30   12.90
  -7   9   1   45.80   29.90
  -7   9   1  -18.40   24.10
   7  -9   1   24.70   15.80
   9   7   1   25.60   17.00
  -7   9   1    8.80   15.20
   7  -9   1   26.00   12.70
   9   7   1    2.50    9.90
  -9  -7   1   22.10   18.00
   9   7   1   -3.30   20.00
  -9  -7   1    5.80   12.80
  -9  -6  -1   20.30   17.90
   6  -9  -1   17.10   30.50
  -9  -6  -1   62.09   22.60
  -9  -6  -1   30.70   13.00
   9   6  -1   23.60   15.20
  -6   9  -1   42.50   19.90
   9   6  -1   34.20   18.40
  -6   9  -1   73.79   23.70
   6  -9  -1   29.80   25.70
  -6   9  -1   49.30   20.70
   9   6  -1   59.19   21.90
  -9  -6  -1   31.80   24.50
   6  -9  -1   40.70   18.40
  -9  -6   1   37.20   19.60
  -6   9   1  117.09   35.70
  -6   9   1   28.60   19.40
  -6   9   1   37.60   27.60
   9   6   1   47.00   27.70
   9   6   1    8.40   16.00
   6  -9   1   33.20   18.40
   6  -9   1   47.70   14.80
  -9  -6   1   39.30   16.30
   9   6   1   45.60   14.40
  -9  -5  -1  986.40  192.88
   5  -9  -1  889.91  200.68
  -5   9  -1  965.60  196.48
  -9  -5  -1  939.41  196.98
  -9  -5  -1 1010.20  195.88
   5  -9  -1  839.92  203.48
  -5   9  -1  929.01  194.88
   9   5  -1  911.91  196.48
  -9  -5  -1 1196.68  199.78
  -5   9  -1  928.21  197.48
   9   5  -1  853.21  196.98
   9   5  -1  929.51  194.68
  -5   9   1  974.40  202.88
  -5   9   1 1076.29  198.08
   5  -9   1  910.21  195.98
   9   5   1 1055.49  193.18
   5  -9   1  980.40  192.88
  -9  -5   1  915.71  194.38
  -5   9   1  949.40  203.48
   9   5   1  980.60  196.98
  -9  -5   1 1119.29  199.78
   9   5   1 1238.28  200.78
  -9  -5   1  971.10  197.28
  -4   9  -1  238.98   57.79
   9   4  -1  316.67   62.49
   9   4  -1  250.37   57.69
   9   4  -1  264.07   61.89
   4  -9  -1  324.77   72.39
  -9  -4  -1  285.47   64.29
   4  -9  -1  231.78   70.19
   9   4  -1  222.88   59.89
  -4   9  -1  372.76   61.89
   4  -9  -1  237.58   59.39
  -9  -4  -1  253.57   55.59
  -9  -4  -1  287.27   57.69
  -9  -4   1  265.77   60.59
  -4   9   1  325.97   72.89
   9   4   1  220.78   59.09
   4  -9   1  304.77   60.19
  -9  -4   1  285.37   66.19
   9   4   1  309.07   64.89
  -9  -4   1  245.88   57.29
  -4   9   1  208.38   67.49
   4  -9   1  273.57   54.99
  -9  -3  -1  431.86   94.79
   9   3  -1  445.46   98.49
   9   3  -1  443.26   99.69
   3  -9  -1  483.75   98.79
  -3   9  -1  441.26   97.89
   3  -9  -1  452.45  104.59
   9   3  -1  434.86   99.69
  -9  -3  -1  411.56   98.59
   3  -9  -1  536.05  112.09
  -3   9  -1  581.44  101.09
  -9  -3  -1  441.86   98.09
  -9  -3  -1  496.15   99.69
   9   3  -1  443.86   96.79
   3  -9   1  459.75   98.49
   3  -9   1  543.25   94.69
  -9  -3   1  500.85  100.09
  -3   9   1  479.85  105.89
   9   3   1  579.14  102.59
  -3   9   1  649.43  101.29
  -9  -3   1  432.36   96.49
  -9  -3   1  452.55  101.69
   3  -9   1  429.06   98.29
   9   3   1  428.86   98.49
   9   2  -1  390.06   86.49
   2  -9  -1  382.26   85.79
  -9  -2  -1  470.15   82.69
   9   2  -1  417.66   84.29
  -2   9  -1  386.46   85.99
  -9  -2  -1  497.35   86.69
  -2   9  -1  436.26   85.59
   9   2  -1  379.56   83.59
  -9  -2  -1  358.46   84.69
   2  -9  -1  316.17   93.49
   2  -9  -1  369.26   92.29
  -9  -2  -1  514.65   87.59
   9   2  -1  373.16   86.19
  -2   9   1  427.46   92.19
   2  -9   1  357.36   81.39
  -9  -2   1  372.76   83.19
  -9  -2   1  331.87   88.19
  -9  -2   1  372.66   85.69
   2  -9   1  388.46   84.89
   9   2   1  445.06   87.79
  -2   9   1  496.55   97.09
   9   2   1  518.25   87.29
  -2   9   1  387.56   85.99
   2  -9   1  387.86   85.19
   9   1  -1   39.20   16.90
   9   1  -1   97.19   20.20
  -9  -1  -1   44.90   16.20
   1  -9  -1   60.79   33.90
  -1   9  -1   36.20   20.50
   9   1  -1   91.49   26.00
  -9  -1  -1   69.89   22.50
   1  -9  -1   60.99   29.40
   1  -9  -1  112.69   25.40
   9   1  -1   22.40   18.90
  -1   9  -1   36.80   19.20
  -9  -1  -1   61.29   19.40
  -9  -1  -1   60.49   21.50
  -9  -1   1   38.20   20.80
   1  -9   1   75.69   21.70
   1  -9   1   63.79   20.70
   9   1   1   74.79   21.90
  -9  -1   1   65.69   27.60
   9   1   1   59.99   22.30
  -9  -1   1   45.30   18.00
   1  -9   1   66.69   18.60
  -1   9   1   14.90   17.20
  -1   9   1   31.40   26.20
  -9   0  -1   15.90   12.10
   0   9  -1    2.10    9.50
   9   0  -1   -1.90   11.20
   0   9  -1  -13.70   11.30
   9   0  -1   -3.70   10.20
  -9   0  -1    9.50   15.90
   0  -9  -1   -0.60   11.60
   0  -9  -1   -8.30   18.30
   0  -9  -1  -34.40   17.10
   9   0  -1   28.90   17.90
  -9   0  -1   -0.60   12.30
   0   9   1    2.30   11.00
   0   9   1   26.30   24.10
   0  -9   1    1.10   12.90
  -9   0   1   -0.40   17.00
  -9   0   1   10.60   12.50
  -9   0   1    9.40   13.60
   9   0   1   11.50   13.50
   0  -9   1    5.20   10.80
   0   9   1  -15.40    9.00
  -9   0   1   -9.40    9.40
  -1  -9  -1  872.91  164.58
  -1  -9  -1  752.82  153.88
   1   9  -1  637.34  153.78
  -9   1  -1  778.52  155.18
   1   9  -1  799.22  153.38
  -9   1  -1  745.53  154.08
   9  -1  -1  723.53  155.68
  -9   1  -1  773.82  153.58
  -1  -9  -1  810.92  158.58
   9  -1  -1  727.73  151.38
   1   9   1  751.02  152.48
  -9   1   1  725.43  152.28
  -9   1   1  741.63  152.38
   1   9   1  883.81  154.68
  -1  -9   1  762.22  149.99
   9  -1   1  882.21  154.58
   1   9   1  686.63  160.58
  -1  -9   1  709.43  153.38
  -1  -9   1  730.63  153.08
  -9   1   1  648.54  157.98
  -9   1   1  862.31  155.58
   2   9  -1  285.47   59.79
   9  -2  -1  203.88   60.49
   2   9  -1  270.77   57.09
  -9   2  -1  172.78   57.99
  -9   2  -1  278.47   58.49
  -2  -9  -1  217.08   57.39
   9  -2  -1  242.58   57.49
  -9   2  -1  303.17   57.79
  -2  -9  -1  255.47   70.89
   2   9   1  275.07   69.39
   9  -2   1  323.67   57.19
   2   9   1  290.87   58.39
   2   9   1  200.08   55.09
  -2  -9   1  247.18   57.49
  -9   2   1  277.77   58.39
  -9   2   1  222.88   55.69
   9  -2   1  269.67   57.79
  -9   2   1  351.16   69.09
  -9   2   1  241.38   58.49
  -2  -9   1  254.47   56.69
  -2  -9   1  284.47   53.89
  -9   2   1  266.87   57.49
   3   9  -1  529.85  106.69
  -3  -9  -1  431.16  115.09
  -9   3  -1  521.35  106.49
  -9   3  -1  414.46  108.69
   9  -3  -1  570.94  110.89
  -3  -9  -1  548.75  107.59
   3   9  -1  553.74  108.79
   9  -3  -1  493.45  107.89
  -9   3  -1  509.35  106.09
  -9   3  -1  492.85  107.19
  -9   3   1  568.94  116.59
  -3  -9   1  485.55  104.19
   3   9   1  491.75  106.79
  -3  -9   1  522.55  106.89
  -9   3   1  507.05  107.19
  -9   3   1  646.74  110.19
   9  -3   1  577.44  107.49
  -9   3   1  541.15  106.39
  -9   3   1  416.36  115.29
  -3  -9   1  494.45  107.59
   3   9   1  502.55  105.09
   9  -3   1  521.25  106.29
   3   9   1  534.65  116.09
   9  -4  -1  374.96   95.69
  -9   4  -1  458.15   92.59
   9  -4  -1  404.46   96.09
  -4  -9  -1  303.97   91.39
  -9   4  -1  479.65   92.99
  -9   4  -1  488.45   94.29
   4   9  -1  484.85   95.39
  -4  -9  -1  505.85  105.29
   4   9  -1  410.16   92.19
  -4  -9   1  498.45   91.49
   4   9   1  450.05   93.09
  -4  -9   1  452.05   92.69
   4   9   1  548.95  104.39
  -9   4   1  397.56   91.69
   9  -4   1  409.76   92.69
   4   9   1  509.35   91.89
   9  -4   1  467.65   92.29
  -9   4   1  433.96   95.79
  -9   4   1  462.95  102.89
  -4  -9   1  434.26   93.99
   9  -5  -1 1262.07  252.27
  -9   5  -1 1290.57  248.68
   9  -5  -1 1094.69  250.97
  -5  -9  -1 1321.47  257.27
  -9   5  -1 1244.88  249.08
   5   9  -1 1092.49  249.28
  -9   5  -1 1262.37  248.68
  -5  -9  -1 1448.76  246.58
  -5  -9  -1 1356.16  249.38
   5   9   1 1234.08  255.57
  -9   5   1 1152.48  251.27
  -5  -9   1 1268.17  247.68
  -9   5   1 1259.17  248.38
  -5  -9   1 1147.79  248.78
   9  -5   1 1245.28  248.58
  -5  -9   1 1213.18  248.58
  -9   5   1 1217.88  255.47
   9  -5   1 1183.88  247.18
  -9   5   1 1271.57  249.48
   5   9   1 1253.27  250.27
   5   9   1 1258.97  246.98
   9  -6  -1    2.60   21.70
   6   9  -1   -5.20   15.30
   9  -6  -1   15.20   18.30
  -9   6  -1   37.70   19.50
  -6  -9  -1   -2.00   13.40
  -9   6  -1   -1.10   12.80
   6   9  -1   15.70   13.80
  -6  -9  -1  -23.50   24.00
  -9   6  -1    0.50   10.50
  -6  -9  -1    6.80    9.10
   9  -6  -1    4.60   13.90
  -6  -9   1   42.60   19.80
   9  -6   1    4.80   11.50
   6   9   1   21.20   12.30
  -9   6   1    1.70   14.20
   9  -6   1    7.60   12.50
   6   9   1   15.40   13.80
   6   9   1  -32.60   18.70
  -9   6   1   20.50   25.10
  -9   6   1   19.00   27.00
  -6  -9   1   13.60   13.40
  -9   7  -1  274.27   49.00
  -9   7  -1  142.49   50.09
   7   9  -1  170.58   47.90
  -7  -9  -1  257.47   49.99
  -9   7  -1  192.18   51.69
   9  -7  -1  210.08   50.59
   9  -7  -1  153.18   51.19
   7   9  -1  155.48   50.09
   7   9  -1  227.18   46.50
  -7  -9  -1  236.48   62.09
  -7  -9  -1  180.08   43.50
   9  -7  -1  178.78   57.19
  -9   7   1  171.58   57.39
  -9   7   1  148.79   48.40
  -9   7   1  266.47   59.69
  -7  -9   1  158.08   47.60
   9  -7   1  196.18   46.10
   9  -7   1  274.67   49.70
   7   9   1  194.88   45.30
   7   9   1  331.17   67.39
   7   9   1  258.77   49.40
  -7  -9   1  175.18   49.80
  -7  -9   1  210.78   48.30
  -9   8  -1  142.79   35.70
  -8  -9  -1   70.79   39.70
   9  -8  -1  112.79   37.00
  -9   8  -1   85.69   29.60
   9  -8  -1   94.19   32.70
  -8  -9  -1   92.69   26.10
   8   9  -1  119.59   34.60
  -9   8  -1  103.59   28.90
   8   9  -1   96.59   27.70
  -9   8  -1  131.99   34.20
  -8  -9  -1  138.49   33.70
   8   9   1  120.29   42.10
  -8  -9   1  112.89   32.10
   8   9   1   75.99   28.90
   9  -8   1   99.79   28.40
  -9   8   1  129.69   35.20
  -8  -9   1  138.09   33.60
  -8  -9   1  114.89   33.20
  -9   8   1  138.99   43.90
   9  -8   1  117.39   32.00
   8   9   1   65.99   26.40
  -9   9  -1  352.96   76.89
  -9  -9  -1  289.47   71.69
  -9   9  -1  289.17   71.79
   9  -9  -1  369.26   80.29
  -9   9  -1  345.27   73.49
   9  -9  -1  183.68   71.99
  -9   9  -1  423.36   75.49
  -9  -9  -1  437.46   86.59
   9   9  -1  329.37   71.59
   9   9  -1  369.16   82.29
  -9  -9  -1  323.07   68.89
   9   9  -1  296.07   85.39
   9   9   1  285.67   69.89
  -9  -9   1  293.67   72.69
  -9   9   1  376.66   89.59
   9  -9   1  341.17   73.39
  -9  -9   1  409.66   74.69
  -9   9   1  348.87   74.99
   9  -9   1  375.96   71.29
  -9   9   1  389.46   85.69
  -9  -9   1  395.96   75.79
   9   9   1  381.96   83.09
 -10  -9  -1  113.39   45.30
  10   9  -1  156.38   47.20
  -9  10  -1  137.49   36.20
   9 -10  -1  193.88   42.60
  10   9  -1  126.99   35.30
 -10  -9  -1  128.49   31.70
  -9  10  -1  158.68   40.50
  10   9  -1  166.78   42.30
  -9  10  -1  117.29   35.50
 -10  -9  -1  161.38   40.20
 -10  -9  -1  100.79   34.40
  -9  10  -1  111.99   38.80
  -9  10   1  155.38   47.50
 -10  -9   1  108.39   34.50
 -10  -9   1  165.38   43.30
  10   9   1  142.59   44.20
 -10  -9   1   97.29   36.30
   9 -10   1  158.18   38.60
  10   9   1  208.68   36.20
   9 -10   1  115.59   33.40
  -9  10   1   83.49   34.80
  -9  10   1  163.78   50.99
  -8  10  -1   56.99   21.40
   8 -10  -1   23.50   16.60
  -8  10  -1   58.29   17.30
 -10  -8  -1   16.00   25.40
  10   8  -1   31.40   16.40
   8 -10  -1   26.10   25.00
  -8  10  -1   27.10   20.10
  10   8  -1   25.80   15.10
 -10  -8  -1   16.10   15.30
 -10  -8  -1   39.60   13.60
 -10  -8  -1   15.50   14.30
  -8  10  -1   41.00   21.20
  10   8  -1   50.29   27.90
  10   8   1   32.20   20.00
   8 -10   1   28.30   18.40
   8 -10   1    7.60   11.80
 -10  -8   1   36.10   17.70
 -10  -8   1   35.70   20.70
  10   8   1   30.90   14.40
 -10  -8   1   15.10   17.60
  10   8   1   76.19   31.50
  -8  10   1  -10.60   22.10
  -8  10   1    3.90   23.00
  -8  10   1   37.10   20.80
  -7  10  -1    3.40   14.90
   7 -10  -1  -26.60   16.50
  -7  10  -1    4.20    9.90
 -10  -7  -1   10.70   21.70
  10   7  -1    1.50   10.50
  10   7  -1   -5.10   10.80
  -7  10  -1   10.90   16.50
 -10  -7  -1   -6.40   11.60
   7 -10  -1    6.70   13.00
 -10  -7  -1    0.30    8.90
 -10  -7  -1   12.00   13.20
  10   7  -1  -12.20   13.10
  -7  10  -1    3.00   11.20
  10   7   1   -2.70    9.20
 -10  -7   1    8.80   12.50
   7 -10   1   -8.70   11.90
 -10  -7   1    9.10   13.80
 -10  -7   1   -4.60   13.40
   7 -10   1   -4.30    7.80
  10   7   1  -13.70   11.50
  -7  10   1   38.60   30.70
  10   7   1    7.70   19.60
  -7  10   1  -15.70   11.50
  -7  10   1   49.70   31.10
  -6  10  -1  300.87   76.69
  -6  10  -1  385.86   76.39
   6 -10  -1  346.67   88.89
 -10  -6  -1  366.66   71.69
  10   6  -1  402.66   77.19
 -10  -6  -1  306.97   76.19
  10   6  -1  283.27   75.79
 -10  -6  -1  410.06   82.19
  -6  10  -1  368.56   75.99
  10   6  -1  285.87   72.99
   6 -10  -1  361.36   76.99
 -10  -6  -1  376.66   75.39
   6 -10  -1  388.26   82.89
 -10  -6   1  230.48   76.69
  10   6   1  362.96   81.29
 -10  -6   1  412.26   75.69
  10   6   1  353.36   71.89
  -6  10   1  354.86   76.69
 -10  -6   1  315.97   76.29
  -6  10   1  213.78   86.69
  -6  10   1  389.26   85.99
   6 -10   1  343.37   71.49
  10   6   1  418.36   77.89
  10   5  -1   41.90   17.70
 -10  -5  -1   69.89   16.70
   5 -10  -1   38.60   19.30
   5 -10  -1   68.49   31.90
 -10  -5  -1   51.69   21.70
   5 -10  -1   -0.60   24.00
 -10  -5  -1   33.40   23.00
  -5  10  -1   48.10   20.30
  10   5  -1   28.20   19.10
  10   5  -1   76.69   21.90
 -10  -5  -1   46.60   23.40
  -5  10  -1   40.30   21.50
  -5  10  -1   46.50   34.60
 -10  -5   1   55.39   23.10
  10   5   1   23.40   13.20
   5 -10   1   55.79   15.10
  10   5   1   13.20   22.70
  -5  10   1   26.50   30.60
  10   5   1   53.69   21.90
 -10  -5   1   33.70   16.90
  -5  10   1   56.19   24.40
 -10  -5   1   59.89   23.60
   5 -10   1   12.10   16.90
   4 -10  -1   -4.90   14.80
   4 -10  -1   34.90   29.40
  10   4  -1   38.00   16.70
  10   4  -1   38.40   20.50
  10   4  -1   46.80   22.80
  -4  10  -1   68.19   18.70
 -10  -4  -1   55.59   15.50
 -10  -4  -1   17.00   17.20
  10   4  -1   53.69   22.40
  -4  10  -1   49.40   19.70
  -4  10  -1   47.30   23.40
 -10  -4  -1   47.50   22.50
   4 -10  -1   54.59   32.60
 -10  -4   1   44.40   23.80
  -4  10   1   46.60   30.40
 -10  -4   1   15.50   17.90
  10   4   1   66.89   23.20
  -4  10   1   47.50   46.30
 -10  -4   1   55.79   17.90
  10   4   1   46.80   24.90
  -4  10   1   24.90   18.40
   4 -10   1   34.20   17.60
   4 -10   1   35.30   14.10
  10   3  -1   21.10   12.20
  10   3  -1   29.30   18.50
   3 -10  -1   30.20   30.10
   3 -10  -1   -9.20   23.00
  10   3  -1   -3.50   13.90
 -10  -3  -1   20.90   17.10
  -3  10  -1  -12.90   12.10
  -3  10  -1   23.50   15.80
 -10  -3  -1    5.90   12.90
 -10  -3  -1    1.50    8.50
 -10  -3  -1   35.10   16.50
  -3  10   1    4.40   14.30
   3 -10   1   34.40   20.30
  10   3   1    4.60   18.40
   3 -10   1   -7.60   10.20
 -10  -3   1   13.30   11.80
 -10  -3   1    2.20   17.10
   3 -10   1    7.20   10.50
  -3  10   1  -19.60   20.10
  -3  10   1  -16.80   23.60
 -10  -3   1    7.00   14.60
  10   3   1    7.30   15.50
  10   2  -1  296.17   52.59
   2 -10  -1  223.88   55.59
  10   2  -1  199.98   56.19
  -2  10  -1  261.77   57.29
 -10  -2  -1  291.77   63.99
 -10  -2  -1  256.17   55.19
 -10  -2  -1  280.97   55.19
   2 -10  -1  285.27   69.79
  -2  10  -1  226.68   53.99
  10   2  -1  248.48   57.49
  10   2  -1  230.28   52.69
 -10  -2  -1  237.48   51.09
   2 -10  -1  182.58   61.69
  -2  10   1  234.68   54.69
   2 -10   1  213.38   53.79
 -10  -2   1  252.87   56.19
  -2  10   1  315.87   72.79
 -10  -2   1  215.18   52.49
  10   2   1  152.78   54.09
   2 -10   1  213.78   51.09
  10   2   1  261.77   55.39
   2 -10   1  250.77   55.39
 -10  -2   1  252.57   61.99
 -10  -1  -1  290.47   60.79
   1 -10  -1  303.67   70.49
 -10  -1  -1  219.88   57.99
  -1  10  -1  212.68   57.29
 -10  -1  -1  298.67   55.99
  10   1  -1  290.67   57.39
  10   1  -1  160.48   57.69
   1 -10  -1  301.77   60.09
   1 -10  -1  288.07   78.39
  10   1  -1  238.28   58.99
 -10  -1  -1  294.17   59.09
  10   1   1  227.88   58.59
  -1  10   1  292.17   64.29
  -1  10   1  267.57   70.29
   1 -10   1  247.98   57.99
 -10  -1   1  315.57   66.89
   1 -10   1  272.37   58.99
 -10  -1   1  291.97   57.89
 -10  -1   1  343.67   61.69
  10   1   1  265.47   59.19
  -1  10   1  245.68   57.49
   1 -10   1  194.68   55.59
 -10   0  -1 1103.89  222.88
   0 -10  -1 1004.50  222.28
 -10   0  -1 1107.79  221.28
  10   0  -1 1177.08  224.88
   0 -10  -1 1157.48  227.38
 -10   0  -1  984.00  221.48
  10   0  -1 1266.17  221.68
   0  10  -1 1269.47  222.48
   0 -10  -1 1093.69  238.58
   0  10  -1 1021.50  223.58
   0  10   1 1027.50  220.88
 -10   0   1 1148.89  223.58
 -10   0   1 1135.89  218.58
  10   0   1 1150.48  222.18
 -10   0   1 1011.90  220.48
   0 -10   1 1136.69  222.08
 -10   0   1 1111.09  231.28
   0  10   1 1120.49  230.18
   0 -10   1 1100.29  222.18
  10  -1  -1  509.45   82.79
  10  -1  -1  354.06   87.29
   1  10  -1  369.06   85.79
  -1 -10  -1  339.57   84.09
   1  10  -1  322.27   83.59
  -1 -10  -1  370.56  122.49
  -1 -10  -1  395.26   89.99
 -10   1  -1  474.45   85.79
 -10   1  -1  457.15   87.29
 -10   1  -1  489.35   87.09
   1  10   1  437.46  103.39
 -10   1   1  616.44  124.69
 -10   1   1  488.65   83.89
   1  10   1  346.67   97.79
 -10   1   1  370.16   85.59
  10  -1   1  463.25   84.79
  -1 -10   1  309.57   79.79
   1  10   1  314.87   82.79
 -10   1   1  481.65   84.89
  -1 -10   1  367.56   84.19
  -1 -10   1  364.16   84.29
  10  -1   1  429.16   85.89
 -10   2  -1  873.11  183.08
   2  10  -1  813.22  181.48
  -2 -10  -1  931.01  183.38
   2  10  -1  938.11  184.18
 -10   2  -1  920.41  183.68
  10  -2  -1 1003.40  186.48
 -10   2  -1  913.31  182.48
  10  -2  -1  936.61  181.28
   2  10   1 1011.40  181.78
  -2 -10   1  846.32  181.98
  10  -2   1  944.61  182.98
   2  10   1  743.63  182.38
  -2 -10   1  823.02  182.28
 -10   2   1  812.42  199.58
 -10   2   1  941.71  181.88
 -10   2   1  890.81  183.88
  -2 -10   1  944.71  179.28
 -10   2   1  934.71  181.88
 -10   2   1  914.01  182.48
   2  10   1  898.41  191.08
  10  -2   1  904.41  181.88
   3  10  -1  248.98   51.09
 -10   3  -1  157.78   47.30
  10  -3  -1  228.58   50.79
 -10   3  -1  230.38   53.29
 -10   3  -1  249.58   48.20
 -10   3  -1  201.08   46.40
   3  10  -1  292.37   53.19
  -3 -10  -1  201.18   62.89
  10  -3  -1  197.78   52.49
  -3 -10   1  132.49   45.90
 -10   3   1  179.08   48.40
 -10   3   1  221.88   47.90
  -3 -10   1  239.38   47.50
  -3 -10   1  162.18   42.80
 -10   3   1  133.49   44.40
   3  10   1  168.68   46.80
   3  10   1  131.29   53.69
 -10   3   1  216.58   61.69
  10  -3   1  197.78   46.80
   3  10   1  180.58   44.70
  10  -3   1  273.47   47.80
 -10   3   1  233.88   50.49
 -10   4  -1   58.59   20.20
  10  -4  -1  -19.50   15.00
  -4 -10  -1    4.50   12.90
   4  10  -1    0.10   12.40
  10  -4  -1  -12.70   16.00
   4  10  -1   -8.90   13.20
 -10   4  -1   -1.20   12.10
  -4 -10  -1   43.40   37.20
 -10   4  -1  -12.30    9.70
  10  -4   1    7.10   12.80
 -10   4   1   11.40   11.60
   4  10   1   -6.80   25.90
 -10   4   1   27.20   16.60
 -10   4   1  -21.90   20.20
  -4 -10   1    5.00   11.60
  10  -4   1    2.50   12.50
   4  10   1  -19.00    8.80
 -10   4   1   -3.50   18.50
   4  10   1   -7.00    9.30
  -4 -10   1   -1.50   14.10
  -4 -10   1   13.80   11.50
   5  10  -1  269.77   75.09
  10  -5  -1  415.16   79.69
  -5 -10  -1  253.97   93.69
  -5 -10  -1  300.77   73.39
 -10   5  -1  327.47   73.19
  -5 -10  -1  321.87   70.09
 -10   5  -1  338.97   74.59
   5  10  -1  359.86   73.59
  10  -5  -1  354.96   78.39
 -10   5   1  311.37   77.89
   5  10   1  421.96   74.19
 -10   5   1  357.46   74.39
   5  10   1  392.16   86.29
  -5 -10   1  258.17   70.59
 -10   5   1  418.76   86.49
  10  -5   1  322.57   71.79
  10  -5   1  307.87   72.99
  -5 -10   1  428.56   74.79
  -5 -10   1  300.07   73.19
 -10   5   1  373.66   73.39
   5  10   1  347.67   71.59
 -10   6  -1  261.07   56.59
  -6 -10  -1  259.47   74.79
  -6 -10  -1  211.88   51.99
  -6 -10  -1  262.57   56.79
   6  10  -1  271.17   57.19
   6  10  -1  222.58   70.19
  10  -6  -1  195.78   78.79
 -10   6  -1  193.38   54.79
 -10   6  -1  280.77   59.39
   6  10   1  246.58   56.49
 -10   6   1  260.07   58.59
  -6 -10   1  246.38   55.79
   6  10   1  186.38   53.69
 -10   6   1  419.66   79.99
   6  10   1  248.38   70.59
 -10   6   1  297.87   56.59
  -6 -10   1  250.77   56.19
 -10   6   1  230.38   62.99
  10  -6   1  234.18   54.59
  -6 -10   1  313.67   58.79
 -10   7  -1  118.99   35.00
 -10   7  -1  111.39   33.20
  -7 -10  -1  101.19   43.90
 -10   7  -1   69.29   28.70
  10  -7  -1   81.09   31.50
  -7 -10  -1  116.79   28.70
   7  10  -1  101.69   31.00
  -7 -10  -1  130.79   34.10
   7  10  -1  162.18   45.20
  10  -7  -1  167.18   48.70
   7  10   1  166.38   32.00
   7  10   1  120.49   33.60
  -7 -10   1  121.49   33.80
 -10   7   1  108.99   33.30
 -10   7   1   89.09   42.10
 -10   7   1  152.88   44.40
  -7 -10   1   77.29   30.80
  10  -7   1   91.09   31.20
   7  10   1  197.38   49.50
  10  -7   1  133.09   31.10
  -7 -10   1   94.99   31.60
  10  -8  -1  355.36   83.49
 -10   8  -1  399.66   82.49
  -8 -10  -1  313.17   78.49
 -10   8  -1  358.96   79.19
 -10   8  -1  403.16   78.99
   8  10  -1  442.26   83.09
   8  10  -1  385.06   77.49
   8  10  -1  434.66   91.19
  10  -8  -1  285.97   78.09
  -8 -10  -1  316.67   74.49
  -8 -10  -1  429.76   95.39
 -10   8   1  486.05   95.59
   8  10   1  369.86   90.39
   8  10   1  361.66   76.59
  -8 -10   1  317.27   77.59
  10  -8   1  422.26   79.39
 -10   8   1  424.26   81.49
  -8 -10   1  310.07   80.99
   8  10   1  407.36   79.69
  10  -8   1  299.17   75.99
 -10   8   1  395.56   88.49
 -10   9  -1  765.52  139.59
  10  -9  -1  715.53  137.89
  -9 -10  -1  984.60  150.18
 -10   9  -1  541.85  135.29
  10  -9  -1  696.73  141.59
  -9 -10  -1  685.23  132.29
 -10   9  -1  591.04  135.79
   9  10  -1  725.33  145.69
 -10   9  -1  605.14  134.89
  -9 -10  -1  622.34  135.79
   9  10  -1  630.64  137.29
   9  10  -1  657.43  134.19
 -10   9   1  689.43  145.99
  -9 -10   1  629.34  136.49
  10  -9   1  628.64  135.89
  10  -9   1  715.03  134.19
   9  10   1  779.02  145.99
 -10   9   1  773.12  146.49
  -9 -10   1  623.74  136.09
   9  10   1  591.94  132.99
 -10   9   1  614.04  137.09
  -9 -10   1  625.64  135.99
   9  10   1  680.53  135.99
 -10 -10  -1   61.19   36.00
 -10 -10  -1   89.29   26.50
 -10  10  -1  109.29   31.20
  10 -10  -1   19.20   25.80
 -10 -10  -1   24.30   20.70
 -10  10  -1   42.70   21.20
  10 -10  -1   76.99   27.10
  10  10  -1   68.49   22.70
  10  10  -1   89.99   38.70
  10  10  -1   50.29   26.70
 -10  10  -1   34.80   22.50
 -10 -10  -1   72.49   19.90
 -10  10  -1  121.99   33.40
 -10  10   1  119.09   31.90
  10 -10   1   60.59   21.10
 -10  10   1   88.99   40.10
  10  10   1   83.59   23.80
 -10 -10   1   51.49   25.30
  10 -10   1   74.19   24.80
 -10 -10   1   33.90   25.10
  10  10   1   57.19   34.70
 -10 -10   1  124.49   29.90
  10  10   1  131.39   31.80
 -10  10   1   39.60   31.30
 -10  11  -1   61.29   24.30
 -10  11  -1   40.40   22.20
  11  10  -1   77.59   28.70
 -11 -10  -1   83.29   28.30
 -11 -10  -1   37.70   17.10
 -10  11  -1   32.30   19.80
 -11 -10  -1  136.69   30.80
  10 -11  -1   24.70   23.10
  10 -11  -1   29.90   24.40
 -10  11  -1  104.79   32.80
  11  10  -1  104.99   25.90
  11  10  -1   89.49   37.70
 -10  11   1  -14.70   26.30
  10 -11   1   48.30   24.70
  11  10   1   83.69   21.50
  11  10   1  107.39   29.60
 -11 -10   1  110.79   28.30
 -10  11   1   17.10   19.50
 -10  11   1   55.69   36.20
  10 -11   1   67.49   21.30
  11  10   1  103.89   39.00
 -11 -10   1   32.60   22.20
 -11 -10   1   32.60   23.80
  -9  11  -1   -1.70   18.40
  11   9  -1   -2.20   22.40
   9 -11  -1   12.70   16.10
  11   9  -1  -23.20   11.50
  -9  11  -1    3.80   15.70
  -9  11  -1   21.70   17.20
  11   9  -1   -7.30   10.10
   9 -11  -1    1.90   19.30
 -11  -9  -1    6.30   25.00
  -9  11  -1   10.80   12.70
 -11  -9  -1    1.80   10.80
 -11  -9  -1    7.50   10.10
 -11  -9  -1   -8.10   12.20
 -11  -9   1   18.80   16.20
  -9  11   1   15.40   16.00
  11   9   1  -11.00    8.80
  -9  11   1    9.10   26.90
 -11  -9   1   35.00   20.80
   9 -11   1    5.20   10.70
   9 -11   1    4.40   13.90
  -9  11   1   30.10   28.10
  11   9   1    2.20   22.10
  11   9   1   -7.80   12.90
 -11  -9   1   -2.50   13.70
 -11  -8  -1   -6.10   19.80
  -8  11  -1    7.10   15.70
 -11  -8  -1   -3.10   14.60
 -11  -8  -1   -2.10   13.00
  -8  11  -1   29.60   20.90
 -11  -8  -1    8.60   10.70
   8 -11  -1  -27.00   15.00
  -8  11  -1    5.20   14.40
  11   8  -1   -3.80   11.90
   8 -11  -1   33.70   17.10
  11   8  -1   -4.60   11.60
  11   8  -1   38.40   27.00
  11   8  -1   -2.30   13.60
  -8  11  -1   18.10   12.50
   8 -11   1    9.40   10.70
 -11  -8   1   41.10   22.80
  -8  11   1  -24.10   19.80
  11   8   1   24.80   17.70
  -8  11   1    4.40   28.00
   8 -11   1   11.00   14.60
 -11  -8   1   26.10   15.80
  11   8   1  -24.10   18.40
  -8  11   1   16.80   16.60
  11   8   1   20.10   12.00
   7 -11  -1  243.58   63.39
  11   7  -1  182.58   57.89
  -7  11  -1  227.98   57.59
 -11  -7  -1  254.37   53.29
   7 -11  -1  273.37   55.69
 -11  -7  -1  158.08   55.39
  -7  11  -1  147.59   52.89
 -11  -7  -1  221.08   48.90
  11   7  -1  169.98   60.09
 -11  -7  -1  285.27   66.09
  11   7  -1  236.98   52.19
  -7  11  -1  367.46   58.09
  11   7  -1  243.78   57.79
  11   7   1  309.37   64.69
   7 -11   1  196.38   54.89
 -11  -7   1  229.38   59.39
 -11  -7   1  312.97   54.59
 -11  -7   1  287.17   55.89
  -7  11   1  202.68   63.49
  11   7   1  243.18   49.99
  -7  11   1  150.08   53.59
  11   7   1  168.88   53.79
   7 -11   1  218.08   49.50
  -7  11   1  201.38   65.09
 -11  -6  -1   25.80   23.10
  -6  11  -1   19.50   19.00
   6 -11  -1    4.30   12.50
 -11  -6  -1   14.70   12.70
  -6  11  -1  -10.70   14.80
  -6  11  -1    4.80   14.30
  11   6  -1   11.20   14.80
   6 -11  -1   19.00   26.20
 -11  -6  -1   20.00   17.80
  11   6  -1   13.10   20.30
  11   6  -1   12.20   16.30
 -11  -6  -1    9.00    9.60
  11   6  -1    1.90   11.30
  11   6   1   18.30   11.30
  11   6   1   14.40   16.40
  -6  11   1   11.70   16.60
   6 -11   1   16.40   11.70
 -11  -6   1   11.70   12.10
  -6  11   1  -20.90   22.30
  -6  11   1   34.60   27.80
 -11  -6   1    6.10   13.70
   6 -11   1    7.00   14.40
 -11  -6   1    3.90   16.90
  11   6   1   15.30   21.90
  -5  11  -1  424.46   94.39
  11   5  -1  318.37   93.49
 -11  -5  -1  482.85   92.99
  11   5  -1  443.96   91.89
 -11  -5  -1  352.96   94.39
   5 -11  -1  326.17  104.29
  -5  11  -1  447.56   94.09
  -5  11  -1  528.35   92.99
  11   5  -1  422.86   93.39
   5 -11  -1  491.15   95.49
   5 -11  -1  408.76   98.69
 -11  -5  -1  443.96   89.89
 -11  -5  -1  505.25   95.99
  11   5  -1  511.25   95.59
  -5  11   1  306.87   99.99
  -5  11   1  522.45  105.39
   5 -11   1  397.96   88.99
  11   5   1  549.74   97.89
  11   5   1  421.36   94.19
 -11  -5   1  504.95   98.39
  -5  11   1  388.56   94.89
   5 -11   1  440.66   93.89
 -11  -5   1  405.56   93.49
 -11  -5   1  506.05   92.29
  11   4  -1  111.89   32.70
  11   4  -1  144.09   32.30
 -11  -4  -1   83.09   28.70
 -11  -4  -1  135.59   36.10
 -11  -4  -1   86.99   30.20
  -4  11  -1  145.59   36.40
   4 -11  -1   60.69   28.40
   4 -11  -1  105.89   41.10
   4 -11  -1  148.49   53.49
  -4  11  -1   78.29   29.00
  11   4  -1   87.89   30.10
  11   4  -1  109.39   29.20
 -11  -4  -1  123.19   27.60
  -4  11   1   91.19   31.80
  11   4   1   68.39   29.40
  11   4   1  140.29   36.70
   4 -11   1  121.69   31.30
  -4  11   1   65.09   39.90
   4 -11   1  112.09   26.00
 -11  -4   1  100.29   32.50
 -11  -4   1   42.10   30.30
  -4  11   1  106.49   42.50
 -11  -4   1  123.49   29.80
  -3  11  -1  790.92  162.78
 -11  -3  -1  789.92  161.48
  11   3  -1  702.23  159.48
  -3  11  -1  833.92  161.68
  11   3  -1  658.83  161.28
   3 -11  -1  631.14  164.28
  11   3  -1  659.53  161.48
   3 -11  -1  928.11  173.28
 -11  -3  -1  807.42  158.38
   3 -11  -1  874.11  163.18
 -11  -3  -1  984.00  161.38
 -11  -3  -1  842.22  163.08
  11   3  -1  818.92  158.48
   3 -11   1  837.42  157.78
 -11  -3   1  788.02  162.18
  11   3   1  627.14  160.48
 -11  -3   1  793.82  164.98
 -11  -3   1  814.02  160.08
  11   3   1  840.42  162.08
  -3  11   1  812.52  166.08
  -3  11   1  903.11  172.68
  -3  11   1  823.42  162.48
  -2  11  -1   25.80   18.90
 -11  -2  -1   33.80   13.40
  11   2  -1   29.50   19.90
 -11  -2  -1   54.89   20.80
 -11  -2  -1   39.80   19.20
 -11  -2  -1   36.80   18.70
   2 -11  -1   46.10   29.90
   2 -11  -1   52.99   33.70
   2 -11  -1   30.20   20.50
  -2  11  -1   36.40   19.40
  11   2  -1   45.60   20.10
  11   2  -1   69.69   18.90
   2 -11   1   41.10   18.90
  -2  11   1   28.40   18.40
  -2  11   1   31.40   20.00
 -11  -2   1   40.80   18.00
 -11  -2   1   24.80   18.70
  11   2   1   80.29   23.50
 -11  -2   1   31.70   24.90
  -2  11   1    7.90   27.20
   2 -11   1   25.30   17.60
   2 -11   1   26.90   16.10
  11   2   1   44.60   21.60
 -11  -1  -1   36.60   21.30
  -1  11  -1   59.99   24.30
  -1  11  -1   86.29   24.30
  11   1  -1   78.89   20.80
  11   1  -1   41.00   23.30
   1 -11  -1   45.00   32.90
 -11  -1  -1   63.29   18.60
 -11  -1  -1   80.59   21.90
   1 -11  -1   43.30   21.20
 -11  -1  -1   62.19   21.60
   1 -11  -1   33.00   29.30
 -11  -1   1   45.50   22.30
  11   1   1   21.10   19.30
  -1  11   1   89.29   24.60
  -1  11   1   97.99   26.70
   1 -11   1   38.00   18.80
   1 -11   1   30.20   18.40
   1 -11   1   14.30   18.00
 -11  -1   1   54.79   19.80
 -11  -1   1   87.09   29.20
  -1  11   1   49.10   34.00
 -11   0  -1  112.99   34.00
  11   0  -1  140.69   39.20
  11   0  -1  117.89   35.20
   0 -11  -1  158.48   38.80
 -11   0  -1  165.58   37.20
 -11   0  -1  125.89   38.60
   0 -11  -1  200.68   50.59
   0  11  -1  184.78   41.10
   0 -11  -1   33.30   39.70
   0  11  -1  151.18   37.50
  11   0   1  151.38   37.90
 -11   0   1  157.78   40.10
 -11   0   1  147.79   45.80
   0  11   1   58.69   40.20
   0 -11   1  139.19   37.00
   0  11   1  196.78   37.30
   0  11   1  175.98   40.60
 -11   0   1  119.99   35.20
   0 -11   1  146.79   36.50
   0 -11   1  115.09   33.70
  11  -1  -1  810.52  156.78
  -1 -11  -1  642.94  160.48
 -11   1  -1  746.03  157.18
  -1 -11  -1  714.53  167.38
  -1 -11  -1  794.92  157.98
  11  -1  -1  728.43  159.88
   1  11  -1  740.63  158.88
   1  11  -1  792.42  157.38
 -11   1  -1  768.32  159.08
 -11   1  -1  711.23  157.18
  11  -1  -1  814.82  154.18
   1  11   1  790.32  158.18
  -1 -11   1  841.12  153.38
 -11   1   1  780.62  154.58
   1  11   1  882.21  168.38
  11  -1   1  737.83  157.78
 -11   1   1  743.13  156.48
   1  11   1  676.03  156.18
 -11   1   1  907.81  165.18
 -11   1   1  726.23  158.78
  -1 -11   1  748.43  160.68
  -1 -11   1  985.60  160.08
  11  -1   1  711.33  156.58
 -11   2  -1  265.97   49.00
 -11   2  -1  310.37   52.89
  -2 -11  -1  177.18   58.69
  -2 -11  -1  156.78   48.50
   2  11  -1  261.87   51.69
  11  -2  -1  184.78   52.29
   2  11  -1  251.47   48.60
  -2 -11   1  146.59   47.50
 -11   2   1  215.58   46.60
   2  11   1  173.58   48.10
   2  11   1  173.88   46.50
  11  -2   1  129.49   46.00
  -2 -11   1  175.78   42.80
  -2 -11   1  193.48   53.79
 -11   2   1  211.78   57.19
   2  11   1  157.68   55.79
 -11   2   1  217.38   55.89
  11  -2   1  237.78   47.80
  -3 -11  -1   12.40   28.20
 -11   3  -1   21.70   18.50
  -3 -11  -1   36.40   18.60
 -11   3  -1   12.40   14.70
 -11   3  -1    7.70   17.60
   3  11  -1   -3.50   16.50
 -11   3  -1   17.40   14.60
   3  11  -1   62.69   20.30
  11  -3  -1   75.39   26.30
  -3 -11   1   38.70   17.50
  11  -3   1   44.30   18.50
  11  -3   1   25.90   15.60
 -11   3   1   -1.20   15.60
  -3 -11   1    5.90   10.50
   3  11   1   35.40   16.10
   3  11   1   47.30   20.90
 -11   3   1   10.50   12.40
 -11   3   1   34.90   28.20
   3  11   1   58.99   33.10
 -11   3   1   38.40   16.90
 -11   3   1   19.30   18.80
 -11   4  -1   -3.50   11.70
 -11   4  -1   -7.00   14.40
  11  -4  -1  -28.20   11.70
 -11   4  -1    0.10   11.20
  -4 -11  -1   -0.80   25.70
  -4 -11  -1    3.80   14.20
   4  11  -1  -15.40   12.30
   4  11  -1  -15.40   10.20
 -11   4   1   42.20   30.80
 -11   4   1  -13.60   10.40
 -11   4   1   -2.30   17.80
 -11   4   1   -7.00    9.00
  11  -4   1   -6.10   11.40
   4  11   1   -7.70   11.20
  11  -4   1   17.50   13.50
 -11   4   1   -8.20   12.80
  -4 -11   1    6.40   10.60
   4  11   1  -14.30   10.50
   4  11   1  -13.00   19.40
  -4 -11   1   -1.00   12.40
  -5 -11  -1  989.20  209.88
 -11   5  -1  985.40  200.78
  -5 -11  -1 1022.40  200.08
  11  -5  -1  984.60  202.78
 -11   5  -1  918.91  198.88
   5  11  -1 1095.99  202.38
 -11   5  -1 1046.20  199.58
   5  11  -1  941.61  199.08
  -5 -11  -1  975.50  196.78
  11  -5   1  925.71  199.28
  -5 -11   1 1108.39  198.38
  -5 -11   1 1039.00  203.48
  11  -5   1  964.00  198.48
 -11   5   1  974.50  201.98
 -11   5   1  884.61  206.88
  -5 -11   1  966.60  199.48
   5  11   1  914.61  207.48
   5  11   1  958.20  197.88
   5  11   1  974.10  199.58
 -11   5   1  997.80  199.18
 -11   5   1 1072.59  200.78
  11  -6  -1  470.55  119.49
  -6 -11  -1  632.94  117.99
   6  11  -1  605.34  116.69
 -11   6  -1  535.75  116.09
  -6 -11  -1  581.54  113.59
  -6 -11  -1  385.16  124.99
 -11   6  -1  601.74  118.79
 -11   6  -1  556.24  116.59
   6  11  -1  550.04  118.79
  11  -6   1  598.94  115.69
   6  11   1  487.85  115.29
   6  11   1  568.34  126.09
 -11   6   1  544.45  116.19
  -6 -11   1  598.74  117.99
  -6 -11   1  565.74  116.89
 -11   6   1  523.15  117.69
  -6 -11   1  613.54  115.99
 -11   6   1  479.05  125.69
 -11   6   1  659.73  122.29
   6  11   1  524.15  114.69
 -11   7  -1  180.78   45.70
   7  11  -1  148.99   41.90
  11  -7  -1  164.68   39.80
 -11   7  -1  145.09   38.80
  -7 -11  -1  139.99   49.90
  11  -7  -1  153.78   46.20
  -7 -11  -1  173.58   41.20
  -7 -11  -1  144.69   33.60
   7  11  -1  200.18   38.50
 -11   7  -1  121.39   38.20
 -11   7   1  102.29   34.50
 -11   7   1  229.48   51.69
   7  11   1  126.09   36.00
   7  11   1  155.38   50.09
  -7 -11   1  106.89   37.40
  -7 -11   1  206.98   40.30
  11  -7   1  131.99   36.50
 -11   7   1  174.08   52.29
   7  11   1  125.59   38.40
 -11   7   1   78.99   35.80
  -7 -11   1  131.29   38.70
  -8 -11  -1   -9.30   21.90
   8  11  -1   14.40   48.90
 -11   8  -1    7.60   18.60
   8  11  -1    1.70   13.10
   8  11  -1  -10.50   13.40
  -8 -11  -1   15.70   10.40
  11  -8  -1   21.60   18.10
  -8 -11  -1    1.00   11.80
  11  -8  -1   18.30   21.40
 -11   8  -1   20.70   15.80
 -11   8  -1    8.50   14.40
 -11   8   1   -1.40   25.70
  11  -8   1    5.70   10.60
  -8 -11   1   15.50   15.30
 -11   8   1    7.60   22.40
   8  11   1   -2.40   12.00
   8  11   1   -4.20    9.60
  -8 -11   1   -0.50   11.60
  11  -8   1   -7.40   12.60
  -8 -11   1    2.00   12.80
 -11   8   1    6.00   10.50
   8  11   1   21.70   27.50
 -11   8   1   10.80   14.20
   9  11  -1  365.66   90.59
 -11   9  -1  294.47   75.29
 -11   9  -1  339.67   75.09
 -11   9  -1  333.17   79.39
 -11   9  -1  399.26   77.99
   9  11  -1  339.67   73.89
  11  -9  -1  336.97   80.39
  -9 -11  -1  374.36   76.29
  11  -9  -1  403.96   77.29
   9  11  -1  330.77   77.89
  -9 -11  -1  247.38   85.49
  -9 -11  -1  355.76   71.49
 -11   9   1  331.67   89.69
  11  -9   1  409.16   76.59
  -9 -11   1  293.77   75.39
   9  11   1  336.27   75.89
   9  11   1  352.76   73.79
  -9 -11   1  254.47   73.79
  11  -9   1  342.37   73.59
  -9 -11   1  328.77   75.39
 -11   9   1  273.27   75.89
   9  11   1  496.85   90.89
 -11   9   1  449.36   88.79
  10  11  -1  354.56   91.69
 -10 -11  -1  348.27   85.79
 -11  10  -1  404.86   91.59
  11 -10  -1  407.46   91.79
 -11  10  -1  417.76   91.39
 -10 -11  -1  457.95   90.69
 -11  10  -1  423.76   95.89
 -10 -11  -1  479.65   92.39
 -11  10  -1  452.65   90.99
  10  11  -1  336.97  101.69
  11 -10  -1  398.76   94.89
  10  11  -1  532.75   90.59
  10  11   1  439.06   88.19
 -10 -11   1  420.66   91.29
 -10 -11   1  449.46   92.79
 -11  10   1  330.07   91.29
 -11  10   1  501.35  102.89
  11 -10   1  406.16   88.09
  11 -10   1  435.76   90.59
 -10 -11   1  398.36   90.89
 -11  10   1  545.55  105.39
  10  11   1  361.86  102.29
  11 -11  -1  -26.00   15.80
 -11 -11  -1    3.30    9.80
 -11  11  -1   32.70   24.00
  11  11  -1   15.10   17.60
 -11 -11  -1    9.90   15.40
 -11 -11  -1   11.00   16.80
 -11  11  -1    6.20   15.40
 -11  11  -1  -11.30   10.60
 -11  11  -1    8.30   14.50
  11  11  -1   -3.80   12.10
  11 -11  -1   15.30   16.70
  11  11  -1  -21.60   12.00
 -11 -11   1   35.20   19.30
  11 -11   1   25.30   15.40
  11  11   1   30.20   21.60
 -11  11   1    2.70   16.60
 -11 -11   1   42.30   22.10
  11  11   1   48.00   17.80
 -11  11   1   16.00   16.60
 -11  11   1  -34.10   19.60
  11  11   1   -2.10   15.20
  11 -11   1   -3.90   14.70
 -11 -11   1    3.60   15.90
 -12 -11  -1   89.49   28.10
 -11  12  -1   85.79   32.10
 -12 -11  -1  123.49   26.90
 -11  12  -1   52.49   32.70
  12  11  -1   81.89   32.00
 -12 -11  -1   30.70   27.00
 -11  12  -1  119.59   34.80
 -11  12  -1   25.40   26.60
  12  11  -1   65.79   28.30
  12  11  -1   84.49   29.20
  11 -12  -1   99.59   32.60
  11 -12  -1  110.19   35.10
  11 -12   1   52.19   27.20
  11 -12   1  105.09   26.70
 -11  12   1   37.20   26.40
 -12 -11   1  148.29   40.00
 -12 -11   1   73.19   29.90
 -11  12   1   93.99   32.60
 -11  12   1   55.79   38.40
 -12 -11   1   82.19   28.60
  12  11   1   91.99   31.90
  12  11   1   98.99   25.90
  12  10  -1   50.59   24.40
 -10  12  -1   56.99   22.20
  10 -12  -1   37.00   19.60
 -10  12  -1   28.00   25.10
 -10  12  -1  -12.10   14.80
  12  10  -1   36.70   18.60
 -12 -10  -1   11.90   16.30
 -10  12  -1   41.00   19.10
 -10  12  -1   28.30   19.70
  10 -12  -1   25.70   25.10
 -12 -10  -1   33.90   23.80
  12  10  -1   41.20   20.60
 -12 -10  -1   17.70   13.20
  12  10   1   23.80   17.90
 -12 -10   1   -1.10   16.80
 -12 -10   1   22.80   18.20
  12  10   1   33.20   15.80
  10 -12   1   18.20   19.40
 -10  12   1   15.40   19.60
 -12 -10   1    2.30   16.20
  10 -12   1   26.70   15.10
 -10  12   1   49.99   37.10
 -10  12   1   -3.30   16.20
  12  10   1   17.60   19.60
 -12  -9  -1   33.30   20.10
  -9  12  -1    1.90   21.30
 -12  -9  -1   21.10   17.80
 -12  -9  -1   -5.10    8.70
  12   9  -1    4.30   25.10
   9 -12  -1   43.50   20.90
  12   9  -1   25.30   20.60
  -9  12  -1   30.60   16.20
  -9  12  -1   21.90   18.30
  -9  12  -1   32.60   19.50
  12   9  -1   20.50   15.60
   9 -12  -1    6.60   24.10
 -12  -9   1   -4.80   15.10
   9 -12   1    8.60   11.40
  -9  12   1    0.10   13.80
   9 -12   1   23.60   17.90
 -12  -9   1   50.39   21.80
  12   9   1   40.00   22.30
  12   9   1  -10.50   18.80
  12   9   1   27.70   14.90
 -12  -9   1    7.90   20.80
  -9  12   1   62.79   37.20
  -9  12   1  -19.80   23.40
  -8  12  -1  317.37   65.29
  -8  12  -1  303.57   60.59
  12   8  -1  258.57   65.59
  12   8  -1  223.48   58.89
  -8  12  -1  322.77   64.09
 -12  -8  -1  236.78   59.89
  12   8  -1  224.48   62.59
   8 -12  -1  294.27   61.59
 -12  -8  -1  280.57   68.69
  12   8  -1  332.37   67.69
  -8  12  -1  277.47   62.69
 -12  -8  -1  256.17   56.49
 -12  -8  -1  386.26   72.79
 -12  -8   1  204.68   62.99
   8 -12   1  253.97   56.79
 -12  -8   1  152.98   58.79
 -12  -8   1  299.97   62.09
  -8  12   1  207.28   72.69
  -8  12   1  392.66   82.99
  12   8   1  395.16   76.99
  12   8   1  279.97   57.79
  -8  12   1  218.28   63.69
  12   8   1  245.08   62.79
   8 -12   1  280.17   61.19
   7 -12  -1   59.19   32.80
 -12  -7  -1   36.60   20.40
 -12  -7  -1   17.70   26.80
  -7  12  -1   95.39   29.60
  -7  12  -1   56.79   26.90
  12   7  -1   78.99   29.50
  12   7  -1   37.40   23.70
 -12  -7  -1  114.39   31.10
   7 -12  -1   50.39   25.20
  12   7  -1   70.89   23.10
 -12  -7  -1   75.49   20.20
  12   7  -1   32.80   21.60
  -7  12  -1   79.09   25.80
   7 -12   1   42.30   22.90
 -12  -7   1   27.50   20.80
  -7  12   1   87.99   28.30
  12   7   1   69.29   19.90
  -7  12   1   53.79   35.20
  12   7   1  101.49   35.80
   7 -12   1   87.89   21.40
  -7  12   1  104.49   72.69
 -12  -7   1   65.69   29.80
  12   7   1   83.79   27.30
 -12  -7   1   39.90   22.00
  -6  12  -1  282.67   77.29
   6 -12  -1  373.66   84.09
  12   6  -1  288.47   76.69
 -12  -6  -1  375.96   75.09
 -12  -6  -1  399.46   80.59
  12   6  -1  351.76   74.89
  12   6  -1  367.76   77.99
 -12  -6  -1  402.96   78.89
   6 -12  -1  283.77   76.09
 -12  -6  -1  358.66   71.99
  -6  12  -1  332.67   76.09
  12   6  -1  287.27   76.19
  -6  12  -1  326.17   75.79
   6 -12   1  358.86   76.49
  12   6   1  331.97   71.49
  12   6   1  436.76   78.89
 -12  -6   1  335.07   74.09
  -6  12   1  434.66   91.29
  -6  12   1  357.26   87.89
   6 -12   1  314.17   71.49
 -12  -6   1  459.95   82.69
  12   6   1  410.56   81.39
  -6  12   1  262.37   75.89
 -12  -5  -1   -5.00    9.90
  -5  12  -1   19.10   16.50
  12   5  -1    5.10   14.70
  12   5  -1    1.30   12.10
 -12  -5  -1   -8.00   12.70
  -5  12  -1    7.20   16.60
 -12  -5  -1    4.60   17.10
   5 -12  -1  -16.60   18.20
  12   5  -1   -9.80   14.40
 -12  -5  -1   -2.50    8.90
   5 -12  -1   -6.30   11.10
  12   5  -1   -5.10   15.40
  12   5  -1   16.40   16.80
  -5  12  -1   -3.30   13.70
 -12  -5   1  -18.90   12.40
  12   5   1   -0.50   20.60
 -12  -5   1    6.30   12.90
  -5  12   1  -14.00   22.90
   5 -12   1   16.00   14.40
  -5  12   1   11.10   26.10
  -5  12   1   17.10   15.40
 -12  -5   1    9.60   16.70
   5 -12   1   10.90   10.40
 -12  -4  -1   16.00   17.70
   4 -12  -1   29.40   18.70
  12   4  -1  -10.20   10.90
  12   4  -1    8.50   15.40
   4 -12  -1   62.49   31.50
  12   4  -1   15.20   13.90
  -4  12  -1    9.50   15.40
 -12  -4  -1   11.10   10.90
 -12  -4  -1   18.20   18.30
  12   4  -1   25.00   17.60
 -12  -4  -1    6.50   13.60
  -4  12  -1   20.10   18.00
  -4  12   1    5.40   17.50
 -12  -4   1   -0.30   10.50
 -12  -4   1   -3.80   15.90
  -4  12   1   11.50   27.80
  -4  12   1    7.60   23.10
   4 -12   1   -4.50   10.70
  12   4   1    1.90   17.80
 -12  -4   1   19.10   16.80
  12   4   1   20.40   15.90
   4 -12   1  -10.70   10.80
  12   3  -1    2.60   11.00
 -12  -3  -1   12.70   14.10
 -12  -3  -1   23.80   12.40
   3 -12  -1   -4.50   27.10
  -3  12  -1   30.40   18.40
   3 -12  -1    9.20   26.70
  12   3  -1   23.90   17.10
 -12  -3  -1   39.10   17.50
   3 -12  -1    5.20   15.10
  -3  12  -1   30.10   19.00
 -12  -3  -1    2.80   12.40
  12   3   1    3.40   14.50
  -3  12   1  -18.00   21.60
 -12  -3   1  -23.80   11.70
 -12  -3   1    3.10   14.20
   3 -12   1   36.90   18.60
  -3  12   1   -5.90   13.00
 -12  -3   1   10.70   12.10
  -3  12   1    8.70   16.30
   3 -12   1    7.10   12.30
  12   3   1   16.50   19.60
 -12  -2  -1  401.66   81.09
  12   2  -1  437.96   84.29
   2 -12  -1  331.47   92.89
 -12  -2  -1  329.17   77.49
 -12  -2  -1  420.16   79.09
  12   2  -1  305.77   78.69
  -2  12  -1  346.47   82.39
   2 -12  -1  382.76   89.99
  -2  12  -1  418.16   81.49
   2 -12  -1  344.57   81.29
  12   2  -1  332.77   93.09
 -12  -2  -1  337.87   81.49
  -2  12   1  478.05   83.99
  12   2   1  334.17   78.79
 -12  -2   1  333.17   84.99
   2 -12   1  396.46   78.09
  12   2   1  403.56   81.99
   2 -12   1  350.16   80.89
 -12  -2   1  330.27   81.09
  -2  12   1  437.96   81.89
 -12  -2   1  394.86   80.29
  -2  12   1  292.67   91.29
   2 -12   1  389.56   81.79
   1 -12  -1  579.34  131.89
   1 -12  -1  632.74  139.29
 -12  -1  -1  703.23  123.49
   1 -12  -1  578.74  126.19
 -12  -1  -1  625.74  127.59
  12   1  -1  643.34  125.29
  -1  12  -1  706.03  126.49
 -12  -1  -1  594.74  123.59
  12   1  -1  661.63  128.69
  -1  12  -1  595.84  127.39
 -12  -1  -1  576.54  125.49
 -12  -1   1  750.22  132.79
 -12  -1   1  562.74  126.99
  12   1   1  500.85  125.09
   1 -12   1  525.55  122.99
   1 -12   1  587.24  125.89
  -1  12   1  642.34  127.09
  -1  12   1  558.64  134.69
 -12  -1   1  636.54  124.99
  -1  12   1  621.44  125.69
   1 -12   1  530.55  125.09
 -12   0  -1  118.29   33.50
 -12   0  -1  138.89   29.90
   0  12  -1   59.59   25.60
  12   0  -1  103.99   28.40
 -12   0  -1  115.99   31.60
   0 -12  -1   85.89   27.70
   0 -12  -1   58.39   39.80
  12   0  -1  105.49   32.70
   0 -12  -1   97.59   38.70
 -12   0  -1   99.39   27.10
   0  12  -1   70.99   29.50
   0 -12   1   37.70   25.30
 -12   0   1  120.79   27.90
   0 -12   1   55.49   25.60
  12   0   1   86.89   29.60
 -12   0   1  195.18   41.60
   0  12   1   94.09   29.90
   0 -12   1   81.09   26.70
   0  12   1  186.38   50.39
  -1 -12  -1  458.15  116.09
   1  12  -1  609.34  117.69
  12  -1  -1  593.64  116.89
   1  12  -1  527.65  118.29
  -1 -12  -1  632.14  123.89
 -12   1  -1  532.95  118.29
  -1 -12  -1  768.32  134.09
 -12   1  -1  526.15  116.99
  12  -1  -1  547.95  119.69
 -12   1  -1  582.24  116.59
  -1 -12   1  424.16  115.99
  -1 -12   1  650.53  118.59
 -12   1   1  462.75  122.59
   1  12   1  638.94  130.29
   1  12   1  544.25  116.99
  -1 -12   1  638.24  112.89
  12  -1   1  538.55  117.59
   1  12   1  572.04  116.69
 -12   1   1  633.04  116.99
  12  -1   1  511.35  116.29
 -12   1   1  543.95  118.69
 -12   2  -1  301.27   69.19
  -2 -12  -1  308.77   83.09
   2  12  -1  282.47   69.79
  -2 -12  -1  381.46   69.69
  12  -2  -1  391.16   72.39
 -12   2  -1  347.37   70.09
   2  12  -1  251.57   65.89
 -12   2  -1  333.37   67.49
  -2 -12  -1  287.77   75.59
 -12   2   1  324.07   66.89
  -2 -12   1  310.37   62.99
   2  12   1  270.87   66.89
 -12   2   1  304.17   66.69
   2  12   1  282.07   79.19
  -2 -12   1  310.07   66.59
   2  12   1  207.38   64.79
  -2 -12   1  290.27   67.39
  12  -2   1  278.97   66.79
  12  -2   1  340.47   67.49
 -12   2   1  278.47   68.69
 -12   2   1  261.97   75.79
 -12   2   1  319.57   65.89
 -12   3  -1  165.38   38.10
   3  12  -1  127.59   33.20
 -12   3  -1  135.19   36.20
   3  12  -1  180.38   41.60
 -12   3  -1   90.09   29.60
 -12   3  -1   82.29   30.60
  -3 -12  -1  115.19   47.20
  -3 -12  -1  158.28   36.00
  12  -3  -1  117.59   34.80
 -12   3   1  108.29   32.70
   3  12   1  118.79   32.10
  12  -3   1   81.59   30.00
 -12   3   1   69.99   32.90
  -3 -12   1  110.29   28.00
  12  -3   1  169.68   40.70
   3  12   1  176.18   38.70
 -12   3   1   87.29   29.10
  -3 -12   1   86.89   31.30
  -3 -12   1  128.79   32.30
   3  12   1   88.19   44.40
 -12   3   1   61.79   29.20
 -12   3   1  162.08   46.20
   4  12  -1  200.78   56.09
 -12   4  -1  264.87   63.19
   4  12  -1  221.58   58.39
 -12   4  -1  215.28   54.99
  -4 -12  -1  308.77   76.49
  12  -4  -1  250.77   63.39
  -4 -12  -1  276.67   57.09
 -12   4  -1  203.28   54.19
 -12   4  -1  266.37   59.49
   4  12   1  316.47   75.99
 -12   4   1  245.98   54.79
 -12   4   1  215.68   57.89
 -12   4   1  180.48   65.99
  -4 -12   1  213.48   51.99
 -12   4   1  268.87   56.49
   4  12   1  242.58   54.89
  -4 -12   1  228.58   57.79
 -12   4   1  279.37   59.89
  12  -4   1  191.98   60.39
  -4 -12   1  269.77   56.39
   4  12   1  240.88   55.59
  -5 -12  -1   54.89   21.00
 -12   5  -1   42.70   19.10
 -12   5  -1   19.90   20.10
 -12   5  -1   55.89   21.40
  12  -5  -1  103.39   30.40
  -5 -12  -1    6.90   30.80
   5  12  -1   12.50   18.40
   5  12  -1    1.40   14.60
  12  -5   1   31.60   18.90
 -12   5   1   53.69   28.30
  -5 -12   1   52.69   21.70
  -5 -12   1   68.89   21.30
  -5 -12   1   45.50   18.50
 -12   5   1   74.69   21.70
  12  -5   1   99.49   27.10
 -12   5   1   80.99   35.90
   5  12   1   40.30   18.60
 -12   5   1   31.10   20.30
   5  12   1   38.30   20.80
   5  12   1   92.19   39.60
 -12   6  -1   34.30   25.10
  12  -6  -1   36.60   27.40
   6  12  -1   68.49   29.90
 -12   6  -1  117.69   28.30
  -6 -12  -1   81.69   25.50
  -6 -12  -1   32.60   35.70
   6  12  -1   28.60   32.70
  -6 -12  -1   82.29   21.40
   6  12  -1   48.00   21.50
 -12   6  -1  122.79   29.70
   6  12   1   49.10   36.50
  -6 -12   1   79.99   23.90
   6  12   1   57.89   22.30
 -12   6   1   11.10   19.40
 -12   6   1  123.39   29.10
  -6 -12   1   58.79   24.60
  -6 -12   1   18.20   21.00
 -12   6   1   95.39   33.50
   6  12   1   71.59   24.70
  12  -6   1  114.79   29.10
 -12   6   1  175.68   49.70
 -12   7  -1  -10.30   10.90
  -7 -12  -1    0.20   12.30
  -7 -12  -1    3.40    9.20
   7  12  -1   14.40   17.20
  -7 -12  -1    5.60   28.60
 -12   7  -1  -34.70   24.80
 -12   7  -1   16.30   16.70
  12  -7  -1    1.00   17.10
   7  12  -1   10.90   31.20
   7  12  -1  -25.80    7.40
   7  12   1  -12.20    8.30
 -12   7   1   -7.60   23.90
 -12   7   1   -7.90   10.60
 -12   7   1   10.40   24.50
   7  12   1   -0.90   11.30
   7  12   1   44.40   34.60
  -7 -12   1    0.70   11.50
  -7 -12   1  -11.70   11.80
  12  -7   1   20.20   15.40
  -7 -12   1    7.30   16.30
 -12   7   1   -6.50   10.90
  12  -8  -1  278.97   65.29
  -8 -12  -1  317.47   57.79
   8  12  -1  209.68   56.79
 -12   8  -1  218.28   54.89
  -8 -12  -1  240.28   51.69
   8  12  -1  317.37   75.09
   8  12  -1  273.37   63.99
 -12   8  -1  271.17   62.19
  12  -8   1  215.58   54.39
   8  12   1  263.07   54.49
 -12   8   1  254.67   55.59
  -8 -12   1  247.68   56.79
  -8 -12   1  244.78   56.39
   8  12   1  188.28   65.59
 -12   8   1  174.98   56.49
   8  12   1  170.58   54.89
 -12   8   1  193.58   64.69
  -8 -12   1  243.28   56.99
 -12   8   1  248.78   70.89
   9  12  -1    4.40   33.80
 -12   9  -1   -5.90   13.70
  -9 -12  -1   17.50   12.70
  -9 -12  -1   14.40   17.30
 -12   9  -1   22.10   27.50
   9  12  -1   35.90   17.20
  12  -9  -1   28.00   19.10
   9  12  -1   37.10   22.90
 -12   9  -1   25.50   15.60
  12  -9  -1   45.20   25.50
   9  12   1   20.80   17.10
 -12   9   1   49.70   33.10
  -9 -12   1    1.20   15.40
  12  -9   1   33.60   17.50
 -12   9   1   17.20   15.10
  -9 -12   1   31.40   18.50
   9  12   1   21.10   16.10
   9  12   1   80.89   36.90
 -12   9   1   24.30   29.30
  -9 -12   1   26.30   18.50
 -12   9   1   40.40   17.80
  12  -9   1    4.80   15.30
  12 -10  -1  160.78   42.90
  12 -10  -1   58.39   39.40
  10  12  -1  147.59   42.50
 -12  10  -1  211.78   46.30
 -10 -12  -1  118.49   38.90
 -12  10  -1  116.39   47.00
 -12  10  -1  111.29   38.90
 -12  10  -1  120.29   37.60
 -10 -12  -1  220.98   45.80
  10  12  -1   62.59   37.60
  10  12  -1  120.59   37.10
 -10 -12  -1  163.58   34.50
 -12  10   1  124.29   39.40
  10  12   1  230.58   47.40
  12 -10   1  227.08   38.90
  10  12   1  155.78   38.50
 -10 -12   1  245.28   42.30
  12 -10   1  116.49   38.00
 -12  10   1  144.29   39.60
 -12  10   1  113.09   39.20
 -10 -12   1   68.29   36.30
 -10 -12   1  155.08   41.60
  10  12   1  135.79   40.10
 -12  10   1  137.29   55.09
  12 -11  -1    4.60   21.10
 -12  11  -1    5.70   13.70
 -11 -12  -1    1.70    9.20
  12 -11  -1   -7.90   12.10
 -11 -12  -1   15.10   17.00
 -12  11  -1   -6.30   16.60
 -12  11  -1    9.90   17.30
  11  12  -1    4.40   18.70
  11  12  -1   18.80   16.40
 -12  11  -1  -13.20   22.50
 -12  11  -1   11.30   15.50
 -11 -12  -1   -4.30   14.80
  11  12  -1   -3.00   16.90
 -11 -12   1   29.00   19.30
  11  12   1   18.00   15.30
  12 -11   1    1.30   13.00
 -12  11   1    7.60   16.90
 -12  11   1    5.30   18.10
 -11 -12   1    6.90   15.00
  11  12   1   31.80   18.30
  11  12   1   13.20   18.10
  12 -11   1   -6.70   14.90
 -12  11   1   10.40   32.70
 -11 -12   1   43.00   23.80
  12  12  -1  325.17   84.49
 -12 -12  -1  331.67   77.69
 -12  12  -1  340.97   86.99
 -12  12  -1  304.07   77.49
 -12 -12  -1  326.17   80.89
  12 -12  -1  290.47   82.99
  12  12  -1  346.57   77.59
 -12 -12  -1  370.46   73.59
 -12  12  -1  348.87   80.69
 -12  12  -1  290.97   78.19
  12 -12  -1  444.26   81.19
  12  12  -1  209.88   76.89
  12  12   1  368.56   81.59
  12  12   1  410.86   76.69
  12 -12   1  451.15   80.89
 -12 -12   1  402.66   79.29
  12 -12   1  381.86   75.99
 -12  12   1  326.67   80.99
 -12  12   1  210.38   77.09
 -12 -12   1  313.27   83.59
 -12  12   1  595.04   99.09
 -12 -12   1  420.26   80.49
  12 -13  -1  314.77   56.39
 -12  13  -1  160.28   45.50
  13  12  -1  111.69   41.10
 -13 -12  -1  154.78   44.50
  13  12  -1   44.30   35.30
 -13 -12  -1  161.78   43.10
 -12  13  -1  160.98   45.70
 -13 -12  -1  118.89   34.10
 -12  13  -1   74.29   44.10
 -12  13  -1  121.09   36.90
  13  12  -1  156.88   40.50
 -12  13  -1   45.10   36.90
  12 -13  -1  389.56   56.19
  12 -13   1  167.48   44.40
 -12  13   1  110.69   57.09
 -13 -12   1  128.89   39.60
  12 -13   1  217.58   38.50
  13  12   1   96.59   39.20
 -12  13   1  252.57   54.59
 -12  13   1  111.79   41.90
 -13 -12   1   91.79   36.60
  13  12   1  179.08   40.20
 -13 -12   1  134.29   45.60
  13  12   1  161.38   44.20
  11 -13  -1   58.89   31.30
  13  11  -1   37.30   22.10
  13  11  -1   29.10   21.40
 -11  13  -1   -1.00   17.50
 -11  13  -1   65.09   30.00
 -13 -11  -1   36.60   16.00
  11 -13  -1   64.29   28.10
 -13 -11  -1    9.80   17.10
 -11  13  -1   23.50   20.60
  13  11  -1   34.70   23.60
 -11  13  -1   29.00   22.90
 -11  13  -1   44.80   21.70
 -13 -11  -1   16.00   19.80
 -11  13   1   32.10   23.30
 -11  13   1   85.19   44.50
  13  11   1   21.00   26.30
  11 -13   1   39.10   22.50
 -13 -11   1   51.89   22.90
 -11  13   1   20.30   19.10
  13  11   1   19.90   19.60
  13  11   1   26.00   17.20
  11 -13   1   34.70   17.20
 -13 -11   1   11.20   22.40
 -13 -11   1    9.20   17.30
 -10  13  -1   50.29   26.70
 -10  13  -1    0.80   23.00
  13  10  -1   -0.60   14.70
 -13 -10  -1   53.79   27.10
  13  10  -1    0.50   17.20
  10 -13  -1   14.90   26.20
  13  10  -1  -12.60   11.80
 -13 -10  -1   -3.80   10.10
 -13 -10  -1   12.30   16.00
  10 -13  -1   -8.00   13.20
 -10  13  -1   -3.50   13.80
 -10  13  -1   -6.30   15.50
 -10  13  -1   -3.60   15.40
  13  10   1   24.20   15.40
 -10  13   1   13.90   28.90
  10 -13   1   10.90   12.50
 -13 -10   1    9.90   15.70
 -10  13   1   19.00   19.50
  13  10   1    2.10   12.70
 -13 -10   1   13.00   16.90
 -13 -10   1   17.60   19.90
 -10  13   1    0.20   16.60
  10 -13   1   64.19   25.50
  13  10   1  -10.90   14.20
  13   9  -1  298.87   75.99
  -9  13  -1  464.45   83.99
 -13  -9  -1  382.76   74.99
   9 -13  -1  412.46   87.89
 -13  -9  -1  340.27   81.29
  13   9  -1  386.96   78.69
   9 -13  -1  376.36   81.39
  -9  13  -1  383.26   86.59
 -13  -9  -1  308.47   78.09
  -9  13  -1  386.56   78.79
  13   9  -1  301.57   80.29
  -9  13  -1  332.27   80.19
  13   9   1  238.58   77.79
  13   9   1  454.35   83.59
  -9  13   1  368.06   81.49
 -13  -9   1  290.47   78.59
  -9  13   1  378.86   95.79
  13   9   1  456.75   76.89
   9 -13   1  405.26   75.69
 -13  -9   1  391.46   79.19
   9 -13   1  365.26   79.69
  -9  13   1  181.48   78.29
 -13  -9   1  355.56   82.49
  13   8  -1   18.80   18.30
 -13  -8  -1   46.90   15.10
  -8  13  -1   22.80   19.40
   8 -13  -1   -3.60   22.60
  -8  13  -1    8.60   20.80
  -8  13  -1   18.10   18.20
  13   8  -1    1.50   12.10
 -13  -8  -1  -15.80   12.70
 -13  -8  -1   16.60   16.60
   8 -13  -1   17.20   17.30
  13   8  -1   -5.60   11.80
  13   8  -1   33.40   18.00
  -8  13  -1    8.40   16.30
  -8  13   1  -12.30   23.20
  13   8   1   23.00   13.40
 -13  -8   1  -32.00   10.40
   8 -13   1   17.90   18.40
  13   8   1   44.70   22.60
  -8  13   1   19.20   17.90
  13   8   1    0.70   13.70
   8 -13   1   17.10   13.10
  -8  13   1   11.20   17.50
 -13  -8   1   12.10   15.30
 -13  -8   1   47.80   22.50
  13   7  -1  220.68   61.49
   7 -13  -1  199.38   64.29
  13   7  -1  285.97   59.29
 -13  -7  -1  213.08   61.09
 -13  -7  -1  194.78   59.79
  -7  13  -1  188.98   58.29
  13   7  -1  336.47   57.29
  -7  13  -1  234.58   58.29
 -13  -7  -1  271.87   56.89
   7 -13  -1  259.17   57.39
  13   7  -1  185.88   57.19
 -13  -7  -1  220.78   51.59
  -7  13  -1  210.98   58.59
 -13  -7   1  253.57   65.59
  -7  13   1  281.27   60.39
   7 -13   1  244.08   51.99
 -13  -7   1  263.67   56.49
  13   7   1  205.38   51.29
  -7  13   1  162.28   66.39
 -13  -7   1  319.27   59.29
  13   7   1  261.07   62.49
  -7  13   1  200.28   69.69
  13   7   1  206.18   58.89
   7 -13   1  236.48   56.09
   6 -13  -1  -12.10   11.10
  13   6  -1   -4.10   12.90
  13   6  -1    8.40   16.70
  13   6  -1   16.60   13.60
 -13  -6  -1   -8.60   14.10
 -13  -6  -1   18.90   12.40
   6 -13  -1   36.30   25.90
  -6  13  -1   19.90   15.70
  13   6  -1  -20.50   15.10
  -6  13  -1   25.80   16.50
 -13  -6  -1    3.00   11.00
  13   6  -1   18.20   17.70
  -6  13  -1  -11.20   14.00
 -13  -6  -1   43.70   23.90
  13   6   1   19.20   22.50
   6 -13   1   30.00   12.90
  13   6   1    4.40   15.60
 -13  -6   1  -12.70    9.70
 -13  -6   1   -6.20   17.10
  -6  13   1   34.10   22.30
   6 -13   1    1.70   12.70
  -6  13   1  -11.50   26.60
  -6  13   1  -17.30   22.50
 -13  -6   1   28.80   19.30
  13   5  -1   71.09   28.20
   5 -13  -1  108.49   41.30
  13   5  -1   91.69   27.50
   5 -13  -1  172.18   38.40
  -5  13  -1  125.59   35.50
  13   5  -1   83.59   28.00
  13   5  -1  138.39   33.80
  13   5  -1  154.08   38.40
 -13  -5  -1   61.69   29.30
  -5  13  -1   74.89   29.70
 -13  -5  -1  113.79   27.50
 -13  -5  -1   58.99   27.70
  13   5   1   51.79   28.40
   5 -13   1  108.29   25.60
 -13  -5   1  100.49   37.60
  -5  13   1  118.59   34.90
  13   5   1  107.29   35.10
  -5  13   1  154.68   42.60
   5 -13   1   40.90   27.30
 -13  -5   1   84.69   27.00
  -5  13   1   79.19   43.70
 -13  -5   1  155.48   35.80
 -13  -4  -1    1.90   13.70
   4 -13  -1   27.10   16.10
 -13  -4  -1    6.60   10.70
  13   4  -1   55.59   23.60
  13   4  -1    6.10   14.50
  -4  13  -1  -13.90    9.70
 -13  -4  -1  -27.30   13.60
  -4  13  -1    1.40   16.00
   4 -13  -1    6.20   23.40
 -13  -4  -1   -6.30    9.80
  13   4  -1   -4.40   11.20
  -4  13   1    0.40   23.60
 -13  -4   1   -3.00   14.90
 -13  -4   1    3.70   14.10
  13   4   1   -8.90   13.10
   4 -13   1   -4.50   10.60
 -13  -4   1   -2.50   10.40
  -4  13   1   -3.00   21.60
   4 -13   1   13.20   15.70
  -4  13   1  -13.60   11.80
  13   4   1   -9.50   17.00
  -4  13   1    7.70   15.30
  13   3  -1   -4.60   11.10
  13   3  -1    1.20   15.20
 -13  -3  -1    6.40   13.10
 -13  -3  -1   19.20   15.50
   3 -13  -1    1.60   13.50
 -13  -3  -1   10.30   16.80
  -3  13  -1    0.40   14.50
   3 -13  -1  -15.60   21.60
  13   3  -1    7.10   14.90
  -3  13  -1   -1.70   11.80
 -13  -3  -1  -14.40    8.00
  -3  13   1   -0.70   14.70
 -13  -3   1    1.00   11.00
 -13  -3   1   -6.50    9.50
  13   3   1   22.60   17.30
  -3  13   1   17.50   29.00
 -13  -3   1    9.40   19.40
  -3  13   1   17.40   14.90
  13   3   1    1.90   14.60
   3 -13   1   -7.30   12.00
   3 -13   1   -8.70   12.10
   2 -13  -1   60.09   23.90
  -2  13  -1  101.49   28.10
  -2  13  -1    4.30   19.40
  13   2  -1   74.99   26.70
   2 -13  -1   52.99   34.00
 -13  -2  -1   48.20   19.70
 -13  -2  -1  104.29   22.70
  13   2  -1   74.79   24.40
 -13  -2  -1   76.69   24.60
 -13  -2  -1   75.69   26.20
  13   2   1  141.59   30.60
  -2  13   1   81.09   37.70
  -2  13   1   79.79   25.80
  -2  13   1   80.29   25.70
 -13  -2   1   34.00   26.10
 -13  -2   1   13.30   19.50
 -13  -2   1   21.00   17.80
   2 -13   1   42.20   23.20
   2 -13   1   39.70   20.50
   2 -13   1   47.30   20.00
 -13  -1  -1   77.39   21.30
 -13  -1  -1   81.69   25.10
  -1  13  -1   35.80   25.40
 -13  -1  -1   66.89   19.30
  13   1  -1   41.80   20.50
  13   1  -1   36.50   21.70
   1 -13  -1   52.19   22.60
   1 -13  -1   23.40   28.00
 -13  -1  -1   55.99   24.90
  -1  13  -1   61.29   21.30
  -1  13   1   62.79   22.10
   1 -13   1   98.29   26.30
  -1  13   1   67.49   40.00
 -13  -1   1   77.19   22.90
   1 -13   1   10.20   16.80
 -13  -1   1   12.40   18.40
  13   1   1   61.29   24.20
   1 -13   1   47.80   22.00
  -1  13   1   31.90   21.30
 -13  -1   1   50.09   26.60
 -13   0  -1  397.56   95.89
   0  13  -1  390.56   97.59
 -13   0  -1  405.76   98.09
 -13   0  -1  580.44   95.99
   0 -13  -1  458.25  108.89
  13   0  -1  316.07   96.89
  13   0  -1  362.36   94.99
 -13   0  -1  555.24   94.69
   0  13  -1  504.25   97.59
   0 -13  -1  383.96   97.19
 -13   0   1  515.35   96.89
   0  13   1  455.75   96.59
  13   0   1  538.25   99.09
 -13   0   1  492.15   98.79
   0 -13   1  579.34   96.79
   0  13   1  449.26   97.59
   0 -13   1  392.66   95.79
 -13   0   1  571.54  106.39
   0 -13   1  365.06   95.99
   0  13   1  392.66  108.99
 -13   1  -1  258.27   59.89
  13  -1  -1  303.07   65.49
  -1 -13  -1  182.08   60.89
   1  13  -1  211.58   60.99
 -13   1  -1  284.37   63.19
  13  -1  -1  323.37   61.79
   1  13  -1  253.37   62.29
 -13   1  -1  258.47   60.09
  -1 -13  -1  290.27   70.69
  -1 -13  -1  299.77   79.09
  -1 -13   1  269.87   64.69
 -13   1   1  245.68   59.49
  -1 -13   1  283.67   55.29
   1  13   1  254.77   60.49
  -1 -13   1  333.07   62.09
   1  13   1  207.68   69.49
 -13   1   1  244.58   64.49
  13  -1   1  223.18   60.69
 -13   1   1  292.67   73.79
  13  -1   1  261.37   60.59
   1  13   1  284.47   61.99
 -13   2  -1   51.69   21.60
  -2 -13  -1   40.20   34.00
   2  13  -1   92.59   27.30
 -13   2  -1   46.40   23.70
   2  13  -1   15.80   15.90
  13  -2  -1   93.69   29.20
  -2 -13  -1   -3.10   22.40
  -2 -13  -1   20.30   16.30
 -13   2  -1   42.30   20.50
 -13   2   1   13.10   24.20
 -13   2   1   23.70   16.40
 -13   2   1   61.79   20.20
  -2 -13   1   55.39   20.70
   2  13   1   36.60   19.60
 -13   2   1   50.59   18.50
  -2 -13   1   32.10   18.60
   2  13   1   -3.80   27.30
  13  -2   1   32.50   19.70
 -13   2   1   54.89   22.60
  13  -2   1   28.90   18.30
  -2 -13   1   28.50   13.10
   2  13   1   10.70   15.00
 -13   3  -1   -2.40   16.00
 -13   3  -1   -6.70   15.60
  -3 -13  -1    1.30   12.30
   3  13  -1   18.80   15.30
 -13   3  -1   10.40   15.90
  -3 -13  -1  -10.90   25.50
 -13   3  -1    8.10   13.20
  13  -3  -1   -8.80   15.10
   3  13  -1    0.00   14.90
  13  -3   1   14.40   14.00
 -13   3   1    0.40   10.70
  -3 -13   1   -7.30    7.60
  13  -3   1   10.30   13.10
   3  13   1    6.10   13.70
 -13   3   1  -28.50   11.20
  -3 -13   1   18.90   14.80
 -13   3   1  -12.00   11.50
 -13   3   1  -23.00   12.40
  -3 -13   1    1.60   13.10
 -13   3   1   -9.00   19.30
   3  13   1   -8.50   24.30
   3  13   1   -8.10   11.60
   4  13  -1   20.00   31.50
 -13   4  -1   -7.40   16.20
 -13   4  -1   13.40   14.60
 -13   4  -1  -14.90   17.50
  -4 -13  -1   13.70   17.00
   4  13  -1   34.30   17.30
  -4 -13  -1   28.50   31.00
  13  -4  -1   17.60   19.60
 -13   4  -1   28.90   16.20
   4  13  -1   17.30   18.80
 -13   4   1    0.90   10.60
   4  13   1   23.90   15.90
  -4 -13   1   23.80   12.80
 -13   4   1    9.40   13.30
   4  13   1  -23.80   20.80
  -4 -13   1    5.10   14.90
  13  -4   1   -5.20   11.00
 -13   4   1   10.00   18.60
  -4 -13   1   34.20   17.60
   4  13   1   19.60   14.80
  13  -4   1   -4.70   12.30
 -13   4   1   -3.90   22.00
 -13   4   1    3.80   17.00
   5  13  -1   18.50   15.10
  13  -5  -1   -7.70   16.20
   5  13  -1   -8.20   15.90
   5  13  -1   83.39   41.20
 -13   5  -1   21.60   15.60
 -13   5  -1  -14.20   12.80
 -13   5  -1   53.39   19.90
  -5 -13  -1    7.30   16.30
 -13   5   1   39.00   19.40
 -13   5   1   61.69   25.90
   5  13   1   15.70   28.10
  13  -5   1    4.40   13.20
  13  -5   1    7.70   14.50
 -13   5   1   54.39   32.20
  -5 -13   1   18.50   13.30
  -5 -13   1    8.80   15.50
 -13   5   1   37.40   16.50
   5  13   1   30.90   17.20
  -5 -13   1   11.20   16.10
   5  13   1   -6.70   12.70
   6  13  -1  335.17   79.39
 -13   6  -1  179.48   53.99
   6  13  -1  248.78   59.49
 -13   6  -1  256.17   61.49
 -13   6  -1  276.57   55.09
  -6 -13  -1  226.48   50.79
  13  -6  -1  226.88   60.99
  -6 -13  -1  222.68   57.29
   6  13  -1  168.58   52.79
 -13   6   1  337.47   63.39
  -6 -13   1  210.48   54.59
 -13   6   1  229.78   54.59
 -13   6   1  196.98   52.39
   6  13   1  234.98   53.39
   6  13   1  242.78   55.59
  -6 -13   1  180.58   54.19
  13  -6   1  249.88   53.29
 -13   6   1  320.57   74.59
  -6 -13   1  187.18   55.29
   6  13   1  213.18   70.69
  -7 -13  -1  101.89   26.60
   7  13  -1  111.09   50.79
 -13   7  -1  111.59   29.80
   7  13  -1  103.59   33.80
 -13   7  -1   44.30   30.50
 -13   7  -1  132.89   33.40
  13  -7  -1   74.89   34.80
  -7 -13  -1  103.89   31.00
   7  13  -1   68.09   27.90
 -13   7   1   60.49   37.40
  -7 -13   1  100.29   29.90
   7  13   1   27.50   24.30
  -7 -13   1   91.69   29.50
 -13   7   1   98.69   30.10
 -13   7   1   71.89   40.70
 -13   7   1  100.59   32.50
   7  13   1   56.99   40.80
   7  13   1  148.29   31.70
  -7 -13   1   89.39   29.10
  13  -7   1   80.89   27.30
  13  -8  -1  107.69   33.20
 -13   8  -1   67.19   28.60
 -13   8  -1   63.49   31.10
   8  13  -1  103.89   27.90
   8  13  -1  102.59   30.40
  -8 -13  -1   70.59   20.40
 -13   8  -1  109.69   29.60
  -8 -13  -1   79.59   25.20
   8  13  -1  111.09   34.00
  -8 -13   1   78.19   26.40
 -13   8   1   60.59   39.40
   8  13   1   95.09   28.30
   8  13   1    5.60   20.90
 -13   8   1   12.30   18.60
 -13   8   1   94.59   31.00
 -13   8   1   29.90   21.30
  -8 -13   1   56.79   23.40
  -8 -13   1   19.50   20.10
   8  13   1   52.19   22.70
  13  -8   1   32.90   20.00
 -13   9  -1  381.46   96.19
   9  13  -1  395.26   93.59
  -9 -13  -1  374.06   93.39
   9  13  -1  569.54  101.09
 -13   9  -1  507.15   99.99
 -13   9  -1  416.26   95.09
  -9 -13  -1  424.06   89.99
  13  -9  -1  642.24  102.59
   9  13  -1  293.97   94.19
   9  13   1  424.16   92.49
 -13   9   1  732.83  113.59
 -13   9   1  373.06   93.69
   9  13   1  281.27   92.69
 -13   9   1  435.96   96.59
  -9 -13   1  464.35   94.99
  13  -9   1  527.55   94.39
 -13   9   1  506.05   95.19
  -9 -13   1  432.46   94.89
   9  13   1  440.36   95.09
  -9 -13   1  526.75   95.79
 -13  10  -1   19.70   24.70
  13 -10  -1  134.99   37.60
  10  13  -1  106.19   28.40
 -13  10  -1  161.88   43.60
  13 -10  -1  146.19   36.10
 -10 -13  -1   99.49   31.50
 -10 -13  -1  139.19   35.50
 -13  10  -1  119.49   30.60
 -13  10  -1   95.59   31.00
  10  13  -1  123.09   36.00
 -13  10  -1   85.79   31.80
 -10 -13  -1   85.99   24.60
  10  13  -1   20.20   27.70
  10  13   1   23.40   25.10
 -10 -13   1   78.49   30.20
 -13  10   1   25.30   23.40
 -13  10   1  106.99   48.70
  13 -10   1   79.19   30.50
 -10 -13   1  154.88   34.50
  10  13   1   67.79   28.30
 -13  10   1   39.30   24.50
  13 -10   1   76.99   26.30
  10  13   1  107.29   30.10
 -13  10   1   78.99   30.50
 -10 -13   1  135.19   37.20
 -11 -13  -1  142.39   40.10
  11  13  -1  154.68   40.60
 -11 -13  -1  151.88   32.20
 -13  11  -1  210.88   53.29
  11  13  -1   37.50   32.60
 -13  11  -1   94.59   32.90
 -13  11  -1  121.19   38.60
  13 -11  -1  124.79   36.00
 -11 -13  -1  134.49   37.20
 -13  11  -1   31.70   32.30
 -13  11  -1   82.49   33.20
  13 -11  -1  133.79   41.70
  11  13  -1  157.38   36.80
  13 -11   1  109.29   32.30
 -11 -13   1   85.39   37.60
 -13  11   1  108.09   33.20
  13 -11   1  173.08   40.60
 -11 -13   1  157.28   39.30
 -11 -13   1  187.58   40.70
  11  13   1  131.09   33.00
 -13  11   1   31.30   45.10
 -13  11   1   86.79   34.40
  11  13   1   30.40   32.80
 -13  11   1  178.68   42.60
  12  13  -1   10.90   19.90
  12  13  -1   12.00   20.40
 -12 -13  -1    6.40   17.20
 -12 -13  -1   24.00   13.50
 -12 -13  -1  -17.40   14.90
 -13  12  -1   -5.70   14.30
 -13  12  -1   12.70   14.90
 -13  12  -1    6.50   19.10
  13 -12  -1    9.40   19.20
  13 -12  -1   33.60   27.20
 -13  12  -1   21.10   21.30
 -13  12  -1   -0.50   27.40
 -13  12   1   -4.50   18.60
 -12 -13   1   11.70   18.80
  12  13   1   -8.80   18.70
 -13  12   1  -22.50   29.80
 -13  12   1   15.30   16.00
 -12 -13   1    3.80   19.60
  13 -12   1   21.00   20.90
  13 -12   1   -6.10   12.70
 -12 -13   1    8.30   18.70
 -13  12   1   10.50   20.60
  12  13   1  -12.70   16.40
  12  13   1   25.20   17.80
  13  13  -1  341.07   72.09
 -13  13  -1  231.58   63.79
 -13 -13  -1  266.57   60.29
  13  13  -1  248.18   66.09
  13 -13  -1  216.18   61.79
  13  13  -1  298.57   61.29
 -13  13  -1  172.18   59.39
 -13 -13  -1  239.88   55.39
 -13 -13  -1  275.37   68.39
 -13  13  -1  237.28   66.09
  13 -13  -1  234.88   67.19
 -13  13  -1  162.78   66.49
 -13  13  -1  325.67   66.59
  13  13   1  241.58   57.49
 -13  13   1  335.07   67.59
 -13 -13   1  248.68   70.29
  13 -13   1  315.77   63.99
  13  13   1  207.68   62.69
 -13  13   1  207.88   64.29
 -13 -13   1  272.97   61.29
  13  13   1  278.57   68.59
  13 -13   1  328.67   62.79
 -13  13   1  208.58   75.29
 -13 -13   1  184.18   60.79
  13 -14  -1   68.19   38.50
  14  13  -1   58.59   36.60
 -14 -13  -1  247.28   41.80
  14  13  -1  161.48   45.80
 -13  14  -1  186.28   53.89
  13 -14  -1  195.38   50.49
 -14 -13  -1  168.58   47.60
 -13  14  -1   27.30   36.90
 -14 -13  -1  176.58   33.70
 -13  14  -1  194.08   47.60
  14  13  -1  168.98   42.60
  14  13   1  126.19   37.20
 -14 -13   1  178.48   43.70
  14  13   1  121.59   42.70
 -13  14   1  125.69   43.50
 -13  14   1   51.39   49.50
  13 -14   1  180.38   42.50
 -14 -13   1  125.29   40.10
 -13  14   1  103.09   42.00
 -14 -13   1   95.29   41.20
  14  13   1   38.10   33.60
  12 -14  -1  109.29   30.80
 -14 -12  -1   16.50   20.10
 -12  14  -1   32.90   25.60
 -12  14  -1   22.90   20.70
  14  12  -1   18.20   20.30
  14  12  -1   35.70   23.40
 -14 -12  -1   36.00   26.00
 -12  14  -1   23.40   26.10
  14  12  -1   32.20   24.70
 -14 -12  -1    6.80   13.40
 -12  14  -1   33.40   29.60
  12 -14  -1   10.40   22.10
 -12  14  -1    0.20   25.90
 -12  14   1  -16.80   17.40
 -12  14   1    1.70   38.90
  14  12   1   52.79   29.50
 -14 -12   1   82.29   34.30
 -12  14   1   21.80   24.90
 -14 -12   1   33.40   23.30
  14  12   1   30.10   19.40
  12 -14   1   75.39   21.70
  12 -14   1   38.40   25.40
 -14 -12   1   53.39   25.40
  14  12   1   63.09   28.00
 -14 -11  -1   16.90   13.30
  11 -14  -1   -8.40   20.10
 -11  14  -1   26.40   29.80
  11 -14  -1   10.90   25.90
 -11  14  -1   -2.60   12.30
  14  11  -1   15.60   19.50
 -14 -11  -1  -24.20   10.00
 -11  14  -1  -38.00   11.80
  14  11  -1   -3.90   19.50
  14  11  -1   35.50   18.80
 -11  14  -1  -17.00   11.80
 -14 -11  -1   -1.00   16.60
 -11  14  -1   -1.70   18.30
  14  11   1   14.50   21.10
  14  11   1  -10.30   14.30
 -14 -11   1   -5.10   15.30
  11 -14   1   -4.50   11.10
  11 -14   1   -7.80   14.90
 -11  14   1    5.70   20.00
 -14 -11   1   19.00   24.50
 -11  14   1   14.40   31.00
  14  11   1   -7.30   12.60
 -11  14   1    7.90   19.20
 -14 -11   1    5.90   19.20
  14  10  -1    6.00   15.50
  10 -14  -1    2.60   17.80
  10 -14  -1   -4.20   23.60
 -10  14  -1  -31.50   17.90
 -14 -10  -1   10.30   15.20
 -10  14  -1  -19.70   13.00
  14  10  -1  -16.60   14.60
 -10  14  -1   -7.40   13.90
 -14 -10  -1   -6.10    9.10
  14  10  -1   -3.90   13.80
 -10  14  -1   -6.90   17.40
 -14 -10  -1  -14.20   14.20
 -10  14  -1    9.80   14.10
  10 -14   1  -21.00    8.90
 -14 -10   1   28.90   18.70
  14  10   1  -22.50    8.80
 -14 -10   1  -15.70   17.70
 -10  14   1    3.50   18.70
  14  10   1  -19.00   13.80
  14  10   1  -13.10   14.70
 -10  14   1   16.30   19.20
 -10  14   1   21.00   34.90
  10 -14   1   -5.60   15.30
 -14 -10   1    0.60   14.40
  -9  14  -1   71.99   29.10
   9 -14  -1  140.89   39.10
  -9  14  -1   35.00   27.00
  -9  14  -1   86.99   27.50
  -9  14  -1    7.10   23.30
 -14  -9  -1   56.59   26.60
 -14  -9  -1   93.39   24.40
  14   9  -1   47.60   22.60
 -14  -9  -1   31.10   26.50
  14   9  -1   89.39   39.70
   9 -14  -1   65.39   27.90
  14   9  -1  113.19   33.40
  -9  14  -1   96.99   35.70
 -14  -9   1   73.69   34.50
 -14  -9   1   78.39   28.50
   9 -14   1   53.59   20.50
  14   9   1   48.00   24.70
   9 -14   1   82.59   29.70
  -9  14   1   47.30   28.60
 -14  -9   1  125.99   31.80
  -9  14   1  213.88   55.49
  14   9   1  100.49   23.70
  -9  14   1   32.70   25.40
  14   9   1   62.39   28.20
 -14  -8  -1    5.70   14.50
  14   8  -1    1.30   15.50
  -8  14  -1   28.30   22.30
 -14  -8  -1    8.10   12.30
  14   8  -1   18.00   14.70
   8 -14  -1   18.60   17.90
  14   8  -1   15.90   17.50
 -14  -8  -1   11.10   19.30
  -8  14  -1   22.50   20.30
   8 -14  -1   22.50   27.90
  14   8  -1   26.50   19.70
  -8  14  -1   38.80   23.80
  -8  14  -1   38.60   24.60
 -14  -8   1   23.40   16.80
 -14  -8   1    5.50   20.60
  14   8   1    0.20   13.80
 -14  -8   1   21.50   18.80
  -8  14   1   27.80   20.20
  -8  14   1   46.90   22.10
   8 -14   1   13.20   16.90
  14   8   1   21.90   21.50
   8 -14   1   47.30   16.40
  -8  14   1    6.90   31.00
  14   8   1    4.10   11.40
   7 -14  -1  -13.00    8.00
 -14  -7  -1   30.70   12.30
  -7  14  -1    2.50   17.50
 -14  -7  -1    2.30   15.10
  -7  14  -1  -13.00   12.80
  14   7  -1   23.40   18.60
  -7  14  -1  -12.50   15.70
   7 -14  -1   49.70   32.00
 -14  -7  -1    2.10   12.90
  14   7  -1    8.30   16.60
  14   7  -1    2.30   12.50
  -7  14  -1   -1.70   15.40
  14   7  -1   16.60   11.80
  14   7   1   -3.90   14.80
   7 -14   1    9.50   15.60
  14   7   1   -3.20   12.50
  -7  14   1   15.10   28.90
 -14  -7   1    9.80   20.90
 -14  -7   1    0.30   12.90
   7 -14   1   -3.70   10.10
  -7  14   1   18.60   19.10
  -7  14   1  -15.00   16.00
 -14  -7   1    2.20   15.10
  14   6  -1   -5.90   10.10
   6 -14  -1   -5.00   23.60
  -6  14  -1   -4.50   15.30
 -14  -6  -1    0.30   11.40
  -6  14  -1   15.60   21.20
 -14  -6  -1   17.90   11.40
   6 -14  -1  -19.70   11.20
  -6  14  -1  -15.30   13.80
  14   6  -1   11.80   17.70
  14   6  -1   33.70   18.80
  14   6  -1   -1.20    8.40
  14   6  -1    2.50   16.40
 -14  -6  -1    3.30   14.80
  -6  14   1   19.30   19.30
  14   6   1   10.50   14.00
 -14  -6   1  -16.80   14.70
  -6  14   1   10.00   18.20
   6 -14   1   -4.20    9.10
  -6  14   1   -4.50   23.80
 -14  -6   1    3.50   12.90
 -14  -6   1   18.00   17.10
   6 -14   1    4.50   12.70
  14   6   1   33.60   21.30
 -14  -5  -1   50.79   26.00
  14   5  -1   73.09   22.20
  -5  14  -1   65.99   25.00
 -14  -5  -1   25.10   15.90
  -5  14  -1   11.60   33.20
  -5  14  -1   32.60   20.10
  14   5  -1   84.39   23.30
   5 -14  -1   24.50   19.60
   5 -14  -1   42.80   33.50
  14   5  -1   51.39   21.80
 -14  -5  -1   42.10   22.90
  14   5  -1   79.09   27.80
   5 -14   1   38.80   22.70
  14   5   1    9.20   18.30
  -5  14   1  -15.10   26.30
  -5  14   1   19.80   20.80
   5 -14   1   33.60   16.60
  -5  14   1   64.49   25.70
 -14  -5   1   88.69   22.90
 -14  -5   1   49.20   24.00
 -14  -5   1   19.20   21.00
  14   5   1   35.10   25.20
 -14  -4  -1   -5.60   13.60
  -4  14  -1    0.80   16.80
   4 -14  -1  -20.80   10.20
 -14  -4  -1   -3.40   14.80
   4 -14  -1  -15.30   20.80
 -14  -4  -1    9.30   13.90
 -14  -4  -1    7.00   12.00
  -4  14  -1   -5.80   13.00
  14   4  -1    5.40   14.40
  14   4  -1    5.20   12.70
  14   4  -1    2.20   13.80
  14   4   1  -15.60   11.00
  -4  14   1  -14.50   10.10
  -4  14   1    5.20   24.00
   4 -14   1    0.50   13.20
 -14  -4   1    0.20   11.80
  14   4   1   -2.30   16.90
  -4  14   1   14.60   17.00
 -14  -4   1   54.79   28.60
   4 -14   1   -1.60   12.30
 -14  -4   1    4.80   14.20
  -3  14  -1  111.89   37.80
   3 -14  -1  137.59   41.30
   3 -14  -1   60.99   41.40
  14   3  -1  114.19   38.80
 -14  -3  -1  142.19   38.80
 -14  -3  -1  131.49   34.10
  -3  14  -1  192.78   45.40
  14   3  -1  109.19   38.10
  14   3  -1  143.89   37.20
 -14  -3  -1  210.18   46.30
 -14  -3  -1  117.39   34.10
  -3  14   1  187.58   44.60
   3 -14   1  115.89   32.90
  -3  14   1  120.89   38.30
  -3  14   1  116.79   48.40
  14   3   1  145.89   39.90
 -14  -3   1  152.58   40.80
   3 -14   1  166.18   40.70
  14   3   1  103.99   33.20
 -14  -3   1  100.29   39.60
 -14  -3   1  130.39   35.50
   2 -14  -1   98.79   35.30
 -14  -2  -1  135.89   33.50
   2 -14  -1  208.38   52.79
 -14  -2  -1  157.28   36.50
  -2  14  -1  114.99   35.70
  14   2  -1   89.29   35.30
 -14  -2  -1  121.59   36.80
  14   2  -1  128.29   34.90
  -2  14  -1  123.49   39.30
   2 -14   1  126.59   37.10
  14   2   1  165.68   39.00
 -14  -2   1  125.69   35.10
 -14  -2   1   46.40   31.80
  -2  14   1  119.39   38.60
  -2  14   1  115.49   37.40
  -2  14   1   88.29   46.90
   2 -14   1  142.29   35.00
 -14  -2   1  157.08   45.30
   1 -14  -1   20.60   29.00
 -14  -1  -1   20.30   16.10
 -14  -1  -1   -5.80   14.50
   1 -14  -1    2.30   15.00
  14   1  -1   42.00   20.70
  -1  14  -1    3.40   17.00
 -14  -1  -1   -9.60    9.30
  14   1  -1   -2.60   14.60
  -1  14  -1   16.20   16.20
 -14  -1   1   10.20   13.60
   1 -14   1    6.20   16.90
  -1  14   1    6.80   13.70
 -14  -1   1   -3.50   16.60
  14   1   1   23.30   16.50
 -14  -1   1    5.30   14.40
  -1  14   1  -10.90   12.90
   1 -14   1  -14.20   11.10
  -1  14   1   19.50   27.50
   1 -14   1   11.30   14.80
   0 -14  -1   44.30   21.80
 -14   0  -1   33.90   18.30
   0  14  -1   46.40   24.00
  14   0  -1   83.49   27.50
   0  14  -1  -17.90   23.40
 -14   0  -1   25.70   16.60
 -14   0  -1   26.00   22.40
 -14   0  -1   36.00   15.90
   0 -14  -1   39.20   32.70
  14   0  -1   45.00   24.70
   0  14  -1   67.69   23.10
   0 -14   1   29.70   22.70
 -14   0   1   81.99   35.60
   0  14   1   -4.70   25.80
   0  14   1   12.30   17.10
   0 -14   1   80.39   24.90
 -14   0   1   28.60   17.90
 -14   0   1   85.49   27.10
  14   0   1   38.90   22.30
   0 -14   1   53.39   22.30
   0  14   1   37.90   20.80
  -1 -14  -1    2.10   11.70
   1  14  -1   -1.10   25.40
 -14   1  -1    9.90   14.90
 -14   1  -1  -13.00   10.40
   1  14  -1  -22.10    8.00
  14  -1  -1   22.10   21.30
 -14   1  -1   17.30   19.80
   1  14  -1   29.70   19.80
 -14   1  -1    3.10   12.00
  14  -1  -1    2.30   13.90
  -1 -14  -1    5.50   27.00
 -14   1   1   56.19   29.40
  -1 -14   1    2.20   13.20
   1  14   1    6.40   13.50
 -14   1   1   24.00   17.30
   1  14   1   -8.50   24.20
  -1 -14   1   23.80   10.60
   1  14   1   15.40   15.10
  14  -1   1   -4.40   12.90
  -1 -14   1    1.00   12.10
  14  -1   1    8.60   16.10
  -1 -14   1   -2.60   16.70
 -14   1   1   10.30   13.90
 -14   2  -1   72.29   29.40
  14  -2  -1   61.49   27.70
  -2 -14  -1   95.09   26.90
   2  14  -1   38.10   19.80
 -14   2  -1   55.39   21.30
 -14   2  -1   30.70   20.90
   2  14  -1   91.19   29.30
   2  14  -1    0.00   27.60
 -14   2   1   43.10   21.00
  14  -2   1   96.89   27.50
   2  14   1   58.89   23.00
  14  -2   1   86.19   24.70
   2  14   1   31.00   19.00
   2  14   1   34.10   32.70
 -14   2   1   18.50   26.30
  -2 -14   1   22.70   19.50
  -2 -14   1   31.90   15.50
  -2 -14   1   45.20   21.00
 -14   2   1   19.80   19.70
 -14   2   1   82.49   24.20
   3  14  -1    6.70   16.90
 -14   3  -1   11.70   17.90
  14  -3  -1    0.70   15.80
 -14   3  -1   10.20   15.70
   3  14  -1   -1.70   12.00
  -3 -14  -1  -10.50   10.50
 -14   3  -1   14.40   19.30
 -14   3  -1    3.30   13.20
   3  14  -1   -7.60   26.70
 -14   3   1   -3.30   13.20
  -3 -14   1  -29.00    7.70
  14  -3   1  -13.40   11.00
   3  14   1  -15.80   24.40
  -3 -14   1  -14.30    7.50
   3  14   1   -4.90   12.20
   3  14   1   -6.00   13.00
  -3 -14   1    2.70   13.20
 -14   3   1   -8.90   14.40
 -14   3   1    4.80   13.30
 -14   3   1   -7.40   13.20
 -14   3   1   27.50   26.80
  14  -3   1   -9.60   11.60
   4  14  -1  508.65  102.39
  14  -4  -1  469.95  102.89
   4  14  -1  442.76   98.99
 -14   4  -1  444.66   98.89
  -4 -14  -1  453.55   99.79
   4  14  -1  426.96  116.19
 -14   4  -1  537.85  103.89
 -14   4  -1  443.36   99.19
 -14   4  -1  434.96  100.89
  -4 -14   1  494.35   99.89
 -14   4   1  415.16  111.49
   4  14   1  404.06   97.89
 -14   4   1  452.65   99.49
  -4 -14   1  442.96   98.49
 -14   4   1  533.55   99.59
  14  -4   1  372.96   98.09
 -14   4   1  561.94  103.99
  -4 -14   1  431.76   95.89
   4  14   1  499.75  113.59
   4  14   1  582.04  101.89
  14  -4   1  486.25   99.79
 -14   4   1  470.85   98.79
   5  14  -1   15.00   17.50
  -5 -14  -1   54.39   24.50
   5  14  -1   59.29   25.90
   5  14  -1   33.10   35.30
 -14   5  -1   66.99   27.10
 -14   5  -1   60.59   21.30
 -14   5  -1   52.39   21.60
 -14   5  -1  107.99   32.70
  14  -5  -1   89.39   30.00
 -14   5   1   46.60   21.20
 -14   5   1   58.49   22.90
  -5 -14   1   80.19   22.20
   5  14   1   89.79   45.30
 -14   5   1    9.90   28.10
  14  -5   1   32.90   20.30
   5  14   1   19.00   16.60
   5  14   1   18.90   19.50
 -14   5   1   16.20   22.60
  -5 -14   1   40.10   21.00
 -14   5   1    5.00   17.40
  14  -5   1    5.80   15.60
  -5 -14   1   55.09   22.70
 -14   6  -1   49.90   34.10
   6  14  -1   89.99   31.10
 -14   6  -1  138.59   36.50
  14  -6  -1  238.08   48.80
  -6 -14  -1  111.79   35.00
   6  14  -1   40.30   32.80
 -14   6  -1  228.78   37.30
   6  14  -1   94.19   36.50
 -14   6   1  110.69   35.20
   6  14   1  102.79   36.40
 -14   6   1  109.29   46.30
   6  14   1   81.89   33.50
  -6 -14   1   91.09   31.40
 -14   6   1   72.39   28.70
  14  -6   1  176.98   37.70
  -6 -14   1  120.79   35.20
 -14   6   1  115.19   31.80
  -6 -14   1  141.09   35.30
 -14   7  -1   93.19   32.00
   7  14  -1   -3.70   14.00
 -14   7  -1   71.19   26.30
  14  -7  -1   39.80   24.90
   7  14  -1   47.80   27.10
  -7 -14  -1   47.50   23.10
 -14   7  -1    7.20   14.60
  -7 -14  -1   28.80   16.30
   7  14  -1   17.50   22.20
  14  -7   1   93.49   26.20
   7  14   1   36.30   21.10
 -14   7   1   35.10   19.20
   7  14   1   17.70   16.40
 -14   7   1  -35.50   24.80
  -7 -14   1   28.70   19.90
  -7 -14   1   14.90   16.10
 -14   7   1   38.70   24.90
   7  14   1   81.79   30.10
  -7 -14   1   53.29   23.10
 -14   7   1   46.10   21.80
   8  14  -1   20.80   21.30
 -14   8  -1   21.70   16.60
 -14   8  -1   41.50   20.60
  -8 -14  -1   32.60   19.10
   8  14  -1   25.50   17.60
 -14   8  -1    5.90   22.00
 -14   8  -1    5.00   14.10
  14  -8  -1   39.90   26.00
   8  14  -1  -13.90   18.30
  -8 -14  -1    6.40   12.40
  -8 -14   1   19.70   19.00
  14  -8   1    7.20   15.60
  -8 -14   1   70.19   25.20
 -14   8   1   44.60   21.50
 -14   8   1   12.70   29.60
 -14   8   1    5.50   16.70
  -8 -14   1   13.60   18.90
   8  14   1   27.10   22.50
 -14   8   1   26.00   17.00
   8  14   1   79.19   23.00
   8  14   1   87.09   26.20
  -9 -14  -1   45.50   17.60
 -14   9  -1   28.60   19.70
   9  14  -1   13.30   23.00
   9  14  -1   29.60   24.90
 -14   9  -1   59.79   30.90
 -14   9  -1   -9.50   14.30
  -9 -14  -1   20.60   17.90
   9  14  -1   33.90   20.50
 -14   9  -1   95.69   28.70
  14  -9  -1   27.30   25.90
  -9 -14   1   76.59   27.50
  -9 -14   1   31.10   20.80
 -14   9   1   65.39   22.60
   9  14   1   14.70   19.20
   9  14   1   62.89   21.30
   9  14   1   14.40   21.70
 -14   9   1   -3.50   16.50
  -9 -14   1   27.70   21.70
 -14   9   1   83.29   39.40
 -14   9   1   16.90   20.60
  14  -9   1   50.39   19.10
 -14  10  -1    1.00   24.60
 -14  10  -1   27.80   19.50
 -14  10  -1   25.50   22.40
  10  14  -1   63.59   22.30
  14 -10  -1    7.00   24.10
  10  14  -1   69.39   32.00
 -10 -14  -1   30.50   16.70
  10  14  -1   34.90   27.90
 -14  10  -1   10.50   19.60
 -10 -14  -1   95.29   29.90
 -10 -14  -1   41.10   24.80
  10  14   1   97.69   27.20
 -10 -14   1   59.09   25.50
  10  14   1   41.80   22.60
 -14  10   1   45.60   25.00
 -10 -14   1   60.89   27.40
  10  14   1   17.30   25.20
 -14  10   1   47.90   21.50
 -14  10   1    6.20   34.20
 -10 -14   1   29.90   22.50
 -14  10   1   41.50   27.40
  14 -10   1   60.69   24.40
 -14  11  -1  373.36   82.09
 -14  11  -1  380.16   80.19
  14 -11  -1  434.06   86.49
  11  14  -1  240.38   80.19
 -14  11  -1  464.35   98.39
 -11 -14  -1  289.17   74.29
  11  14  -1  443.86   85.79
  11  14  -1  357.56  102.49
 -14  11  -1  363.46   82.59
 -14  11  -1  318.57   81.29
 -11 -14  -1  341.77   80.59
  14 -11  -1  522.35   91.19
 -11 -14  -1  374.26   82.69
  11  14   1  368.76   78.29
 -11 -14   1  328.27   80.79
 -14  11   1  301.27   79.79
 -11 -14   1  464.35   85.09
  11  14   1  295.27   82.79
 -14  11   1  367.76   99.99
 -11 -14   1  371.26   80.89
  11  14   1  465.45   83.09
 -14  11   1  295.67   78.59
  14 -11   1  329.07   77.69
 -14  11   1  384.46   84.69
  14 -12  -1   16.30   24.30
 -14  12  -1   31.80   23.30
  12  14  -1   57.79   29.80
  12  14  -1   18.50   23.90
 -12 -14  -1   29.20   23.10
 -12 -14  -1    9.70   19.60
  12  14  -1   -7.70   15.90
 -14  12  -1  -19.70   16.90
 -14  12  -1   41.80   23.90
 -14  12  -1   62.49   36.90
  14 -12  -1    5.10   16.60
 -12 -14  -1   37.60   16.60
 -14  12  -1   17.30   20.50
  12  14   1   24.00   22.70
  12  14   1    8.10   15.60
  12  14   1   17.10   22.20
 -14  12   1   13.60   20.90
 -12 -14   1   37.40   25.40
 -14  12   1   18.20   22.00
 -14  12   1    2.30   32.00
 -12 -14   1   26.90   21.90
 -12 -14   1    8.50   18.20
  14 -12   1    2.80   20.90
  14 -12   1   23.40   17.80
 -14  13  -1   -3.50   16.00
  13  14  -1   13.80   23.40
  14 -13  -1   -8.60   22.10
 -13 -14  -1   17.00   22.70
  13  14  -1   -5.50   15.00
 -13 -14  -1   -3.70   10.60
 -14  13  -1   19.50   25.30
 -13 -14  -1  -10.10   15.70
  14 -13  -1  -14.10   15.30
 -14  13  -1    2.60   16.60
 -14  13  -1   -2.90   27.20
  13  14  -1   25.40   26.30
  14 -13   1   -1.30   33.90
  14 -13   1   -4.50   14.60
 -13 -14   1    0.20   14.80
 -14  13   1   -7.00   33.90
 -14  13   1   15.20   23.40
 -13 -14   1    0.30   18.70
  13  14   1   15.70   18.80
  13  14   1  -10.40   18.30
  13  14   1    7.40   21.60
 -14  13   1   11.40   23.40
 -13 -14   1   14.20   19.70
  14  14  -1  244.78   68.99
  14 -14  -1  310.97   71.69
 -14  14  -1  208.08   64.79
  14  14  -1  243.08   65.39
 -14  14  -1  192.08   65.29
 -14  14  -1  299.47   78.89
 -14 -14  -1  280.07   64.09
 -14 -14  -1  367.96   65.19
  14  14  -1  123.29   61.59
  14 -14  -1  425.26   75.69
  14 -14   1  351.46   62.79
  14  14   1  171.58   62.69
 -14 -14   1  321.87   64.69
  14 -14   1  325.97   72.69
  14  14   1  247.08   67.39
 -14  14   1  188.48   65.99
  14  14   1  229.78   61.19
 -14 -14   1  389.16   73.99
 -14  14   1  238.08   69.29
 -14 -14   1  212.88   63.69
 -14  14   1  441.46   94.79
  15  14  -1    6.20   21.20
 -14  15  -1    7.40   21.80
 -15 -14  -1   21.00   22.60
  15  14  -1   18.40   21.70
 -14  15  -1   10.70   27.50
 -15 -14  -1   75.29   32.00
 -14  15  -1   43.20   31.70
  14 -15  -1   -6.30   17.20
  14 -15  -1   25.20   30.40
 -14  15  -1   22.70   35.60
 -14  15   1   54.39   30.70
 -14  15   1   34.00   44.10
  14 -15   1  -12.50   18.50
 -15 -14   1   13.40   25.40
 -14  15   1   17.90   26.80
  15  14   1   32.60   27.30
  15  14   1   28.80   31.90
 -15 -14   1   16.50   27.60
 -15 -14   1   -6.60   16.60
 -13  15  -1  -18.20   25.70
  15  13  -1    2.60   23.60
 -15 -13  -1   -9.30   18.80
 -13  15  -1  -14.90   16.00
 -15 -13  -1   -2.40   16.40
  15  13  -1  -10.30   18.10
  13 -15  -1   17.50   23.40
 -13  15  -1  -14.40   20.90
  15  13  -1   16.30   21.40
  13 -15  -1    5.30   25.60
 -15 -13   1    4.30   24.40
  13 -15   1   31.10   23.50
 -13  15   1  -40.50   27.50
 -13  15   1  -14.00   19.00
 -15 -13   1  -10.40   15.30
 -15 -13   1    4.80   16.70
 -13  15   1   10.70   23.80
  15  13   1    5.80   23.00
  15  13   1   12.10   17.40
  15  13   1   -4.10   18.30
  12 -15  -1    4.30   22.10
 -12  15  -1    2.20   21.80
 -15 -12  -1   -6.00   17.00
  15  12  -1    9.00   18.10
 -12  15  -1   -8.00   13.90
  12 -15  -1    8.30   17.80
 -15 -12  -1  -14.40   23.50
  15  12  -1  -33.40   12.40
 -12  15  -1   59.79   35.80
 -12  15  -1    7.10   17.90
 -15 -12  -1   19.50   16.00
  15  12   1   11.70   16.50
 -15 -12   1   -6.10   19.30
 -12  15   1  -20.80   15.30
  15  12   1   27.10   23.80
 -15 -12   1   -3.10   21.70
  12 -15   1    7.90   15.00
 -12  15   1    3.80   16.20
 -12  15   1  -50.39   26.00
  12 -15   1   -5.50   22.50
  15  12   1  -15.30   19.40
 -15 -12   1  -23.80   12.10
 -11  15  -1  196.68   72.49
 -15 -11  -1  233.88   74.79
 -15 -11  -1  317.87   65.99
 -15 -11  -1  274.77   75.19
  11 -15  -1  261.37   73.79
 -11  15  -1  313.17   83.69
  15  11  -1  276.07   69.59
  11 -15  -1  204.18   75.49
  15  11  -1  299.67   77.59
 -11  15  -1  312.17   70.59
 -11  15  -1  306.17   80.89
 -11  15  -1  230.78   71.89
  15  11   1  389.96   68.19
 -15 -11   1  289.27   78.99
 -11  15   1  210.68   89.79
 -15 -11   1  362.56   71.99
 -11  15   1  408.66   92.89
  11 -15   1  325.47   73.69
  11 -15   1  379.66   67.69
 -11  15   1  280.57   77.29
 -15 -11   1  310.77   75.69
  15  11   1  341.87   75.89
 -15 -10  -1  175.18   43.20
  15  10  -1  227.78   54.19
 -15 -10  -1  124.49   47.50
  10 -15  -1  116.79   53.79
 -10  15  -1  182.88   51.89
  15  10  -1  145.09   43.90
 -15 -10  -1  189.98   48.10
 -10  15  -1  238.88   48.10
 -10  15  -1  172.88   54.99
  10 -15  -1  217.28   59.19
  15  10  -1  229.88   51.89
 -10  15  -1   76.99   47.30
 -10  15  -1  263.17   57.89
 -10  15   1   87.29   43.30
 -10  15   1  152.68   50.09
 -15 -10   1  198.38   58.59
 -15 -10   1  167.08   51.69
 -10  15   1  285.67   71.69
  15  10   1  232.38   44.60
  15  10   1  120.99   43.20
  10 -15   1  172.78   46.10
 -15 -10   1  157.78   48.70
  10 -15   1  217.28   42.90
  15  10   1  177.98   51.79
  -9  15  -1   59.89   31.70
  -9  15  -1   13.10   19.70
 -15  -9  -1   36.70   25.30
  15   9  -1   30.30   21.10
  -9  15  -1   60.79   30.40
  15   9  -1    1.60   18.60
 -15  -9  -1   30.80   16.90
  15   9  -1   18.60   16.50
   9 -15  -1   28.40   29.50
 -15  -9  -1   50.09   24.40
  -9  15  -1   91.79   32.70
  -9  15  -1   51.49   19.40
   9 -15  -1   43.40   25.20
 -15  -9   1   82.79   24.60
  15   9   1   21.80   16.50
  -9  15   1   43.80   27.00
  15   9   1   58.79   28.90
 -15  -9   1   10.70   24.80
  -9  15   1   33.80   25.80
  -9  15   1   38.10   37.20
   9 -15   1   40.40   18.60
  15   9   1   17.40   19.10
 -15  -9   1   40.40   23.40
   9 -15   1   68.69   27.30
   8 -15  -1    0.60   23.10
  -8  15  -1   27.90   22.40
  15   8  -1   15.80   17.90
 -15  -8  -1   26.60   14.20
 -15  -8  -1    5.20   15.50
  15   8  -1    4.30   11.90
  -8  15  -1    4.40   20.30
  -8  15  -1   -6.80   15.40
  15   8  -1    4.80   16.80
 -15  -8  -1   22.00   19.90
   8 -15  -1   11.60   18.80
  -8  15  -1   42.00   23.70
  15   8  -1   15.90   16.40
 -15  -8   1   34.20   27.50
 -15  -8   1    9.40   14.70
  -8  15   1   13.70   17.50
   8 -15   1   10.50   12.30
   8 -15   1   35.70   22.70
  -8  15   1    1.10   17.60
  -8  15   1   59.19   37.40
  15   8   1    4.50   14.90
  15   8   1   19.10   19.50
 -15  -8   1   20.70   17.80
  15   7  -1    0.90   16.70
  -7  15  -1   -8.10   17.60
  15   7  -1   -2.30   13.80
  15   7  -1  -10.40   13.20
   7 -15  -1   22.00   24.20
  15   7  -1   14.40   12.50
  -7  15  -1  -10.20   12.70
 -15  -7  -1   -5.80   10.70
 -15  -7  -1   15.50   16.10
  -7  15  -1   42.90   24.50
  -7  15  -1    8.90   20.50
 -15  -7  -1   12.40   18.50
  15   7  -1   12.40   10.30
   7 -15  -1   -9.50   11.10
  -7  15   1    3.70   18.40
  -7  15   1    2.40   16.00
  -7  15   1    6.30   30.70
  15   7   1  -11.70   13.20
   7 -15   1  -14.60   13.30
 -15  -7   1  -11.50   12.40
   7 -15   1    6.40   11.10
 -15  -7   1   -3.50   13.30
  15   7   1  -13.20   11.10
 -15  -7   1  -21.30   14.50
  -7  15   1   30.30   22.90
 -15  -6  -1    0.70   11.20
 -15  -6  -1   14.90   16.70
  -6  15  -1    5.40   17.10
  15   6  -1   -2.40    8.00
  15   6  -1   17.90   18.30
  15   6  -1    1.40   13.50
   6 -15  -1    5.10   16.30
  15   6  -1   -6.00    9.60
 -15  -6  -1    1.40   13.80
  15   6  -1    6.50   18.50
  -6  15  -1   11.70   17.20
  -6  15  -1   -5.90   17.50
   6 -15  -1   11.10   24.90
  -6  15   1   -9.50   17.00
 -15  -6   1   12.70   21.20
   6 -15   1    2.40   10.60
   6 -15   1   12.60   18.30
 -15  -6   1   -2.20   12.90
  -6  15   1    9.90   20.10
  15   6   1   13.40   19.10
  15   6   1   -1.30   12.10
 -15  -6   1   -1.60   15.00
  -6  15   1   30.80   22.90
  -6  15   1   10.20   27.10
  15   5  -1    3.50   17.10
 -15  -5  -1    2.40   10.00
 -15  -5  -1    2.00   17.70
   5 -15  -1   35.20   22.00
  -5  15  -1    8.40   18.20
  -5  15  -1    9.40   15.60
  15   5  -1   20.30   18.90
  -5  15  -1   11.50   18.70
  15   5  -1  -12.10   11.90
  -5  15   1   44.70   21.00
  15   5   1    0.90   16.70
  -5  15   1   26.40   22.20
 -15  -5   1  -11.10   18.00
   5 -15   1   16.30   15.90
 -15  -5   1    3.50   14.00
  -5  15   1   16.60   17.80
  -5  15   1   16.20   27.40
 -15  -5   1    9.10   16.10
   5 -15   1    1.50   13.00
  15   5   1   17.80   12.90
   4 -15  -1   13.30   17.20
  -4  15  -1   64.69   25.40
  -4  15  -1   19.80   22.40
 -15  -4  -1   23.50   15.60
 -15  -4  -1   14.00   18.40
  15   4  -1   56.19   23.30
 -15  -4  -1   37.80   21.50
  15   4  -1   43.00   20.10
  -4  15  -1   39.40   21.80
   4 -15  -1   -5.80   27.70
  15   4  -1   54.69   25.20
 -15  -4   1   -5.70   20.00
   4 -15   1   52.89   25.00
  15   4   1   13.50   11.90
  -4  15   1   22.90   19.20
 -15  -4   1   64.89   27.50
   4 -15   1   36.60   18.30
  -4  15   1   30.90   21.20
  -4  15   1   25.70   22.40
  15   4   1   73.69   26.00
 -15  -4   1   44.60   20.50
 -15  -3  -1   11.50   13.00
 -15  -3  -1    7.50   15.40
  15   3  -1   21.50   15.20
 -15  -3  -1   -0.90   16.20
  15   3  -1   14.80   17.70
  -3  15  -1   34.00   21.90
   3 -15  -1   39.80   32.20
  -3  15  -1    2.00   15.30
   3 -15  -1   36.60   21.20
  -3  15  -1   40.00   22.00
  -3  15   1    8.70   18.60
   3 -15   1   26.70   17.10
  -3  15   1   25.20   21.40
  -3  15   1   -2.40   17.60
 -15  -3   1   19.10   23.00
 -15  -3   1   12.10   14.30
   3 -15   1   10.30   17.90
 -15  -3   1   62.99   25.30
  15   3   1    2.20   15.90
 -15  -2  -1    5.20   17.40
 -15  -2  -1    6.70   13.70
  -2  15  -1  -23.60   11.90
  15   2  -1   -3.30   11.80
  -2  15  -1  -10.50   11.50
  15   2  -1   -4.70   15.50
  -2  15  -1  -13.90   22.70
 -15  -2  -1   -6.80    9.20
   2 -15  -1   -0.30   24.60
   2 -15  -1  -27.00    8.20
 -15  -2   1   10.00   19.30
 -15  -2   1   20.90   15.50
   2 -15   1   20.30   16.30
  15   2   1  -16.50   13.50
 -15  -2   1    5.70   15.40
   2 -15   1   -5.00   13.90
  -2  15   1  -30.90   22.80
  -2  15   1  -18.50   12.20
  -2  15   1  -13.60   13.30
  -1  15  -1  -12.90   13.10
 -15  -1  -1    8.50   19.90
   1 -15  -1  -16.00   19.50
 -15  -1  -1   11.80   14.00
  15   1  -1  -13.00    9.90
  -1  15  -1  -14.90   11.30
  15   1  -1    2.20   14.70
 -15  -1  -1   -2.20   14.20
   1 -15  -1    8.40   15.60
  -1  15  -1   47.50   38.00
  -1  15   1  -26.20   26.10
  15   1   1   -1.00   15.70
 -15  -1   1    8.20   17.80
 -15  -1   1  -13.30   10.60
 -15  -1   1  -13.50   17.00
  -1  15   1   -7.60   13.10
  -1  15   1  -18.10   11.50
   1 -15   1   -8.30   13.10
   1 -15   1    7.00   17.70
   1 -15   1   -2.10   14.00
  15   0  -1  187.88   47.50
   0  15  -1   71.69   36.10
   0  15  -1  117.39   55.79
  15   0  -1  163.98   41.50
 -15   0  -1  160.28   46.30
   0  15  -1   93.19   40.00
 -15   0  -1  144.69   38.20
   0 -15  -1  185.28   44.90
 -15   0  -1  233.78   41.10
   0  15   1   89.69   36.70
   0  15   1  144.49   53.49
   0  15   1  153.88   42.70
   0 -15   1  145.89   39.60
 -15   0   1  131.09   44.90
   0 -15   1  141.19   41.90
  15   0   1  145.99   41.90
 -15   0   1  190.68   39.40
 -15   0   1  123.99   39.20
   0 -15   1  113.69   39.80
  -1 -15  -1  233.68   62.99
   1  15  -1  235.68   53.59
 -15   1  -1  188.78   45.40
  -1 -15  -1  236.98   49.99
   1  15  -1  134.09   64.29
   1  15  -1  168.18   50.79
  15  -1  -1  204.28   54.39
  15  -1  -1  220.18   49.10
 -15   1  -1  196.38   46.60
 -15   1  -1  203.28   51.59
 -15   1  -1  215.98   54.89
   1  15   1  157.58   49.00
   1  15   1  160.18   49.99
  -1 -15   1  187.38   42.60
  -1 -15   1  269.17   51.69
  -1 -15   1  219.58   53.29
 -15   1   1  217.58   63.59
   1  15   1  329.87   75.19
 -15   1   1  188.98   50.09
  -1 -15   1  226.08   48.20
  15  -1   1  120.19   46.60
 -15   1   1  144.49   48.70
  15  -2  -1   -5.00   15.70
 -15   2  -1    2.40   14.50
  -2 -15  -1  -13.90   11.30
   2  15  -1  -46.00   19.40
 -15   2  -1   21.60   18.10
   2  15  -1  -20.00   13.40
 -15   2  -1    2.50   16.30
   2  15  -1   -0.60   12.80
  -2 -15  -1  -34.70   16.60
   2  15   1    8.20   16.90
 -15   2   1   11.80   14.10
 -15   2   1   -8.90   20.80
 -15   2   1   22.10   14.40
  15  -2   1   -9.30   12.60
  15  -2   1   -0.90   12.10
  -2 -15   1   -0.90    9.50
  -2 -15   1   -2.00   13.90
   2  15   1   -8.10   12.20
   2  15   1  -30.80   22.10
  -2 -15   1    1.00   13.30
 -15   2   1   -6.10   13.10
   3  15  -1   16.70   20.50
  -3 -15  -1    7.80   16.20
  15  -3  -1   24.60   21.80
 -15   3  -1   -6.40   15.70
   3  15  -1  -13.60   16.80
  -3 -15  -1   33.80   29.20
 -15   3  -1   19.70   16.60
   3  15  -1   30.90   18.70
 -15   3  -1   17.90   14.00
 -15   3   1   16.50   16.70
 -15   3   1   15.00   24.80
   3  15   1    0.80   17.00
 -15   3   1   24.70   17.30
  15  -3   1   13.40   15.80
  -3 -15   1   17.80   12.60
  15  -3   1   14.20   17.90
 -15   3   1   16.90    9.90
  -3 -15   1   18.60   16.10
 -15   3   1   -3.40   16.20
   3  15   1   12.90   16.90
  -3 -15   1    7.50   14.90
   3  15   1   31.00   19.80
 -15   4  -1   -6.50   14.10
 -15   4  -1    3.40   14.50
   4  15  -1  -12.20   13.90
 -15   4  -1   -4.00   19.10
   4  15  -1   -6.60   12.60
   4  15  -1    7.70   19.10
  -4 -15  -1    2.20   15.50
  15  -4  -1   48.50   27.00
 -15   4  -1   34.80   15.50
  -4 -15   1    0.00   13.20
  15  -4   1   25.60   17.80
 -15   4   1   11.50   18.30
   4  15   1   28.10   18.10
  -4 -15   1   26.60   14.60
   4  15   1   -6.70   12.00
 -15   4   1    4.60   26.10
  -4 -15   1  -25.50    9.50
 -15   4   1   -0.80   10.00
 -15   4   1   -0.90   14.10
  15  -4   1    3.30   12.90
   4  15   1   -4.00   16.20
 -15   4   1    9.30   14.60
  15  -5  -1   11.10   22.80
 -15   5  -1   50.79   20.70
   5  15  -1   89.09   31.50
  -5 -15  -1   47.30   24.80
   5  15  -1   -0.40   17.60
 -15   5  -1   86.79   26.10
   5  15  -1    9.60   23.30
 -15   5  -1   74.59   30.40
 -15   5  -1   62.09   24.80
  -5 -15   1   64.99   27.50
 -15   5   1   49.30   19.40
   5  15   1   61.99   29.90
  -5 -15   1   53.99   24.60
 -15   5   1   12.70   30.60
  -5 -15   1   92.79   24.10
  15  -5   1   12.70   18.80
 -15   5   1   57.29   27.00
  15  -5   1   65.79   24.20
   5  15   1   95.29   28.10
 -15   5   1  137.09   31.30
   5  15   1  138.79   34.10
   6  15  -1   -5.50   13.50
 -15   6  -1    1.20   19.10
   6  15  -1  -29.10   14.80
  15  -6  -1   51.99   28.20
   6  15  -1   16.10   21.20
 -15   6  -1   28.70   17.80
  -6 -15  -1   28.50   20.00
 -15   6  -1   -0.30   12.10
 -15   6  -1   23.30   15.60
  -6 -15   1   -2.60   13.90
  -6 -15   1   -8.60   11.90
  15  -6   1   -7.00   13.00
   6  15   1   49.00   27.10
   6  15   1   10.20   17.20
 -15   6   1   -5.60   12.70
 -15   6   1  -32.00   21.10
 -15   6   1   21.70   16.50
 -15   6   1    1.10   14.90
   6  15   1   12.50   15.80
 -15   6   1    2.50   19.10
  -6 -15   1   -1.00   14.40
 -15   7  -1   -0.90   12.20
   7  15  -1   -1.80   14.20
   7  15  -1  -11.10   14.70
  15  -7  -1    3.40   19.20
 -15   7  -1   -4.00   14.10
   7  15  -1   10.70   22.40
 -15   7  -1    5.00   15.30
 -15   7  -1  -24.80   15.90
  -7 -15  -1  -24.30   12.60
 -15   7   1    0.90   14.60
   7  15   1   11.90   15.80
 -15   7   1  -11.50   10.60
  -7 -15   1    2.00   14.10
  15  -7   1   17.00   17.10
 -15   7   1   28.10   35.60
 -15   7   1   24.20   20.20
   7  15   1   -1.80   15.30
  -7 -15   1   -7.80   12.80
  -7 -15   1   -7.40   13.50
   7  15   1  -11.60   16.40
  15  -8  -1   -8.20   19.00
 -15   8  -1   13.40   16.50
   8  15  -1   42.10   26.50
 -15   8  -1   40.20   21.40
  -8 -15  -1   -4.10   15.00
   8  15  -1   -4.90   12.90
  -8 -15  -1   24.50   15.60
 -15   8  -1    3.50   21.80
 -15   8  -1   27.80   19.10
   8  15  -1    2.40   19.30
  -8 -15   1    5.70   16.30
 -15   8   1   37.90   22.30
  -8 -15   1   48.60   23.90
 -15   8   1   34.40   21.00
  15  -8   1   11.90   15.60
  -8 -15   1   -4.80   13.80
   8  15   1   15.40   23.10
   8  15   1    8.00   15.30
 -15   8   1   -4.90   29.30
 -15   8   1   26.40   19.30
   8  15   1    4.00   15.90
 -15   9  -1  -11.90   14.90
 -15   9  -1   39.00   22.90
 -15   9  -1    7.10   17.00
 -15   9  -1   18.70   28.50
   9  15  -1   22.90   25.40
   9  15  -1   43.10   21.20
   9  15  -1   -5.30   18.60
  -9 -15  -1   16.20   17.90
  15  -9  -1   11.10   23.70
 -15   9   1   -8.10   26.70
   9  15   1   26.70   18.20
   9  15   1   38.10   21.20
  -9 -15   1   44.50   23.20
 -15   9   1   87.49   25.80
  15  -9   1   32.50   18.70
   9  15   1   55.09   27.80
  -9 -15   1   15.30   18.10
 -15   9   1   -3.50   12.90
 -15   9   1   -4.30   14.30
  -9 -15   1   44.80   21.30
 -15  10  -1   15.10   18.50
  10  15  -1   12.70   20.70
 -15  10  -1   63.89   35.60
  10  15  -1   12.60   22.30
 -10 -15  -1   44.40   22.50
 -15  10  -1   13.20   18.00
 -15  10  -1   -8.20   13.50
  15 -10  -1   28.80   25.30
 -15  10   1  -27.60   13.50
 -15  10   1   12.20   21.00
 -10 -15   1    7.50   18.90
 -10 -15   1   -3.60   15.40
  10  15   1   -7.00   14.30
 -10 -15   1    1.40   29.70
  10  15   1   -4.30   20.00
 -15  10   1   62.29   42.80
 -15  10   1   32.60   23.40
  10  15   1  -17.80   14.50
  15 -10   1    9.10   16.40
 -15  11  -1  293.87   67.09
  11  15  -1  257.97   65.19
 -11 -15  -1  341.57   69.19
 -15  11  -1  342.97   67.79
  15 -11  -1  394.66   73.29
  11  15  -1  242.98   70.39
  11  15  -1  183.98   66.89
 -15  11  -1  211.28   67.89
 -15  11  -1  412.96   87.29
 -11 -15  -1  286.77   66.59
 -11 -15   1  258.57   70.39
  11  15   1  377.66   73.29
  11  15   1  166.08   66.59
  11  15   1  362.76   66.49
 -11 -15   1  315.77   67.39
 -15  11   1  140.79   63.89
  15 -11   1  235.28   62.19
 -11 -15   1  355.96   67.79
 -15  11   1  200.08   80.79
 -15  12  -1   15.10   24.80
 -12 -15  -1   12.00   21.20
  15 -12  -1   16.10   22.80
 -12 -15  -1   56.39   29.00
  12  15  -1   36.90   26.00
 -15  12  -1   -0.60   15.50
 -15  12  -1   14.80   21.40
  12  15  -1   26.60   28.10
 -15  12  -1  -39.30   20.70
  12  15  -1    3.90   18.20
  15 -12  -1   -9.10   18.70
 -12 -15   1    6.20   18.10
 -15  12   1    4.90   20.00
 -15  12   1   21.40   37.50
 -12 -15   1   -2.70   16.40
 -12 -15   1   16.00   20.00
  15 -12   1   15.10   18.60
  12  15   1   36.80   26.60
 -15  12   1   17.90   23.20
  12  15   1   -5.50   14.80
  12  15   1  -11.00   17.80
 -15  13  -1  -18.10   27.70
 -15  13  -1    3.80   17.50
 -15  13  -1  -11.60   19.50
  15 -13  -1   -8.90   16.60
  13  15  -1    0.40   19.50
  15 -13  -1   63.09   31.80
  13  15  -1   25.70   25.40
 -13 -15  -1  -10.50   15.70
 -13 -15  -1    3.80   20.20
  13  15  -1    7.50   21.80
 -13 -15   1   -7.90   16.90
 -15  13   1   20.80   26.90
 -15  13   1  -30.00   29.20
  13  15   1   42.90   22.60
 -13 -15   1   13.90   20.40
 -15  13   1    3.70   20.40
  13  15   1    6.70   22.00
  13  15   1   67.19   31.30
  15 -13   1    9.00   19.90
 -13 -15   1   26.40   22.90
  15 -13   1   17.90   18.00
  14  15  -1   24.60   21.50
  14  15  -1    7.60   22.80
 -14 -15  -1   -9.90   15.20
 -15  14  -1    2.40   22.10
  15 -14  -1   21.00   25.90
 -15  14  -1   69.89   44.00
 -15  14  -1    6.50   22.60
 -14 -15  -1   13.80   22.80
 -15  14  -1  -37.40   27.40
  15 -14  -1  -26.80   18.90
  14  15  -1  -13.40   20.60
  15 -14   1   -9.80   15.80
 -15  14   1   -6.60   23.00
 -15  14   1  -26.30   16.70
 -14 -15   1    5.40   20.60
 -14 -15   1   -9.00   16.60
  14  15   1   -1.90   22.20
  14  15   1    2.10   20.40
 -15  14   1   63.89   49.50
 -14 -15   1   17.90   23.20
  14  15   1   -3.10   16.70
  15  15  -1   13.80   20.60
 -15  15  -1   16.50   21.20
  15  15  -1  -13.90   16.50
 -15  15  -1    7.30   26.40
 -15  15  -1   -9.10   30.50
 -15  15  -1   40.40   37.30
  15 -15  -1   43.40   29.70
 -15  15   1   15.50   24.40
 -15  15   1   26.90   43.10
  15  15   1  -16.90   18.80
 -15 -15   1  -34.60   29.30
 -15  15   1    0.00   24.90
 -15 -15   1  -22.50   14.90
  15 -15   1  -25.30   16.00
 -15  16  -1   46.90   39.40
 -15  16  -1    5.10   22.40
 -15  16  -1   18.90   37.90
  16  15  -1   -7.10   22.60
 -16 -15  -1   68.59   36.50
  16  15  -1   -7.10   21.30
 -15  16  -1   53.99   29.20
  16  15   1   53.49   31.50
 -15  16   1  -12.10   23.40
 -15  16   1   19.00   27.00
 -16 -15   1   30.50   25.60
 -15  16   1   -0.50   42.90
 -16 -15   1   -9.70   27.60
 -16 -14  -1  565.44  126.99
 -14  16  -1  471.85  122.69
  16  14  -1  536.05  122.49
 -14  16  -1  602.34  152.68
 -14  16  -1  227.78  140.29
  14 -16  -1  601.54  125.19
 -14  16  -1  661.93  130.19
  16  14  -1  648.44  123.19
 -16 -14   1  747.53  132.29
 -16 -14   1  610.54  121.49
 -14  16   1  703.63  141.49
  16  14   1  560.94  122.99
  14 -16   1  625.94  123.09
 -14  16   1  304.97  123.79
 -14  16   1  481.95  123.79
  16  13  -1   27.60   22.20
 -16 -13  -1   30.00   25.80
 -13  16  -1   22.40   30.80
 -13  16  -1   51.89   28.20
  16  13  -1   57.09   30.70
 -13  16  -1   35.20   37.00
 -13  16  -1   13.80   24.90
  13 -16  -1  101.09   38.60
 -16 -13   1   58.49   28.50
 -13  16   1   22.80   27.70
 -13  16   1   83.99   34.70
  13 -16   1   21.70   24.90
 -16 -13   1  -21.50   22.40
  16  13   1   54.79   31.10
 -13  16   1    3.30   41.20
 -12  16  -1  108.69   39.30
 -12  16  -1   54.19   44.50
  12 -16  -1  239.28   49.90
  12 -16  -1  118.69   37.60
 -16 -12  -1  123.59   36.70
 -12  16  -1   56.29   39.20
  16  12  -1  120.69   41.00
  16  12  -1  101.39   36.30
 -12  16  -1   60.59   41.40
 -16 -12  -1  206.28   50.19
 -12  16   1   29.20   32.20
 -16 -12   1   36.20   29.90
  16  12   1  131.99   43.10
  16  12   1   83.49   31.70
  12 -16   1  172.78   44.00
 -16 -12   1  152.38   77.79
 -16 -12   1  167.78   43.40
 -12  16   1   90.79   50.19
  11 -16  -1  192.38   52.49
 -16 -11  -1  124.99   42.80
  11 -16  -1  120.59   39.80
  16  11  -1  109.39   37.90
 -11  16  -1  165.78   48.10
 -16 -11  -1  162.58   36.10
 -11  16  -1  139.39   50.09
 -11  16  -1   50.69   38.70
 -16 -11  -1  133.29   40.40
 -11  16  -1  183.78   49.80
  16  11  -1  173.18   44.80
 -16 -11   1  141.79   39.90
 -16 -11   1  173.48   41.90
  16  11   1  164.88   45.60
 -11  16   1   94.99   55.69
 -16 -11   1  101.99   47.00
  16  11   1   80.39   48.70
  11 -16   1  140.69   42.00
 -11  16   1   51.89   38.80
 -11  16   1   33.30   34.10
  16  11   1  142.49   35.10
  16  10  -1   48.00   28.60
 -10  16  -1   14.30   24.30
  16  10  -1   62.69   24.90
  16  10  -1   14.60   20.20
  10 -16  -1  142.49   36.90
  10 -16  -1   77.99   38.70
 -16 -10  -1   96.29   22.30
 -10  16  -1   76.99   34.00
 -16 -10  -1   41.90   26.30
 -10  16  -1   34.50   29.70
 -10  16  -1   76.89   25.60
 -10  16  -1   79.59   36.80
 -10  16   1   26.40   36.80
 -16 -10   1   45.90   26.60
  16  10   1  111.39   25.00
  16  10   1   25.70   26.70
 -10  16   1   10.60   24.50
 -10  16   1   56.79   31.40
 -16 -10   1   27.30   30.20
 -16 -10   1    2.10   21.00
  10 -16   1   86.79   28.80
  16  10   1   37.90   23.00
  10 -16   1   12.80   19.10
  -9  16  -1  203.78   49.10
  16   9  -1  255.17   46.10
 -16  -9  -1  137.29   49.50
  -9  16  -1  177.88   48.40
  -9  16  -1  146.09   47.90
   9 -16  -1  160.78   45.80
   9 -16  -1  264.87   59.49
  16   9  -1   99.89   35.40
 -16  -9  -1  116.79   36.00
  16   9  -1  147.79   46.10
  -9  16  -1   50.89   41.90
  16   9   1  191.98   42.50
  -9  16   1  266.67   66.89
  16   9   1  164.68   47.40
   9 -16   1  156.98   45.10
 -16  -9   1  176.78   45.10
   9 -16   1  156.78   37.30
  -9  16   1   41.60   37.50
 -16  -9   1  185.88   55.09
 -16  -9   1  210.18   46.10
  16   8  -1  456.95   88.29
 -16  -8  -1  342.07   87.89
  -8  16  -1  283.37   90.59
  -8  16  -1  430.16   88.79
 -16  -8  -1  396.56   81.29
  16   8  -1  406.56   87.99
  -8  16  -1  409.26   85.29
  16   8  -1  445.26   85.39
 -16  -8  -1  477.55   87.19
  -8  16  -1  449.86   88.89
   8 -16  -1  420.66   92.99
  -8  16   1  562.94  103.19
   8 -16   1  395.06   80.29
  16   8   1  432.36   88.89
  16   8   1  355.36   81.29
  -8  16   1  323.17   90.09
 -16  -8   1  415.56   99.39
  -8  16   1  184.28   84.69
   8 -16   1  363.86   86.69
 -16  -8   1  346.57   84.49
  -8  16   1  259.97   85.49
 -16  -7  -1   47.10   18.50
  -7  16  -1   24.10   25.70
  -7  16  -1   66.49   30.10
   7 -16  -1   49.99   33.80
 -16  -7  -1   51.19   27.90
  16   7  -1   10.50   15.00
  16   7  -1   42.60   21.90
 -16  -7  -1   57.59   25.00
  16   7  -1   40.10   14.80
   7 -16  -1   72.59   25.10
  16   7  -1   33.10   26.00
  -7  16  -1  125.59   36.50
  16   7  -1   22.90   21.60
  -7  16   1   -1.80   29.90
  -7  16   1   59.59   27.00
  16   7   1   46.40   20.90
  16   7   1   27.30   25.30
   7 -16   1   69.19   28.60
 -16  -7   1   36.60   20.60
   7 -16   1   43.70   17.70
  -7  16   1   38.30   26.50
 -16  -7   1   84.29   36.00
 -16  -7   1   54.69   25.40
  -7  16   1   45.70   29.70
   6 -16  -1    6.50   17.00
 -16  -6  -1  -14.00    9.70
 -16  -6  -1    1.30   14.20
  16   6  -1    1.20   15.00
 -16  -6  -1   10.10   19.70
  16   6  -1  -18.20   12.90
  16   6  -1   33.60   17.10
  -6  16  -1  -10.40   17.50
  -6  16  -1   14.10   21.80
  -6  16  -1    6.20   18.00
   6 -16  -1   11.10   29.70
  16   6   1   -5.10   14.50
   6 -16   1    0.20   11.80
 -16  -6   1   17.40   22.40
 -16  -6   1   12.50   18.40
  16   6   1  -10.70   11.50
  -6  16   1    5.70   18.30
  -6  16   1   -4.60   15.50
  -6  16   1    2.90   16.30
   6 -16   1   18.30   18.00
 -16  -6   1   -5.30   13.60
  -6  16   1   34.10   32.30
 -16  -5  -1   21.70   15.20
   5 -16  -1   25.40   20.50
  16   5  -1   28.50   22.60
 -16  -5  -1   33.70   23.90
  16   5  -1   12.50   17.90
  -5  16  -1    9.20   18.60
   5 -16  -1   33.50   32.10
  -5  16  -1   22.30   22.50
  16   5  -1    7.00   15.80
  -5  16  -1   15.20   20.30
  -5  16   1   51.19   25.90
  16   5   1    8.10   11.00
  16   5   1   23.70   21.30
 -16  -5   1   14.60   16.90
   5 -16   1   34.40   17.20
 -16  -5   1    1.50   22.20
  -5  16   1   26.80   22.00
   5 -16   1   29.40   22.10
  -5  16   1   22.30   22.60
 -16  -5   1   20.20   19.60
  -4  16  -1   35.10   33.10
 -16  -4  -1  107.19   34.40
 -16  -4  -1  108.49   31.50
 -16  -4  -1   98.79   39.40
  -4  16  -1  157.08   41.90
  16   4  -1  135.99   41.00
  16   4  -1  145.89   37.70
   4 -16  -1  156.88   49.00
  -4  16  -1  197.08   49.00
 -16  -4   1   96.09   36.50
  16   4   1  143.49   41.00
   4 -16   1  102.39   31.60
   4 -16   1   88.69   35.70
 -16  -4   1  215.08   43.00
  -4  16   1  164.18   41.40
  -4  16   1   96.39   37.30
  -4  16   1   48.00   34.00
 -16  -4   1  148.09   47.20
 -16  -3  -1   22.20   14.00
  16   3  -1    1.50   16.20
  -3  16  -1   34.20   23.90
   3 -16  -1   38.40   22.60
  16   3  -1   12.50   16.90
   3 -16  -1   52.39   34.40
  -3  16  -1    8.30   20.10
  -3  16  -1    5.70   15.10
 -16  -3  -1   26.00   23.10
 -16  -3  -1   21.10   17.20
  -3  16   1  -13.50   14.60
  -3  16   1    8.30   17.50
 -16  -3   1   34.30   21.70
   3 -16   1   -1.50   14.80
   3 -16   1    1.00   14.20
  16   3   1   -0.40   15.40
 -16  -3   1   33.30   17.90
  -3  16   1  -18.30   13.70
 -16  -3   1   19.10   25.20
  -2  16  -1  137.89   42.80
  16   2  -1  132.99   41.30
 -16  -2  -1  161.08   44.90
 -16  -2  -1  205.38   41.00
 -16  -2  -1  227.28   39.80
   2 -16  -1  107.79   49.30
  16   2  -1  173.38   41.20
  -2  16  -1  177.18   47.10
  -2  16  -1  140.89   45.00
   2 -16  -1  148.79   43.20
   2 -16   1  167.18   40.40
  16   2   1  111.59   40.70
  -2  16   1  147.29   43.30
 -16  -2   1   82.29   44.50
  -2  16   1  212.78   47.80
 -16  -2   1  159.38   40.70
   2 -16   1   78.99   38.70
 -16  -2   1  123.49   41.30
  -2  16   1   47.00   36.30
   1 -16  -1  130.69   31.70
  -1  16  -1   18.20   22.20
 -16  -1  -1   68.09   22.70
 -16  -1  -1   13.90   21.20
  -1  16  -1   78.39   26.00
   1 -16  -1   40.10   34.20
  -1  16  -1   30.90   23.30
  16   1  -1   18.10   16.70
  16   1  -1   53.89   26.10
 -16  -1  -1   -6.90   12.20
 -16  -1   1   11.50   16.20
 -16  -1   1   -1.80   15.70
  -1  16   1   44.20   23.80
   1 -16   1  -14.70   13.20
  -1  16   1    0.40   13.80
  -1  16   1   29.50   23.70
   1 -16   1   35.60   20.00
   1 -16   1    8.60   20.60
  16   1   1   16.80   19.20
 -16  -1   1   20.70   26.10
  16   0  -1   14.40   19.30
   0  16  -1  -23.30   13.40
  16   0  -1   20.00   16.00
   0  16  -1   68.79   26.00
   0  16  -1    5.30   15.00
 -16   0  -1   16.40   15.30
   0 -16  -1    6.80   17.90
 -16   0  -1  -24.60   13.30
 -16   0  -1   44.90   17.70
   0 -16  -1   12.10   30.70
 -16   0   1  -14.60   19.70
   0  16   1    9.30   16.60
   0  16   1   42.20   26.60
   0 -16   1   10.50   16.70
   0  16   1   23.00   19.60
   0 -16   1  -13.70   12.70
 -16   0   1   10.90   18.90
   0 -16   1   15.90   21.10
 -16   0   1   12.50   16.60
  16   0   1    2.30   14.80
   1  16  -1    5.20   18.70
 -16   1  -1    2.30   18.20
 -16   1  -1    8.60   14.80
   1  16  -1  -14.20   15.80
   1  16  -1   59.19   29.40
 -16   1  -1   47.10   22.00
  -1 -16  -1   24.90   18.80
  16  -1  -1   33.30   22.40
  -1 -16  -1  -20.60   25.20
  -1 -16   1   23.10   20.20
  -1 -16   1   27.80   18.30
  -1 -16   1   17.30   11.50
 -16   1   1   13.00   27.30
   1  16   1   14.80   16.50
 -16   1   1   14.80   20.60
  16  -1   1   18.20   18.20
 -16   1   1   42.10   19.80
  -1 -16   1   -0.90   20.20
   1  16   1   -0.70   15.10
   1  16   1   27.30   22.30
 -16   2  -1   15.30   15.70
 -16   2  -1   -7.90    7.70
  -2 -16  -1   -9.80   26.20
 -16   2  -1  -10.40   16.00
   2  16  -1    6.20   19.40
   2  16  -1   -8.90   17.50
  16  -2  -1   -4.40   18.90
 -16   2  -1   -7.70   13.90
   2  16  -1    2.10   13.30
  -2 -16  -1   16.20   18.30
   2  16   1    1.80   14.80
  16  -2   1  -15.50   11.60
 -16   2   1   16.50   19.10
  16  -2   1    3.90   15.10
 -16   2   1   -1.30   14.80
  -2 -16   1   -4.70    9.00
  -2 -16   1  -22.20    9.60
 -16   2   1    4.10   14.50
 -16   2   1  -20.20   20.30
  -2 -16   1  -10.10   11.40
   2  16   1    2.40   19.10
   2  16   1  -10.30   11.20
 -16   3  -1    9.30   13.30
  16  -3  -1   75.89   29.20
 -16   3  -1   38.00   20.30
  -3 -16  -1   23.60   19.20
 -16   3  -1   62.59   24.00
   3  16  -1   58.89   32.10
 -16   3  -1   43.00   30.50
   3  16  -1    4.90   19.00
   3  16  -1    8.10   16.90
  -3 -16  -1   50.99   35.20
 -16   3   1   17.00   25.90
 -16   3   1   28.00   22.40
  -3 -16   1   33.60   21.20
  16  -3   1   91.29   25.00
   3  16   1  -11.50   15.10
 -16   3   1   57.49   28.50
  -3 -16   1   49.30   17.50
 -16   3   1   58.69   25.00
   3  16   1   30.20   20.50
  16  -3   1   31.70   19.40
  -3 -16   1   34.90   21.00
   3  16   1   21.40   20.60
 -16   4  -1   29.10   14.70
   4  16  -1   28.10   24.20
  -4 -16  -1   59.99   24.80
  16  -4  -1   36.20   25.80
   4  16  -1   76.89   29.70
 -16   4  -1   26.30   25.80
 -16   4  -1   13.50   14.70
 -16   4  -1   32.80   19.20
 -16   4  -1   95.89   26.70
   4  16  -1   21.80   17.90
   4  16   1   49.60   20.90
   4  16   1   99.49   32.80
 -16   4   1   11.30   21.20
 -16   4   1   11.40   16.40
  -4 -16   1   24.90   16.20
  -4 -16   1   -7.70   12.80
 -16   4   1  103.69   43.70
  16  -4   1   16.00   19.50
  16  -4   1   25.60   20.40
 -16   4   1   18.30   12.70
   4  16   1   23.50   20.00
 -16   4   1   18.00   19.10
  -4 -16   1   43.60   23.10
   5  16  -1    6.80   17.30
  -5 -16  -1   20.70   19.70
 -16   5  -1   38.60   23.40
 -16   5  -1   32.10   20.00
 -16   5  -1   29.80   15.20
 -16   5  -1   20.10   22.50
  16  -5  -1    2.00   18.60
 -16   5  -1    6.90   13.30
   5  16  -1   18.70   20.30
   5  16  -1   59.39   29.00
  16  -5   1  -15.50   13.90
   5  16   1   40.80   20.70
   5  16   1   10.40   20.60
  -5 -16   1   -2.10   11.70
 -16   5   1   30.50   20.10
 -16   5   1   -7.30   18.10
  -5 -16   1    0.10   14.60
 -16   5   1   -9.20   29.20
 -16   5   1    4.10   12.60
  16  -5   1   36.10   19.90
   5  16   1   14.20   16.30
 -16   5   1   54.29   23.70
  -5 -16   1    3.20   17.10
 -16   6  -1   12.30   15.10
 -16   6  -1   18.70   18.00
 -16   6  -1   43.10   28.10
 -16   6  -1   27.30   17.30
  16  -6  -1   12.50   24.20
  -6 -16  -1   19.00   18.90
   6  16  -1   -5.60   21.20
   6  16  -1    9.80   21.60
   6  16  -1    6.80   16.90
 -16   6  -1   20.80   18.30
  -6 -16   1   35.80   23.20
  16  -6   1   20.40   19.20
  -6 -16   1   14.10   18.90
 -16   6   1   25.60   21.50
 -16   6   1   11.60   19.90
 -16   6   1   33.20   19.40
 -16   6   1   15.20   15.70
   6  16   1   37.60   21.60
  -6 -16   1   45.90   20.40
   6  16   1    3.40   14.40
   6  16   1   46.00   26.60
 -16   6   1   -7.30   28.00
 -16   7  -1  -13.30   12.10
 -16   7  -1    9.50   15.90
   7  16  -1    5.40   13.60
 -16   7  -1  -10.00   12.50
  16  -7  -1  -19.40   15.80
  -7 -16  -1   32.00   13.90
 -16   7  -1    4.60   24.20
   7  16  -1   25.10   24.60
   7  16  -1   31.60   26.40
 -16   7   1   -3.80   12.40
   7  16   1    5.40   17.20
  16  -7   1   12.20   16.10
  -7 -16   1   43.40   21.60
   7  16   1   -9.40   16.10
 -16   7   1    5.40   30.40
 -16   7   1   -0.30   15.50
   7  16   1   12.10   17.90
  -7 -16   1   15.00   16.80
 -16   7   1    3.30   14.80
  -7 -16   1  -19.20   11.90
  16  -8  -1   10.70   23.50
   8  16  -1   26.80   22.20
 -16   8  -1   24.60   20.10
 -16   8  -1   28.10   29.50
 -16   8  -1   17.40   17.50
   8  16  -1   15.90   20.80
   8  16  -1   19.90   26.40
 -16   8  -1   25.10   20.90
   8  16   1    7.50   18.50
   8  16   1   56.69   23.40
  16  -8   1   43.40   24.30
 -16   8   1   -8.00   15.80
   8  16   1   18.70   24.30
 -16   8   1   47.10   24.20
  -8 -16   1   43.50   22.40
 -16   8   1    3.10   15.00
  -8 -16   1  -17.30   14.20
  -8 -16   1   37.80   23.40
 -16   8   1   36.10   37.60
 -16   9  -1   55.39   26.30
  -9 -16  -1   10.70   13.30
   9  16  -1  -11.10   18.50
 -16   9  -1  -20.40   14.00
  16  -9  -1   47.60   29.00
   9  16  -1   10.90   22.80
  -9 -16  -1  -18.00   10.70
 -16   9  -1   34.60   30.60
   9  16  -1   15.50   21.80
  -9 -16   1   -6.40   14.70
  -9 -16   1   35.80   23.70
   9  16   1   42.40   22.70
  -9 -16   1   -8.30   12.60
 -16   9   1   19.00   22.00
 -16   9   1   10.20   17.40
   9  16   1  -29.20   12.70
   9  16   1  -17.60   22.00
  16  -9   1   -7.20   14.40
 -16   9   1   15.20   35.00
  10  16  -1   29.30   26.60
  10  16  -1   37.50   28.30
 -16  10  -1    2.80   17.70
 -16  10  -1   36.70   32.40
 -10 -16  -1   28.60   16.90
 -10 -16  -1   28.90   23.60
 -16  10  -1   47.20   25.50
  16 -10  -1   -9.00   18.40
 -10 -16  -1   -0.40   16.70
  10  16   1   50.39   30.60
 -10 -16   1    4.10   19.10
  16 -10   1   12.10   19.30
 -16  10   1   15.80   21.40
 -16  10   1   54.49   26.20
 -10 -16   1   27.70   20.20
  10  16   1   36.60   22.70
 -16  10   1   28.80   40.50
 -10 -16   1   26.40   23.70
  10  16   1   41.90   30.20
 -11 -16  -1   20.40   20.00
  11  16  -1    5.10   23.50
 -11 -16  -1   -1.20   10.90
 -16  11  -1  -16.40   16.00
  11  16  -1  -17.60   16.00
 -16  11  -1   24.90   22.40
  11  16  -1  -15.10   18.60
 -11 -16  -1  -36.90   11.50
 -16  11  -1   17.10   20.80
  16 -11  -1   -8.30   21.50
 -16  11  -1   36.40   35.40
  11  16   1    0.80   16.70
 -16  11   1    6.20   20.70
  11  16   1  -11.40   19.70
  11  16   1   -8.20   15.70
 -16  11   1    5.30   19.00
  16 -11   1  -20.10   11.60
 -11 -16   1   10.20   19.20
 -16  11   1   25.90   36.50
 -11 -16   1  -12.20   17.10
 -11 -16   1   -5.60   16.50
  16 -12  -1    9.60   23.60
 -16  12  -1   50.29   28.80
 -12 -16  -1   -8.70   16.10
  12  16  -1   20.00   26.00
 -12 -16  -1   22.10   26.40
 -16  12  -1   71.49   29.20
 -16  12  -1   -7.50   19.00
 -12 -16  -1   13.60   14.40
  12  16  -1    1.50   22.40
 -16  12  -1   -2.10   29.50
  12  16  -1   32.60   24.60
  12  16   1   34.60   29.40
 -12 -16   1   15.90   23.50
 -12 -16   1   58.69   31.70
 -12 -16   1   25.50   23.80
 -16  12   1   70.69   53.69
 -16  12   1   51.69   28.80
  12  16   1   -2.10   16.70
  16 -12   1   29.40   22.90
 -13 -16  -1  -12.30   18.30
  13  16  -1   53.69   33.00
  13  16  -1   30.10   22.40
  13  16  -1   -1.80   24.50
 -16  13  -1   18.80   23.60
 -16  13  -1   37.40   36.00
 -16  13  -1    0.90   16.60
 -13 -16  -1   12.30   21.50
 -16  13  -1   12.40   21.10
  16 -13  -1   18.20   26.70
  13  16   1  -19.70   19.60
  16 -13   1    2.70   20.70
  13  16   1   21.00   27.90
 -13 -16   1    5.00   28.60
 -13 -16   1   26.00   27.10
  13  16   1   25.40   20.90
 -16  13   1   34.90   23.70
 -13 -16   1    1.20   18.50
 -16  13   1   19.20   43.00
 -16  13   1    4.20   23.40
  14  16  -1   53.59   29.70
 -14 -16  -1  119.29   40.90
 -16  14  -1   45.90   32.80
  16 -14  -1  147.39   44.40
  14  16  -1    2.50   23.80
 -16  14  -1   56.79   46.70
 -16  14  -1   48.10   29.40
 -16  14  -1   78.59   48.30
 -14 -16   1   54.19   34.70
  14  16   1   71.69   36.70
 -16  14   1   75.19   33.10
 -14 -16   1   52.49   28.20
  14  16   1   29.10   31.90
 -16  14   1   14.70   44.20
 -16  14   1   16.60   28.90
  15  16  -1   30.30   28.90
 -16  15  -1   -4.70   17.50
 -16  15  -1   88.19   36.90
  16 -15  -1   32.20   28.50
 -16  15  -1  -13.80   29.60
 -16  15  -1    8.00   21.40
 -15 -16  -1   -2.70   20.70
  15  16  -1  -12.80   18.90
 -15 -16   1    9.80   21.50
 -16  15   1   22.80   27.50
 -16  15   1   13.40   25.60
  15  16   1  -15.60   20.40
 -16  15   1  -24.70   38.70
 -15 -16   1   23.30   31.10
 -16  16  -1   35.00   36.50
 -16  16  -1   70.99   42.10
  16  16  -1  145.09   47.00
 -16 -16  -1  101.79   44.70
 -16  16  -1   65.69   39.10
  16  16  -1   97.69   41.00
 -16  16   1   94.79   73.69
 -16 -16   1  289.57   78.99
 -16  16   1  156.18   49.40
  16  16   1   96.79   42.80
 -16  16   1  189.18   74.39
 -16  17  -1   47.40   31.50
  17  16  -1   31.30   29.60
 -16  17  -1   16.20   32.30
  17  16  -1   45.80   30.30
 -16  17  -1   32.70   27.00
 -17 -16  -1   18.90   27.20
 -17 -16   1    0.80   38.00
 -16  17   1  -56.59   34.10
 -16  17   1  -26.80   16.70
 -17 -15  -1   -1.90   26.20
 -15  17  -1   33.80   29.80
  17  15  -1   15.70   26.30
 -15  17  -1   32.20   25.80
 -15  17  -1   27.50   34.10
  17  15  -1   29.50   23.10
 -15  17   1  -19.80   17.30
 -15  17   1   47.00   51.99
 -15  17   1   55.29   34.20
 -17 -15   1  -12.50   27.70
  17  15   1  104.29   36.60
  17  14  -1    2.70   26.30
 -17 -14  -1   51.29   35.10
 -14  17  -1   45.00   31.70
 -14  17  -1   60.19   33.00
  17  14  -1  127.99   35.30
 -14  17  -1   20.20   28.30
 -17 -14   1   54.19   46.10
 -14  17   1   71.19   41.90
  17  14   1   24.60   26.70
 -17 -14   1   69.19   41.20
 -14  17   1  103.69   57.69
 -14  17   1   -8.60   22.30
 -13  17  -1  329.57   74.59
  17  13  -1  197.18   58.59
 -13  17  -1   98.39   59.49
 -13  17  -1  319.57   70.39
  17  13  -1  292.37   65.29
 -17 -13  -1  120.29   59.99
  13 -17   1  207.38   60.69
 -17 -13   1  202.58  109.59
  17  13   1  395.96   75.99
 -13  17   1  206.98   81.39
 -17 -13   1  308.87   59.49
 -13  17   1  237.68   62.89
 -13  17   1   77.29   57.89
 -17 -12  -1  121.19   49.10
 -12  17  -1  107.19   51.09
 -12  17  -1  105.39   54.99
  12 -17  -1  174.88   52.29
 -17 -12  -1  253.77   62.59
 -12  17  -1   36.00   45.20
  17  12  -1  173.48   49.00
  17  12  -1  230.98   56.79
 -12  17  -1  155.18   50.69
  17  12   1  241.78   59.09
 -17 -12   1  177.88   59.09
 -12  17   1  345.87   78.59
  12 -17   1  156.68   49.40
 -17 -12   1  236.68   54.39
 -12  17   1  190.88   56.69
 -12  17   1  236.88   56.79
  11 -17  -1  208.48   66.39
 -11  17  -1  174.58   63.59
 -11  17  -1  226.48   62.99
 -17 -11  -1  141.09   55.89
 -11  17  -1  324.27   69.09
  17  11  -1  310.57   60.89
 -11  17  -1  145.39   59.69
  17  11  -1  258.67   64.19
  11 -17  -1  351.96   72.09
 -11  17   1  377.46   84.29
 -17 -11   1  188.98   58.19
 -17 -11   1  247.08   62.09
 -11  17   1  125.09   58.89
  11 -17   1  227.08   63.69
  17  11   1  255.17   67.29
 -11  17   1  233.88   63.19
  17  11   1  271.57   55.69
 -17 -11   1  220.08   69.59
 -11  17   1  257.17   67.09
 -10  17  -1  -19.80   20.40
 -17 -10  -1   -3.90   15.60
 -10  17  -1    1.00   26.30
 -17 -10  -1  -14.70   16.20
  10 -17  -1  -19.70   16.90
  17  10  -1   -9.30   15.70
 -10  17  -1  -14.00   20.20
  10 -17  -1   13.80   30.20
  17  10  -1   48.20   27.40
  10 -17   1   39.50   25.60
 -10  17   1   43.70   38.90
 -10  17   1   -6.50   18.80
 -17 -10   1   15.40   19.80
 -17 -10   1   10.00   20.90
 -17 -10   1   -9.30   24.30
 -10  17   1  -25.30   30.30
 -10  17   1   20.20   25.10
  17  10   1   15.70   22.70
  -9  17  -1  121.89   39.20
  17   9  -1   67.99   26.30
  17   9  -1   95.29   38.60
  -9  17  -1   65.89   33.70
 -17  -9  -1   92.59   27.60
  -9  17  -1  124.89   39.00
   9 -17  -1  161.08   40.70
 -17  -9  -1  178.58   48.70
   9 -17  -1   70.59   40.30
  17   9  -1  140.59   38.10
 -17  -9  -1   64.39   32.20
  -9  17  -1   91.09   49.40
 -17  -9   1   55.19   32.30
   9 -17   1   90.29   36.60
 -17  -9   1   72.89   31.90
  -9  17   1   38.80   32.20
  17   9   1  103.59   37.50
  -9  17   1   52.79   43.70
  -9  17   1   76.69   38.30
 -17  -8  -1  -29.10   12.00
   8 -17  -1  -27.50   16.40
 -17  -8  -1   10.80   23.80
  -8  17  -1  -12.50   16.50
  17   8  -1   -0.90   17.30
  17   8  -1  -15.60   16.70
  -8  17  -1   39.90   26.90
  17   8  -1    4.20   13.70
 -17  -8  -1    9.30   13.70
   8 -17  -1   -6.00   26.70
 -17  -8   1    8.00   21.00
  -8  17   1   49.80   39.10
  -8  17   1  -17.20   17.10
  -8  17   1    1.10   20.70
   8 -17   1   -6.00   17.30
 -17  -8   1  -14.90   14.80
  17   8   1    5.20   23.30
 -17  -8   1   44.80   23.20
  -8  17   1    1.50   21.40
  17   7  -1  333.97   78.79
  -7  17  -1  340.77   80.49
   7 -17  -1  408.36   82.39
  17   7  -1  297.27   81.99
 -17  -7  -1  372.36   75.49
  17   7  -1  442.46   82.29
 -17  -7  -1  340.67   91.79
   7 -17  -1  311.87   85.89
  -7  17  -1  383.86   90.29
  -7  17  -1  226.78   84.79
 -17  -7   1  237.08   85.19
 -17  -7   1  392.36   79.09
  -7  17   1  344.37   81.79
   7 -17   1  343.17   80.89
   7 -17   1  349.17   73.09
  17   7   1  422.16   84.49
  -7  17   1  450.55   96.89
  -7  17   1  262.67   81.29
 -17  -7   1  421.36   81.69
  -7  17   1  255.27   80.09
  17   7   1  323.47   73.89
   6 -17  -1   29.20   16.40
  -6  17  -1  -12.30   17.20
 -17  -6  -1   49.10   17.80
  17   6  -1   39.40   20.60
  -6  17  -1   21.20   26.00
 -17  -6  -1   19.60   17.70
 -17  -6  -1   33.70   25.50
   6 -17  -1  -35.10   21.20
  17   6  -1    4.30   19.20
  -6  17  -1   34.00   21.90
  -6  17   1    6.10   20.00
  -6  17   1   -6.00   19.70
  -6  17   1   30.10   20.90
   6 -17   1   18.80   14.70
 -17  -6   1   14.50   19.90
  17   6   1    9.20   20.10
 -17  -6   1   14.10   25.00
  17   6   1   12.20   13.00
   6 -17   1  -10.20   14.90
 -17  -6   1   16.30   17.30
  -5  17  -1   22.00   23.00
   5 -17  -1  -34.50   19.90
  17   5  -1    5.50   18.30
  17   5  -1   19.70   17.90
  17   5  -1   22.60   22.20
  -5  17  -1   57.69   24.80
   5 -17  -1   18.40   16.10
  -5  17  -1   -7.00   14.00
 -17  -5  -1   18.50   14.90
 -17  -5  -1  -18.90   13.40
  -5  17   1  -13.70   16.90
   5 -17   1    7.10   14.90
  -5  17   1   -6.60   14.70
   5 -17   1    4.20   18.50
 -17  -5   1    6.90   22.90
 -17  -5   1  -13.30   12.10
  17   5   1  -11.90   17.20
  -5  17   1   -3.60   16.10
 -17  -5   1    5.50   16.60
   4 -17  -1   14.30   19.00
  17   4  -1   27.10   20.90
  17   4  -1   34.60   23.20
  -4  17  -1   16.20   18.90
 -17  -4  -1   31.30   25.20
 -17  -4  -1  -14.90   11.90
 -17  -4  -1   45.70   19.30
  -4  17  -1   10.20   19.70
   4 -17  -1    9.90   29.30
  -4  17  -1   56.99   24.80
   4 -17   1   20.40   17.20
 -17  -4   1   14.10   19.50
  -4  17   1   10.70   18.30
  17   4   1   -6.40   17.10
  -4  17   1   49.50   25.30
 -17  -4   1   -1.20   13.80
  -4  17   1   18.50   25.00
   4 -17   1   22.20   19.80
 -17  -4   1   10.80   23.60
  17   3  -1   22.90   20.70
  -3  17  -1   -9.40   18.40
 -17  -3  -1   29.10   17.60
 -17  -3  -1   29.90   24.60
   3 -17  -1   26.70   28.80
  17   3  -1   17.10   23.80
   3 -17  -1   23.60   21.60
 -17  -3  -1    8.60   17.80
  -3  17  -1   41.00   24.40
  -3  17  -1   12.30   18.90
   3 -17   1   48.50   21.40
  -3  17   1   78.69   27.90
  -3  17   1    1.00   14.60
 -17  -3   1   57.39   27.80
  17   3   1   11.00   19.80
 -17  -3   1   -1.20   19.20
  -3  17   1   -3.80   18.50
   3 -17   1   -4.70   13.20
 -17  -3   1   23.40   18.80
 -17  -2  -1   56.99   23.50
  -2  17  -1    7.60   16.20
  -2  17  -1   38.60   28.10
  -2  17  -1   17.60   25.60
 -17  -2  -1   26.80   17.90
   2 -17  -1   93.49   27.80
  17   2  -1   20.30   18.80
  17   2  -1    7.00   20.40
 -17  -2  -1   19.30   25.00
   2 -17  -1   -3.70   29.70
 -17  -2   1   -4.60   22.30
  -2  17   1   34.00   25.00
 -17  -2   1   35.00   21.60
   2 -17   1   -2.60   17.00
  17   2   1   47.90   26.20
  -2  17   1   54.69   26.60
  -2  17   1    9.60   17.10
 -17  -2   1   43.60   24.00
   2 -17   1   15.10   19.10
  -1  17  -1  358.96   88.89
  -1  17  -1  167.18   77.99
  -1  17  -1  307.07   78.49
  17   1  -1  367.96   79.29
   1 -17  -1  520.65   91.69
  17   1  -1  308.07   84.29
 -17  -1  -1  411.76   79.59
   1 -17  -1  412.16   80.29
 -17  -1  -1  427.56   84.69
   1 -17   1  341.67   78.79
   1 -17   1  395.76   77.59
  -1  17   1  325.97   79.29
 -17  -1   1  383.56   94.99
 -17  -1   1  342.07   79.89
  17   1   1  324.57   80.19
  -1  17   1  373.16   80.89
  -1  17   1  235.48   78.89
   0  17  -1  588.94  120.19
   0  17  -1  523.25  115.29
   0  17  -1  388.06  117.89
 -17   0  -1  507.35  115.89
  17   0  -1  553.44  115.89
  17   0  -1  666.73  120.99
 -17   0  -1  483.45  119.29
 -17   0  -1  628.44  115.79
   0 -17  -1  597.04  124.79
   0 -17  -1  634.54  119.79
   0  17   1  551.34  116.59
 -17   0   1  619.54  119.59
   0 -17   1  548.35  117.29
  17   0   1  544.75  117.79
   0 -17   1  486.55  114.09
   0  17   1  488.85  116.09
   0  17   1  340.57  118.89
   0 -17   1  520.95  116.09
 -17   0   1  674.33  117.69
 -17   0   1  521.65  125.79
   1  17  -1  531.35  109.69
 -17   1  -1  530.45  108.09
   1  17  -1  527.25  112.59
  -1 -17  -1  622.34  119.09
  17  -1  -1  417.26  109.99
  -1 -17  -1  513.55  109.79
 -17   1  -1  491.45  108.59
 -17   1  -1  508.35  113.79
  -1 -17   1  452.35  108.19
  -1 -17   1  567.74  109.39
 -17   1   1  463.35  107.59
  -1 -17   1  456.85  108.09
  17  -1   1  549.74  111.09
 -17   1   1  556.34  111.69
   1  17   1  526.85  110.49
   1  17   1  390.16  109.29
  -1 -17   1  543.25  103.19
 -17   1   1  513.55  119.99
   1  17   1  449.16  107.99
   2  17  -1   17.90   26.50
 -17   2  -1   37.50   27.80
  -2 -17  -1   16.00   24.30
   2  17  -1   27.00   27.50
 -17   2  -1   88.89   26.20
 -17   2  -1   58.39   25.20
 -17   2  -1   27.90   21.10
   2  17  -1   66.09   27.20
  17  -2  -1  130.29   35.70
  -2 -17  -1   66.29   43.20
  -2 -17   1   25.30   21.80
 -17   2   1   32.50   25.90
  17  -2   1   34.20   23.80
  -2 -17   1   82.89   20.70
 -17   2   1   44.60   24.50
  17  -2   1   35.60   22.70
   2  17   1  126.09   34.00
  -2 -17   1   60.49   26.70
 -17   2   1   44.80   25.90
   2  17   1   29.00   25.90
  -2 -17   1   54.89   29.40
   2  17   1   22.50   21.80
 -17   2   1   23.60   33.90
  17  -3  -1  539.75  110.19
 -17   3  -1  529.75  111.89
   3  17  -1  500.25  107.29
  -3 -17  -1  674.73  118.59
 -17   3  -1  446.66   99.09
  -3 -17  -1  517.85  108.39
   3  17  -1  401.16  109.39
   3  17  -1  470.75  109.49
 -17   3  -1  528.05  107.09
 -17   3  -1  543.25  107.29
   3  17   1  333.77  110.59
  -3 -17   1  497.95  101.89
   3  17   1  632.64  109.79
  17  -3   1  418.86  106.79
 -17   3   1  599.64  119.59
  -3 -17   1  428.36  106.69
  17  -3   1  446.16  106.29
  -3 -17   1  494.15  106.39
 -17   3   1  571.84  107.89
   3  17   1  580.54  109.29
 -17   3   1  596.04  111.89
 -17   3   1  368.56  104.39
   4  17  -1    6.30   31.30
 -17   4  -1   90.29   27.60
  17  -4  -1   55.09   33.90
   4  17  -1   53.89   30.60
 -17   4  -1   95.39   27.10
   4  17  -1  107.19   39.10
 -17   4  -1   50.69   29.10
 -17   4  -1  171.78   48.30
  -4 -17  -1  179.88   41.70
 -17   4  -1  162.48   38.00
 -17   4   1  148.49   37.10
 -17   4   1   62.49   23.40
 -17   4   1  135.49   41.40
  -4 -17   1  138.49   30.40
  -4 -17   1  126.59   35.90
 -17   4   1  190.98   56.09
  17  -4   1   71.89   31.70
   4  17   1  116.09   35.90
  -4 -17   1   82.19   32.20
  17  -4   1  107.29   33.80
   4  17   1   51.49   33.30
   4  17   1  144.79   37.00
 -17   4   1  190.68   42.60
   5  17  -1  212.18   49.30
 -17   5  -1   76.79   43.00
   5  17  -1  185.08   46.20
  17  -5  -1  122.09   44.20
   5  17  -1   81.39   44.60
 -17   5  -1  125.59   35.50
  -5 -17  -1  123.99   41.30
 -17   5  -1  127.99   37.50
 -17   5  -1  196.68   45.90
 -17   5  -1  112.59   33.90
   5  17   1  234.98   49.40
 -17   5   1  152.88   58.49
  -5 -17   1  110.29   40.70
  -5 -17   1  282.87   44.70
 -17   5   1  168.08   42.10
 -17   5   1  215.68   47.30
   5  17   1  202.78   45.30
 -17   5   1   68.39   30.60
  17  -5   1  167.78   45.70
 -17   5   1  127.89   44.30
  -5 -17   1   93.59   41.10
  17  -5   1  145.69   41.00
   5  17   1   62.69   40.00
 -17   6  -1  121.49   31.00
 -17   6  -1    1.50   27.40
  17  -6  -1   39.30   27.80
   6  17  -1   93.29   34.90
   6  17  -1   52.19   25.00
 -17   6  -1   25.90   18.80
  -6 -17  -1   37.90   32.20
   6  17  -1   60.79   33.00
 -17   6  -1  102.79   38.80
 -17   6  -1   38.80   20.40
   6  17   1   28.70   21.40
 -17   6   1   24.70   18.10
   6  17   1   32.80   27.90
   6  17   1   38.40   24.60
  -6 -17   1   31.90   22.20
  -6 -17   1   44.80   22.00
 -17   6   1   79.09   25.80
 -17   6   1   93.59   32.70
 -17   6   1   -2.70   31.30
  17  -6   1   59.09   27.80
  -6 -17   1   41.90   24.70
 -17   6   1   22.20   21.10
 -17   7  -1    6.30   18.00
   7  17  -1  -22.30   20.40
  17  -7  -1   25.40   21.90
   7  17  -1   13.90   17.90
  -7 -17  -1   18.50   19.90
   7  17  -1   -2.40   18.90
 -17   7  -1   -4.30   13.60
 -17   7  -1  -23.80   10.00
 -17   7  -1   24.00   27.10
   7  17   1   15.50   18.50
 -17   7   1    8.40   34.40
   7  17   1   -8.70   12.00
   7  17   1  -17.40   18.90
 -17   7   1   19.60   25.10
  -7 -17   1   -0.30   20.00
  17  -7   1  -17.80   12.40
  -7 -17   1  -16.60   15.20
 -17   7   1  -25.50   11.90
  -7 -17   1    4.60   16.40
 -17   7   1   18.50   17.50
 -17   8  -1   29.80   32.70
   8  17  -1   24.00   27.40
   8  17  -1   -9.20   16.50
  17  -8  -1   16.70   24.90
   8  17  -1   41.10   26.90
 -17   8  -1  -12.90   17.10
 -17   8  -1   13.10   16.60
  -8 -17  -1   26.90   24.30
 -17   8   1   -0.60   15.50
  17  -8   1   57.19   24.80
  -8 -17   1   -0.50   16.40
  -8 -17   1  -12.00   12.60
   8  17   1   27.20   20.90
  -8 -17   1   11.70   17.60
   8  17   1   63.29   33.30
 -17   8   1   16.60   37.60
 -17   8   1   13.80   22.90
   8  17   1   22.80   23.70
   9  17  -1  -10.30   23.50
 -17   9  -1   28.70   21.20
 -17   9  -1    9.30   29.00
  -9 -17  -1   45.20   26.10
 -17   9  -1   13.70   19.40
  17  -9  -1    5.80   24.40
   9  17  -1   32.90   21.70
   9  17  -1    2.60   23.80
  -9 -17   1   20.80   23.50
   9  17   1  100.79   29.60
  -9 -17   1  105.59   31.60
 -17   9   1   60.49   24.00
   9  17   1  -10.90   20.00
  17  -9   1   16.00   19.70
 -17   9   1    0.30   34.70
 -17   9   1   -7.30   14.70
  -9 -17   1    9.20   18.80
   9  17   1   19.30   20.80
 -17  10  -1   12.50   32.60
 -10 -17  -1  -15.50   13.80
 -10 -17  -1    6.30   17.30
  10  17  -1    2.70   15.80
 -17  10  -1    7.30   19.70
 -17  10  -1  -15.80   17.10
 -10 -17  -1  -15.70    9.20
  10  17  -1   -1.40   24.00
  17 -10  -1  -11.10   20.10
  10  17  -1    7.40   23.40
 -17  10   1  -31.60   27.70
 -10 -17   1  -14.60   13.70
  10  17   1    2.50   17.70
 -17  10   1   -7.60   16.60
 -17  10   1  -24.60   14.20
  10  17   1   21.80   16.80
  10  17   1   -6.90   19.10
 -10 -17   1   -4.00   14.60
 -10 -17   1    1.90   18.90
  17 -10   1   35.60   20.70
 -11 -17  -1   25.50   26.90
 -11 -17  -1   34.10   19.00
  11  17  -1  110.09   39.80
 -17  11  -1   64.69   43.40
 -17  11  -1   41.60   28.40
  17 -11  -1   43.40   34.70
 -11 -17  -1   60.29   31.60
  11  17  -1   62.79   28.70
  11  17  -1   43.90   30.70
 -17  11  -1   -2.60   20.40
  11  17   1   39.50   29.70
 -11 -17   1   11.60   22.30
  17 -11   1  102.79   29.20
 -17  11   1   61.69   29.40
 -17  11   1   13.90   25.30
 -17  11   1   85.89   54.29
  11  17   1   75.29   29.80
 -11 -17   1   57.19   30.60
 -11 -17   1   19.80   24.30
  11  17   1   68.09   29.30
  12  17  -1  -19.10   19.10
  12  17  -1   -0.20   18.40
 -17  12  -1   28.60   38.60
 -17  12  -1   -9.70   18.70
  17 -12  -1   29.50   30.90
 -17  12  -1   24.30   23.50
 -17  12  -1   -0.80   19.00
 -12 -17  -1   19.80   43.40
  12  17  -1   -0.30   23.60
 -17  12   1   -8.00   20.80
 -12 -17   1  -12.40   19.00
  12  17   1    5.10   16.60
 -17  12   1   -1.80   38.80
  17 -12   1  -17.60   14.30
  12  17   1   -4.90   19.10
 -17  12   1   27.90   29.30
 -12 -17   1   30.20   23.50
  12  17   1   29.70   28.30
  17 -13  -1   31.10   30.20
 -17  13  -1   27.10   28.80
  13  17  -1   29.40   25.20
 -13 -17  -1   63.09   33.10
 -17  13  -1  -10.60   19.60
 -17  13  -1   39.80   36.50
 -17  13  -1   -0.50   18.30
  13  17  -1    6.40   28.80
  13  17  -1  -31.30   18.80
 -13 -17   1   33.70   24.10
  13  17   1    5.70   20.40
 -13 -17   1   62.19   33.40
  13  17   1   24.50   30.80
  13  17   1   -8.60   22.30
 -17  13   1   87.99   59.99
 -17  13   1   22.90   25.60
 -17  14  -1   21.70   42.30
 -17  14  -1   49.80   46.60
 -14 -17  -1  -15.00   19.60
  14  17  -1   31.20   24.00
 -17  14  -1    9.20   22.40
 -17  14  -1   12.10   21.80
  14  17  -1   30.60   28.90
 -14 -17   1    6.00   20.60
 -17  14   1  -31.10   35.20
 -17  14   1   69.29   30.10
  14  17   1   58.49   34.60
 -17  15  -1   48.30   46.60
 -15 -17  -1  -11.10   23.10
  15  17  -1  -15.80   20.10
  15  17  -1  -27.40   19.20
 -17  15  -1   29.00   26.30
 -17  15  -1   -4.10   22.20
 -17  15   1   44.00   49.90
 -17  15   1   -2.40   23.00
 -15 -17   1   13.00   27.00
  15  17   1   25.30   27.20
  16  17  -1   22.10   25.90
 -17  16  -1  -16.40   20.40
 -16 -17  -1   35.30   28.70
  16  17  -1    6.40   25.70
 -17  16  -1   28.40   29.50
 -17  16   1   64.39   32.80
  16  17   1   28.20   35.20
 -17  16   1  158.18   66.69
 -16 -17   1   16.00   31.00
  17  17  -1   -7.20   23.10
 -17 -17  -1  -17.20   25.60
 -17  17  -1  -12.20   24.90
 -17  17  -1   50.29   28.90
  17  17  -1   41.00   30.70
 -17 -17   1   -2.90   32.30
 -17  17   1   16.50   27.20
 -17  17   1  -13.00   53.09
  17  17   1   57.79   33.70
 -17  18  -1   -4.50   26.40
  18  17  -1   25.80   27.80
 -17  18  -1   24.40   31.70
 -18 -17  -1  -40.00   18.10
 -17  18   1   56.89   32.90
 -18 -17   1    0.60   38.70
 -17  18   1  -11.90   62.29
 -18 -16  -1   -1.10   22.50
 -16  18  -1    9.20   26.70
  18  16  -1   40.90   30.00
 -16  18  -1   50.49   33.40
 -16  18   1  -39.90   38.70
  18  16   1   28.50   28.70
 -16  18   1   75.39   30.10
 -18 -16   1   21.60   36.20
 -15  18  -1   32.60   29.50
  18  15  -1   26.10   22.60
 -18 -15  -1    6.70   25.80
  18  15  -1  -13.10   22.90
 -15  18  -1   18.90   33.70
 -15  18  -1   52.69   32.40
 -15  18   1   19.30   29.20
  18  15   1   13.50   32.00
 -15  18   1  -43.00   32.30
 -15  18   1   41.10   31.70
 -18 -15   1   31.80   38.40
  18  14  -1    6.10   21.40
 -18 -14  -1   11.60   26.20
 -14  18  -1   19.90   31.50
 -14  18  -1  -30.00   17.70
  18  14  -1   -7.40   21.60
 -14  18  -1  -11.30   22.40
 -14  18   1   16.50   24.10
 -14  18   1   52.09   35.40
  18  14   1   14.80   26.40
 -18 -14   1   19.90   33.40
 -14  18   1  -21.40   40.00
 -14  18   1  -24.00   15.60
 -13  18  -1   87.29   42.90
  18  13  -1   80.59   37.00
 -13  18  -1   53.59   36.20
 -18 -13  -1  113.89   44.80
 -13  18  -1  147.69   48.00
  18  13  -1  127.39   38.30
 -13  18   1   26.10   34.60
 -13  18   1   73.19   38.90
 -13  18   1   93.89   56.69
  18  13   1  216.88   53.19
 -18 -13   1   85.99   47.60
 -13  18   1   36.20   31.70
  18  12  -1   10.10   22.50
 -12  18  -1   47.60   28.20
  18  12  -1   36.60   25.40
 -12  18  -1  -22.70   19.80
 -12  18  -1   46.20   34.10
 -18 -12  -1   63.49   35.70
 -18 -12   1    0.20   19.00
 -12  18   1   32.20   45.90
 -12  18   1   35.60   33.00
 -18 -12   1    0.40   27.70
  18  12   1   24.50   26.70
 -12  18   1   29.60   26.30
  12 -18   1   -8.50   23.20
 -12  18   1  -12.00   23.40
 -18 -11  -1   94.99   39.30
 -11  18  -1  -15.80   20.80
  18  11  -1   -6.50   18.10
  18  11  -1  -13.20   16.20
 -11  18  -1   -2.20   25.40
 -11  18   1   -1.60   24.70
 -11  18   1    1.00   22.50
 -18 -11   1   -9.50   17.20
 -11  18   1  -55.69   28.40
  18  11   1   15.50   25.00
  11 -18   1    6.70   22.50
 -11  18   1   -1.40   20.00
 -18 -11   1  -23.00   21.90
  18  10  -1   18.80   25.70
 -18 -10  -1  109.59   38.20
 -18 -10  -1   98.79   26.90
 -10  18  -1   41.40   30.50
  10 -18  -1   54.19   39.20
 -10  18  -1   44.10   35.30
 -10  18  -1   87.89   34.60
  18  10  -1   42.30   24.90
 -18 -10   1  132.69   81.89
  10 -18   1   22.90   25.60
 -18 -10   1  108.89   34.20
  18  10   1   44.70   29.40
 -10  18   1  -19.50   36.70
 -10  18   1   41.40   28.00
 -10  18   1   46.10   30.80
 -10  18   1   60.99   34.50
  -9  18  -1   53.79   24.50
   9 -18  -1   33.00   20.60
  18   9  -1   29.80   22.00
  -9  18  -1   25.40   22.00
   9 -18  -1    8.60   29.20
 -18  -9  -1   47.40   23.60
  18   9  -1    9.40   24.60
  -9  18  -1   -3.40   22.90
 -18  -9   1   13.60   28.90
  -9  18   1    0.80   20.80
  -9  18   1  -42.40   26.90
  -9  18   1    9.80   24.30
   9 -18   1  -20.30   15.10
  18   9   1    8.60   20.00
 -18  -9   1  -35.70   12.00
 -18  -9   1    4.50   16.80
   8 -18  -1  262.37   68.39
 -18  -8  -1  225.68   67.59
  -8  18  -1  238.18   66.49
  18   8  -1  210.28   60.79
 -18  -8  -1  327.27   63.59
  -8  18  -1  189.68   67.59
  18   8  -1  280.97   67.09
   8 -18  -1  301.17   74.49
  -8  18   1  237.38   64.59
  -8  18   1   89.09   58.09
 -18  -8   1  303.47   59.99
  -8  18   1  375.96   81.19
 -18  -8   1  320.87   79.49
  -8  18   1  284.57   70.39
   8 -18   1  299.97   68.89
 -18  -8   1  187.38   60.59
  18   8   1  239.38   65.09
 -18  -7  -1    5.00   14.20
 -18  -7  -1    6.40   16.80
  -7  18  -1  -20.80   13.90
  -7  18  -1   29.00   30.50
 -18  -7  -1  -11.70   14.70
  18   7  -1   -2.40   18.80
   7 -18  -1   -9.50   15.30
   7 -18  -1    3.90   29.50
  18   7  -1   48.90   28.40
  -7  18  -1   -1.30   19.00
  18   7  -1    6.80   19.40
 -18  -7   1  -13.50   26.80
  18   7   1    8.00   21.20
   7 -18   1    4.40   19.80
 -18  -7   1    5.80   19.50
  -7  18   1   -5.80   21.20
  -7  18   1   34.40   24.60
  -7  18   1   -3.10   17.50
   6 -18  -1   27.30   34.50
   6 -18  -1   88.99   35.90
  18   6  -1   15.80   22.30
  -6  18  -1   68.29   32.30
  -6  18  -1    4.60   21.90
  18   6  -1   60.59   29.60
  -6  18  -1   22.70   28.20
 -18  -6  -1   46.50   28.60
 -18  -6  -1   84.39   24.20
 -18  -6  -1   98.49   28.30
  18   6  -1   81.89   33.10
   6 -18   1   74.89   47.30
 -18  -6   1   47.40   25.90
  -6  18   1   41.60   27.30
 -18  -6   1   33.70   39.20
  -6  18   1   44.40   28.30
 -18  -6   1   68.39   28.60
  -6  18   1   32.70   27.60
  18   6   1   70.49   32.20
   5 -18  -1  179.58   47.10
  18   5  -1  104.69   40.80
 -18  -5  -1  210.98   38.50
  -5  18  -1  158.38   44.80
  -5  18  -1  127.29   46.20
 -18  -5  -1  126.49   44.10
  18   5  -1  123.19   39.10
   5 -18  -1  176.58   53.49
  18   5   1  117.39   41.80
   5 -18   1  189.58   51.59
  -5  18   1   61.99   42.00
 -18  -5   1   56.49   37.30
  -5  18   1  150.88   44.70
 -18  -5   1  164.58   42.50
  -5  18   1   90.19   54.09
   4 -18  -1  101.29   55.89
   4 -18  -1  215.98   55.49
 -18  -4  -1  138.09   46.70
 -18  -4  -1  223.08   55.09
  18   4  -1  159.08   51.49
 -18  -4  -1  190.38   59.39
  -4  18  -1  282.07   53.69
  -4  18  -1  220.58   58.79
  -4  18  -1  204.68   58.89
  18   4  -1  114.39   49.80
  18   4   1  197.78   56.99
 -18  -4   1  297.37   55.79
  -4  18   1  334.87   58.29
  -4  18   1  300.77   67.99
 -18  -4   1  198.98   52.79
   4 -18   1  171.98   53.09
 -18  -4   1  203.48   65.89
   4 -18   1  243.18   52.19
  -4  18   1   75.29   48.60
   3 -18  -1   42.60   40.30
 -18  -3  -1   87.99   43.20
  -3  18  -1   45.60   33.40
  -3  18  -1   86.59   32.40
 -18  -3  -1   90.99   34.30
  -3  18  -1  190.48   46.20
  18   3  -1  117.39   34.70
   3 -18  -1   74.79   35.50
  18   3  -1   88.79   35.10
 -18  -3   1  103.19   37.90
  -3  18   1  125.79   36.70
 -18  -3   1   55.89   40.80
  18   3   1  124.39   37.80
   3 -18   1  105.29   31.70
  -3  18   1   63.39   36.70
 -18  -3   1  105.69   33.00
   3 -18   1   81.29   31.90
  -3  18   1  132.99   38.10
  -2  18  -1  223.98   62.39
  18   2  -1  203.38   58.59
 -18  -2  -1  222.78   66.49
  18   2  -1  267.97   63.59
   2 -18  -1  338.37   64.19
   2 -18  -1  237.08   69.49
 -18  -2  -1  267.07   56.09
  -2  18  -1  198.88   56.59
 -18  -2  -1  207.38   56.79
  -2  18  -1   75.09   55.29
 -18  -2   1  407.66   63.69
  18   2   1  209.38   58.69
  -2  18   1  299.07   65.89
   2 -18   1  251.37   55.79
 -18  -2   1  150.68   63.99
 -18  -2   1  270.57   57.49
   2 -18   1  151.08   54.09
  -2  18   1  252.67   62.29
  -2  18   1  177.28   61.69
  -1  18  -1   28.40   24.60
  -1  18  -1   13.50   17.10
  18   1  -1    7.70   29.90
 -18  -1  -1   23.40   18.80
   1 -18  -1   38.00   36.50
   1 -18  -1   -8.80   16.70
 -18  -1  -1   -6.30   15.10
  18   1  -1   17.60   16.90
  -1  18  -1   29.90   24.00
 -18  -1  -1    2.60   21.50
  18   1   1   -6.90   14.50
  -1  18   1   10.60   18.20
  -1  18   1   22.60   25.80
   1 -18   1  -20.90   19.50
  -1  18   1    8.10   16.40
   1 -18   1   27.20   22.60
 -18  -1   1  -12.80   12.30
 -18  -1   1  -10.80   15.60
 -18  -1   1    0.60   23.40
   0 -18  -1  375.26   76.79
 -18   0  -1  268.47   71.19
   0  18  -1  222.68   70.69
  18   0  -1  361.76   70.19
 -18   0  -1  308.07   67.19
   0  18  -1  272.07   71.59
   0 -18  -1  238.48   79.99
 -18   0  -1  349.77   80.09
   0 -18   1  340.27   69.79
   0  18   1  154.98   75.89
 -18   0   1  245.38   71.99
   0  18   1  307.87   74.19
   0 -18   1  327.97   70.99
 -18   0   1  244.68   66.59
 -18   0   1  238.68   79.89
   0  18   1  307.87   69.79
  18   0   1  276.27   72.79
  -1 -18  -1  510.05   83.89
  18  -1  -1  292.37   91.59
   1  18  -1  205.48   60.99
   1  18  -1  233.38   67.09
 -18   1  -1  164.88   58.79
 -18   1  -1  381.96   64.09
  -1 -18  -1  227.08   68.99
 -18   1  -1  316.57   74.29
  -1 -18   1  213.58   62.89
  -1 -18   1  296.37   62.89
   1  18   1  183.38   60.49
  -1 -18   1  261.37   54.79
  18  -1   1  245.28   66.09
 -18   1   1  153.98   60.39
   1  18   1  306.97   69.19
 -18   1   1  228.28   72.49
 -18   1   1  266.07   61.49
  -1 -18   1  297.77   63.29
   2  18  -1  410.26  132.79
   2  18  -1  610.64  117.19
 -18   2  -1  605.54  113.49
  18  -2  -1  546.45  121.29
   2  18  -1  421.46  111.09
 -18   2  -1  494.45  111.89
  -2 -18  -1  490.35  113.29
 -18   2  -1  620.54  133.19
  -2 -18  -1  517.65  121.89
 -18   2  -1  486.45  117.19
 -18   2   1  510.75  111.29
  -2 -18   1  542.05  112.89
 -18   2   1  479.45  115.19
  -2 -18   1  426.16  105.99
 -18   2   1  528.25  122.19
  -2 -18   1  571.24  112.89
  18  -2   1  487.35  113.39
 -18   2   1  554.24  113.49
  -2 -18   1  703.73  116.79
   2  18   1  535.25  113.69
   2  18   1  525.15  113.99
 -18   3  -1  193.88   59.99
  18  -3  -1  168.18   58.89
   3  18  -1   65.99   54.89
 -18   3  -1  347.97   55.79
   3  18  -1  158.88   56.09
  -3 -18  -1  220.28   55.49
 -18   3  -1  248.28   58.49
   3  18  -1  182.58   52.29
  -3 -18  -1  176.38   66.59
  -3 -18   1  189.18   55.39
   3  18   1  161.08   51.09
  18  -3   1  158.08   52.29
 -18   3   1  230.78   57.19
   3  18   1  151.78   78.69
 -18   3   1  162.18   49.70
   3  18   1  266.87   59.29
 -18   3   1  339.07   77.79
  18  -3   1  204.48   54.39
  -3 -18   1  247.08   51.59
  -3 -18   1  192.88   46.60
 -18   3   1  158.48   50.79
   4  18  -1  213.38   67.49
  18  -4  -1  264.07   76.69
 -18   4  -1  269.27   59.69
 -18   4  -1  313.97   68.89
  -4 -18  -1  337.57   72.59
 -18   4  -1  178.58   59.99
 -18   4  -1  216.48   73.09
  -4 -18  -1  322.27   82.29
   4  18  -1  238.88   71.89
   4  18  -1  145.39   68.59
  -4 -18   1  378.66   64.19
  18  -4   1  388.56   70.69
  -4 -18   1  452.65   72.19
   4  18   1  290.67   68.09
   4  18   1  307.17   68.99
 -18   4   1  329.47   86.29
   4  18   1   68.49   71.29
 -18   4   1  358.76   69.39
 -18   4   1  267.57   70.79
  18  -4   1  339.47   71.09
 -18   4   1  500.65   78.09
  -5 -18  -1  169.38   43.30
   5  18  -1  107.89   44.70
   5  18  -1  122.29   47.90
 -18   5  -1  122.79   35.50
   5  18  -1  115.59   41.40
  18  -5  -1  198.08   54.09
 -18   5  -1   83.19   33.70
 -18   5  -1  242.18   49.30
 -18   5  -1  165.48   49.00
  18  -5   1   98.89   39.30
  -5 -18   1  142.39   38.30
  18  -5   1  140.79   41.20
  -5 -18   1  182.08   44.60
 -18   5   1  109.09   32.40
 -18   5   1  250.67   68.09
  -5 -18   1  290.37   48.60
   5  18   1  197.88   47.20
   5  18   1   29.40   43.20
 -18   5   1  160.28   48.60
 -18   6  -1  102.79   43.50
  -6 -18  -1   77.69   35.40
   6  18  -1  111.19   56.19
   6  18  -1  118.39   41.60
 -18   6  -1  182.58   41.50
 -18   6  -1   69.79   29.70
 -18   6  -1   83.19   29.40
   6  18  -1  145.49   46.00
  18  -6  -1  125.69   44.80
 -18   6   1   65.69   27.10
   6  18   1  131.69   38.50
 -18   6   1   98.39   39.00
  -6 -18   1  132.39   37.00
 -18   6   1   45.10   48.40
 -18   6   1  124.69   39.50
   6  18   1   30.10   37.50
  18  -6   1   65.59   34.60
  -6 -18   1   96.79   34.30
   6  18   1  121.69   37.90
  -6 -18   1  215.88   36.10
 -18   7  -1   12.10   18.10
   7  18  -1   48.30   21.70
 -18   7  -1   29.70   31.60
 -18   7  -1   16.70   20.10
  18  -7  -1   30.00   27.60
 -18   7  -1  -14.00   11.40
   7  18  -1  -10.10   16.30
  -7 -18  -1    9.70   20.00
   7  18  -1    2.90   22.90
 -18   7   1   14.90   37.00
   7  18   1   19.20   34.30
 -18   7   1    8.30   19.20
  -7 -18   1   -4.80   13.80
  -7 -18   1   15.40   22.90
  -7 -18   1   16.60   20.10
   7  18   1   11.00   20.00
  18  -7   1   -4.10   15.70
 -18   7   1   35.70   23.40
 -18   7   1    7.40   18.50
   7  18   1   -4.70   16.20
 -18   8  -1   49.30   30.80
   8  18  -1  -19.20   21.50
 -18   8  -1    9.50   18.30
 -18   8  -1   -6.10   28.60
   8  18  -1   23.60   24.60
   8  18  -1   47.20   23.60
  -8 -18  -1   24.40   23.20
 -18   8  -1    7.70   17.90
  -8 -18   1  -10.00   16.30
 -18   8   1   -5.40   24.20
   8  18   1   47.40   27.00
  -8 -18   1   12.70   19.50
 -18   8   1    7.30   37.90
  -8 -18   1   16.00   20.10
   8  18   1   21.20   22.70
   8  18   1   36.10   34.90
  18  -8   1   30.00   21.80
 -18   8   1   26.80   23.80
   9  18  -1  -21.60   17.70
   9  18  -1   28.50   31.40
   9  18  -1   17.00   28.50
 -18   9  -1   35.60   37.30
  -9 -18  -1  -20.70   14.30
 -18   9  -1  -17.40   12.80
 -18   9   1  -23.90   30.90
   9  18   1  -33.00   13.40
  -9 -18   1  -16.00   11.20
  18  -9   1   -8.20   17.60
  -9 -18   1   -4.90   15.80
  -9 -18   1  -10.10   15.50
 -18   9   1    0.10   17.70
   9  18   1    8.90   23.00
   9  18   1    8.60   29.60
 -10 -18  -1   -3.40   17.50
 -18  10  -1   -8.00   27.30
  10  18  -1   39.80   27.70
 -18  10  -1   -0.40   18.20
  10  18  -1  -17.00   24.80
  10  18  -1   42.30   24.30
  18 -10  -1  -13.40   21.70
 -10 -18   1   30.00   23.90
 -18  10   1    2.10   22.30
 -18  10   1   17.00   46.00
 -10 -18   1   -9.50   16.60
  10  18   1    5.80   29.60
 -10 -18   1    1.60   16.50
  10  18   1  -11.40   15.30
  10  18   1  -26.50   14.30
  18 -10   1  -14.00   15.20
  18 -11  -1  -18.80   22.20
  11  18  -1  -39.70   17.00
  11  18  -1   -6.30   19.60
 -11 -18  -1    8.50   20.20
 -18  11  -1  -31.50   28.40
  11  18  -1   26.00   27.90
  11  18   1    2.20   18.20
  18 -11   1   -3.00   16.50
  11  18   1   21.60   22.60
 -11 -18   1   16.80   19.90
 -18  11   1   29.90   43.40
 -18  11   1   24.20   26.00
  11  18   1   -5.60   25.50
 -11 -18   1   -3.80   21.60
 -12 -18  -1   28.60   25.50
  12  18  -1   28.50   30.00
  18 -12  -1  -11.70   22.90
 -18  12  -1   42.10   26.60
  12  18  -1   28.30   23.70
  12  18  -1   22.10   32.30
 -18  12  -1   12.60   23.60
 -18  12  -1   31.30   40.00
  12  18   1   11.70   34.40
  12  18   1   70.09   31.80
  12  18   1   33.00   26.40
 -18  12   1  -25.00   35.20
 -12 -18   1   73.19   34.90
 -12 -18   1   48.50   27.80
 -18  12   1   44.00   28.90
 -18  13  -1   61.49   31.50
  18 -13  -1   44.50   32.90
 -18  13  -1   46.30   44.00
  13  18  -1   16.40   28.30
  13  18  -1   22.80   34.90
 -18  13  -1   26.90   27.20
  13  18  -1   41.70   28.70
 -18  13   1   11.60   24.40
 -18  13   1    3.30   72.89
  13  18   1    9.10   32.30
 -13 -18   1   79.09   38.70
  13  18   1   66.89   36.40
 -13 -18   1   48.00   28.00
 -18  14  -1    3.80   23.00
 -18  14  -1   24.20   23.90
  18 -14  -1  -15.30   24.00
 -14 -18  -1   -2.40   22.20
  14  18  -1    6.90   30.50
  14  18  -1  -10.80   21.90
 -18  14  -1   13.80   41.30
  14  18   1  -21.20   21.90
 -18  14   1  -42.50   12.80
 -18  14   1   87.89   87.29
 -14 -18   1   79.19   39.80
 -18  15  -1   -9.50   40.90
 -15 -18  -1   -7.30   22.50
 -18  15  -1  -16.00   18.20
  15  18  -1   17.00   27.50
  15  18  -1   -7.20   24.20
 -18  15  -1  -10.30   23.40
  15  18   1    9.70   31.90
 -18  15   1  -13.40   18.40
 -18  15   1   11.50   45.60
  16  18  -1   17.90   28.00
 -16 -18  -1    4.80   27.60
 -18  16  -1   36.30   31.20
 -18  16  -1   -2.30   25.20
  16  18  -1    0.60   25.30
 -18  16   1   36.10   51.79
  16  18   1   -8.00   26.40
 -16 -18   1    3.90   31.40
 -18  16   1   12.70   29.20
 -18  17  -1   -9.80   21.90
 -18  17  -1   57.49   28.70
 -17 -18  -1   26.60   31.70
  17  18  -1  -17.80   22.20
 -18  17   1   46.20   34.00
  17  18   1   14.30   33.70
 -18  17   1  -10.20   46.60
 -17 -18   1  -41.00   27.50
 -18 -18  -1   -5.20   31.80
 -18  18  -1  -14.30   20.50
 -18  18  -1   14.40   29.00
  18  18  -1  -21.50   21.70
  18  18   1  -10.00   28.20
 -18 -18   1   34.60   43.10
 -18  18   1   52.69   38.20
 -18  19  -1   23.60   36.50
 -19 -18  -1   35.30   38.20
 -18  19  -1    4.40   26.80
  19  18   1   71.39   41.70
 -18  19   1   37.00   33.10
 -18  19   1   12.70   32.50
 -19 -18   1   -5.30   34.00
 -19 -17  -1  -19.40   24.90
 -17  19  -1  -17.10   20.10
  19  17  -1   -1.00   22.90
 -17  19  -1  -11.70   25.70
 -17  19   1  -28.90   18.70
 -19 -17   1  -23.80   34.00
 -17  19   1    0.90   27.60
  19  17   1  -14.90   26.20
 -16  19  -1  -19.80   22.80
 -19 -16  -1  -16.20   23.20
 -16  19  -1   11.30   28.00
  19  16  -1   16.10   26.40
 -16  19   1  -14.50   20.40
 -19 -16   1   22.90   39.80
 -16  19   1  -15.00   19.70
  19  16   1  -13.00   33.60
 -19 -15  -1  140.79   55.99
 -15  19  -1  130.99   53.19
  19  15  -1  211.38   51.29
 -15  19  -1  155.78   51.69
  19  15   1  115.69   52.79
 -15  19   1   50.79   63.29
 -19 -15   1  180.78   61.09
 -15  19   1   45.60   39.40
 -15  19   1  151.08   53.59
  19  14  -1   24.40   27.10
 -19 -14  -1   22.90   30.90
 -14  19  -1   13.10   27.50
  19  14  -1  -25.60   20.70
 -14  19  -1  -14.30   20.50
 -14  19   1   -7.00   44.80
 -14  19   1    2.90   27.20
  19  14   1    0.10   30.20
 -19 -14   1   17.10   35.90
 -14  19   1   32.50   30.10
 -13  19  -1   81.19   38.90
  19  13  -1   91.39   36.20
 -19 -13  -1    2.00   27.50
  19  13  -1  121.29   40.70
 -13  19  -1   92.99   38.90
 -13  19   1  -24.60   37.50
 -13  19   1   34.00   33.10
 -13  19   1   13.60   26.30
 -19 -13   1  193.28   55.79
  19  13   1  163.58   90.99
 -19 -12  -1    7.10   26.50
 -12  19  -1  -14.40   20.10
  19  12  -1   16.80   22.40
 -12  19  -1    1.10   20.60
  19  12  -1  -28.70   18.10
 -12  19   1   14.40   26.90
  19  12   1  -13.30   22.70
 -12  19   1  -15.50   18.40
 -19 -12   1   20.90   33.60
 -12  19   1    0.20   37.20
 -12  19   1  -25.30   18.90
 -19 -11  -1    8.30   26.10
 -11  19  -1   18.40   23.10
 -11  19  -1  -30.60   18.20
  19  11  -1   82.49   30.70
 -11  19  -1    4.40   24.30
  19  11  -1  -11.80   20.30
  19  11   1   33.80   30.50
 -11  19   1   45.50   48.20
 -11  19   1   20.80   27.30
 -19 -11   1   31.30   35.90
 -11  19   1  -27.90   21.70
 -19 -11   1   34.20   43.20
 -11  19   1   11.60   22.80
 -10  19  -1  -10.40   17.90
 -19 -10  -1   55.49   32.10
  19  10  -1   28.40   23.70
  19  10  -1    6.30   23.80
 -10  19  -1   38.50   33.20
 -10  19  -1   13.50   25.50
 -19 -10   1   -6.60   16.80
 -10  19   1    4.70   25.50
 -10  19   1  -16.50   18.40
  19  10   1   15.40   23.20
 -10  19   1   -0.30   34.40
 -19 -10   1   24.00   32.70
 -10  19   1   -3.30   22.00
  10 -19   1   13.40   23.90
 -19  -9  -1   -5.20   18.60
  -9  19  -1    7.70   28.00
  -9  19  -1   64.59   31.30
  19   9  -1  -22.60   16.00
  19   9  -1   17.50   24.20
  19   9   1  -30.60   15.10
  -9  19   1  -37.00   14.50
 -19  -9   1   70.59   41.30
  -9  19   1  -22.90   17.20
 -19  -9   1   -9.40   16.60
  -9  19   1   -1.90   21.20
   9 -19   1    3.70   21.50
  -9  19   1  -37.50   28.20
 -19  -8  -1   19.80   24.20
  -8  19  -1    4.20   21.80
  19   8  -1   -4.00   17.20
  -8  19  -1   17.30   23.70
  -8  19  -1   -1.90   16.40
 -19  -8  -1    7.60   16.30
  19   8  -1   38.20   25.60
  19   8   1   12.80   23.40
  -8  19   1   13.00   25.40
   8 -19   1    6.20   19.40
 -19  -8   1   11.60   20.80
  -8  19   1  -23.60   16.00
 -19  -8   1    0.90   25.80
  -8  19   1   -5.80   21.00
  -7  19  -1   -9.20   20.20
   7 -19  -1   14.80   23.00
 -19  -7  -1  -17.60   11.80
 -19  -7  -1   22.90   26.30
  19   7  -1   22.20   23.90
  19   7  -1  -19.00   14.60
  19   7  -1  -31.20   12.10
   7 -19  -1   25.30   34.40
  -7  19  -1   21.00   27.00
  -7  19  -1   55.89   35.90
   7 -19   1   12.80   21.30
  -7  19   1  -36.30   13.20
 -19  -7   1   -8.80   18.10
 -19  -7   1    7.30   44.70
  -7  19   1   35.90   27.80
  -7  19   1   21.80   25.10
  19   7   1  -31.70   14.80
   6 -19  -1   21.40   31.20
   6 -19  -1   -1.30   20.90
  -6  19  -1    6.90   22.20
 -19  -6  -1   -5.70   20.30
 -19  -6  -1    5.90   17.80
  19   6  -1   -2.20   19.30
  -6  19  -1   16.40   33.10
  19   6  -1   14.50   20.80
  -6  19  -1   -9.30   24.50
 -19  -6   1    9.90   20.20
 -19  -6   1   14.80   20.40
   6 -19   1   12.00   19.90
  19   6   1   13.30   22.80
  -6  19   1    9.30   22.20
 -19  -6   1   10.80   33.20
  -6  19   1  -17.20   19.50
  19   5  -1   28.90   20.90
   5 -19  -1  -29.90   26.10
 -19  -5  -1   13.30   25.90
  -5  19  -1   18.20   27.20
  -5  19  -1   -1.10   20.40
  19   5  -1    3.90   23.80
  -5  19  -1  -11.90   27.80
   5 -19  -1   10.00   20.30
  19   5   1  -35.80   14.30
 -19  -5   1   -7.70   17.00
  -5  19   1   -2.00   20.30
  -5  19   1  -17.40   21.50
   5 -19   1   17.50   25.00
 -19  -5   1   26.70   24.20
  -5  19   1    9.30   19.80
 -19  -5   1  -15.40   22.80
  -4  19  -1   36.90   28.70
  19   4  -1   10.80   19.60
  19   4  -1   -7.90   15.70
   4 -19  -1    8.40   22.70
   4 -19  -1   13.00   36.70
 -19  -4  -1    7.30   22.20
  -4  19  -1   14.70   27.90
 -19  -4  -1   28.40   19.80
  -4  19  -1  -13.80   20.80
   4 -19   1   32.40   24.50
 -19  -4   1   21.20   20.50
 -19  -4   1   31.20   28.70
  -4  19   1   41.70   27.00
  19   4   1   30.40   25.10
 -19  -4   1    9.70   19.70
  -4  19   1   21.70   24.80
  -4  19   1   35.10   28.00
  -3  19  -1   -8.80   14.80
  19   3  -1  -27.00   13.50
   3 -19  -1   -3.20   20.20
   3 -19  -1  -15.30   31.00
 -19  -3  -1   -7.90   13.00
  -3  19  -1   -0.80   22.20
 -19  -3  -1   26.20   28.70
  -3  19  -1    2.90   25.50
  19   3  -1   -5.90   15.00
  19   3   1  -10.70   19.40
 -19  -3   1  -30.10   17.50
  -3  19   1  -20.70   15.40
  -3  19   1   41.50   27.40
  -3  19   1    2.10   15.70
 -19  -3   1    2.40   16.80
 -19  -3   1    6.30   17.80
   3 -19   1  -19.20   16.70
  19   2  -1  -11.50   16.70
  19   2  -1   -3.10   20.40
   2 -19  -1   45.00   28.60
 -19  -2  -1    8.20   16.40
  -2  19  -1   10.70   20.20
   2 -19  -1   25.60   37.30
 -19  -2  -1  -11.90   24.00
  -2  19  -1  -16.20   20.90
 -19  -2   1   18.40   31.20
   2 -19   1   21.90   22.90
 -19  -2   1    2.50   17.50
  -2  19   1   18.50   26.80
  -2  19   1   16.10   22.60
  -2  19   1   -5.60   17.80
 -19  -2   1    5.00   21.10
  19   2   1    3.00   20.70
  19   1  -1   10.80   20.60
  -1  19  -1   35.60   24.40
   1 -19  -1  123.59   54.79
 -19  -1  -1   37.10   21.70
   1 -19  -1   12.10   23.40
  -1  19  -1   28.50   29.20
 -19  -1  -1   39.00   51.59
  19   1  -1   37.30   28.90
  -1  19  -1   26.50   27.20
  -1  19   1   18.60   24.40
  -1  19   1   52.59   23.50
  -1  19   1   63.09   28.70
 -19  -1   1   49.40   36.60
  19   1   1   42.90   28.20
 -19  -1   1   51.59   24.20
   1 -19   1   37.90   24.00
 -19  -1   1   37.70   28.40
  19   0  -1  399.46   83.19
   0 -19  -1  372.06   81.39
   0 -19  -1  273.47   88.09
   0  19  -1  280.67   84.89
   0  19  -1  393.36   82.39
  19   0  -1  300.57   77.29
   0  19  -1  209.48   76.19
 -19   0  -1  461.25   79.29
 -19   0  -1  314.07   85.19
  19   0   1  320.47   79.99
   0 -19   1  355.36   70.09
   0  19   1  205.78   77.19
   0  19   1  206.28   75.69
 -19   0   1  477.35   80.39
   0 -19   1  409.76   79.59
 -19   0   1  388.96   82.19
   0  19   1  297.17   81.59
 -19   0   1  457.25  103.39
  -1 -19  -1   68.19   43.00
   1  19  -1   -5.70   21.70
 -19   1  -1   14.90   21.20
   1  19  -1  -13.20   23.60
 -19   1  -1   66.19   30.10
  -1 -19  -1   22.80   24.40
  19  -1  -1   -1.00   19.60
   1  19  -1    8.30   21.50
  -1 -19   1   21.60   35.30
 -19   1   1    3.20   14.30
  -1 -19   1   21.40   13.70
  19  -1   1   70.59   31.70
 -19   1   1   32.60   30.20
   1  19   1   10.30   21.20
   1  19   1   36.90   24.70
  -1 -19   1   36.90   25.70
   1  19   1    7.40   21.90
 -19   1   1   26.60   25.40
  19  -2  -1   -3.40   17.20
   2  19  -1   16.80   22.40
 -19   2  -1   34.60   21.10
   2  19  -1  -26.90   20.20
 -19   2  -1    7.30   23.70
 -19   2  -1   33.90   22.50
   2  19  -1   17.20   27.20
  -2 -19  -1  -23.50   28.30
  -2 -19  -1   12.80   23.10
  19  -2   1   39.60   24.70
   2  19   1   50.39   27.10
 -19   2   1   48.50   27.10
 -19   2   1   29.90   39.50
   2  19   1   45.50   25.20
  -2 -19   1  -10.10   16.70
  -2 -19   1    9.40   13.40
  -2 -19   1    0.90   48.50
 -19   2   1    6.60   19.50
   2  19   1   29.60   27.80
  -3 -19  -1  -13.70   19.00
  -3 -19  -1    2.30   33.60
  19  -3  -1   51.09   28.00
   3  19  -1  -15.00   21.00
   3  19  -1  -19.40   19.30
 -19   3  -1   50.99   19.90
 -19   3  -1   68.69   35.10
   3  19  -1   -6.30   32.00
 -19   3  -1  -12.90   14.10
  -3 -19   1   17.80   15.10
  -3 -19   1   35.40   26.10
   3  19   1    9.30   18.10
 -19   3   1   -1.10   18.70
  -3 -19   1  -11.20   17.50
   3  19   1  -15.60   17.10
  19  -3   1   -3.00   18.80
   3  19   1    5.20   18.40
  19  -3   1    6.80   22.00
 -19   3   1   -3.70   48.60
 -19   3   1   -4.90   19.60
  -3 -19   1    2.70   33.70
   4  19  -1   49.10   28.00
   4  19  -1   76.79   34.50
  -4 -19  -1    6.60   23.40
 -19   4  -1  -12.60   22.80
 -19   4  -1   54.09   22.00
 -19   4  -1   55.59   27.90
  19  -4  -1  -19.10   18.10
  -4 -19  -1   43.70   41.20
   4  19  -1    7.60   27.60
 -19   4  -1   26.80   15.20
  -4 -19   1   33.80   24.00
 -19   4   1   39.20   26.80
  -4 -19   1   10.60   20.30
   4  19   1   -2.00   25.70
  19  -4   1   65.79   27.70
   4  19   1   60.99   30.30
 -19   4   1   65.69   33.20
   4  19   1   57.49   23.70
  19  -4   1   94.39   32.40
 -19   4   1   57.79   68.49
 -19   5  -1   77.69   41.20
  -5 -19  -1  144.19   37.80
 -19   5  -1   92.79   51.39
 -19   5  -1   27.80   22.00
   5  19  -1   52.69   33.00
   5  19  -1  124.39   37.90
  -5 -19  -1  130.99   57.29
   5  19  -1   70.39   37.50
  19  -5  -1   27.20   32.30
   5  19   1    3.80   26.30
  19  -5   1   50.59   29.40
  -5 -19   1   49.50   30.90
  -5 -19   1  134.69   30.70
  -5 -19   1  132.49   34.00
  19  -5   1  149.39   38.80
 -19   5   1  -21.10   57.09
   5  19   1   56.09   26.00
 -19   5   1  153.08   38.40
   5  19   1   59.79   30.30
  -6 -19  -1   79.79   32.80
  19  -6  -1   64.59   34.30
 -19   6  -1   39.00   35.80
 -19   6  -1   -0.50   15.40
   6  19  -1  136.49   36.10
   6  19  -1   11.50   29.70
 -19   6  -1   43.30   30.40
   6  19  -1   90.49   36.30
   6  19   1   29.80   31.10
  -6 -19   1   44.20   30.10
  -6 -19   1    6.50   19.80
  19  -6   1    9.50   18.70
 -19   6   1   45.80   71.99
  -6 -19   1   65.39   25.20
 -19   6   1   17.30   26.30
   6  19   1   58.59   29.30
 -19   7  -1  -45.00   21.80
  19  -7  -1  -15.60   17.30
   7  19  -1  -27.20   24.00
 -19   7  -1   22.20   19.40
  -7 -19  -1  -19.60   15.30
 -19   7  -1   -0.10   17.60
   7  19  -1   -6.70   19.90
  -7 -19   1    6.00   19.40
 -19   7   1   43.70   29.00
   7  19   1   23.00   20.90
   7  19   1  -23.10   20.20
  -7 -19   1   27.80   22.10
 -19   7   1   33.00   30.00
  19  -7   1   26.00   23.40
  -7 -19   1   26.00   22.60
 -19   7   1  230.98   73.79
   7  19   1    8.70   20.50
   8  19  -1   74.79   32.80
 -19   8  -1    4.00   19.10
   8  19  -1   32.60   30.10
 -19   8  -1  -14.80   28.60
   8  19  -1  -12.30   15.30
  19  -8  -1   10.10   27.40
 -19   8  -1   25.70   23.10
   8  19   1    8.20   20.30
 -19   8   1  -30.10   32.30
   8  19   1   39.30   26.90
  -8 -19   1   41.20   26.90
 -19   8   1   27.00   25.00
  19  -8   1    0.30   19.80
  -8 -19   1   12.80   21.40
   8  19   1    2.80   26.60
  -8 -19   1   27.00   21.80
 -19   8   1    4.80   23.60
 -19   9  -1  -25.60   14.20
 -19   9  -1   -0.30   24.50
   9  19  -1   17.30   20.50
   9  19  -1    8.90   25.50
   9  19  -1   -9.50   25.90
  19  -9  -1   -6.10   20.70
 -19   9  -1   34.40   40.60
   9  19   1  -16.30   23.40
 -19   9   1  -11.00   19.10
 -19   9   1  -20.50   35.70
  -9 -19   1   24.10   21.00
   9  19   1  -16.80   17.70
 -19   9   1   -9.00   15.90
  -9 -19   1   10.00   21.70
  19  -9   1   -4.30   18.50
   9  19   1    6.00   18.60
  19 -10  -1  -19.90   20.10
 -19  10  -1  -45.90   24.30
  10  19  -1    7.70   27.50
  10  19  -1   44.40   26.30
  10  19  -1  -10.00   23.00
 -19  10  -1   14.40   21.90
 -10 -19  -1   22.10   23.20
  10  19   1  -41.70   18.30
  10  19   1   -1.10   17.80
 -19  10   1    2.90   45.90
  10  19   1   -3.40   18.50
 -19  10   1   -1.20   20.40
 -10 -19   1   -5.00   21.30
  19 -10   1   21.70   23.90
 -10 -19   1   35.40   26.40
 -19  11  -1   29.60   41.80
  11  19  -1   52.79   34.30
  11  19  -1   51.79   38.50
  19 -11  -1   81.29   37.40
 -19  11  -1   41.90   29.20
  11  19  -1   45.80   27.50
  11  19  -1   55.99   31.10
 -11 -19  -1   41.00   30.50
  11  19   1   64.79   33.30
 -11 -19   1   41.80   33.00
 -19  11   1   46.70   45.60
 -19  11   1   31.70   29.00
  11  19   1   24.20   33.50
  19 -11   1   38.10   28.30
  11  19   1   37.70   29.30
 -19  12  -1   33.20   26.70
  12  19  -1   60.99   36.50
 -12 -19  -1   -2.70   22.70
 -19  12  -1    9.40   21.50
 -19  12  -1   18.20   39.60
  19 -12  -1    3.60   24.80
  12  19  -1    0.00   22.00
  12  19  -1    0.40   22.60
 -19  12   1   34.30   29.00
  12  19   1   23.40   27.60
 -12 -19   1   -7.10   17.30
  12  19   1   -5.60   29.40
 -12 -19   1   70.79   34.20
 -19  12   1   -3.00   41.00
  13  19  -1  153.38   46.00
 -13 -19  -1  195.68   49.99
 -19  13  -1   47.10   35.80
 -19  13  -1  109.69   58.99
  13  19  -1  148.59   43.00
 -19  13  -1   72.29   38.50
  19 -13  -1   79.29   42.60
  13  19   1  158.28   50.09
 -19  13   1  149.29   74.79
 -13 -19   1    2.70   36.20
 -19  13   1  155.78   42.10
  14  19  -1   29.30   32.90
 -19  14  -1  -11.30   35.60
  14  19  -1  -10.50   20.50
 -19  14  -1    0.80   19.00
 -19  14  -1   -5.40   22.20
 -14 -19  -1   31.30   30.10
 -14 -19   1  -21.20   26.10
  14  19   1  -10.90   42.10
 -19  14   1  -12.70   20.80
 -19  14   1  -28.30   36.20
  15  19  -1   72.39   37.40
 -15 -19  -1   18.40   32.50
 -19  15  -1   40.90   32.80
 -19  15  -1   78.99   40.60
  15  19   1  178.98   51.99
 -15 -19   1   99.49   47.50
 -19  15   1  161.28   89.69
 -19  15   1   93.39   42.70
 -16 -19  -1   -7.70   25.30
 -19  16  -1   20.90   27.90
  16  19  -1   -8.10   21.80
 -19  16  -1   29.90   28.10
  16  19   1  -21.40   22.00
 -16 -19   1  -24.40   30.00
 -19  16   1  -87.99   50.89
 -19  16   1  -14.60   22.10
 -17 -19  -1   97.09   42.60
  17  19  -1   -0.90   24.10
 -19  17  -1   39.20   34.50
 -19  17  -1   33.60   31.80
 -19  17   1   70.19   60.49
  17  19   1   98.99   42.70
 -19  17   1   -5.50   26.30
 -17 -19   1   43.20   44.40
 -19  18  -1   -3.90   26.00
 -18 -19  -1  -31.90   23.00
 -19  18  -1  -22.70   16.70
 -18 -19   1   -9.30   35.10
 -19  18   1   -2.50   21.60
  18  19   1    8.50   30.10
 -19 -19  -1  -26.00   28.40
 -19  19  -1   -9.20   25.30
 -19  19  -1    2.80   23.90
 -19 -19   1   66.39   51.69
 -19  19   1   29.60   32.00
 -19  19   1    7.40   27.50
  19  19   1   -0.50   33.70
 -18  20  -1  -10.10   27.90
 -20 -18  -1   46.60   44.10
 -18  20  -1   57.39   39.40
  20  18   1  131.49   48.40
 -20 -18   1   59.69   54.79
 -18  20   1  103.79   42.50
 -18  20   1   53.89   42.50
  20  17  -1   -7.30   25.20
 -17  20  -1  -17.00   24.60
 -20 -17  -1   51.39   37.40
 -17  20  -1   26.20   29.80
 -17  20   1  -47.50   17.80
 -20 -17   1   35.40   47.60
  20  17   1   34.30   38.20
 -17  20   1   -4.60   24.30
 -20 -16  -1   27.60   36.10
 -16  20  -1  -23.20   22.90
 -16  20  -1  -14.20   20.00
  20  16  -1    2.90   21.30
 -16  20   1   -2.40   22.40
 -16  20   1  -10.90   22.90
 -20 -16   1   25.70   42.50
  20  16   1  -25.40   27.90
  20  15  -1   37.90   28.10
 -20 -15  -1  -13.40   26.00
 -15  20  -1   13.90   27.90
 -15  20  -1   42.30   33.90
 -15  20   1   15.50   30.80
 -20 -15   1   20.50   35.80
  20  15   1   43.00   35.50
 -15  20   1   13.60   27.10
 -14  20  -1   32.30   32.90
  20  14  -1   66.29   33.30
 -14  20  -1   59.69   36.60
 -20 -14  -1   23.20   32.30
 -14  20   1   36.80   31.70
 -14  20   1   48.40   35.10
 -20 -14   1  -11.80   33.10
 -13  20  -1   14.30   27.90
  20  13  -1   26.70   26.70
 -20 -13  -1   24.70   31.60
 -13  20  -1    9.90   28.20
  20  13   1   48.10   33.10
 -20 -13   1   36.60   44.20
 -13  20   1   11.70   31.20
 -13  20   1   29.00   29.00
  20  12  -1   31.00   27.60
 -12  20  -1   30.30   31.90
  20  12  -1  126.79   38.70
 -12  20  -1   -1.20   25.90
 -20 -12  -1   65.19   36.40
 -20 -12   1   81.99   45.40
 -12  20   1   70.89   37.40
  20  12   1   -1.70   22.10
 -12  20   1   -2.20   37.70
 -12  20   1   35.60   31.30
 -11  20  -1   24.40   31.50
 -11  20  -1   -1.90   24.50
  20  11  -1   14.30   26.10
 -20 -11  -1    4.90   23.30
  20  11  -1   19.70   22.80
 -11  20   1   30.10   44.20
 -11  20   1    7.60   24.90
  20  11   1   85.39   33.30
 -20 -11   1  -44.10   22.80
 -11  20   1   34.60   30.10
 -20 -10  -1   24.50   25.20
 -10  20  -1   -9.60   19.40
  20  10  -1   -6.30   17.20
  20  10  -1    9.70   23.70
 -10  20  -1   39.50   32.60
 -10  20   1  -23.40   17.00
 -10  20   1   -9.00   35.80
  20  10   1   72.89   38.70
 -20 -10   1  -15.80   28.60
 -10  20   1   37.50   30.40
  20   9  -1  -29.50   18.50
 -20  -9  -1    8.10   24.60
  20   9  -1   15.80   22.80
  -9  20  -1   12.20   22.60
  -9  20  -1  -25.30   17.70
 -20  -9   1  -16.50   13.70
 -20  -9   1  -13.70   28.20
  -9  20   1  -17.20   21.90
  20   9   1  -33.10   16.80
  -9  20   1  -33.60   15.50
 -20  -8  -1   73.49   37.00
  -8  20  -1   55.79   34.40
  -8  20  -1   78.19   36.40
  20   8  -1   73.29   33.50
  20   8  -1   57.59   32.70
  -8  20   1   10.90   30.40
 -20  -8   1  170.38   59.39
  20   8   1   60.09   35.60
 -20  -8   1   94.19   34.50
  -8  20   1   89.89   38.60
  -7  20  -1  -14.50   20.20
  20   7  -1   38.10   25.30
  -7  20  -1  -21.80   14.60
 -20  -7  -1   22.70   26.90
 -20  -7   1    6.80   29.20
   7 -20   1   -4.00   21.40
 -20  -7   1    8.80   23.80
  20   7   1    7.20   23.60
  -7  20   1   -1.80   21.00
  -7  20   1   16.40   25.80
  -6  20  -1   17.10   24.70
  20   6  -1   11.70   20.10
 -20  -6  -1  -12.50   12.00
 -20  -6  -1   17.80   28.00
  -6  20   1   -5.00   33.70
  -6  20   1    3.60   18.60
  -6  20   1    8.20   25.80
  20   6   1   26.20   26.60
 -20  -6   1   22.10   32.20
 -20  -6   1  -26.20   14.60
 -20  -6   1  -31.90   17.30
   6 -20   1   22.80   22.60
  -5  20  -1   24.00   29.90
  -5  20  -1  -32.30   15.10
 -20  -5  -1   64.19   37.00
  -5  20  -1  -17.40   17.00
  20   5  -1   34.10   23.90
 -20  -5   1   36.90   37.90
 -20  -5   1   28.60   23.30
  -5  20   1   30.50   27.70
  -5  20   1   25.10   25.10
   5 -20   1    5.90   20.90
 -20  -5   1   -8.10   21.70
  -5  20   1    5.50   25.00
  20   5   1   53.99   28.40
   4 -20  -1    1.70   16.10
  20   4  -1   -8.80   17.70
  -4  20  -1   20.00   30.50
  -4  20  -1  -18.60   18.20
  20   4  -1   44.20   25.80
 -20  -4  -1   29.90   27.70
  -4  20  -1   15.10   21.10
   4 -20   1   45.80   26.90
 -20  -4   1   53.29   43.60
 -20  -4   1  -28.70   22.30
  20   4   1  -37.20   15.40
  -4  20   1   -2.90   19.20
  -4  20   1   15.70   25.30
 -20  -4   1   -4.70   18.30
  -4  20   1   -4.80   20.30
  -3  20  -1  -23.80   12.80
  20   3  -1  -13.70   18.10
 -20  -3  -1  -17.70   35.00
   3 -20  -1   32.00   39.00
   3 -20  -1   28.40   19.10
  -3  20  -1    1.00   24.40
 -20  -3  -1  -19.00   11.50
  -3  20  -1  -15.20   23.50
  20   3  -1   37.00   22.10
 -20  -3   1  -20.50   24.40
  -3  20   1   36.10   17.40
 -20  -3   1    1.90   19.00
  -3  20   1   -8.80   22.20
  20   3   1   16.70   25.60
   3 -20   1   -5.80   19.60
  -3  20   1    3.10   17.90
   2 -20  -1    5.90   35.20
  -2  20  -1   51.49   26.20
  -2  20  -1  -16.20   16.90
  20   2  -1    8.40   18.70
   2 -20  -1   22.70   25.00
 -20  -2  -1  -10.00   13.70
  20   2  -1   -5.70   16.50
 -20  -2  -1   11.30   29.90
  -2  20  -1   -3.00   23.00
  -2  20   1    5.90   15.40
 -20  -2   1    6.60   22.20
 -20  -2   1   43.70   38.50
  20   2   1    9.70   23.40
   2 -20   1   -7.80   19.50
  -2  20   1  -25.40   14.80
  -2  20   1   21.80   25.80
  -1  20  -1   28.40   28.20
  20   1  -1   22.80   22.00
 -20  -1  -1   60.19   26.10
  -1  20  -1  -25.90   14.70
   1 -20  -1  -23.50   30.50
 -20  -1  -1   -1.40   23.90
  20   1  -1  -13.50   17.50
  -1  20  -1   19.90   26.70
   1 -20  -1   81.39   32.90
 -20  -1   1    9.20   23.90
  -1  20   1   62.99   31.80
  -1  20   1   12.10   36.40
  20   1   1    4.10   22.80
  -1  20   1    7.80   21.90
   1 -20   1   -8.10   17.10
   0  20  -1   81.09   33.70
   0 -20  -1   -1.50   41.60
  20   0  -1  120.49   33.40
   0  20  -1  150.48   45.80
  20   0  -1   63.39   37.80
   0 -20  -1  136.69   40.70
 -20   0  -1  106.69   46.30
   0  20  -1   47.80   37.70
 -20   0  -1   58.79   29.30
  20   0   1   93.19   34.60
 -20   0   1   93.79   40.80
   0  20   1  176.68   46.20
   0 -20   1  133.99   39.40
   0  20   1   38.90   31.90
 -20   0   1   -2.40   45.60
  -1 -20  -1   10.90   21.90
   1  20  -1   23.60   21.10
 -20   1  -1   14.30   30.80
  -1 -20  -1   29.90   40.70
  20  -1  -1   -7.20   21.30
   1  20  -1    9.20   28.40
   1  20  -1  -12.60   22.80
 -20   1  -1   26.30   23.00
   1  20   1  -24.40   16.80
  -1 -20   1   -0.20   13.00
 -20   1   1   14.30   31.40
  20  -1   1   10.50   22.60
   1  20   1   11.10   30.40
 -20   1   1    4.40   21.80
 -20   1   1   11.60   38.90
  -1 -20   1   18.50   24.20
   1  20   1   -5.90   19.60
  20  -2  -1  -32.20   15.10
 -20   2  -1    6.60   17.40
 -20   2  -1   -8.70   21.50
  -2 -20  -1   91.39   48.20
   2  20  -1   -9.30   28.60
   2  20  -1  -18.50   18.60
  -2 -20  -1  -29.10   14.70
 -20   2  -1    9.70   19.70
   2  20  -1  -11.40   17.50
   2  20   1   11.20   24.30
 -20   2   1   24.70   26.30
  -2 -20   1   27.00   16.00
  -2 -20   1   48.10   25.50
   2  20   1   12.00   22.80
   2  20   1   -5.50   20.70
 -20   2   1  -32.40   24.00
  -2 -20   1   -7.80   16.70
 -20   2   1  -17.40   17.70
  20  -2   1   13.60   19.60
  20  -3  -1   46.30   31.70
  -3 -20  -1   58.09   32.80
   3  20  -1   73.79   39.40
  -3 -20  -1   41.00   43.10
 -20   3  -1   99.49   34.80
 -20   3  -1  126.49   34.60
 -20   3  -1   69.69   42.60
   3  20  -1   71.89   32.50
 -20   3   1   12.60   40.20
 -20   3   1   27.10   26.60
  -3 -20   1  108.19   28.40
   3  20   1   47.70   32.60
   3  20   1   30.60   28.10
   3  20   1   89.99   38.60
  20  -3   1   64.99   32.40
  -3 -20   1  148.79   42.10
  -3 -20   1  129.79   37.10
  20  -4  -1  143.49   68.89
  -4 -20  -1  205.28   69.99
   4  20  -1  119.79   72.09
 -20   4  -1  381.26   71.89
   4  20  -1  273.67   82.19
 -20   4  -1  325.47   69.59
  -4 -20  -1  383.96   91.09
  20  -4   1  234.18   69.49
  20  -4   1  354.86   72.89
 -20   4   1  363.96   70.69
   4  20   1  212.18   70.69
  -4 -20   1  296.17   68.89
  -4 -20   1  355.96   73.59
   4  20   1  277.37   76.49
 -20   4   1  339.47   92.09
   4  20   1  280.27   72.19
  -4 -20   1  305.77   64.89
 -20   4   1  325.47   80.99
 -20   5  -1   41.50   31.10
   5  20  -1   30.50   34.70
 -20   5  -1  209.98   49.70
   5  20  -1   42.70   39.90
  20  -5  -1  167.78   44.60
  -5 -20  -1   44.00   46.50
   5  20  -1  158.98   42.50
 -20   5  -1   47.90   46.20
 -20   5   1  135.09   44.10
   5  20   1  175.28   43.70
 -20   5   1   30.10   46.90
   5  20   1  131.39   40.20
  -5 -20   1  148.29   40.10
 -20   5   1  151.38   41.40
  20  -5   1   49.99   33.50
  -5 -20   1   42.60   34.10
  -5 -20   1  184.88   36.40
   6  20  -1  124.59   37.70
   6  20  -1   64.79   42.00
   6  20  -1  116.49   45.20
 -20   6  -1  175.08   52.19
  20  -6  -1   39.40   32.20
 -20   6  -1   52.49   32.40
   6  20   1    7.80   23.20
  20  -6   1   98.79   31.90
 -20   6   1  149.99   55.59
  -6 -20   1   83.69   33.80
   6  20   1   77.79   41.80
  -6 -20   1   63.89   43.30
  -6 -20   1   50.89   27.60
   6  20   1  221.18   46.10
 -20   6   1   99.39   35.30
 -20   6   1   59.79   38.10
 -20   7  -1  -28.90   27.50
   7  20  -1   47.10   35.90
   7  20  -1   30.50   23.50
   7  20  -1   27.40   29.90
  20  -7  -1  -19.60   18.80
 -20   7  -1  -12.50   25.70
 -20   7   1   -1.90   40.00
   7  20   1   -8.40   16.60
   7  20   1  -11.00   23.30
  -7 -20   1   20.30   19.60
 -20   7   1   11.90   25.80
  -7 -20   1  -15.50   15.90
   7  20   1  -32.60   16.00
 -20   7   1  -26.00   14.40
  20  -7   1   33.20   25.50
  20  -8  -1  -15.80   19.70
   8  20  -1    5.90   19.30
   8  20  -1   15.50   29.40
   8  20  -1  -19.60   24.10
 -20   8  -1  -25.60   32.60
 -20   8  -1    0.90   20.50
 -20   8   1  -18.40   14.40
  -8 -20   1  -19.70   13.40
  20  -8   1   -4.40   18.80
 -20   8   1   20.10   24.30
 -20   8   1   20.50   47.90
  -8 -20   1   16.40   20.70
   8  20   1   21.90   32.60
   8  20   1   17.10   21.50
   8  20   1    3.90   23.00
  -9 -20  -1   21.00   22.80
   9  20  -1   16.40   21.20
   9  20  -1  -30.30   20.70
   9  20  -1   -5.20   27.40
 -20   9  -1  -15.10   27.70
  20  -9  -1   12.70   24.60
 -20   9  -1   -1.40   20.40
   9  20   1    1.40   27.00
   9  20   1   -0.20   23.50
  -9 -20   1  -17.50   17.50
  20  -9   1    4.90   20.40
 -20   9   1    1.40   21.20
  -9 -20   1   14.90   21.60
   9  20   1    8.70   19.40
 -20  10  -1   -7.80   20.10
 -10 -20  -1  -19.50   19.30
  10  20  -1   -6.20   26.40
  10  20  -1   12.90   47.40
 -20  10  -1   19.60   41.70
  10  20  -1  -17.30   14.90
  20 -10  -1    5.60   21.80
 -10 -20   1    6.00   25.10
  20 -10   1  -27.50   17.30
 -10 -20   1   -1.80   18.60
  10  20   1   14.70   23.70
  10  20   1   -1.90   19.70
 -20  10   1    9.30   23.80
  10  20   1   26.80   33.10
 -11 -20  -1   15.20   25.00
 -20  11  -1   19.30   43.50
 -20  11  -1  -14.40   18.40
  11  20  -1   43.60   34.60
  20 -11  -1   -3.10   23.80
  11  20  -1  -14.00   16.40
  11  20   1   15.80   24.60
 -20  11   1  -25.60   44.70
 -20  11   1   -0.70   20.50
 -11 -20   1   45.60   31.10
  11  20   1  -14.70   25.50
 -11 -20   1    5.20   22.10
  12  20  -1    6.40   24.50
 -20  12  -1   30.10   26.60
 -20  12  -1  -17.10   17.00
 -12 -20  -1    9.80   26.40
 -20  12  -1  -10.30   37.00
  20 -12  -1   20.50   27.70
  12  20  -1  -11.00   25.40
  12  20  -1   26.00   36.30
  12  20   1   25.80   33.30
 -20  12   1  -18.50   39.10
 -20  12   1   19.80   25.80
 -12 -20   1   -6.90   22.80
  12  20   1   23.30   23.00
  13  20  -1   43.80   24.60
  13  20  -1  -23.00   19.60
  20 -13  -1  -23.80   17.30
 -20  13  -1  -28.70   15.60
 -20  13  -1  -24.90   15.00
 -20  13  -1  -13.30   35.80
 -13 -20  -1   21.20   26.20
 -20  13   1  -47.60   34.40
  13  20   1  -36.40   29.50
 -20  13   1    6.30   23.90
 -13 -20   1   47.40   31.40
  14  20  -1  -31.50   18.40
 -20  14  -1   35.10   48.50
  14  20  -1  -11.40   27.30
 -20  14  -1   -0.90   23.80
 -14 -20  -1    1.20   27.60
 -20  14  -1   12.50   23.90
  14  20   1  -14.70   25.00
 -20  14   1   -5.60   23.50
 -20  14   1   10.60   50.99
 -15 -20  -1   18.10   31.70
 -20  15  -1    7.70   24.30
  15  20  -1  -24.70   20.00
 -20  15  -1   -3.80   24.00
  15  20  -1  -22.30   35.80
 -15 -20   1   26.00   39.30
  15  20   1  141.19   55.59
 -20  15   1  -38.00   14.30
 -20  15   1   53.19   58.39
 -20  16  -1   30.00   28.50
 -20  16  -1   27.60   31.30
 -16 -20  -1   35.20   35.70
 -16 -20   1    8.60   36.70
  16  20   1   -1.30   27.10
 -20  16   1  -27.50   20.60
 -20  16   1  -22.30   39.20
 -20  17  -1  -24.90   22.40
 -17 -20  -1    3.30   33.70
 -20  17  -1   -3.10   23.70
 -20  17   1    4.60   24.60
  17  20   1   86.49   43.00
 -17 -20   1  -25.10   29.80
 -20  18  -1  -10.90   20.50
 -18 -20  -1   24.10   39.50
 -20  18  -1    7.90   28.10
 -18 -20   1   -7.60   39.30
 -20  18   1    6.20   29.30
  18  20   1   81.49   44.50
 -17  21  -1   -1.80   29.10
 -17  21  -1   21.90   33.00
 -21 -17  -1   -5.70   32.40
 -21 -17   1  -20.80   33.80
 -17  21   1  -13.10   25.20
  21  17   1   13.00   33.80
 -17  21   1   -2.10   25.30
 -16  21  -1   23.40   35.30
 -16  21  -1   55.39   40.00
  21  16  -1  -20.60   21.30
 -21 -16  -1   39.30   37.90
 -16  21   1   10.70   29.90
  21  16   1   11.80   28.20
 -16  21   1   -8.20   20.10
 -21 -16   1   98.79   56.79
  21  15  -1   27.10   36.10
 -21 -15  -1  -22.80   23.10
 -15  21  -1   12.30   25.90
 -15  21  -1    8.30   26.80
  21  15   1   10.20   30.00
 -21 -15   1   43.60   50.69
 -15  21   1  -18.40   25.70
 -15  21   1   52.89   35.50
 -14  21  -1   29.00   33.20
 -21 -14  -1   52.49   43.60
 -14  21  -1   48.10   36.50
  21  14  -1   24.80   29.00
 -21 -14   1  -14.90   37.20
 -14  21   1   73.89   38.50
 -14  21   1    7.50   28.30
  21  14   1    1.40   25.60
 -13  21  -1   20.60   29.80
 -21 -13  -1  -17.80   23.20
 -13  21  -1  -29.10   19.60
  21  13  -1   -7.90   21.70
  21  13   1   29.10   31.20
 -13  21   1   64.59   36.80
 -21 -13   1   -6.80   36.30
 -13  21   1   -5.10   23.00
 -21 -12  -1   43.40   38.10
 -12  21  -1   53.99   37.90
  21  12  -1   65.89   35.50
 -12  21  -1   43.30   32.70
 -21 -12   1   46.50   49.70
  21  12   1  201.58   71.39
 -12  21   1  143.79   42.60
 -12  21   1   23.00   29.00
  21  11  -1   30.40   28.10
  21  11  -1   -1.30   27.10
 -21 -11  -1   16.10   33.50
 -11  21  -1   30.70   28.90
 -11  21  -1   22.70   25.50
  21  11   1   -3.00   26.60
 -11  21   1   -8.20   21.40
 -21 -11   1  -39.00   25.70
 -11  21   1  -25.90   19.20
  21  10  -1   19.70   27.70
 -10  21  -1   17.70   27.30
 -10  21  -1  100.09   36.50
  21  10  -1   25.40   26.30
 -21 -10  -1   33.60   33.70
 -10  21   1   31.40   31.50
 -21 -10   1  112.69   57.09
 -10  21   1   60.89   35.60
  21  10   1   53.29   33.80
 -21  -9  -1   50.59   35.10
  21   9  -1   45.70   30.40
  -9  21  -1   17.60   25.90
  -9  21  -1    5.60   23.80
  21   9  -1   12.00   21.80
  -9  21   1   64.29   34.90
  21   9   1  -18.30   21.10
 -21  -9   1   47.00   41.60
  -9  21   1    8.00   24.80
  21   8  -1   35.90   29.30
 -21  -8  -1   44.00   36.50
  -8  21  -1   57.99   39.00
  -8  21  -1    3.80   24.30
 -21  -8   1   14.90   34.30
  -8  21   1   62.89   32.50
  21   8   1   82.49   38.20
  -8  21   1   64.89   36.50
 -21  -7  -1  -28.00   19.60
  21   7  -1  -14.10   17.00
  -7  21  -1    1.00   20.90
  -7  21  -1  -33.90   20.20
  -7  21   1   -4.50   18.20
  -7  21   1   -9.70   21.90
[truncated: 1,353,192 more chars]
