# Supplementary material for: Mechanistic Insight Into the Polymorph‐Dependent Photosalient Effect of a White Light or Two‐Photon Activated Photoreactive Molecular Salt
Source: Angew Chem Int Ed Engl. 2026 May 23;65(30):e5518257. doi: 10.1002/anie.5518257 (PMC13383077; doi:10.1002/anie.5518257)
Supplement: Supplementary file 3 — Supporting File 3: anie72811‐sup‐0003‐DataFile.zip. [file ANIE-65-e5518257-s001.zip › OHT-T-I.cif]

data_OHT-T-I
_audit_creation_date               2026-01-21
_audit_creation_method
;
Olex2 1.5
(compiled 2025.05.31 svn.r86d253d1 for OlexSys, GUI svn.r7254)
;
_audit_contact_author_address      ?
_audit_contact_author_email        ?
_audit_contact_author_name         ''
_audit_contact_author_phone        ?
_publ_contact_author_id_orcid      ?
_publ_section_references
;
Bourhis, L.J., Dolomanov, O.V., Gildea, R.J., Howard, J.A.K., Puschmann, H.
 (2015). Acta Cryst. A71, 59-75.

Dolomanov, O.V., Bourhis, L.J., Gildea, R.J, Howard, J.A.K. & Puschmann, H.
 (2009), J. Appl. Cryst. 42, 339-341.

Kleemiss, F., Dolomanov, O.V., Bodensteiner, M., Peyerimhoff, N., Midgley, L.,
Bourhis, L.J., Genoni, A., Malaspina, L.A., Jayatilaka, D., Spencer, J.L.,
White, F., Grundkoetter-Stock, B., Steinhauer, S., Lentz, D., Puschmann, H.,
Grabowsky, S. (2021), Chem. Sci., 12, 1675-1692.

Sheldrick, G.M. (2015). Acta Cryst. A71, 3-8.
;
_chemical_formula_moiety           'C7 H7 O3 S, C12 H13 N2 O S2'
_chemical_formula_sum              'C19 H20 N2 O4 S3'
_chemical_formula_weight           436.580
loop_
  _atom_type_symbol
  _atom_type_scat_dispersion_real
  _atom_type_scat_dispersion_imag
  _atom_type_scat_source
  _atom_type_scat_dispersion_source
 C 0.00313 0.00162 'NoSpherA2: Chem.Sci. 2021, DOI:10.1039/D0SC05526C'
 'Brennan, Cowan, Rev. Sci. Instrum., 1992, 63, 850'
 H 0.00000 0.00000 'NoSpherA2: Chem.Sci. 2021, DOI:10.1039/D0SC05526C'
 'Brennan, Cowan, Rev. Sci. Instrum., 1992, 63, 850'
 N 0.00612 0.00332 'NoSpherA2: Chem.Sci. 2021, DOI:10.1039/D0SC05526C'
 'Brennan, Cowan, Rev. Sci. Instrum., 1992, 63, 850'
 O 0.01085 0.00610 'NoSpherA2: Chem.Sci. 2021, DOI:10.1039/D0SC05526C'
 'Brennan, Cowan, Rev. Sci. Instrum., 1992, 63, 850'
 S 0.12485 0.12449 'NoSpherA2: Chem.Sci. 2021, DOI:10.1039/D0SC05526C'
 'Brennan, Cowan, Rev. Sci. Instrum., 1992, 63, 850'

_space_group_crystal_system        'monoclinic'
_space_group_IT_number             14
_space_group_name_H-M_alt          'P 1 21/n 1'
_space_group_name_Hall             '-P 2yn'
loop_
  _space_group_symop_id
  _space_group_symop_operation_xyz
 1 x,y,z
 2 -x+1/2,y+1/2,-z+1/2
 3 -x,-y,-z
 4 x-1/2,-y-1/2,z-1/2

_symmetry_Int_Tables_number        14
_cell_length_a                     14.0696(18)
_cell_length_b                     7.4667(9)
_cell_length_c                     20.108(3)
_cell_angle_alpha                  90
_cell_angle_beta                   106.324(4)
_cell_angle_gamma                  90
_cell_volume                       2027.3(4)
_cell_formula_units_Z              4
_cell_measurement_reflns_used      9237
_cell_measurement_temperature      298.00
_cell_measurement_theta_max        26.270
_cell_measurement_theta_min        3.018
_exptl_absorpt_coefficient_mu      0.394
_exptl_absorpt_correction_T_max    0.7454
_exptl_absorpt_correction_T_min    0.6989
_exptl_absorpt_correction_type     multi-scan
_exptl_absorpt_process_details
;
SADABS-2016/2 (Bruker,2016/2) was used for absorption correction.
wR2(int) was 0.0910 before and 0.0556 after correction.
The Ratio of minimum to maximum transmission is 0.9376.
The \l/2 correction factor is Not present.
;
_exptl_crystal_density_diffrn      1.430
_exptl_crystal_description	   prism
_exptl_crystal_F_000               913.996
_diffrn_reflns_av_R_equivalents    0.0455
_diffrn_reflns_av_unetI/netI       0.0298
_diffrn_reflns_Laue_measured_fraction_full  0.9978
_diffrn_reflns_Laue_measured_fraction_max  0.9964
_diffrn_reflns_limit_h_max         17
_diffrn_reflns_limit_h_min         -17
_diffrn_reflns_limit_k_max         9
_diffrn_reflns_limit_k_min         -7
_diffrn_reflns_limit_l_max         25
_diffrn_reflns_limit_l_min         -25
_diffrn_reflns_number              27445
_diffrn_reflns_point_group_measured_fraction_full  0.9978
_diffrn_reflns_point_group_measured_fraction_max  0.9964
_diffrn_reflns_theta_full          25.2417
_diffrn_reflns_theta_max           26.40
_diffrn_reflns_theta_min           2.07
_diffrn_ambient_temperature        298.00
_diffrn_measured_fraction_theta_full  0.9978
_diffrn_measured_fraction_theta_max  0.9964
_diffrn_measurement_device_type    'Bruker D8 Advance, Microfocus source, Photon III'
_diffrn_radiation_type             'Mo K\a'
_diffrn_radiation_wavelength       0.71073
_reflns_Friedel_coverage           0.0
_reflns_limit_h_max                12
_reflns_limit_h_min                -17
_reflns_limit_k_max                9
_reflns_limit_k_min                0
_reflns_limit_l_max                25
_reflns_limit_l_min                -11
_reflns_number_gt                  3412
_reflns_number_total               4149
_reflns_threshold_expression       I>=2u(I)
_computing_cell_refinement         'SAINT V8.40B (?, 2016)'
_computing_data_reduction          'SAINT V8.40B (?, 2016)'
_computing_molecular_graphics      'Olex2 1.5 (Dolomanov et al., 2009)'
_computing_publication_material    'Olex2 1.5 (Dolomanov et al., 2009)'
_computing_structure_refinement    'olex2.refine 1.5 (Bourhis et al., 2015)'
_computing_structure_solution      'SHELXT 2018/2 (Sheldrick, 2018)'
_refine_diff_density_max           0.1865
_refine_diff_density_min           -0.1768
_refine_diff_density_rms           0.0406
_refine_ls_d_res_high              0.7992
_refine_ls_d_res_low               9.8401
_refine_ls_goodness_of_fit_ref     1.0597
_refine_ls_hydrogen_treatment      constr
_refine_ls_matrix_type             full
_refine_ls_number_constraints      14
_refine_ls_number_parameters       377
_refine_ls_number_reflns           4149
_refine_ls_number_restraints       0
_refine_ls_R_factor_all            0.0364
_refine_ls_R_factor_gt             0.0273
_refine_ls_restrained_S_all        1.0597
_refine_ls_shift/su_max            0.0008
_refine_ls_shift/su_mean           0.0000
_refine_ls_structure_factor_coef   Fsqd
_refine_ls_weighting_details      
 'w=1/[\s^2^(Fo^2^)+(0.0265P)^2^+0.2130P] where P=(Fo^2^+2Fc^2^)/3'
_refine_ls_weighting_scheme        calc
_refine_ls_wR_factor_gt            0.0606
_refine_ls_wR_factor_ref           0.0660
_olex2_refinement_description
;
1. Fixed Uiso
 At 1.2 times of:
  All C(H) groups
 At 1.5 times of:
  All C(H,H,H) groups, All O(H) groups
2.a Aromatic/amide H refined with riding coordinates:
 C00D(H00D), C00F(H00F), C00H(H00H), C00I(H00I), C00J(H00J), C00K(H00K),
 C00L(H00M), C00N(H00N), C00P(H00P), C00Q(H00Q)
2.b Idealised Me refined as rotating group:
 C00O(H00A,H00B,H00C), C00R(H00E,H00G,H00L), C00S(H00O,H00R,H00S)
2.c Idealised tetrahedral OH refined as rotating group:
 O006(H006)
;
_olex2_refine_details
;
Refinement using NoSpherA2, an implementation of
NOn-SPHERical Atom-form-factors in Olex2.
Please cite:
F. Kleemiss et al. Chem. Sci. DOI 10.1039/D0SC05526C - 2021
NoSpherA2 implementation of HAR makes use of
tailor-made aspherical atomic form factors calculated
on-the-fly from a Hirshfeld-partitioned electron density (ED) - not from
spherical-atom form factors.

The ED is calculated from a gaussian basis set single determinant SCF
wavefunction - either Hartree-Fock or DFT using selected funtionals
- for a fragment of the crystal.
This fragment can be embedded in an electrostatic crystal field by employing cluster charges
or modelled using implicit solvation models, depending on the software used.
The following options were used:
   SOFTWARE:       discambMATTS2tsc
   PARTITIONING:   NoSpherA2
   INT ACCURACY:   Normal
   METHOD:         B3LYP
   BASIS SET:      def2-SVP
   CHARGE:         0
   MULTIPLICITY:   0
   DATE:           2026-01-21_09-53-46
;
_atom_sites_solution_primary       dual
loop_
  _atom_site_label
  _atom_site_type_symbol
  _atom_site_fract_x
  _atom_site_fract_y
  _atom_site_fract_z
  _atom_site_U_iso_or_equiv
  _atom_site_adp_type
  _atom_site_occupancy
  _atom_site_refinement_flags_posn
 S001 S 0.39650(2) 0.63055(4) 0.133361(16) 0.04099(10) Uani 1.000000 .
 S S 1.17727(2) 0.61848(5) 0.428582(16) 0.04627(11) Uani 1.000000 .
 S003 S 1.40152(2) 0.64553(5) 0.488142(19) 0.05430(12) Uani 1.000000 .
 O004 O 0.45004(6) 0.49002(13) 0.17891(4) 0.0498(2) Uani 1.000000 .
 O005 O 0.37801(7) 0.58347(15) 0.06111(4) 0.0592(3) Uani 1.000000 .
 O006 O 0.53215(7) 0.6116(2) 0.30679(5) 0.0627(3) Uani 1.000000 .
 H006 H 0.50895(11) 0.575(3) 0.2580(4) 0.101(9) Uani 1.000000 GR
 N007 N 1.16575(7) 0.76208(14) 0.53808(5) 0.0400(2) Uani 1.000000 .
 O008 O 0.44273(7) 0.80257(14) 0.15147(6) 0.0647(3) Uani 1.000000 .
 N009 N 1.26523(7) 0.75431(15) 0.54686(5) 0.0436(3) Uani 1.000000 .
 C00A C 0.83868(9) 0.63877(17) 0.37494(6) 0.0406(3) Uani 1.000000 .
 C00B C 1.10728(9) 0.70040(17) 0.47903(6) 0.0397(3) Uani 1.000000 .
 C00C C 0.27909(9) 0.64202(17) 0.14947(6) 0.0409(3) Uani 1.000000 .
 C00D C 1.00135(9) 0.70196(19) 0.46047(7) 0.0428(3) Uani 1.000000 .
 H00D H 0.96479(9) 0.75190(19) 0.49748(7) 0.065(4) Uani 1.000000 R
 C00E C 1.28235(8) 0.68049(18) 0.49263(6) 0.0421(3) Uani 1.000000 .
 C00F C 0.94560(9) 0.64311(19) 0.39825(7) 0.0436(3) Uani 1.000000 .
 H00F H 0.98466(9) 0.59464(19) 0.36247(7) 0.065(4) Uani 1.000000 R
 C00G C 0.63109(9) 0.61973(18) 0.32641(7) 0.0455(3) Uani 1.000000 .
 C00H C 0.77905(9) 0.70345(19) 0.41532(7) 0.0439(3) Uani 1.000000 .
 H00H H 0.81359(9) 0.75998(19) 0.46596(7) 0.071(5) Uani 1.000000 R
 C00I C 0.79131(10) 0.5640(2) 0.30986(7) 0.0497(4) Uani 1.000000 .
 H00I H 0.83572(10) 0.5134(2) 0.27788(7) 0.087(5) Uani 1.000000 R
 C00J C 0.68918(10) 0.5539(2) 0.28584(7) 0.0511(4) Uani 1.000000 .
 H00J H 0.65435(10) 0.4950(2) 0.23568(7) 0.086(5) Uani 1.000000 R
 C00K C 0.67737(10) 0.6958(2) 0.39130(7) 0.0479(3) Uani 1.000000 .
 H00K H 0.63272(10) 0.7489(2) 0.42269(7) 0.080(5) Uani 1.000000 R
 C00L C 0.27174(10) 0.7123(2) 0.21196(7) 0.0515(4) Uani 1.000000 .
 H00M H 0.33639(10) 0.7682(2) 0.24885(7) 0.095(6) Uani 1.000000 R
 C00M C 0.09679(10) 0.63663(18) 0.18054(8) 0.0516(4) Uani 1.000000 .
 C00N C 0.19546(10) 0.5754(2) 0.10133(8) 0.0523(4) Uani 1.000000 .
 H00N H 0.20020(10) 0.5261(2) 0.05170(8) 0.083(5) Uani 1.000000 R
 C00O C 1.13385(12) 0.8462(2) 0.59347(8) 0.0534(4) Uani 1.000000 .
 H00A H 1.0917(15) 0.7517(10) 0.6140(9) 0.123(8) Uani 1.000000 GR
 H00B H 1.19779(14) 0.888(3) 0.6340(6) 0.157(12) Uani 1.000000 GR
 H00C H 1.0885(15) 0.9609(19) 0.5733(3) 0.149(10) Uani 1.000000 GR
 C00P C 0.10526(11) 0.5725(2) 0.11747(9) 0.0592(4) Uani 1.000000 .
 H00P H 0.04034(11) 0.5192(2) 0.08004(9) 0.095(6) Uani 1.000000 R
 C00Q C 0.18065(11) 0.7102(2) 0.22682(8) 0.0560(4) Uani 1.000000 .
 H00Q H 0.17502(11) 0.7669(2) 0.27516(8) 0.101(6) Uani 1.000000 R
 C00R C 1.37832(14) 0.5762(3) 0.39990(9) 0.0632(5) Uani 1.000000 .
 H00E H 1.3362(10) 0.6780(9) 0.36629(9) 0.117(8) Uani 1.000000 GR
 H00G H 1.44770(14) 0.556(2) 0.3882(3) 0.115(7) Uani 1.000000 GR
 H00L H 1.3370(11) 0.4528(11) 0.3921(2) 0.120(8) Uani 1.000000 GR
 C00S C -0.00032(14) 0.6270(3) 0.19831(12) 0.0726(6) Uani 1.000000 .
 H00O H -0.0589(4) 0.675(4) 0.1552(6) 0.167(13) Uani 1.000000 GR
 H00R H -0.0151(11) 0.4902(6) 0.2092(16) 0.163(11) Uani 1.000000 GR
 H00S H 0.0038(8) 0.709(3) 0.2432(10) 0.156(11) Uani 1.000000 GR

loop_
  _atom_site_aniso_label
  _atom_site_aniso_U_11
  _atom_site_aniso_U_22
  _atom_site_aniso_U_33
  _atom_site_aniso_U_12
  _atom_site_aniso_U_13
  _atom_site_aniso_U_23
 S001 0.03740(18) 0.0460(2) 0.03977(18) 0.00087(14) 0.01122(13) 0.00534(14)
 S 0.03186(17) 0.0631(3) 0.04258(19) 0.00081(15) 0.00834(13) -0.00684(15)
 S003 0.03029(18) 0.0782(3) 0.0529(2) 0.00688(16) 0.00921(15) 0.00047(18)
 O004 0.0431(5) 0.0566(6) 0.0470(5) 0.0079(4) 0.0082(4) 0.0084(4)
 O005 0.0549(6) 0.0846(7) 0.0401(5) 0.0062(5) 0.0168(4) 0.0063(5)
 O006 0.0331(5) 0.1036(9) 0.0493(6) -0.0026(5) 0.0078(5) -0.0034(7)
 H006 0.060(14) 0.18(3) 0.062(15) 0.037(15) 0.021(13) 0.045(18)
 N007 0.0336(5) 0.0471(7) 0.0391(5) 0.0032(5) 0.0100(4) 0.0024(5)
 O008 0.0547(6) 0.0520(6) 0.0914(8) -0.0084(5) 0.0272(5) 0.0002(6)
 N009 0.0333(6) 0.0553(7) 0.0394(6) 0.0009(5) 0.0057(4) -0.0013(5)
 C00A 0.0318(6) 0.0493(8) 0.0405(7) -0.0002(5) 0.0098(5) -0.0012(6)
 C00B 0.0346(6) 0.0430(8) 0.0418(7) 0.0024(6) 0.0112(5) 0.0037(6)
 C00C 0.0376(7) 0.0460(8) 0.0378(7) 0.0015(5) 0.0087(5) 0.0015(5)
 C00D 0.0292(7) 0.0549(9) 0.0443(8) 0.0014(6) 0.0102(6) 0.0016(6)
 H00D 0.051(10) 0.088(13) 0.054(10) -0.008(9) 0.011(8) -0.002(9)
 C00E 0.0314(6) 0.0512(8) 0.0419(7) 0.0029(6) 0.0074(5) 0.0017(6)
 C00F 0.0311(7) 0.0521(9) 0.0473(8) 0.0015(6) 0.0105(6) 0.0013(6)
 H00F 0.039(9) 0.088(12) 0.070(11) 0.004(8) 0.016(8) -0.004(9)
 C00G 0.0347(7) 0.0632(9) 0.0374(7) -0.0007(6) 0.0083(5) 0.0020(6)
 C00H 0.0339(7) 0.0558(9) 0.0416(7) -0.0016(6) 0.0101(6) -0.0058(6)
 H00H 0.039(9) 0.105(14) 0.057(11) -0.014(8) -0.005(8) -0.028(10)
 C00I 0.0386(8) 0.0712(10) 0.0397(7) 0.0008(7) 0.0116(6) -0.0064(7)
 H00I 0.070(12) 0.129(16) 0.072(12) 0.007(11) 0.037(10) -0.009(11)
 C00J 0.0386(8) 0.0770(11) 0.0366(7) -0.0029(7) 0.0085(6) -0.0049(7)
 H00J 0.081(13) 0.125(16) 0.048(11) 0.001(11) 0.012(9) -0.022(11)
 C00K 0.0337(7) 0.0689(10) 0.0414(7) -0.0013(7) 0.0112(6) -0.0052(7)
 H00K 0.050(10) 0.131(16) 0.061(11) -0.019(10) 0.018(8) -0.022(11)
 C00L 0.0434(8) 0.0720(10) 0.0394(7) -0.0026(7) 0.0119(6) -0.0043(7)
 H00M 0.040(10) 0.165(19) 0.068(12) -0.032(11) -0.005(9) -0.060(12)
 C00M 0.0434(8) 0.0501(9) 0.0644(9) 0.0031(6) 0.0203(7) 0.0045(7)
 C00N 0.0393(8) 0.0617(10) 0.0539(8) -0.0008(7) 0.0097(6) -0.0150(7)
 H00N 0.082(12) 0.114(15) 0.050(11) 0.023(10) 0.015(9) -0.030(10)
 C00O 0.0490(9) 0.0651(12) 0.0484(9) 0.0035(8) 0.0175(7) -0.0069(8)
 H00A 0.17(2) 0.13(2) 0.088(15) 0.012(18) 0.078(15) -0.028(15)
 H00B 0.089(17) 0.29(3) 0.085(17) 0.01(2) 0.015(14) -0.099(19)
 H00C 0.24(3) 0.12(2) 0.112(17) 0.09(2) 0.09(2) 0.011(15)
 C00P 0.0383(8) 0.0645(10) 0.0722(10) -0.0039(7) 0.0113(7) -0.0162(8)
 H00P 0.058(12) 0.106(15) 0.116(16) -0.018(11) 0.018(11) -0.048(12)
 C00Q 0.0495(9) 0.0729(11) 0.0487(8) 0.0025(8) 0.0193(7) -0.0013(7)
 H00Q 0.086(13) 0.149(19) 0.085(14) 0.010(12) 0.052(12) -0.009(13)
 C00R 0.0481(9) 0.0871(14) 0.0582(10) 0.0047(9) 0.0212(8) -0.0098(9)
 H00E 0.092(17) 0.17(3) 0.087(15) 0.015(15) 0.021(13) -0.027(15)
 H00G 0.096(16) 0.18(2) 0.094(14) 0.011(16) 0.062(13) -0.008(14)
 H00L 0.109(18) 0.106(19) 0.153(19) -0.018(14) 0.048(14) -0.066(16)
 C00S 0.0504(10) 0.0768(14) 0.0998(15) 0.0008(10) 0.0361(10) 0.0036(12)
 H00O 0.068(16) 0.31(4) 0.12(2) 0.022(19) 0.016(15) 0.05(2)
 H00R 0.111(18) 0.10(2) 0.30(4) 0.007(16) 0.11(2) 0.02(2)
 H00S 0.096(17) 0.19(3) 0.20(3) -0.027(17) 0.073(19) -0.04(2)

loop_
  _geom_bond_atom_site_label_1
  _geom_bond_atom_site_label_2
  _geom_bond_distance
  _geom_bond_site_symmetry_2
  _geom_bond_publ_flag
 S001 O004 1.4559(9) . ?
 S001 O005 1.4455(10) . ?
 S001 O008 1.4395(10) . ?
 S001 C00C 1.7726(13) . ?
 S C00B 1.7131(13) . ?
 S C00E 1.7287(12) . ?
 S003 C00E 1.7241(12) . ?
 S003 C00R 1.7881(17) . ?
 O006 H006 0.9830 . ?
 O006 C00G 1.3373(16) . ?
 N007 N009 1.3618(14) . ?
 N007 C00B 1.3227(15) . ?
 N007 C00O 1.4551(18) . ?
 N009 C00E 1.3032(16) . ?
 C00A C00F 1.4448(17) . ?
 C00A C00H 1.4069(18) . ?
 C00A C00I 1.4064(18) . ?
 C00B C00D 1.4310(17) . ?
 C00C C00L 1.3920(18) . ?
 C00C C00N 1.3888(18) . ?
 C00D H00D 1.0830 . ?
 C00D C00F 1.3498(18) . ?
 C00F H00F 1.0830 . ?
 C00G C00J 1.3964(19) . ?
 C00G C00K 1.4042(18) . ?
 C00H H00H 1.0830 . ?
 C00H C00K 1.3765(18) . ?
 C00I H00I 1.0830 . ?
 C00I C00J 1.3834(19) . ?
 C00J H00J 1.0830 . ?
 C00K H00K 1.0830 . ?
 C00L H00M 1.0830 . ?
 C00L C00Q 1.395(2) . ?
 C00M C00P 1.392(2) . ?
 C00M C00Q 1.394(2) . ?
 C00M C00S 1.508(2) . ?
 C00N H00N 1.0830 . ?
 C00N C00P 1.396(2) . ?
 C00O H00A 1.0770 . ?
 C00O H00B 1.0770 . ?
 C00O H00C 1.0770 . ?
 C00P H00P 1.0830 . ?
 C00Q H00Q 1.0830 . ?
 C00R H00E 1.0770 . ?
 C00R H00G 1.0770 . ?
 C00R H00L 1.0770 . ?
 C00S H00O 1.0770 . ?
 C00S H00R 1.0770 . ?
 C00S H00S 1.0770 . ?

loop_
  _geom_angle_atom_site_label_1
  _geom_angle_atom_site_label_2
  _geom_angle_atom_site_label_3
  _geom_angle
  _geom_angle_site_symmetry_1
  _geom_angle_site_symmetry_3
  _geom_angle_publ_flag
 O005 S001 O004 111.85(6) . . ?
 O008 S001 O004 111.52(6) . . ?
 O008 S001 O005 114.34(6) . . ?
 C00C S001 O004 105.30(5) . . ?
 C00C S001 O005 106.36(6) . . ?
 C00C S001 O008 106.78(6) . . ?
 C00E S C00B 88.67(6) . . ?
 C00R S003 C00E 100.77(7) . . ?
 C00G O006 H006 109.5 . . ?
 C00B N007 N009 117.31(10) . . ?
 C00O N007 N009 116.49(10) . . ?
 C00O N007 C00B 126.12(11) . . ?
 C00E N009 N007 109.54(10) . . ?
 C00H C00A C00F 122.72(12) . . ?
 C00I C00A C00F 119.25(12) . . ?
 C00I C00A C00H 118.02(12) . . ?
 N007 C00B S 109.86(9) . . ?
 C00D C00B S 125.34(10) . . ?
 C00D C00B N007 124.80(11) . . ?
 C00L C00C S001 119.52(10) . . ?
 C00N C00C S001 120.38(10) . . ?
 C00N C00C C00L 120.06(13) . . ?
 H00D C00D C00B 118.98(7) . . ?
 C00F C00D C00B 122.03(12) . . ?
 C00F C00D H00D 118.98(8) . . ?
 S003 C00E S 124.13(8) . . ?
 N009 C00E S 114.59(9) . . ?
 N009 C00E S003 121.26(9) . . ?
 C00D C00F C00A 126.07(13) . . ?
 H00F C00F C00A 116.96(8) . . ?
 H00F C00F C00D 116.96(8) . . ?
 C00J C00G O006 122.90(12) . . ?
 C00K C00G O006 117.71(12) . . ?
 C00K C00G C00J 119.39(12) . . ?
 H00H C00H C00A 119.57(7) . . ?
 C00K C00H C00A 120.85(13) . . ?
 C00K C00H H00H 119.57(8) . . ?
 H00I C00I C00A 119.31(8) . . ?
 C00J C00I C00A 121.38(13) . . ?
 C00J C00I H00I 119.31(8) . . ?
 C00I C00J C00G 119.85(13) . . ?
 H00J C00J C00G 120.07(8) . . ?
 H00J C00J C00I 120.07(8) . . ?
 C00H C00K C00G 120.50(13) . . ?
 H00K C00K C00G 119.75(8) . . ?
 H00K C00K C00H 119.75(8) . . ?
 H00M C00L C00C 120.17(8) . . ?
 C00Q C00L C00C 119.67(13) . . ?
 C00Q C00L H00M 120.17(9) . . ?
 C00Q C00M C00P 118.09(13) . . ?
 C00S C00M C00P 120.98(15) . . ?
 C00S C00M C00Q 120.92(15) . . ?
 H00N C00N C00C 120.30(8) . . ?
 C00P C00N C00C 119.40(14) . . ?
 C00P C00N H00N 120.30(9) . . ?
 H00A C00O N007 109.5 . . ?
 H00B C00O N007 109.5 . . ?
 H00B C00O H00A 109.5 . . ?
 H00C C00O N007 109.5 . . ?
 H00C C00O H00A 109.5 . . ?
 H00C C00O H00B 109.5 . . ?
 C00N C00P C00M 121.53(14) . . ?
 H00P C00P C00M 119.24(8) . . ?
 H00P C00P C00N 119.24(9) . . ?
 C00M C00Q C00L 121.15(14) . . ?
 H00Q C00Q C00L 119.43(9) . . ?
 H00Q C00Q C00M 119.43(9) . . ?
 H00E C00R S003 109.5 . . ?
 H00G C00R S003 109.5 . . ?
 H00G C00R H00E 109.5 . . ?
 H00L C00R S003 109.5 . . ?
 H00L C00R H00E 109.5 . . ?
 H00L C00R H00G 109.5 . . ?
 H00O C00S C00M 109.5 . . ?
 H00R C00S C00M 109.5 . . ?
 H00R C00S H00O 109.5 . . ?
 H00S C00S C00M 109.5 . . ?
 H00S C00S H00O 109.5 . . ?
 H00S C00S H00R 109.5 . . ?

loop_
  _geom_torsion_atom_site_label_1
  _geom_torsion_atom_site_label_2
  _geom_torsion_atom_site_label_3
  _geom_torsion_atom_site_label_4
  _geom_torsion
  _geom_torsion_site_symmetry_1
  _geom_torsion_site_symmetry_2
  _geom_torsion_site_symmetry_3
  _geom_torsion_site_symmetry_4
  _geom_torsion_publ_flag
 S001 C00C C00L C00Q -175.62(11) . . . . ?
 S001 C00C C00N C00P 174.83(12) . . . . ?
 S C00B N007 N009 1.65(11) . . . . ?
 S C00B N007 C00O 178.32(10) . . . . ?
 S C00B C00D C00F -2.69(14) . . . . ?
 S C00E S003 C00R 9.94(12) . . . . ?
 S C00E N009 N007 0.25(10) . . . . ?
 S003 C00E S C00B 179.14(9) . . . . ?
 S003 C00E N009 N007 -178.40(10) . . . . ?
 O004 S001 C00C C00L 71.26(9) . . . . ?
 O004 S001 C00C C00N -106.34(10) . . . . ?
 O005 S001 C00C C00L -169.90(10) . . . . ?
 O005 S001 C00C C00N 12.50(9) . . . . ?
 O006 C00G C00J C00I -178.93(15) . . . . ?
 O006 C00G C00K C00H 178.14(13) . . . . ?
 N007 C00B S C00E -1.17(10) . . . . ?
 N007 C00B C00D C00F 177.45(14) . . . . ?
 O008 S001 C00C C00L -47.40(9) . . . . ?
 O008 S001 C00C C00N 135.00(10) . . . . ?
 N009 N007 C00B C00D -178.47(11) . . . . ?
 N009 C00E S C00B 0.53(11) . . . . ?
 N009 C00E S003 C00R -171.54(13) . . . . ?
 C00A C00F C00D C00B 179.76(13) . . . . ?
 C00A C00H C00K C00G 1.31(16) . . . . ?
 C00A C00I C00J C00G 0.38(17) . . . . ?
 C00B N007 N009 C00E -1.26(12) . . . . ?
 C00C C00L C00Q C00M 0.92(17) . . . . ?
 C00C C00N C00P C00M 0.66(17) . . . . ?
 C00D C00B S C00E 178.95(12) . . . . ?
 C00D C00B N007 C00O -1.80(18) . . . . ?
 C00D C00F C00A C00H 2.26(18) . . . . ?
 C00D C00F C00A C00I -176.49(15) . . . . ?
 C00E N009 N007 C00O -178.25(12) . . . . ?
 C00F C00A C00H C00K -179.62(14) . . . . ?
 C00F C00A C00I C00J 178.81(13) . . . . ?
 C00H C00A C00I C00J 0.01(15) . . . . ?
 C00H C00K C00G C00J -0.90(17) . . . . ?
 C00I C00A C00H C00K -0.86(16) . . . . ?
 C00I C00J C00G C00K 0.06(18) . . . . ?
 C00L C00C C00N C00P -2.76(16) . . . . ?
 C00L C00Q C00M C00P -2.96(18) . . . . ?
 C00L C00Q C00M C00S 177.12(16) . . . . ?
 C00N C00C C00L C00Q 1.99(16) . . . . ?
 C00N C00P C00M C00Q 2.17(19) . . . . ?
 C00N C00P C00M C00S -177.91(16) . . . . ?

loop_
  _diffrn_refln_index_h
  _diffrn_refln_index_k
  _diffrn_refln_index_l
  _diffrn_refln_intensity_net
  _diffrn_refln_intensity_u
 2 0 0 402.96 17.2
 2 0 0 407.56 34.4
 -2 0 0 424.86 35.1
 -2 0 0 397.86 17.3
 3 0 0 0 0.2
 3 0 0 0.4 0.2
 3 0 0 -0.2 0.1
 -3 0 0 0.2 0.2
 -3 0 0 -0.1 0.2
 3 0 0 -0.1 0.1
 -3 0 0 -0.2 0.1
 -4 0 0 1230.88 87.19
 4 0 0 1137.09 82.99
 -4 0 0 1186.98 47.4
 5 0 0 0.1 0.2
 5 0 0 0.2 0.2
 5 0 0 0.5 0.3
 -5 0 0 0.1 0.2
 -5 0 0 0.1 0.3
 -5 0 0 -0.2 0.2
 5 0 0 0.1 0.2
 -6 0 0 3.7 0.9
 -6 0 0 2.6 0.9
 6 0 0 3 0.7
 6 0 0 3.2 0.6
 6 0 0 2.5 0.7
 6 0 0 3.1 0.7
 -6 0 0 3.2 0.7
 -7 0 0 -0.5 0.3
 7 0 0 0.9 0.4
 -7 0 0 -0.6 0.3
 7 0 0 -0.5 0.2
 7 0 0 0.3 0.4
 -7 0 0 0.2 0.5
 7 0 0 -0.3 0.3
 8 0 0 6.1 1.2
 8 0 0 5.9 1
 8 0 0 6.6 1.2
 -8 0 0 6.2 1.4
 -8 0 0 5.5 1.2
 8 0 0 6.4 1.3
 -8 0 0 4.9 1.1
 9 0 0 0.2 0.4
 -9 0 0 1.6 0.7
 9 0 0 -0.1 0.3
 -9 0 0 0.4 0.6
 9 0 0 0.1 0.4
 9 0 0 0.2 0.5
 -9 0 0 0.2 0.5
 -10 0 0 473.55 18.5
 -10 0 0 484.75 18.9
 -10 0 0 477.85 18.2
 10 0 0 496.45 18.3
 10 0 0 483.65 18.1
 10 0 0 498.45 17.2
 10 0 0 468.45 18.2
 11 0 0 0.2 0.7
 11 0 0 0.6 0.7
 11 0 0 0.9 0.8
 -11 0 0 0.6 0.9
 11 0 0 0.6 0.4
 -11 0 0 -0.2 0.4
 12 0 0 2.3 1
 -12 0 0 2.6 1
 12 0 0 3.6 1.5
 -12 0 0 2.9 1.4
 12 0 0 3.4 1.1
 -12 0 0 2.9 1.2
 13 0 0 0.9 0.8
 -13 0 0 -0.1 0.7
 -13 0 0 0.7 1
 -14 0 0 274.77 12.7
 -14 0 0 268.97 13.3
 14 0 0 263.07 12.2
 15 0 0 -0.9 0.6
 -15 0 0 -0.1 0.9
 -15 0 0 0 0.8
 -16 0 0 8.5 3.4
 -16 0 0 16.2 3.5
 16 0 0 11.2 2.4
 0 -1 0 0 0.1
 0 1 0 0.3 0.2
 -1 -1 0 601.14 38.2
 1 -1 0 545.75 26.3
 -1 -1 0 597.14 22.4
 1 -1 0 589.54 20.3
 1 1 0 616.34 22.3
 1 1 0 554.84 36.9
 -1 1 0 578.04 20.5
 -1 1 0 585.64 27.4
 2 -1 0 9.3 0.5
 -2 -1 0 8.3 0.7
 2 -1 0 8.8 0.7
 -2 -1 0 10.1 0.8
 2 -1 0 10.3 0.6
 2 1 0 8.5 0.7
 -2 1 0 9.4 0.7
 -2 1 0 10.1 0.4
 2 1 0 8.2 0.9
 -2 1 0 9.1 0.6
 2 1 0 11.8 0.8
 -2 1 0 9.7 0.6
 2 1 0 11.9 1
 -3 -1 0 20.6 1.3
 -3 -1 0 18.6 1.5
 3 -1 0 22.1 1.2
 3 -1 0 21.6 1.3
 3 -1 0 20.8 1.1
 3 1 0 22.4 1.6
 3 1 0 21.2 1.4
 3 1 0 22.6 1.4
 -3 1 0 23.4 1.2
 -3 1 0 24.7 1.4
 -3 1 0 23.6 1.2
 -4 -1 0 918.81 79.99
 4 -1 0 1001.4 40
 -4 -1 0 982.8 42
 -4 1 0 1067.49 75.49
 4 1 0 1007.6 81.69
 4 1 0 981.1 41.5
 -4 1 0 1028.9 40.8
 -5 -1 0 1364.76 106.19
 -5 -1 0 1328.07 53.99
 5 -1 0 1254.87 51.19
 -5 1 0 1281.17 52.19
 5 1 0 1278.17 52.99
 5 1 0 1182.48 102.39
 -5 1 0 1281.07 94.69
 6 -1 0 61.99 3.3
 6 -1 0 63.79 2.4
 6 -1 0 62.09 3.2
 -6 -1 0 65.59 3.5
 -6 -1 0 73.59 4
 6 -1 0 65.09 3.2
 6 1 0 64.09 3.3
 -6 1 0 64.49 3.3
 6 1 0 62.59 3.4
 6 1 0 61.79 3.8
 -6 1 0 65.59 3.3
 -6 1 0 64.59 3.4
 -7 -1 0 5.3 1.2
 7 -1 0 4.7 0.9
 -7 -1 0 2.2 0.7
 -7 -1 0 4.6 1
 7 -1 0 3.8 0.5
 7 -1 0 3.3 0.8
 7 1 0 3.5 0.8
 7 1 0 4.1 1
 -7 1 0 4.1 1
 7 1 0 3.8 0.9
 7 1 0 2.8 0.8
 -7 1 0 3.7 0.9
 -7 1 0 5.5 1
 -8 -1 0 997.5 138.29
 8 -1 0 1078.09 108.69
 -8 -1 0 1252.57 58.79
 8 -1 0 1253.37 55.69
 -8 1 0 1279.57 122.19
 8 1 0 1107.89 135.99
 8 1 0 1285.27 57.39
 -8 1 0 1220.68 57.49
 9 -1 0 233.78 9.3
 9 -1 0 230.78 9.4
 9 -1 0 219.78 9.2
 9 -1 0 223.88 8
 -9 -1 0 221.08 9.7
 -9 -1 0 221.18 10.2
 -9 -1 0 206.78 9.3
 9 1 0 218.68 9.5
 -9 1 0 227.98 9.6
 -9 1 0 236.98 9.8
 9 1 0 235.08 9.2
 -9 1 0 222.88 9.4
 9 1 0 229.58 9.6
 9 1 0 222.58 9.6
 10 -1 0 304.47 10.5
 10 -1 0 295.57 12.1
 10 -1 0 303.47 12
 -10 -1 0 278.87 13
 -10 -1 0 313.27 12.3
 -10 -1 0 316.97 12.7
 10 -1 0 303.47 11.9
 -10 1 0 308.77 12.4
 -10 1 0 295.97 12.1
 10 1 0 285.07 12.2
 -10 1 0 293.67 12.5
 10 1 0 296.57 12.3
 10 1 0 298.37 12.4
 10 1 0 304.17 11.7
 11 -1 0 80.69 3.2
 -11 -1 0 82.49 5.1
 -11 -1 0 77.59 5.5
 11 -1 0 71.49 4.5
 11 -1 0 70.49 4.3
 -11 -1 0 68.09 4.5
 11 -1 0 76.39 4.5
 -11 1 0 63.99 4.7
 11 1 0 72.89 4.7
 11 1 0 82.59 5.2
 -11 1 0 77.89 4.9
 11 1 0 71.09 4.6
 11 1 0 77.99 4.3
 -12 -1 0 58.89 4.4
 12 -1 0 66.49 4.2
 12 -1 0 64.59 4.3
 12 -1 0 55.39 3.9
 12 1 0 62.99 4.4
 12 1 0 55.29 3.6
 12 1 0 74.89 8.5
 12 1 0 67.29 4.7
 -12 1 0 55.29 5.9
 -12 1 0 62.79 4.3
 -12 1 0 62.19 4.7
 -13 -1 0 22.3 3.3
 -13 -1 0 23.2 3.9
 13 -1 0 25.6 3.1
 13 -1 0 28.3 3.1
 -13 1 0 26.3 3.4
 -13 1 0 26.6 3.6
 13 1 0 31.9 3.4
 13 1 0 22.7 3.1
 -14 -1 0 34.8 4.3
 -14 -1 0 17.4 3.5
 14 -1 0 29.9 3.6
 -14 1 0 28.1 3.7
 14 1 0 31.2 3.8
 -14 1 0 28.2 4.1
 15 -1 0 15 2.5
 -15 -1 0 13.4 2.8
 -15 -1 0 15.8 3.4
 -15 1 0 12.1 2.9
 -15 1 0 14.7 2.8
 15 1 0 13.7 2.6
 -16 -1 0 4.4 1.9
 -16 1 0 4.9 2.1
 16 1 0 4.7 1.8
 0 -2 0 1312.67 58.79
 0 -2 0 1361.26 45.1
 0 2 0 1293.87 44.8
 0 2 0 1323.97 59.39
 -1 -2 0 1680.03 81.49
 -1 -2 0 1588.24 56.29
 1 2 0 1556.14 55.79
 1 2 0 1635.14 79.89
 -2 -2 0 323.47 43.1
 2 -2 0 339.47 13.2
 2 -2 0 332.47 12.9
 -2 -2 0 358.06 17.1
 -2 2 0 378.16 28.6
 -2 2 0 307.47 23.9
 2 2 0 309.17 41.2
 2 2 0 322.97 16.2
 3 -2 0 431.46 17.7
 3 -2 0 399.56 33.6
 -3 -2 0 294.57 47
 -3 2 0 418.76 18.4
 3 2 0 406.96 20.5
 -3 2 0 400.86 36.2
 3 2 0 313.97 49.2
 4 -2 0 96.39 3.5
 -4 -2 0 86.79 4.1
 -4 -2 0 96.19 4.1
 4 -2 0 97.89 4.2
 4 -2 0 92.49 3.5
 4 2 0 90.29 4.3
 -4 2 0 92.19 3.7
 4 2 0 93.79 4.2
 -4 2 0 89.89 3.7
 -4 2 0 90.59 4
 4 2 0 90.49 4.1
 -4 2 0 94.09 3.2
 4 2 0 98.49 4.7
 -5 -2 0 222.88 8.7
 -5 -2 0 222.28 8.9
 5 -2 0 223.38 8.8
 5 2 0 225.98 9.1
 5 2 0 236.08 9
 -5 2 0 234.48 8.7
 -5 2 0 229.48 8.5
 5 2 0 244.18 10.1
 5 2 0 237.98 9.2
 6 -2 0 12.4 1.1
 6 -2 0 12.3 1
 6 -2 0 11.4 1.5
 -6 -2 0 13 1.6
 -6 -2 0 13.4 1.7
 6 2 0 11.1 1.5
 -6 2 0 12 1.5
 -6 2 0 14.4 1.3
 6 2 0 10.8 1.5
 -6 2 0 10.7 1.3
 6 2 0 10.9 1.6
 6 2 0 10.4 1.7
 -7 -2 0 1281.57 127.29
 7 -2 0 1385.46 111.09
 -7 -2 0 1348.86 60.29
 7 -2 0 1259.87 54.29
 -7 2 0 1137.09 111.79
 7 2 0 1388.56 129.09
 7 2 0 1249.68 61.79
 -7 2 0 1324.57 56.79
 8 -2 0 20.3 2.3
 -8 -2 0 18.6 2.1
 8 -2 0 18.1 1.6
 -8 -2 0 16.4 2.2
 8 -2 0 16.1 1.7
 -8 2 0 19.9 2.2
 8 2 0 19.2 2.3
 -8 2 0 19.1 2.1
 -8 2 0 15.8 1.9
 8 2 0 19.1 2.3
 8 2 0 16.9 2.4
 8 2 0 14.2 1.9
 -9 -2 0 501.05 18.4
 9 -2 0 474.05 18.2
 -9 -2 0 492.85 18.7
 9 -2 0 468.05 17.6
 -9 2 0 491.95 18.2
 -9 2 0 497.05 18.1
 -9 2 0 499.95 18.3
 9 2 0 468.05 18.6
 9 2 0 522.55 18.4
 9 2 0 503.35 18.5
 9 2 0 483.95 18.5
 -10 -2 0 -0.1 0.6
 -10 -2 0 -0.2 1
 10 -2 0 0.8 0.6
 10 -2 0 0.1 0.5
 10 -2 0 0.9 0.7
 -10 2 0 0.5 0.7
 -10 2 0 0.4 0.7
 10 2 0 0.2 0.7
 -10 2 0 -0.3 0.5
 10 2 0 0.3 0.7
 10 2 0 0.3 0.8
 -11 -2 0 198.98 9.1
 11 -2 0 198.08 8.4
 11 -2 0 197.58 8.5
 11 -2 0 200.68 9
 -11 -2 0 205.98 9.6
 -11 2 0 184.28 8.7
 11 2 0 184.08 9.1
 -11 2 0 194.88 9
 -11 2 0 196.38 9.2
 11 2 0 192.38 9.3
 11 2 0 195.28 9.3
 11 2 0 202.58 8.9
 12 -2 0 54.49 3.7
 12 -2 0 56.19 4.1
 12 -2 0 59.89 3.8
 -12 -2 0 56.79 4.5
 12 2 0 59.79 4
 -12 2 0 61.59 4.2
 12 2 0 60.29 4.5
 13 -2 0 355.16 14.1
 13 -2 0 324.37 15.3
 -13 -2 0 362.66 15.4
 -13 2 0 363.46 15.2
 13 2 0 354.76 14.2
 -13 2 0 343.67 14.8
 13 2 0 326.27 14.8
 -14 -2 0 -0.2 0.9
 -14 2 0 1.2 1
 14 2 0 -0.2 0.8
 -14 2 0 0.2 0.9
 -15 -2 0 13.3 2.8
 -15 2 0 11.7 2.5
 -15 2 0 13.9 2.9
 15 2 0 11.7 2.5
 -16 -2 0 12.1 2.8
 16 2 0 7.6 2.3
 -16 2 0 6.8 2.5
 -16 2 0 9.8 2.6
 -1 3 0 38 2.5
 -1 3 0 42.3 2.4
 1 3 0 44 1.9
 1 3 0 43.7 2.6
 1 3 0 41.3 1.9
 -2 -3 0 65.39 2.6
 -2 -3 0 66.29 2.6
 -2 3 0 65.29 3.1
 -2 3 0 63.89 3.4
 2 3 0 70.99 2.9
 2 3 0 64.59 3.5
 2 3 0 65.49 3
 3 -3 0 259.77 10.3
 -3 3 0 279.47 10.2
 3 3 0 266.17 10.5
 4 -3 0 60.29 3.5
 -4 -3 0 69.29 3.2
 -4 -3 0 66.99 3.3
 4 3 0 69.59 3.9
 -4 3 0 69.49 3.5
 -4 3 0 70.89 2.8
 4 3 0 69.89 3.4
 -4 3 0 65.59 2.8
 4 3 0 68.29 4.1
 -4 3 0 68.89 2.8
 4 3 0 70.69 3.5
 5 -3 0 375.96 14.1
 5 3 0 385.76 14.8
 -5 3 0 383.06 13.8
 5 3 0 364.06 15.9
 6 3 0 586.94 21.8
 7 -3 0 12.3 1.9
 -7 -3 0 11.6 1.7
 7 -3 0 8.6 0.8
 -7 -3 0 10.7 1.5
 7 -3 0 8.6 0.8
 7 3 0 8.6 1.5
 7 3 0 13.1 1.8
 -7 3 0 9.6 1.5
 -7 3 0 10.3 1.4
 7 3 0 7.2 1.5
 7 3 0 9.4 1.8
 -7 3 0 7.9 1.2
 8 -3 0 32.7 2.6
 8 -3 0 33.6 2
 8 -3 0 34.7 2
 -8 -3 0 35.9 2.9
 -8 -3 0 33 2.6
 -8 3 0 34.7 2.6
 8 3 0 36.4 2.9
 8 3 0 37.3 3.2
 8 3 0 37.8 2.9
 -8 3 0 34.2 2.4
 -8 3 0 31.2 2.4
 8 3 0 29.3 3.2
 -9 -3 0 477.95 17.9
 9 -3 0 492.55 18.1
 -9 -3 0 461.05 18.2
 9 -3 0 478.35 16.7
 9 -3 0 478.65 16.8
 -9 3 0 479.15 17.6
 -9 3 0 469.25 17.5
 9 3 0 479.95 18.2
 9 3 0 452.35 18.2
 9 3 0 477.35 18.3
 -9 3 0 478.85 17.8
 10 -3 0 2.6 0.8
 10 -3 0 4.1 1.2
 -10 -3 0 2 0.9
 -10 -3 0 1.7 1
 10 3 0 2.4 1.1
 -10 3 0 3.4 1.1
 10 3 0 1 0.9
 -10 3 0 3.6 1.2
 -10 3 0 3.6 1.1
 10 3 0 3.1 1.4
 10 3 0 3 1.2
 -11 -3 0 -0.2 0.7
 11 -3 0 0.3 0.6
 -11 -3 0 0.2 0.7
 11 3 0 0.7 0.8
 -11 3 0 -0.7 0.4
 -11 3 0 -0.5 0.3
 -11 3 0 0.3 0.6
 11 3 0 1.2 0.8
 -12 -3 0 11.6 2.3
 12 -3 0 17.5 2.8
 12 3 0 16.4 2.7
 12 3 0 12.9 2.4
 -12 3 0 14.4 2.5
 -12 3 0 13.1 2.2
 -12 3 0 14.9 3.4
 -13 -3 0 1.4 1.1
 -13 3 0 2.4 1.1
 -13 3 0 2.5 1.2
 13 3 0 2.7 1.6
 13 3 0 2.3 1.3
 -14 -3 0 0.4 1
 14 3 0 1.4 1.1
 -14 3 0 -0.2 0.8
 14 3 0 1 1.1
 -14 3 0 0.1 0.8
 -15 -3 0 32.7 4.5
 -15 3 0 30.6 4.2
 -15 3 0 35.5 4.4
 -16 -3 0 0.8 1.2
 0 -4 0 1265.67 43.6
 0 -4 0 1180.68 63.99
 0 4 0 1203.08 42.5
 1 4 0 0.2 0.2
 -1 4 0 0.4 0.5
 -1 4 0 -0.4 0.3
 1 4 0 1.2 0.4
 1 4 0 0.2 0.5
 -2 4 0 51.99 3.3
 -2 4 0 51.59 2.9
 2 4 0 50.29 2.6
 2 4 0 58.09 3.5
 2 4 0 57.89 2.6
 -3 -4 0 35.1 1.7
 -3 -4 0 36.4 1.7
 -3 4 0 37.7 2.2
 -3 4 0 29.3 2.3
 3 4 0 35.7 2.2
 3 4 0 37.9 2.2
 3 4 0 32.6 2.7
 4 -4 0 683.33 25
 4 -4 0 700.93 25.2
 -4 -4 0 708.13 34.9
 -4 -4 0 676.33 92.09
 4 4 0 660.43 33
 4 4 0 610.84 86.19
 -4 4 0 674.33 48.5
 -4 4 0 683.83 46.6
 -5 -4 0 36.3 2.2
 5 -4 0 35.8 2.8
 -5 -4 0 38 2.4
 5 4 0 36.5 3
 -5 4 0 38.3 1.9
 -5 4 0 35.3 2.5
 5 4 0 40.4 2.7
 5 4 0 39.3 2.6
 -5 4 0 38.6 2
 5 4 0 37.5 3.3
 -5 4 0 39.9 2
 6 -4 0 12.5 1.9
 -6 -4 0 10.6 1.6
 -6 -4 0 12 1.5
 6 4 0 11.8 2.2
 -6 4 0 12 1.3
 6 4 0 8.5 1.4
 6 4 0 9.5 1.5
 -6 4 0 12.9 1.3
 6 4 0 7.7 1.7
 -6 4 0 11.9 0.8
 -6 4 0 12.5 1.7
 -7 -4 0 31.7 2.3
 -7 -4 0 30.4 2.5
 7 -4 0 31.7 2.7
 7 4 0 25.4 3
 7 4 0 31.5 2.6
 7 4 0 42.8 4.4
 -7 4 0 30.7 2.4
 7 4 0 32.5 2.6
 -7 4 0 35.6 2.6
 -7 4 0 31.7 2.1
 8 -4 0 21.6 2.7
 -8 -4 0 21.5 2.6
 -8 -4 0 17 2.1
 -8 4 0 18.7 2
 8 4 0 24.3 3.1
 8 4 0 18.7 2.9
 -8 4 0 22.5 2.6
 8 4 0 16.5 2.3
 -8 4 0 20.7 1.8
 8 4 0 21.1 2.6
 9 -4 0 20.8 2.8
 -9 -4 0 25.2 2.7
 -9 -4 0 19.6 2.6
 -9 4 0 20.7 2.3
 9 4 0 24.7 3
 -9 4 0 21.6 2.3
 -9 4 0 21.3 2.6
 9 4 0 21.2 2.8
 9 4 0 19.7 3
 10 -4 0 209.48 9.7
 -10 -4 0 224.98 9.5
 -10 -4 0 206.38 9.7
 -10 4 0 219.28 9.2
 -10 4 0 207.58 9.3
 10 4 0 191.58 9.6
 10 4 0 213.28 10.2
 -10 4 0 199.88 8.9
 10 4 0 220.18 10
 -11 -4 0 17.6 2.6
 -11 -4 0 15.9 2.6
 11 -4 0 16.5 2.9
 11 4 0 16.7 2.8
 -11 4 0 17.4 2.6
 -11 4 0 17.2 2.4
 11 4 0 17.3 2.7
 -12 -4 0 4 1.5
 -12 4 0 2.6 1.3
 -12 4 0 3.5 1.3
 12 4 0 6.3 1.7
 12 4 0 5.2 1.8
 -13 -4 0 4 1.6
 13 4 0 8.6 2.2
 -13 4 0 5.4 1.6
 -13 4 0 6.7 1.8
 13 4 0 7 2
 -14 -4 0 68.39 5.4
 14 4 0 66.39 5.4
 -14 4 0 74.09 5.3
 -14 4 0 43.9 4.8
 14 4 0 61.09 5
 -15 -4 0 7.8 2.2
 -15 4 0 7.7 2
 15 4 0 11.7 2.8
 0 5 0 0.4 0.2
 0 5 0 -0.1 0.5
 0 5 0 0.1 0.2
 0 5 0 0.2 0.6
 -1 5 0 50.09 3.2
 -1 5 0 48.6 3.5
 1 5 0 49.1 3.4
 1 5 0 50.09 2.3
 1 5 0 46.5 2.4
 -2 5 0 179.48 7.6
 2 5 0 173.98 6.9
 2 5 0 175.08 6.8
 -2 5 0 181.48 8.1
 2 5 0 176.78 8.2
 -3 5 0 40.8 2.7
 -3 5 0 46.4 3.2
 3 5 0 39.4 2.5
 3 5 0 37.5 3.1
 -4 -5 0 51.49 2
 -4 -5 0 48.8 2
 4 5 0 52.19 3.8
 -4 5 0 45.1 2
 4 5 0 47.3 2.9
 4 5 0 48.2 3.3
 -4 5 0 47.1 2
 -4 5 0 50.99 2.9
 -4 5 0 54.89 3.4
 -5 -5 0 197.28 7.5
 -5 -5 0 197.18 7.3
 5 5 0 199.98 9.3
 5 5 0 195.88 8.3
 5 5 0 190.78 8.2
 -5 5 0 201.68 7.7
 -5 5 0 194.98 7.1
 -5 5 0 200.48 8.5
 -5 5 0 187.28 7.1
 5 5 0 185.18 9.6
 6 -5 0 2.8 1.1
 -6 -5 0 2.7 0.8
 -6 -5 0 2.7 1.2
 6 5 0 1.3 0.8
 -6 5 0 3.8 1.1
 6 5 0 4.1 2.2
 6 5 0 2.4 0.9
 -6 5 0 3.5 0.7
 -6 5 0 1.9 0.6
 6 5 0 1.9 1.3
 -6 5 0 3.5 0.7
 7 -5 0 10.8 2
 -7 -5 0 10.2 1.6
 -7 -5 0 9.6 1.5
 -7 5 0 9.9 1.7
 7 5 0 13.9 2.7
 7 5 0 10.5 1.8
 7 5 0 10.5 1.8
 -7 5 0 10.1 1.3
 7 5 0 7.7 1.9
 -7 5 0 10.6 0.9
 -8 -5 0 72.49 4.2
 8 -5 0 65.19 4.6
 -8 -5 0 71.49 4
 8 5 0 68.69 5.2
 -8 5 0 67.59 4.1
 -8 5 0 64.59 3.6
 8 5 0 71.09 5.1
 -9 -5 0 113.69 5.9
 9 -5 0 114.59 6.6
 -9 -5 0 115.39 6.2
 9 5 0 116.59 6.6
 9 5 0 118.19 6.5
 -9 5 0 124.09 6.2
 -9 5 0 112.99 5.6
 9 5 0 119.39 7
 -10 -5 0 11.3 2.1
 -10 5 0 9.8 1.9
 10 5 0 6 1.7
 -10 5 0 9 1.6
 10 5 0 13.4 2.7
 -11 -5 0 7.7 1.8
 -11 5 0 9.2 2
 11 5 0 6.6 1.8
 -11 5 0 6.9 1.7
 11 5 0 7.7 2
 -12 -5 0 19.5 3
 12 5 0 23.3 3.6
 -12 5 0 23.4 2.9
 -12 5 0 21 2.9
 12 5 0 17.7 2.9
 -13 -5 0 4.4 2.3
 -13 5 0 1.1 1.2
 13 5 0 2.4 1.2
 13 5 0 2.4 1.4
 14 5 0 6.2 2
 14 5 0 7.8 2.3
 0 6 0 6.7 1.6
 0 6 0 7 0.8
 0 6 0 7.8 1.9
 0 6 0 7.1 0.9
 -1 6 0 127.09 4.6
 1 6 0 129.59 6.7
 1 6 0 128.89 5.2
 1 6 0 123.79 5.2
 -1 6 0 123.69 4.7
 -1 6 0 136.79 7
 -1 6 0 133.59 6.5
 -2 6 0 49 3.4
 2 6 0 49.9 2.8
 -2 6 0 46.2 3.7
 2 6 0 52.99 2.8
 2 6 0 51.79 3.9
 -3 6 0 25.9 3.1
 -3 6 0 27.2 2.8
 3 6 0 24.9 2
 3 6 0 30.8 2.2
 3 6 0 32.7 5.4
 4 6 0 0.5 0.6
 -4 6 0 0.7 0.7
 4 6 0 0.7 0.9
 4 6 0 -0.2 0.5
 -4 6 0 2.5 1.1
 5 6 0 0.1 0.7
 -5 6 0 0.1 0.5
 5 6 0 0.4 0.6
 5 6 0 -0.1 0.4
 5 6 0 -0.6 0.7
 -5 6 0 0.2 0.6
 6 6 0 32.4 4.2
 6 6 0 38.3 2.9
 6 6 0 29 2.6
 -6 6 0 33.1 2.9
 6 6 0 32.7 3.9
 -7 6 0 3.7 1.2
 7 6 0 2.2 1.3
 7 6 0 3.8 1.2
 8 6 0 0.7 0.7
 8 6 0 0.1 0.6
 -8 6 0 0.5 0.7
 8 6 0 0.6 1.2
 -9 6 0 81.19 5
 9 6 0 77.59 5.2
 9 6 0 84.89 6
 -10 6 0 0.7 0.9
 10 6 0 0.6 0.9
 10 6 0 -0.8 0.8
 11 6 0 2.4 1.3
 11 6 0 2.5 1.5
 12 6 0 1.7 1.3
 12 6 0 0.9 0.9
 0 7 0 0.1 0.8
 0 7 0 1.2 0.9
 1 7 0 50.09 5.9
 -1 7 0 46.6 3.7
 1 7 0 51.79 4.1
 -1 7 0 50.49 4.1
 -2 7 0 -0.5 0.5
 2 7 0 1.6 1.1
 -2 7 0 -0.1 0.7
 -3 7 0 1 0.7
 -3 7 0 0 0.7
 3 7 0 -0.1 0.4
 3 7 0 -0.3 0.9
 -4 7 0 14.4 2.1
 -4 7 0 20.8 2.9
 4 7 0 16.4 2.1
 4 7 0 17.1 2.9
 -5 7 0 42.5 3.4
 5 7 0 34.5 2.9
 5 7 0 30.6 4.1
 6 7 0 18.2 3.9
 6 7 0 15.7 2.9
 -6 7 0 21.4 2.9
 7 7 0 17.8 2.5
 7 7 0 12.9 2.9
 8 7 0 10.6 2.1
 8 7 0 6.6 2
 9 7 0 73.69 5.9
 9 7 0 71.19 5.1
 10 7 0 5.5 1.7
 10 7 0 7.4 2.6
 11 7 0 0.8 1.2
 11 7 0 -0.8 0.9
 0 8 0 44.4 4.7
 0 8 0 42.4 4.9
 1 8 0 0.1 0.8
 -1 8 0 0.9 1
 -1 8 0 -0.4 0.6
 1 8 0 0.9 1.1
 2 8 0 1.4 1.2
 -2 8 0 1 1.1
 2 8 0 0.5 1
 -2 8 0 0.4 0.9
 -3 8 0 0.2 1.2
 -3 8 0 0.3 1.4
 3 8 0 0.4 0.8
 -4 8 0 15.9 3.7
 4 8 0 23 3.7
 5 8 0 2.3 1.5
 6 8 0 -0.3 0.8
 7 8 0 5 3
 8 8 0 -0.5 1
 0 9 0 0 1
 1 9 0 -0.4 0.9
 -1 9 0 1.3 1.1
 1 9 0 0.1 0.8
 2 9 0 4.1 1.7
 2 9 0 10.3 2.8
 3 9 0 -0.1 1.1
 3 9 0 -0.7 1.3
 4 9 0 1.8 1.3
 4 9 0 0.3 1.2
 -17 0 1 147.29 9.1
 17 0 -1 132.29 8.2
 -16 0 1 0.7 1.1
 -16 0 1 -0.6 0.6
 16 0 -1 -0.4 0.5
 -15 0 1 26.9 3.9
 -15 0 1 31.2 4.7
 15 0 -1 35 4.1
 14 0 -1 -0.6 0.5
 -14 0 1 0.5 1
 -14 0 1 -0.6 0.7
 -13 0 1 40.4 4.3
 13 0 -1 34.8 4.1
 -13 0 1 43.3 4.9
 12 0 -1 0.5 0.7
 12 0 -1 1.2 0.7
 -12 0 1 0 0.5
 12 0 -1 -0.4 0.3
 12 0 -1 0 0.4
 -12 0 1 -0.7 0.7
 -11 0 1 7.9 1.7
 11 0 -1 9.7 1.3
 11 0 -1 6.4 1.4
 11 0 -1 9.2 1.8
 -11 0 1 8.7 1.7
 -11 0 1 8.4 2
 11 0 -1 8.2 1.6
 10 0 -1 -0.2 0.4
 -10 0 1 -0.4 0.5
 10 0 -1 -0.2 0.5
 -10 0 1 0.8 0.8
 10 0 -1 0.7 0.6
 10 0 -1 0.1 0.4
 -10 0 1 -0.1 0.6
 9 0 -1 5.8 1.2
 -9 0 1 6.2 1.3
 -9 0 1 5.9 1.3
 9 0 -1 5.4 1.2
 9 0 -1 6.6 1
 9 0 -1 6.7 1.3
 -9 0 1 5.3 1.3
 -8 0 1 0.5 0.6
 8 0 -1 0.1 0.4
 8 0 -1 -0.3 0.3
 -8 0 1 -0.1 0.3
 -8 0 1 -0.1 0.3
 8 0 -1 0.1 0.3
 8 0 -1 0.1 0.3
 -7 0 1 781.72 108.89
 7 0 -1 1107.99 103.99
 -7 0 1 861.01 42.4
 7 0 -1 867.31 41.3
 6 0 -1 -0.1 0.2
 6 0 -1 0.1 0.2
 6 0 -1 0.2 0.3
 -6 0 1 -0.4 0.2
 -6 0 1 0.2 0.3
 6 0 -1 0 0.3
 -6 0 1 0.2 0.3
 5 0 -1 24.4 1.7
 5 0 -1 25.2 1.4
 -5 0 1 31.7 2
 -5 0 1 24.3 1.7
 5 0 -1 28.4 1.8
 5 0 -1 28 1.8
 -5 0 1 23.7 1.7
 4 0 -1 0.1 0.2
 -4 0 1 -0.4 0.2
 -4 0 1 0.3 0.3
 -4 0 1 0 0.2
 4 0 -1 1 0.4
 -4 0 1 0.1 0.3
 4 0 -1 0.1 0.3
 4 0 -1 -0.2 0.2
 -3 0 1 1907.91 100.29
 3 0 -1 1747.43 64.49
 -3 0 1 1801.62 64.89
 3 0 -1 1884.71 99.19
 -2 0 1 0.1 0.1
 -2 0 1 -0.1 0.1
 2 0 -1 -0.1 0.1
 2 0 -1 0 0.1
 -2 0 1 0.1 0.1
 2 0 -1 -0.1 0.1
 -2 0 1 0.4 0.2
 2 0 -1 -0.1 0.1
 1 0 1 2812.62 112.09
 -1 0 -1 2869.21 111.89
 -2 0 -1 0.1 0.1
 -2 0 -1 0 0.1
 2 0 1 0.1 0.1
 2 0 1 -0.1 0.1
 -2 0 -1 0.1 0.2
 2 0 1 1.4 0.3
 -3 0 -1 156.98 32.4
 -3 0 -1 184.28 12.3
 3 0 1 215.98 34.9
 3 0 1 221.58 12.8
 4 0 1 -0.1 0.2
 -4 0 -1 0.5 0.3
 4 0 1 -0.1 0.2
 4 0 1 -0.1 0.2
 -4 0 -1 -0.2 0.2
 -4 0 -1 0.2 0.3
 5 0 1 502.55 68.39
 -5 0 -1 387.96 23.5
 -5 0 -1 343.57 60.49
 5 0 1 432.26 23.4
 6 0 1 0.4 0.4
 6 0 1 0 0.2
 -6 0 -1 0.2 0.3
 6 0 1 -0.3 0.2
 6 0 1 -0.3 0.2
 -6 0 -1 0 0.3
 -7 0 -1 63.19 3.6
 -7 0 -1 63.79 3.8
 7 0 1 62.39 3.6
 -7 0 -1 72.59 3.7
 7 0 1 66.59 3.6
 7 0 1 62.99 3.1
 7 0 1 71.89 3.7
 8 0 1 -0.3 0.2
 8 0 1 0.1 0.4
 -8 0 -1 0 0.4
 8 0 1 -0.2 0.3
 -8 0 -1 -0.3 0.4
 8 0 1 -0.4 0.2
 -8 0 -1 0.2 0.4
 9 0 1 774.92 27.6
 -10 0 -1 -0.6 0.4
 -10 0 -1 -0.9 0.4
 10 0 1 -0.2 0.5
 -10 0 -1 0 0.6
 10 0 1 -0.5 0.2
 10 0 1 0.4 0.6
 10 0 1 -0.1 0.5
 11 0 1 9.7 1.8
 11 0 1 8.9 1.8
 -11 0 -1 14.8 2.6
 -11 0 -1 11.3 1.9
 -11 0 -1 10.5 1.9
 11 0 1 11.7 1.5
 11 0 1 9.8 1.8
 12 0 1 -0.4 0.4
 12 0 1 0.5 0.8
 12 0 1 0.5 0.7
 12 0 1 0.1 0.6
 -12 0 -1 -0.7 0.3
 -13 0 -1 34.8 4.5
 13 0 1 34.1 3.7
 -13 0 -1 25.3 3.4
 -14 0 -1 0.5 1.1
 -14 0 -1 -0.7 0.6
 14 0 1 -1.3 0.4
 15 0 1 9.3 2.2
 -15 0 -1 13.1 2.8
 -15 0 -1 11.8 2.9
 -16 0 -1 0.2 0.9
 16 0 1 -1.1 0.7
 -16 0 -1 0.9 1.3
 -16 -1 1 2.5 2.3
 -16 1 1 5.7 2
 -16 1 1 4.4 1.8
 16 1 -1 3.2 1.6
 15 -1 -1 4.5 1.4
 -15 -1 1 5.6 1.8
 -15 1 1 5.7 1.9
 15 1 -1 2.3 1.2
 -15 1 1 1.7 1.3
 -14 -1 1 9 2.2
 -14 -1 1 5.7 2.1
 14 -1 -1 8 2.3
 -14 1 1 6.6 2.1
 14 1 -1 6.6 1.8
 -14 1 1 4.7 1.6
 13 -1 -1 130.09 6.6
 -13 -1 1 119.89 7.2
 13 -1 -1 116.49 6.6
 -13 -1 1 130.59 8.1
 13 -1 -1 121.69 9.2
 -13 1 1 88.79 10.7
 -13 1 1 129.09 7.2
 13 1 -1 122.49 6.1
 13 1 -1 138.69 7.3
 -12 -1 1 0.6 1
 12 -1 -1 0.6 0.8
 -12 -1 1 0.3 0.7
 12 -1 -1 0.6 0.6
 -12 -1 1 0.3 0.7
 -12 1 1 1 0.9
 12 1 -1 0.4 0.7
 12 1 -1 0.7 0.7
 12 1 -1 1 0.8
 12 1 -1 -0.3 0.5
 -12 1 1 0.3 0.9
 -12 1 1 -0.5 0.4
 11 -1 -1 22.9 1.3
 11 -1 -1 20.1 2.5
 11 -1 -1 18.4 2.3
 -11 -1 1 19.3 3.1
 11 -1 -1 23.9 2.8
 -11 -1 1 19.6 2.5
 11 1 -1 20.3 2.6
 11 1 -1 22.1 2.8
 -11 1 1 22.1 3.1
 -11 1 1 15.9 2.4
 11 1 -1 24.1 2.5
 -11 1 1 14.6 2.2
 -10 -1 1 31.9 2.8
 10 -1 -1 35.7 1.8
 10 -1 -1 38 2.7
 -10 -1 1 44.1 3.7
 -10 -1 1 41.5 3.2
 10 -1 -1 33.4 2.7
 10 -1 -1 28.3 2.5
 10 1 -1 34.4 2.5
 10 1 -1 32.3 2.8
 -10 1 1 36.2 3
 -10 1 1 34.7 2.8
 -10 1 1 37.7 3.1
 10 1 -1 41.1 3.1
 10 1 -1 38.4 3
 -9 -1 1 73.49 4.2
 9 -1 -1 68.99 4
 9 -1 -1 75.89 4.1
 9 -1 -1 70.49 3.9
 -9 -1 1 73.89 4.4
 9 -1 -1 74.39 2.9
 -9 -1 1 72.09 4.8
 -9 1 1 67.69 4.2
 9 1 -1 67.79 3.8
 -9 1 1 75.39 4.1
 9 1 -1 73.59 4.3
 9 1 -1 61.99 4
 9 1 -1 73.69 4.3
 -9 1 1 80.69 4.4
 -8 -1 1 367.06 14.1
 8 -1 -1 373.26 13.8
 -8 -1 1 385.16 14.4
 8 -1 -1 362.56 13.9
 -8 -1 1 373.16 14.9
 8 1 -1 372.16 14.2
 8 1 -1 378.26 14.3
 -8 1 1 373.46 14
 -8 1 1 380.76 14.2
 7 -1 -1 17.2 0.9
 7 -1 -1 18.8 1.6
 -7 -1 1 16.7 2.2
 -7 -1 1 17.3 1.9
 7 -1 -1 16.3 1.7
 7 -1 -1 16.3 1.7
 -7 -1 1 20.5 2.2
 7 1 -1 18 1.5
 -7 1 1 15 1.9
 -7 1 1 19.4 2
 7 1 -1 21.5 1.8
 7 1 -1 16.8 1.9
 7 1 -1 20.6 2.2
 6 -1 -1 97.59 4.2
 6 -1 -1 96.99 4.2
 -6 -1 1 96.69 5.4
 -6 -1 1 93.29 4.3
 6 -1 -1 92.89 4.1
 6 -1 -1 91.39 3.3
 -6 1 1 95.39 4.3
 6 1 -1 90.49 4.2
 6 1 -1 86.19 4.5
 -6 1 1 88.59 4.2
 6 1 -1 93.99 4.4
 -6 1 1 90.69 4.2
 6 1 -1 86.79 4.5
 -5 -1 1 36.3 2.3
 5 -1 -1 34.2 2
 -5 -1 1 40.8 2.6
 -5 -1 1 39.2 2.2
 5 -1 -1 36.1 2
 5 -1 -1 33.6 1.9
 5 -1 -1 35.3 1.3
 5 1 -1 34.3 2.3
 5 1 -1 34.4 2.2
 -5 1 1 37.8 2.1
 -5 1 1 36.6 2.1
 5 1 -1 37.5 2.2
 5 1 -1 38.5 2.2
 -5 1 1 35.3 2.1
 4 1 -1 259.27 9.8
 -3 -1 1 0.3 0.2
 -3 -1 1 0.1 0.2
 -3 -1 1 0.8 0.3
 3 -1 -1 0.5 0.2
 3 -1 -1 0.7 0.2
 3 -1 -1 0.4 0.2
 3 1 -1 0.4 0.2
 3 1 -1 1.7 0.5
 -3 1 1 0.4 0.2
 3 1 -1 -0.2 0.2
 -3 1 1 0.6 0.3
 3 1 -1 0.7 0.3
 -3 1 1 0.5 0.2
 2 -1 -1 83.19 3.1
 -2 -1 1 84.09 3.4
 2 -1 -1 81.09 2.9
 -2 -1 1 81.99 3.3
 -2 -1 1 79.99 3.2
 2 1 -1 85.19 3.4
 -2 1 1 81.19 3.1
 2 1 -1 83.89 3.3
 -2 1 1 82.39 3
 -1 -1 1 -0.2 0.1
 -1 -1 1 0.1 0.1
 -1 -1 1 -0.1 0.1
 1 -1 -1 0.2 0.1
 1 1 -1 -0.1 0.2
 -1 1 1 0.3 0.1
 1 1 -1 -0.1 0.1
 1 1 -1 0.1 0.1
 0 -1 1 306.77 22.4
 0 -1 -1 297.97 23.3
 0 -1 1 300.87 11.6
 0 1 -1 305.07 22.3
 0 1 -1 311.77 11.6
 0 1 1 305.87 11.5
 -1 -1 -1 538.25 36.9
 1 -1 1 490.55 18.2
 1 -1 1 497.75 34.3
 -1 1 -1 436.76 33.5
 1 1 1 510.85 20.2
 1 1 1 570.54 36.1
 -1 1 -1 473.95 18.2
 -2 -1 -1 32.5 1.6
 2 -1 1 28.1 1.2
 -2 -1 -1 32.5 1.8
 2 -1 1 30.9 1.4
 -2 -1 -1 29.8 1.5
 2 -1 1 31 1.6
 2 -1 1 29 1.3
 -2 1 -1 29.9 1.4
 -2 1 -1 28.3 1.4
 -2 1 -1 29.5 1.2
 2 1 1 31 1.5
 2 1 1 29.3 1.7
 -2 1 -1 31.8 1.6
 3 -1 1 62.49 2.8
 -3 -1 -1 61.39 2.8
 -3 -1 -1 60.89 3
 3 -1 1 59.79 2.2
 -3 -1 -1 59.29 2.8
 3 -1 1 59.69 2.6
 3 -1 1 59.29 2.5
 3 1 1 63.19 3
 -3 1 -1 59.49 2.7
 -3 1 -1 60.99 2.6
 -3 1 -1 62.49 2.6
 3 1 1 62.59 2.8
 3 1 1 57.69 2.7
 -4 -1 -1 111.09 4.7
 4 -1 1 105.69 4.4
 4 -1 1 111.79 4.5
 4 -1 1 104.79 4.6
 -4 -1 -1 109.59 4.6
 -4 -1 -1 110.29 5
 4 -1 1 113.69 3.9
 4 1 1 106.49 4.6
 -4 1 -1 115.99 4.5
 -4 1 -1 110.39 4.5
 4 1 1 119.09 4.8
 4 1 1 114.49 4.9
 -4 1 -1 113.39 4.7
 -5 -1 -1 718.13 92.99
 -5 -1 -1 836.32 38.9
 5 -1 1 782.42 35.9
 -5 1 -1 840.42 78.19
 5 1 1 780.02 91.79
 -5 1 -1 818.52 37.1
 5 1 1 760.72 36.9
 6 -1 1 147.99 5.2
 -6 -1 -1 135.69 6.6
 -6 -1 -1 143.19 6.2
 6 -1 1 144.29 6
 6 -1 1 153.58 6.1
 6 -1 1 149.88 6.3
 -6 -1 -1 147.39 6.4
 6 1 1 153.38 6.4
 -6 1 -1 140.79 6.6
 6 1 1 151.48 6.2
 6 1 1 151.18 6.5
 -6 1 -1 145.89 6.7
 6 1 1 147.19 6.3
 -6 1 -1 152.48 6.2
 -7 -1 -1 43.2 2.9
 7 -1 1 43.5 2.8
 -7 -1 -1 41.2 2.7
 -7 -1 -1 43.5 3.2
 7 -1 1 44.6 1.9
 7 -1 1 47.7 2.8
 7 -1 1 44.9 2
 7 1 1 44.6 2.7
 7 1 1 47.9 3
 -7 1 -1 42.4 2.8
 7 1 1 43.8 2.9
 -7 1 -1 46.3 2.8
 -7 1 -1 43.7 2.8
 7 1 1 42.2 2.8
 8 -1 1 0.2 0.2
 8 -1 1 0.4 0.5
 -8 -1 -1 0 0.4
 8 -1 1 0.3 0.5
 8 -1 1 -0.1 0.2
 -8 -1 -1 0.6 0.7
 8 -1 1 -0.3 0.4
 -8 -1 -1 -0.1 0.4
 8 1 1 0 0.4
 -8 1 -1 0.1 0.4
 8 1 1 -0.4 0.3
 -8 1 -1 0.6 0.6
 8 1 1 -0.7 0.3
 -8 1 -1 -0.7 0.2
 9 -1 1 1.6 0.4
 9 -1 1 2.1 0.5
 -9 -1 -1 1.6 0.8
 9 -1 1 1.2 0.7
 -9 -1 -1 3.9 1.1
 9 -1 1 1 0.7
 -9 -1 -1 2.3 1.1
 9 -1 1 2.3 0.9
 -9 1 -1 2.6 0.9
 -9 1 -1 3.2 1.1
 9 1 1 2 0.9
 -9 1 -1 1.2 0.7
 9 1 1 1.6 0.7
 9 1 1 0.6 0.6
 9 1 1 2.9 1
 -10 -1 -1 36.2 4
 10 -1 1 31.4 1.6
 -10 -1 -1 25.5 2.9
 10 -1 1 32 1.7
 10 -1 1 26.6 2.4
 10 -1 1 29.8 2.5
 -10 -1 -1 22.4 2.7
 10 -1 1 28.5 3.1
 -10 1 -1 33.6 3.6
 10 1 1 24.7 2.9
 10 1 1 34.5 2.9
 -10 1 -1 29.2 3.1
 10 1 1 26.9 2.7
 10 1 1 31.1 3.3
 -10 1 -1 34.7 2.7
 -11 -1 -1 85.89 5
 -11 -1 -1 69.29 4.9
 11 -1 1 70.99 4.5
 -11 -1 -1 76.29 5.6
 11 -1 1 78.69 3.5
 11 -1 1 80.39 4.7
 11 1 1 85.09 5.3
 11 1 1 83.19 5
 -11 1 -1 78.09 5.8
 11 1 1 84.19 5
 -11 1 -1 81.39 4.8
 -11 1 -1 74.39 5.1
 11 1 1 88.79 4.6
 -12 -1 -1 103.09 6.8
 12 -1 1 94.99 5.5
 12 -1 1 97.19 5.6
 -12 -1 -1 94.29 6
 12 -1 1 102.69 5.9
 -12 1 -1 107.89 6.2
 12 1 1 99.49 5.2
 -12 1 -1 103.79 6.4
 -12 1 -1 97.89 5.7
 12 1 1 95.69 5.9
 -13 -1 -1 30.9 4.5
 -13 -1 -1 27.1 3.6
 13 -1 1 36.6 3.1
 13 -1 1 27.7 3.3
 -13 1 -1 31.3 3.8
 13 1 1 29.3 3.6
 -13 1 -1 38 4.6
 -14 -1 -1 22.3 4
 -14 -1 -1 12.6 2.5
 14 -1 1 13.4 2.4
 -14 1 -1 9.6 2.5
 14 1 1 14 2.6
 -14 1 -1 12.4 2.5
 -15 -1 -1 4.2 2.1
 15 -1 1 5.5 1.6
 -15 -1 -1 3.9 1.7
 -15 1 -1 5 1.9
 -15 1 -1 4.3 1.7
 15 1 1 3.6 1.4
 -16 -1 -1 0.9 1.2
 16 1 1 2.4 1.4
 -16 1 -1 1 1.1
 -16 1 -1 0.4 1.2
 -16 -2 1 12.3 3.5
 -16 2 1 22.9 4
 -16 2 1 24.9 4.6
 -15 -2 1 0.4 1.1
 -15 2 1 0 1
 -15 2 1 -0.4 0.8
 15 2 -1 0.4 1.1
 -14 -2 1 60.79 5.1
 14 2 -1 61.29 4.9
 -14 2 1 68.59 5.2
 -14 2 1 63.59 4.9
 13 -2 -1 3.2 1.2
 -13 -2 1 1.2 1.2
 13 -2 -1 0.5 0.8
 -13 2 1 3.1 1.5
 -13 2 1 0.1 0.8
 13 2 -1 1.5 1.1
 13 2 -1 1.4 1
 -12 -2 1 19.2 2.9
 12 -2 -1 19.7 2.3
 12 -2 -1 18.9 2.4
 12 2 -1 19.4 2.8
 12 2 -1 23.3 2.8
 -12 2 1 20.2 2.7
 -12 2 1 18.2 2.7
 -12 2 1 26.7 3.3
 -11 -2 1 0.1 0.7
 11 -2 -1 0.8 0.7
 11 -2 -1 0.3 0.6
 -11 -2 1 -0.2 0.6
 11 -2 -1 0.2 0.6
 -11 2 1 0.1 0.6
 11 2 -1 -0.5 0.5
 -11 2 1 -0.5 0.5
 -11 2 1 -0.2 0.6
 11 2 -1 -0.2 0.5
 11 2 -1 0 0.7
 11 2 -1 1.5 1
 -10 -2 1 81.49 5.1
 -10 -2 1 85.39 4.8
 10 -2 -1 78.39 4.2
 10 -2 -1 84.19 4.6
 10 -2 -1 78.29 4.3
 10 2 -1 84.29 4.7
 10 2 -1 83.09 5
 10 2 -1 81.79 5.8
 -10 2 1 84.89 4.6
 -10 2 1 82.79 4.7
 10 2 -1 80.99 5
 -10 2 1 78.69 4.7
 -9 -2 1 11.6 1.9
 9 -2 -1 11.6 1.7
 9 -2 -1 11.4 1.5
 9 -2 -1 10.5 1.5
 -9 -2 1 10 1.7
 9 2 -1 15.9 2.2
 9 2 -1 7.7 1.5
 9 2 -1 10.9 1.9
 -9 2 1 14.3 1.9
 -9 2 1 13.9 1.8
 9 2 -1 12.2 1.9
 -9 2 1 12.8 1.9
 -8 -2 1 230.38 9.6
 8 -2 -1 229.88 9.1
 8 -2 -1 239.08 9.1
 -8 -2 1 240.68 10
 8 -2 -1 238.58 9.5
 -8 2 1 237.48 9.4
 8 2 -1 240.58 9.9
 -8 2 1 237.18 9.5
 8 2 -1 240.98 9.9
 8 2 -1 235.38 10.2
 -8 2 1 234.38 9.5
 8 2 -1 247.68 9.8
 -7 -2 1 21.2 1.8
 7 -2 -1 19.4 1.4
 -7 -2 1 17.8 2.1
 7 -2 -1 19.5 1.5
 7 -2 -1 18.8 2
 7 2 -1 17.8 2.2
 -7 2 1 17.5 1.8
 7 2 -1 22.1 2.3
 7 2 -1 18.3 2.1
 -7 2 1 17.9 1.9
 -7 2 1 18.5 2.3
 7 2 -1 16.3 2.3
 6 -2 -1 20.6 1.4
 -6 -2 1 19.8 2.1
 6 -2 -1 22.7 1.7
 -6 -2 1 23.1 1.8
 -6 2 1 19.7 1.5
 6 2 -1 20.2 2.4
 6 2 -1 21.6 1.8
 -6 2 1 20.3 1.5
 6 2 -1 19.4 1.7
 -6 2 1 22.6 1.7
 6 2 -1 26.6 2.5
 -5 -2 1 0.8 0.5
 5 -2 -1 1.1 0.3
 -5 -2 1 1.2 0.5
 5 -2 -1 1 0.4
 5 2 -1 1.5 0.6
 -5 2 1 0.9 0.4
 5 2 -1 0.2 0.4
 5 2 -1 0.6 0.4
 -5 2 1 1.3 0.4
 -5 2 1 0.7 0.4
 5 2 -1 1.5 0.7
 4 -2 -1 922.31 34.7
 4 -2 -1 906.01 63.19
 -4 -2 1 850.31 80.49
 -4 -2 1 873.61 38.5
 -4 2 1 860.91 34.9
 4 2 -1 868.51 37.9
 4 2 -1 793.62 91.69
 -4 2 1 888.11 64.19
 3 -2 -1 91.69 3.9
 -3 -2 1 94.69 4.3
 -3 -2 1 90.99 3.8
 -3 -2 1 93.39 4
 3 2 -1 95.59 4
 -3 2 1 97.19 3.5
 -3 2 1 93.69 3.5
 3 2 -1 95.79 4.3
 3 2 -1 96.89 4.1
 -3 2 1 94.49 3.5
 -3 2 1 95.59 3.9
 2 -2 -1 181.28 6.7
 -2 -2 1 179.28 7
 -1 -2 1 98.89 4.1
 1 2 -1 96.79 4.1
 -1 2 1 96.89 4
 1 2 -1 94.89 3.6
 1 2 -1 98.39 3.6
 0 -2 1 9999 338.27
 0 -2 -1 9566.74 332.67
 0 2 -1 9434.96 345.67
 1 -2 1 330.27 28.7
 1 -2 1 406.86 15.1
 -1 -2 -1 412.76 18.2
 -1 -2 -1 333.67 33.7
 1 2 1 426.76 17.8
 1 2 1 333.57 32.1
 -1 2 -1 381.96 29
 -1 2 -1 434.46 15.2
 -2 -2 -1 4.9 0.6
 2 -2 1 2.4 0.6
 -2 -2 -1 2.5 0.5
 2 -2 1 3.7 0.5
 -2 2 -1 3 0.3
 2 2 1 3.8 0.6
 -2 2 -1 4.1 0.8
 -2 2 -1 3.6 0.5
 -2 2 -1 3.4 0.4
 2 2 1 3.1 0.5
 3 -2 1 104.89 4.7
 3 -2 1 109.19 3.7
 -3 -2 -1 106.19 4.4
 -3 -2 -1 109.49 4.4
 3 -2 1 108.39 4
 -3 2 -1 112.59 4.1
 3 2 1 108.99 4.5
 -3 2 -1 108.99 4.1
 -3 2 -1 106.89 3.9
 3 2 1 109.79 4.8
 3 2 1 107.69 4.5
 3 2 1 108.59 5
 -3 2 -1 112.19 4.6
 4 -2 1 7.2 1.1
 4 -2 1 5.4 0.4
 4 -2 1 5.5 0.6
 4 -2 1 5.4 0.6
 -4 -2 -1 7.2 1
 -4 -2 -1 5.3 0.9
 4 2 1 4.7 1
 -4 2 -1 6.9 0.8
 -4 2 -1 7.5 0.9
 -4 2 -1 5.4 0.4
 4 2 1 4.6 0.8
 4 2 1 5.8 1
 -4 2 -1 7.5 1.1
 4 2 1 4.8 1
 5 -2 1 9.1 1
 5 -2 1 5.7 1
 -5 -2 -1 5.9 1.1
 -5 -2 -1 7.1 1.1
 5 -2 1 6.6 0.8
 5 2 1 8.6 1.4
 -5 2 -1 9.1 1.3
 5 2 1 6.7 1.1
 -5 2 -1 7.2 1
 -5 2 -1 6 0.9
 5 2 1 9.6 1.8
 6 -2 1 74.89 3.4
 -6 -2 -1 77.69 3.9
 6 -2 1 74.29 3.4
 -6 -2 -1 82.49 4.1
 -6 -2 -1 80.59 4.7
 6 -2 1 75.59 4.3
 6 2 1 72.79 3.9
 6 2 1 77.99 4.3
 -6 2 -1 77.79 3.7
 -6 2 -1 71.29 3.6
 -6 2 -1 72.39 4.1
 6 2 1 74.89 4
 6 2 1 74.79 4.1
 -7 -2 -1 50.89 3.8
 7 -2 1 53.09 3.3
 -7 -2 -1 60.19 3.4
 7 -2 1 55.69 2.9
 -7 -2 -1 54.89 3.4
 7 -2 1 56.49 2.9
 -7 2 -1 61.19 3.4
 -7 2 -1 56.09 3.2
 7 2 1 55.39 3.6
 -7 2 -1 55.39 3.6
 7 2 1 51.09 3.3
 7 2 1 54.49 3.4
 7 2 1 51.89 3.3
 8 -2 1 22.4 1.8
 -8 -2 -1 24.7 2.6
 -8 -2 -1 27.8 2.9
 8 -2 1 23.7 1.8
 -8 -2 -1 17.8 2.7
 8 -2 1 20.8 2.4
 -8 2 -1 22.3 2
 -8 2 -1 25 2.2
 8 2 1 19.5 2.3
 -8 2 -1 20.9 1.9
 8 2 1 27.5 2.8
 8 2 1 24.2 2.6
 8 2 1 26.3 2.9
 9 -2 1 16.8 1.9
 9 -2 1 17.5 2
 -9 -2 -1 20.2 2.5
 -9 -2 -1 18.7 2.9
 9 -2 1 16.7 2.2
 -9 -2 -1 17.4 2.2
 9 2 1 22.5 2.8
 9 2 1 24.5 2.7
 -9 2 -1 14.8 2.1
 9 2 1 16.5 2.3
 9 2 1 17.1 2.3
 -9 2 -1 19.2 2.2
 -9 2 -1 19.5 2.4
 -10 -2 -1 212.58 9.7
 10 -2 1 217.48 9.7
 -10 -2 -1 225.08 10.1
 10 -2 1 223.48 9.2
 10 -2 1 232.18 9.3
 -10 -2 -1 200.78 10.8
 10 2 1 223.18 9.9
 10 2 1 225.68 10.2
 -10 2 -1 219.68 9.5
 -10 2 -1 238.38 10.1
 10 2 1 226.48 9.7
 -10 2 -1 227.58 9.8
 10 2 1 225.08 10.1
 -11 -2 -1 7.7 1.8
 -11 -2 -1 10.6 2
 11 -2 1 10.1 1.7
 11 -2 1 4.3 1.1
 -11 2 -1 9 1.9
 11 2 1 8.1 1.8
 11 2 1 9.5 2
 -11 2 -1 3.6 1.5
 11 2 1 6.3 1.5
 12 -2 1 20.9 2.6
 12 -2 1 28.7 3.4
 -12 -2 -1 32 3.8
 12 -2 1 32.9 2.7
 -12 -2 -1 27.9 4.2
 12 2 1 29.1 3.3
 12 2 1 32.9 3.7
 -12 2 -1 35.6 3.8
 -12 2 -1 23.5 3.3
 -12 2 -1 26 3.1
 13 -2 1 -0.8 0.5
 -13 -2 -1 0.4 1
 13 2 1 0.1 0.7
 -13 2 -1 -1 0.7
 -13 2 -1 0 0.8
 13 2 1 0 0.7
 -14 -2 -1 25.8 3.8
 -14 2 -1 26.8 3.6
 -14 2 -1 24.6 3.7
 14 2 1 20.8 3.3
 -15 -2 -1 9 2.4
 -15 2 -1 6.7 2.3
 15 2 1 4.7 1.8
 -15 2 -1 5.5 1.9
 -16 -2 -1 1.4 1.3
 -16 2 -1 0.5 1
 16 2 1 0.8 1.1
 -16 2 -1 4.3 1.9
 -16 -3 1 7.8 2.5
 16 3 -1 4.6 1.8
 -15 -3 1 1.3 1.3
 -15 3 1 0.9 1.1
 -15 3 1 0.3 1
 15 3 -1 0.6 1
 -14 -3 1 0.1 0.8
 -14 3 1 -0.2 0.7
 14 3 -1 0.6 0.9
 14 3 -1 0.1 0.7
 -14 3 1 -0.8 0.5
 -13 -3 1 17.8 3
 -13 3 1 22.1 3.6
 13 3 -1 26.9 3.6
 -13 3 1 19.6 2.9
 12 -3 -1 15 2.7
 -12 -3 1 14.5 2.6
 12 3 -1 13.7 2.5
 -12 3 1 13.9 2.3
 12 3 -1 10.2 2.4
 -12 3 1 17.9 2.5
 -12 3 1 10.1 2.1
 11 -3 -1 0.7 0.8
 -11 -3 1 0.6 0.8
 11 -3 -1 1.7 0.8
 -11 -3 1 0 0.8
 -11 3 1 0.1 0.6
 -11 3 1 0.3 0.7
 11 3 -1 0.3 0.8
 11 3 -1 0.1 0.7
 -11 3 1 0.6 0.7
 11 3 -1 0.5 0.7
 10 -3 -1 47.3 3.5
 10 -3 -1 40.1 2.6
 -10 -3 1 45.8 4.8
 10 -3 -1 37.7 3.1
 -10 -3 1 35.8 3.8
 -10 3 1 46.3 3.3
 10 3 -1 43.8 3.4
 10 3 -1 40.7 3.4
 -10 3 1 39.9 3
 10 3 -1 42 3.5
 -10 3 1 43.2 3.2
 10 3 -1 37.2 4.1
 9 -3 -1 145.79 5.8
 -9 -3 1 133.79 6.6
 9 -3 -1 135.29 5.7
 -9 -3 1 126.49 6.8
 9 -3 -1 135.59 6.6
 9 3 -1 139.49 7
 -9 3 1 145.59 6.6
 9 3 -1 138.19 7.4
 9 3 -1 136.99 6.9
 9 3 -1 141.49 7
 -9 3 1 145.69 6.4
 -9 3 1 148.09 6.6
 8 -3 -1 497.05 16.4
 8 -3 -1 461.15 17.6
 -8 -3 1 472.25 18
 -8 -3 1 469.95 17.6
 8 3 -1 469.85 17.9
 8 3 -1 466.65 18.1
 -8 3 1 466.45 17.2
 -8 3 1 486.55 17.3
 8 3 -1 489.15 18.7
 -8 3 1 485.35 17.4
 8 3 -1 475.05 17.9
 -7 -3 1 24.7 2.1
 -7 -3 1 30.3 2.5
 7 -3 -1 31.9 1.5
 7 -3 -1 28.2 1.5
 7 3 -1 35.5 2.6
 7 3 -1 30.3 2.4
 -7 3 1 29 2.2
 7 3 -1 34.6 3.6
 7 3 -1 32.6 2.7
 -7 3 1 31 2
 -6 -3 1 16.9 1.8
 -6 -3 1 15.3 1.9
 6 -3 -1 16.8 2
 6 3 -1 19.8 2.6
 6 3 -1 15.7 1.9
 -6 3 1 18.1 1.4
 6 3 -1 17.4 2
 -6 3 1 17 1.5
 -6 3 1 19.3 1.4
 6 3 -1 17.2 2.3
 -5 -3 1 56.69 2.9
 -5 -3 1 49.7 2.9
 5 -3 -1 58.79 3.1
 5 3 -1 46.9 3.5
 5 3 -1 54.09 3.1
 5 3 -1 53.99 3
 -5 3 1 48.8 2.4
 5 3 -1 52.99 3.3
 -5 3 1 51.59 2.4
 -5 3 1 44.9 2.7
 -5 3 1 53.09 2.1
 -4 -3 1 21.7 1.6
 -4 -3 1 21.4 1.5
 4 -3 -1 21.5 1.7
 -4 3 1 22.2 1.3
 4 3 -1 24.6 2.5
 4 3 -1 20.8 1.6
 -4 3 1 20 1.1
 4 3 -1 22.3 1.7
 -4 3 1 22.5 1.2
 -4 3 1 19.5 1.5
 -3 -3 1 13.6 1
 3 -3 -1 10 1.4
 -3 -3 1 16.2 1.1
 3 3 -1 13.4 1.2
 3 3 -1 14 1.2
 3 3 -1 14.2 1.8
 -3 3 1 13.5 1.1
 -3 3 1 11.6 1.3
 -2 -3 1 5.8 0.5
 -2 -3 1 7.2 1.3
 -2 -3 1 6.5 0.5
 2 3 -1 4.9 1
 2 3 -1 6.1 0.8
 -2 3 1 7.1 1
 -2 3 1 7.4 1.1
 2 3 -1 6.3 0.8
 -1 -3 1 238.08 9.1
 -1 3 1 233.18 8.8
 -1 3 1 236.88 9
 1 3 -1 230.58 9.1
 0 -3 1 1307.27 68.19
 0 -3 1 1316.37 45.6
 0 -3 -1 1338.67 70.19
 0 -3 -1 1249.88 63.29
 0 3 -1 1295.17 46.4
 0 3 1 1355.16 45.6
 0 3 -1 1244.48 63.89
 0 3 1 1302.27 45.2
 1 -3 1 139.89 5.6
 -1 3 -1 133.79 6
 -1 3 -1 134.29 5.5
 1 3 1 133.39 5
 1 3 1 142.19 6
 2 -3 1 120.29 5
 -2 -3 -1 123.29 4.6
 2 -3 1 113.19 5.5
 -2 -3 -1 122.79 4.5
 -2 3 -1 123.59 4.2
 2 3 1 135.99 5.7
 -2 3 -1 123.79 5.5
 2 3 1 127.29 4.9
 2 3 1 126.19 4.8
 -2 3 -1 120.29 5
 -3 -3 -1 17.3 1.2
 3 -3 1 16.7 1.2
 -3 -3 -1 20.8 1.4
 3 -3 1 20.5 2.2
 3 3 1 21.8 1.5
 -3 3 -1 18.8 1
 3 3 1 18.4 1.4
 -3 3 -1 17.9 1
 -3 3 -1 17.2 1.2
 3 3 1 17.6 2.2
 -3 3 -1 15.8 1.8
 3 3 1 17.7 2.1
 4 -3 1 29.8 2.3
 -4 -3 -1 30.3 1.9
 -4 -3 -1 30.1 2
 -4 3 -1 31.5 2.2
 4 3 1 34.5 2.6
 4 3 1 33.7 2.1
 -4 3 -1 31.3 1.7
 -4 3 -1 34.5 1.6
 4 3 1 31.5 2.1
 -4 3 -1 30.7 1.6
 4 3 1 34.3 2.7
 -5 -3 -1 93.19 4.6
 5 -3 1 104.99 5.1
 -5 -3 -1 99.19 4.5
 -5 3 -1 103.69 4.3
 5 3 1 99.49 5.2
 -5 3 -1 100.89 4.2
 5 3 1 103.29 5.4
 -5 3 -1 100.99 3.7
 5 3 1 104.79 4.8
 5 3 1 100.19 4.8
 6 -3 1 35 2.7
 -6 -3 -1 40 2.7
 6 -3 1 40.3 1.8
 -6 -3 -1 39.8 2.6
 6 -3 1 41.9 1.8
 -6 3 -1 44.3 2.8
 6 3 1 44.5 2.8
 -6 3 -1 43.8 2.4
 -6 3 -1 44.5 2.5
 6 3 1 36.2 2.7
 6 3 1 40.8 3
 6 3 1 37.1 3
 7 -3 1 204.68 9
 -7 -3 -1 207.88 8.7
 -7 -3 -1 209.78 9
 7 -3 1 216.78 7.7
 -7 3 -1 211.08 8.4
 -7 3 -1 215.68 8.4
 7 3 1 220.78 9.3
 7 3 1 200.38 8.9
 7 3 1 199.48 9.4
 -7 3 -1 218.18 8.8
 7 3 1 212.78 9
 8 -3 1 9 1.7
 -8 -3 -1 11.2 1.9
 -8 -3 -1 9.4 1.6
 8 -3 1 10.2 1.2
 8 -3 1 12.2 1.3
 -8 3 -1 8 1.5
 8 3 1 13.7 2
 8 3 1 9 1.8
 8 3 1 13.3 2
 -8 3 -1 10.6 1.5
 8 3 1 18.8 2.5
 -8 3 -1 10.4 1.5
 9 -3 1 9.3 1.8
 -9 -3 -1 8.2 1.7
 9 -3 1 9.5 1.3
 -9 -3 -1 9 1.7
 9 -3 1 10.8 1.3
 -9 3 -1 8.9 1.5
 9 3 1 13.6 2.4
 -9 3 -1 12.1 1.8
 -9 3 -1 8.8 1.6
 9 3 1 11.5 2
 9 3 1 6.8 1.6
 9 3 1 8.5 1.7
 -10 -3 -1 1.3 1
 10 -3 1 0.9 0.8
 -10 -3 -1 0.8 0.8
 10 -3 1 0.6 0.5
 10 -3 1 2.3 0.7
 10 3 1 1 0.9
 -10 3 -1 1.6 0.9
 10 3 1 2.7 1.2
 10 3 1 0 0.7
 -10 3 -1 2 0.9
 10 3 1 0.8 0.7
 -10 3 -1 1.8 0.9
 -11 -3 -1 36.8 3.3
 -11 -3 -1 42.7 4.5
 11 -3 1 40.6 3.4
 -11 3 -1 40.1 3.4
 -11 3 -1 38.9 4.4
 11 3 1 41.5 3.5
 11 3 1 35.5 4
 -12 -3 -1 9.4 2.1
 12 -3 1 12.2 2.3
 -12 3 -1 11.9 2
 -12 3 -1 13.4 2.4
 12 3 1 7 1.8
 12 3 1 11.9 2.2
 -13 -3 -1 0.8 0.9
 -13 3 -1 1.5 1.1
 13 3 1 1.5 1.1
 -13 3 -1 0.3 0.8
 13 3 1 -0.7 0.5
 -14 -3 -1 34.3 4.4
 -14 3 -1 37.1 4.6
 14 3 1 39.4 4.3
 -14 3 -1 47.7 4.9
 14 3 1 30.4 4.1
 -15 -3 -1 6.6 2.1
 -15 3 -1 6 2
 -15 3 -1 5.2 1.8
 15 3 1 6.8 2.2
 -15 -4 1 0.6 0.9
 15 4 -1 -0.3 0.8
 -15 4 1 -0.4 0.7
 15 4 -1 0.4 1.2
 -14 -4 1 1.3 1.2
 14 4 -1 2.8 1.5
 -14 4 1 2.3 1.3
 14 4 -1 1.8 1.2
 -13 -4 1 61.69 4.9
 -13 4 1 51.29 4.2
 13 4 -1 57.99 4.8
 -13 4 1 60.49 4.9
 13 4 -1 53.29 4.5
 -12 -4 1 34 4
 -12 4 1 42.1 4.7
 12 4 -1 31.5 3.8
 12 4 -1 41.3 4.4
 -11 -4 1 18.4 2.8
 -11 -4 1 11.8 2
 -11 4 1 15.7 2.2
 11 4 -1 12.7 2.4
 -11 4 1 13.1 2.1
 11 4 -1 14.6 2.6
 -11 4 1 11.7 2.3
 10 -4 -1 -0.3 0.7
 -10 -4 1 -0.3 0.8
 -10 -4 1 0.3 0.7
 10 4 -1 0.2 0.9
 10 4 -1 0.1 0.8
 -10 4 1 -0.5 0.5
 -10 4 1 1.9 0.9
 10 4 -1 -0.1 0.8
 -10 4 1 -0.4 0.5
 -9 -4 1 19.5 2.5
 9 -4 -1 19.8 2.6
 -9 -4 1 19.8 2.4
 9 4 -1 21.2 3.3
 -9 4 1 22.4 2.3
 -9 4 1 19.6 2.3
 9 4 -1 18.4 3
 9 4 -1 23.6 2.9
 -9 4 1 21 2.2
 -8 -4 1 5.8 1.4
 -8 -4 1 5.1 1.2
 8 -4 -1 2.7 1
 8 4 -1 4.3 1.4
 -8 4 1 6.4 1.3
 8 4 -1 5 1.3
 8 4 -1 7.2 2.1
 -8 4 1 4 0.9
 8 4 -1 3.1 1.1
 -7 -4 1 140.39 6.4
 7 -4 -1 125.59 6.4
 -7 -4 1 132.39 6
 -7 4 1 128.49 5.6
 7 4 -1 128.19 6.8
 7 4 -1 142.59 6.6
 7 4 -1 133.49 6.5
 -7 4 1 135.79 5.6
 -7 4 1 138.79 6.1
 7 4 -1 132.69 7.3
 6 -4 -1 3 1
 -6 -4 1 4.6 0.9
 -6 4 1 5.2 0.6
 6 4 -1 6 1.2
 -6 4 1 6 0.9
 6 4 -1 3.9 1
 6 4 -1 3.4 1.2
 6 4 -1 5.6 1.6
 -6 4 1 3.9 0.7
 -6 4 1 5 1.1
 -5 -4 1 189.68 7.4
 5 -4 -1 176.28 7.8
 -5 -4 1 179.38 7.1
 5 4 -1 180.18 7.5
 5 4 -1 171.08 7.5
 -5 4 1 178.78 6.8
 -5 4 1 180.28 6.6
 5 4 -1 186.58 8.3
 -5 4 1 186.78 8
 -5 4 1 178.38 6.6
 -4 -4 1 -0.2 0.3
 -4 -4 1 0.5 0.3
 4 4 -1 0.3 0.4
 4 4 -1 -0.5 0.5
 -4 4 1 -0.3 0.1
 -4 4 1 0.1 0.4
 -4 4 1 0.4 0.2
 -4 4 1 0.1 0.3
 4 4 -1 -0.2 0.3
 -3 -4 1 138.59 5
 -3 -4 1 138.59 5
 -3 4 1 143.79 6.1
 3 4 -1 130.59 6.4
 3 4 -1 143.79 5.8
 3 4 -1 130.69 5.6
 -3 4 1 135.29 5.8
 2 4 -1 85.79 4.7
 -2 4 1 92.59 4.4
 2 4 -1 90.09 3.8
 -2 4 1 91.59 4.6
 2 4 -1 93.19 4
 -1 4 1 102.29 5.1
 -1 4 1 103.59 5
 1 4 -1 110.49 5.2
 1 4 -1 109.39 4.1
 1 4 -1 102.19 4.2
 0 4 1 3.5 1
 0 4 -1 2 0.9
 0 4 -1 2.6 0.4
 0 4 1 2.1 0.4
 0 4 -1 6.8 1.3
 0 4 1 2.1 0.4
 0 4 -1 2.6 0.4
 -1 4 -1 43.5 2.7
 -1 4 -1 36.6 3.1
 1 4 1 39.3 2
 1 4 1 42.2 2.9
 1 4 1 42.1 2
 2 4 1 0.5 0.6
 2 4 1 2.5 0.6
 -2 4 -1 1.1 0.7
 -2 4 -1 2.1 0.7
 2 4 1 2.4 0.6
 -3 -4 -1 167.48 6
 -3 -4 -1 166.98 6
 -3 4 -1 160.68 5.7
 3 4 1 170.28 6.6
 3 4 1 166.98 7.5
 -3 4 -1 163.18 7.2
 -3 4 -1 169.48 6.6
 -3 4 -1 162.28 5.8
 3 4 1 160.18 6.6
 -4 -4 -1 5.9 0.9
 -4 -4 -1 9.9 1.2
 4 -4 1 7.8 1.6
 4 4 1 7.8 1.6
 4 4 1 8.5 1.3
 -4 4 -1 8.1 0.7
 -4 4 -1 8.7 1.1
 -4 4 -1 9.1 1.5
 4 4 1 8.4 1.3
 4 4 1 9.9 1.9
 -4 4 -1 7.4 0.8
 -5 -4 -1 -0.2 0.2
 5 -4 1 -0.3 0.4
 -5 -4 -1 0.6 0.5
 5 4 1 -0.5 0.4
 -5 4 -1 0.5 0.3
 -5 4 -1 0 0.2
 5 4 1 -0.3 0.5
 -5 4 -1 0 0.2
 5 4 1 0.6 0.5
 -5 4 -1 -0.4 0.4
 5 4 1 0 0.4
 -6 -4 -1 3.6 0.9
 -6 -4 -1 3.3 0.9
 6 -4 1 3.2 1
 6 4 1 1.2 0.9
 -6 4 -1 3.3 0.5
 6 4 1 5.4 1.2
 -6 4 -1 2.2 0.6
 -6 4 -1 2.5 0.8
 -6 4 -1 3.7 0.7
 6 4 1 1.4 0.9
 7 -4 1 135.29 6.9
 -7 -4 -1 139.49 6.5
 -7 -4 -1 143.39 6.3
 7 4 1 140.59 7.4
 7 4 1 140.49 7.2
 7 4 1 134.19 6.6
 -7 4 -1 147.39 6
 7 4 1 142.99 6.7
 -7 4 -1 136.29 6.5
 -7 4 -1 130.79 5.8
 -8 -4 -1 7.9 1.6
 -8 -4 -1 7.6 1.4
 8 -4 1 7.2 1.6
 8 4 1 7 1.5
 -8 4 -1 7.4 1.6
 8 4 1 5.6 1.6
 -8 4 -1 6.1 1.1
 8 4 1 6.8 1.9
 -8 4 -1 7.4 1.3
 8 4 1 11.2 1.9
 -9 -4 -1 195.88 8.8
 -9 -4 -1 180.58 8.3
 9 -4 1 190.88 9
 -9 4 -1 177.08 8.4
 9 4 1 183.78 8.7
 9 4 1 189.48 9.5
 -9 4 -1 181.28 7.9
 -9 4 -1 186.48 8.1
 9 4 1 208.08 9.5
 9 4 1 174.18 8.6
 -10 -4 -1 2.3 1.1
 10 -4 1 2.1 1.1
 -10 -4 -1 0.5 0.9
 -10 4 -1 3.1 1.1
 -10 4 -1 2.8 1
 10 4 1 1.7 1.1
 -10 4 -1 3 1
 11 -4 1 13.1 2.4
 -11 -4 -1 15.4 3.2
 -11 4 -1 15.6 2.5
 11 4 1 17.4 2.8
 11 4 1 13.3 2.4
 -12 -4 -1 0.6 0.8
 12 4 1 1.8 1.2
 12 4 1 -0.2 0.7
 -12 4 -1 -0.9 0.4
 -12 4 -1 0.4 0.8
 -13 -4 -1 24.4 3.5
 13 4 1 22.2 3.4
 -13 4 -1 30.1 3.8
 -13 4 -1 28.5 3.5
 13 4 1 26.2 3.6
 -14 -4 -1 8 2.2
 -14 4 -1 6.1 1.9
 14 4 1 3.6 1.7
 -14 4 -1 6.1 2
 -15 -4 -1 0 0.9
 -15 4 -1 1.1 1.1
 15 4 1 0.2 0.9
 14 5 -1 9.4 2.4
 14 5 -1 9.4 2.4
 -13 -5 1 9.9 2.3
 -13 5 1 7.8 2.8
 13 5 -1 7.7 2.1
 13 5 -1 9 2.3
 -12 -5 1 8.9 2.1
 12 5 -1 11.8 2.6
 12 5 -1 9.4 2.3
 -11 -5 1 23.9 3.1
 -11 5 1 30.5 3.3
 11 5 -1 27.9 3.6
 -11 5 1 24.6 2.8
 11 5 -1 31.3 4
 -10 -5 1 52.89 4.3
 -10 -5 1 63.09 4.3
 10 5 -1 50.19 4.4
 10 5 -1 71.49 4.8
 -10 5 1 64.39 3.9
 -10 5 1 63.19 4.1
 -9 -5 1 143.19 6.7
 -9 -5 1 135.29 6.9
 9 5 -1 143.59 8.4
 -9 5 1 137.09 6.6
 -9 5 1 132.89 6.2
 9 5 -1 130.09 7.1
 9 5 -1 131.19 7.6
 -8 -5 1 63.99 3.9
 8 -5 -1 74.79 4.7
 -8 -5 1 71.79 4.3
 8 5 -1 74.09 5.8
 8 5 -1 74.99 5.4
 -8 5 1 70.69 4.1
 8 5 -1 69.19 5.2
 -8 5 1 66.69 3.6
 8 5 -1 70.09 4.7
 -7 -5 1 10 1.5
 -7 -5 1 13.4 1.8
 7 -5 -1 19.2 2.6
 -7 5 1 14.3 1
 7 5 -1 14.4 2.1
 7 5 -1 9.9 2.1
 7 5 -1 14.9 2.8
 -7 5 1 14.9 1.5
 7 5 -1 8.8 1.7
 -7 5 1 12.9 1.9
 -7 5 1 12.6 1.4
 -6 -5 1 9.4 1.3
 -6 -5 1 7.8 1.3
 6 -5 -1 5.4 1.4
 -6 5 1 9.3 1.6
 -6 5 1 8.6 1
 6 5 -1 10.3 1.7
 6 5 -1 9.7 1.6
 6 5 -1 10.1 2.1
 -6 5 1 8.4 1.1
 -6 5 1 9 1.1
 -5 -5 1 2.6 0.6
 -5 -5 1 2 0.6
 5 5 -1 2 0.8
 -5 5 1 1.3 0.4
 -5 5 1 1.3 0.6
 5 5 -1 1.2 0.9
 5 5 -1 1.8 0.8
 -5 5 1 1.9 0.4
 -5 5 1 1.7 0.8
 -4 -5 1 0.8 0.2
 -4 -5 1 0.5 0.2
 -4 5 1 1 0.6
 4 5 -1 0.3 0.5
 -4 5 1 0.6 0.6
 4 5 -1 1.2 0.8
 3 5 -1 7.8 1.6
 3 5 -1 4.9 1.1
 -3 5 1 6.1 1.4
 3 5 -1 5.8 1.1
 -3 5 1 5.2 1.1
 2 5 -1 0.7 0.4
 -2 5 1 1.2 0.7
 2 5 -1 1.5 0.9
 -2 5 1 0.2 0.6
 2 5 -1 1.1 0.5
 1 5 -1 1.6 0.5
 1 5 -1 0.9 0.7
 -1 5 1 0.7 0.7
 1 5 -1 2.4 0.5
 -1 5 1 3.3 0.9
 0 5 1 48.2 3.3
 0 5 -1 52.39 3.3
 0 5 1 47.9 2.1
 0 5 -1 47.5 2.1
 0 5 -1 43.9 3.4
 0 5 -1 49.4 2.2
 0 5 1 46.6 2.1
 1 5 1 13.4 1
 1 5 1 12 1
 -1 5 -1 15 2.2
 -1 5 -1 16.5 2.1
 -1 5 -1 11.6 0.7
 1 5 1 13.9 2.1
 -1 5 -1 13 0.7
 -2 5 -1 32 2.7
 -2 5 -1 29 2.3
 2 5 1 31.8 2
 2 5 1 34.6 2.9
 2 5 1 28.6 1.9
 -3 5 -1 2.4 0.4
 3 5 1 3.1 0.8
 -3 5 -1 3.8 1.2
 -3 5 -1 2.7 0.8
 -3 5 -1 2.6 0.3
 3 5 1 2.5 1.1
 3 5 1 3.2 0.8
 -4 -5 -1 2.6 0.4
 -4 -5 -1 2.2 0.4
 4 5 1 4.4 1
 4 5 1 2.8 1.2
 -4 5 -1 2.5 0.7
 -4 5 -1 0.6 0.7
 -4 5 -1 2.8 0.5
 4 5 1 1.4 1
 -4 5 -1 2.2 0.5
 4 5 1 2 0.7
 -5 -5 -1 65.79 3.2
 -5 -5 -1 64.99 3.1
 5 -5 1 65.69 4.4
 5 5 1 68.19 4.8
 -5 5 -1 61.69 3.2
 5 5 1 67.09 3.7
 5 5 1 64.29 4.5
 5 5 1 58.99 3.6
 -5 5 -1 63.19 2.9
 -5 5 -1 60.29 3.9
 -5 5 -1 65.49 2.9
 -6 -5 -1 161.48 6.8
 -6 -5 -1 146.49 7.6
 6 -5 1 145.39 7.7
 -6 5 -1 156.08 6.2
 6 5 1 152.68 7.2
 6 5 1 165.68 7.3
 -6 5 -1 157.18 6.2
 -6 5 -1 158.88 6.1
 -6 5 -1 161.78 7.3
 7 -5 1 11.3 2.2
 -7 -5 -1 11.1 1.6
 -7 -5 -1 8.4 1.4
 7 5 1 12.9 2
 7 5 1 9.2 1.7
 -7 5 -1 11.9 2
 7 5 1 9.5 2.2
 -7 5 -1 10.5 1.4
 -7 5 -1 13.2 1.3
 7 5 1 12.2 2.7
 -7 5 -1 11.5 1.6
 -8 -5 -1 13.5 2
 8 -5 1 14.4 2.5
 -8 -5 -1 13 1.8
 8 5 1 14.2 3.1
 -8 5 -1 9.3 1.8
 -8 5 -1 12.1 1.6
 8 5 1 12.3 2.1
 8 5 1 12.3 2.1
 8 5 1 15 2.7
 -9 -5 -1 4.1 1.3
 -9 -5 -1 2.9 1.1
 9 -5 1 3.9 1.5
 9 5 1 1.2 1.1
 9 5 1 2 1.1
 -9 5 -1 2.9 1
 -9 5 -1 4.2 1.3
 9 5 1 5 1.7
 -10 -5 -1 18.5 2.7
 10 5 1 17.7 3
 10 5 1 17.1 2.8
 -10 5 -1 22.9 2.6
 -10 5 -1 20.5 3.1
 -11 -5 -1 3.2 1.3
 11 5 1 3.6 1.6
 -11 5 -1 2.2 1.2
 11 5 1 0.2 0.8
 -11 5 -1 3.8 1.2
 -12 -5 -1 0.6 0.9
 12 5 1 -1.1 0.5
 -12 5 -1 0 0.7
 -12 5 -1 0.6 0.6
 12 5 1 0 0.8
 13 5 1 1.8 1.9
 13 5 1 1.2 1.1
 -13 5 -1 -0.8 0.6
 14 5 1 7.4 2.3
 14 5 1 4.6 1.9
 13 6 -1 1.3 1.2
 13 6 -1 0.2 1.2
 12 6 -1 0.3 1
 12 6 -1 1.3 1.3
 11 6 -1 18.6 3.1
 11 6 -1 14.4 2.9
 10 6 -1 0.2 0.9
 10 6 -1 -0.8 0.7
 -9 6 1 0.8 0.9
 9 6 -1 0.6 0.9
 9 6 -1 1.5 1.4
 8 6 -1 1.2 1
 8 6 -1 2.3 1.1
 -8 6 1 0.5 0.7
 8 6 -1 1.2 1.4
 -7 6 1 0.8 0.7
 7 6 -1 1.1 1
 7 6 -1 0.7 0.8
 6 6 -1 0.8 0.7
 6 6 -1 1.5 0.9
 6 6 -1 2.2 1.2
 -6 6 1 1.5 0.8
 -6 6 1 2 1
 6 6 -1 0.6 1.1
 -5 6 1 20.5 2.2
 5 6 -1 16.2 3
 5 6 -1 17.2 2.1
 5 6 -1 17.5 2.2
 -5 6 1 17.2 2.3
 -4 6 1 132.09 6.2
 -4 6 1 130.69 6.5
 4 6 -1 131.89 6.1
 4 6 -1 129.89 6
 4 6 -1 125.99 7.1
 -3 6 1 3.3 1
 3 6 -1 2.2 1.1
 3 6 -1 2.5 0.8
 -3 6 1 5.3 1.5
 3 6 -1 4.6 1.1
 2 6 -1 159.38 6.5
 2 6 -1 154.78 6.5
 -2 6 1 158.38 7.7
 2 6 -1 167.48 8.1
 -2 6 1 160.38 7.5
 -1 6 1 -0.1 0.2
 1 6 -1 -0.1 0.6
 -1 6 1 -0.7 0.5
 1 6 -1 -0.3 0.3
 -1 6 1 -0.1 0.2
 1 6 -1 -0.1 0.8
 1 6 -1 -0.3 0.4
 -1 6 1 -0.6 0.8
 0 6 1 118.59 6.1
 0 6 1 108.59 4.2
 0 6 -1 103.19 6.2
 0 6 1 103.09 6.1
 0 6 -1 107.09 4.3
 0 6 1 104.39 4.3
 0 6 -1 105.59 4.4
 0 6 -1 105.39 5.8
 1 6 1 2 0.6
 -1 6 -1 1.5 1.1
 -1 6 -1 1.8 0.4
 1 6 1 0.9 0.5
 1 6 1 2.5 1.2
 -1 6 -1 1.8 1
 -1 6 -1 2.9 0.5
 -2 6 -1 7.8 0.6
 -2 6 -1 6.9 1.7
 -2 6 -1 11.9 1.9
 -2 6 -1 9 0.6
 2 6 1 7.9 1.2
 2 6 1 6.9 1.7
 2 6 1 9.7 2
 -3 6 -1 16.1 2.1
 -3 6 -1 12.7 2.2
 3 6 1 17.2 2.2
 -3 6 -1 15.2 0.9
 3 6 1 13.8 1.7
 4 6 1 0.2 0.5
 4 6 1 1.4 0.7
 4 6 1 1 1
 -4 6 -1 0.7 0.6
 -4 6 -1 0.7 0.4
 -4 6 -1 -0.4 0.5
 5 6 1 20.5 3.3
 -5 6 -1 23.7 2.9
 -5 6 -1 27.1 2
 5 6 1 23.5 2.5
 5 6 1 25.3 3.3
 5 6 1 20 2.4
 6 6 1 51.39 4.2
 6 6 1 44.9 3.3
 6 6 1 45.4 5
 -6 6 -1 43.4 3.4
 6 6 1 49.4 3.4
 7 -6 1 -0.2 0.8
 -7 6 -1 -0.1 0.6
 7 6 1 1.4 0.8
 7 6 1 0.2 0.7
 -8 6 -1 1.4 0.9
 8 6 1 3 1.2
 8 6 1 1 0.9
 8 6 1 0.7 1
 9 6 1 0.4 1
 9 6 1 2.2 1.4
 -9 6 -1 0.2 0.8
 10 6 1 0.1 0.8
 10 6 1 1.4 1.3
 -10 6 -1 0.9 0.9
 11 6 1 10.6 2.6
 11 6 1 7.5 2
 12 6 1 0.2 1.3
 11 7 -1 4.5 1.7
 11 7 -1 2.6 1.5
 10 7 -1 4.8 1.7
 9 7 -1 7.3 2
 9 7 -1 8.2 2.2
 8 7 -1 13.6 2.4
 8 7 -1 6.9 2.1
 7 7 -1 27.1 3.2
 7 7 -1 24.8 3.7
 -6 7 1 10.1 2
 6 7 -1 9.6 2.4
 5 7 -1 2.1 1.3
 5 7 -1 1.2 0.8
 -5 7 1 2.8 1.1
 4 7 -1 1.2 0.7
 -4 7 1 0.8 0.8
 4 7 -1 0.8 1.1
 -4 7 1 -0.1 0.7
 -3 7 1 30.1 3.5
 3 7 -1 31.7 2.4
 -3 7 1 36.1 3
 3 7 -1 22.8 3.3
 2 7 -1 8.3 2.3
 -2 7 1 5.6 1.6
 -2 7 1 10.5 1.9
 2 7 -1 5.9 1.7
 1 7 -1 1 1.1
 -1 7 1 2.4 1.2
 -1 7 1 1.2 0.8
 1 7 -1 0.7 0.9
 0 7 -1 -0.1 0.7
 0 7 1 -0.7 0.5
 0 7 1 -0.3 0.7
 0 7 -1 -0.3 0.8
 -1 7 -1 11.6 2.1
 1 7 1 8.4 2.1
 -1 7 -1 9.6 2.1
 2 7 1 38.2 4.2
 -2 7 -1 43.9 3.8
 -2 7 -1 42.2 3.4
 -3 7 -1 15.4 2.3
 3 7 1 18.4 2
 3 7 1 15.8 2.7
 -3 7 -1 14 2.5
 4 7 1 19.3 2.2
 4 7 1 19.7 3.1
 -4 7 -1 16.3 2.1
 -4 7 -1 20.7 3.1
 5 7 1 23.6 2.6
 5 7 1 19.2 3.2
 6 7 1 -0.3 0.6
 -6 7 -1 0.7 0.9
 6 7 1 1.3 1.2
 7 7 1 46.4 3.6
 -7 7 -1 40.2 3.6
 7 7 1 39.1 4.8
 8 7 1 10.4 2.1
 8 7 1 8.6 2.3
 -8 7 -1 4.7 2
 9 7 1 0.5 1.3
 9 7 1 4.7 1.6
 10 7 1 -0.9 0.4
 10 7 1 -0.4 0.8
 8 8 -1 0.8 1.1
 6 8 -1 0.9 1
 5 8 -1 2.2 1.3
 4 8 -1 1.7 1.2
 -3 8 1 26.6 3.6
 3 8 -1 28.5 3.9
 3 8 -1 35.8 4.9
 -3 8 1 29.4 3.4
 -2 8 1 5.6 1.7
 2 8 -1 0.7 1.2
 -2 8 1 2.7 1.2
 2 8 -1 1.9 1.6
 -1 8 1 0.6 0.9
 1 8 -1 1.2 1.2
 1 8 -1 0.4 0.9
 0 8 1 0.9 1
 0 8 1 -0.4 0.7
 0 8 -1 0.6 0.9
 0 8 -1 0.7 1.1
 1 8 1 20.2 3.2
 -1 8 -1 19.4 2.8
 -1 8 -1 19.2 3.2
 1 8 1 18.8 3.3
 2 8 1 14.6 3.1
 -2 8 -1 15.9 2.9
 -2 8 -1 13.7 2.8
 2 8 1 15 2.9
 -3 8 -1 16.3 2.8
 3 8 1 13.1 2.7
 -4 8 -1 0.1 0.7
 4 8 1 -0.7 0.7
 5 8 1 2.4 1.3
 6 8 1 2.6 1.6
 7 8 1 3.5 1.7
 8 8 1 -0.3 1
 4 9 -1 0.1 0.9
 4 9 -1 2.2 1.7
 3 9 -1 0.3 1.1
 3 9 -1 0 1
 2 9 -1 0 1
 2 9 -1 1.3 1.2
 1 9 -1 -1 0.6
 -1 9 1 0.5 1
 1 9 -1 1.7 1.1
 0 9 -1 0.7 1
 0 9 -1 1.2 1.1
 0 9 1 -0.2 0.9
 -1 9 -1 0.1 1.1
 1 9 1 -0.6 0.7
 2 9 1 2.9 1.6
 2 9 1 0.7 1.1
 3 9 1 6.4 2.5
 4 9 1 1.8 1.6
 -17 0 2 -0.1 0.8
 17 0 -2 -0.4 0.8
 -16 0 2 20.7 4
 -16 0 2 21 3.6
 16 0 -2 21.4 3.4
 15 0 -2 -1.3 0.5
 -15 0 2 -0.4 0.8
 -15 0 2 -0.6 1
 14 0 -2 47.6 4
 -14 0 2 50.09 4.4
 -14 0 2 46.5 5.7
 -13 0 2 0.1 0.7
 13 0 -2 0.4 0.8
 -13 0 2 1.8 1.5
 13 0 -2 -0.8 0.4
 13 0 -2 0.1 0.8
 12 0 -2 2.2 1.1
 12 0 -2 0.9 0.5
 -12 0 2 1.9 1.3
 12 0 -2 1.6 0.9
 12 0 -2 2.9 1.1
 -12 0 2 0.8 0.9
 -12 0 2 2.2 1
 11 0 -2 0.5 0.5
 11 0 -2 0.4 0.6
 -11 0 2 0.6 0.7
 11 0 -2 0.2 0.4
 -11 0 2 0.5 0.7
 11 0 -2 0.1 0.5
 -10 0 2 148.09 6.9
 -10 0 2 141.69 7.3
 10 0 -2 141.09 6.7
 -10 0 2 143.89 7.1
 10 0 -2 146.89 6.9
 10 0 -2 138.39 6.7
 10 0 -2 142.89 5.9
 -9 0 2 0.5 0.5
 9 0 -2 0.2 0.4
 9 0 -2 0 0.3
 -9 0 2 -0.4 0.3
 9 0 -2 0.6 0.5
 -9 0 2 -0.2 0.3
 9 0 -2 0 0.2
 -8 0 2 47.8 3.4
 8 0 -2 55.59 2.7
 -8 0 2 52.39 3.2
 8 0 -2 48.8 3
 8 0 -2 63.29 3.4
 8 0 -2 52.59 3.2
 -8 0 2 49.8 3.2
 -7 0 2 -0.7 0.4
 7 0 -2 0 0.4
 -7 0 2 0.2 0.5
 7 0 -2 0 0.4
 -7 0 2 -0.6 0.4
 7 0 -2 0.4 0.3
 7 0 -2 -1.3 0.3
 6 0 -2 302.87 58.69
 -6 0 2 419.16 23.8
 -6 0 2 404.16 71.89
 6 0 -2 394.96 22.8
 -5 0 2 -0.2 0.2
 5 0 -2 -0.1 0.3
 5 0 -2 -0.2 0.2
 -5 0 2 0.1 0.2
 5 0 -2 -0.3 0.2
 -5 0 2 0 0.3
 5 0 -2 0 0.2
 -5 0 2 -0.2 0.2
 4 0 -2 2077.39 79.39
 -4 0 2 2326.47 126.39
 -4 0 2 2012.6 76.19
 4 0 -2 2271.77 125.49
 3 0 -2 0.1 0.2
 3 0 -2 -0.1 0.1
 3 0 -2 -0.1 0.1
 -3 0 2 0 0.1
 -3 0 2 -0.1 0.2
 -3 0 2 0 0.1
 -3 0 2 -0.1 0.1
 3 0 -2 0.1 0.1
 -2 0 2 1080.79 40
 -2 0 2 1099.29 65.89
 2 0 -2 1174.58 67.39
 2 0 -2 1115.79 40.2
 1 0 -2 -0.1 0.1
 -1 0 2 0 0.1
 -1 0 2 0.1 0.1
 -1 0 2 0.1 0.1
 1 0 -2 0 0.1
 1 0 -2 0 0.1
 0 0 2 979.9 35.6
 0 0 -2 998.5 35.7
 0 0 2 1109.29 59.59
 0 0 -2 1074.29 58.69
 -1 0 -2 -0.1 0.1
 -1 0 -2 0 0.1
 1 0 2 0 0.1
 1 0 2 -0.1 0.1
 -1 0 -2 0 0.1
 1 0 2 0 0.1
 1 0 2 0 0.1
 2 0 2 7.7 0.8
 -2 0 -2 8.9 0.7
 -2 0 -2 9.7 0.8
 2 0 2 7 0.8
 -2 0 -2 8.8 0.7
 2 0 2 8.4 0.7
 -3 0 -2 0 0.1
 3 0 2 0.1 0.2
 3 0 2 0.1 0.2
 3 0 2 0.1 0.2
 -3 0 -2 -0.1 0.1
 -3 0 -2 0.3 0.2
 4 0 2 387.06 21.5
 4 0 2 303.37 50.29
 -4 0 -2 428.66 61.09
 5 0 2 -0.1 0.2
 -5 0 -2 -0.1 0.3
 5 0 2 -0.1 0.2
 -5 0 -2 -0.2 0.2
 -5 0 -2 0.3 0.3
 5 0 2 0.1 0.3
 6 0 2 0.5 0.4
 -6 0 -2 -0.4 0.3
 -6 0 -2 0.3 0.4
 6 0 2 0.7 0.5
 6 0 2 0.9 0.5
 -6 0 -2 -0.1 0.2
 -7 0 -2 0.4 0.4
 -7 0 -2 1 0.6
 -7 0 -2 0.2 0.3
 7 0 2 0.4 0.4
 7 0 2 -0.1 0.3
 7 0 2 0 0.4
 -8 0 -2 107.39 5.6
 8 0 2 105.19 5.2
 -8 0 -2 101.19 5.2
 -8 0 -2 101.19 5.1
 8 0 2 107.79 5.2
 8 0 2 99.99 5.2
 8 0 2 95.59 4.5
 -9 0 -2 -0.4 0.4
 9 0 2 0.6 0.6
 9 0 2 -0.4 0.4
 -9 0 -2 -0.2 0.4
 -9 0 -2 -0.1 0.5
 9 0 2 0 0.5
 9 0 2 -0.3 0.3
 10 0 2 93.89 5.2
 10 0 2 94.59 4.5
 10 0 2 96.59 5.3
 -10 0 -2 91.39 5.3
 -10 0 -2 83.39 5
 -10 0 -2 98.19 5.8
 10 0 2 96.59 5.4
 11 0 2 0.6 0.6
 -11 0 -2 -0.2 0.4
 -11 0 -2 -0.1 0.6
 -11 0 -2 0 0.7
 11 0 2 -0.1 0.5
 11 0 2 0.8 0.7
 11 0 2 0.5 0.6
 -12 0 -2 187.18 9.3
 12 0 2 190.28 9
 -12 0 -2 183.28 9.7
 12 0 2 185.58 8.9
 -13 0 -2 0.1 0.9
 13 0 2 -0.3 0.4
 -13 0 -2 0.7 0.8
 14 0 2 21 3.1
 -14 0 -2 25.4 4.2
 -14 0 -2 14.4 2.8
 15 0 2 1.9 1.1
 -15 0 -2 0.7 1.2
 16 0 2 90.89 6.2
 -16 0 -2 70.29 5.9
 -17 -1 2 2 1.5
 -17 1 2 1.8 1.5
 17 1 -2 0.2 1.6
 -17 1 2 2.1 1.8
 16 -1 -2 3.8 1.5
 -16 -1 2 1.9 1.4
 16 1 -2 2.2 1.2
 -16 1 2 3.7 1.8
 -16 1 2 1.2 1.3
 -15 -1 2 2.1 1.3
 15 1 -2 2.6 1.3
 -15 1 2 0.1 0.8
 -15 1 2 3 1.6
 -14 -1 2 8.1 2.1
 14 -1 -2 11.9 2.6
 -14 1 2 10.5 2.3
 14 1 -2 6.6 1.8
 -14 1 2 11.1 2.5
 13 -1 -2 11.9 2.2
 13 -1 -2 11.7 2.1
 13 -1 -2 10 1.9
 -13 -1 2 11.2 2.3
 13 1 -2 13.7 1.9
 13 1 -2 13.1 2.4
 -13 1 2 10.7 2.2
 -13 1 2 11 2.4
 12 -1 -2 0.4 0.7
 12 -1 -2 0.3 0.5
 -12 -1 2 0.3 0.7
 12 -1 -2 -0.3 0.4
 -12 -1 2 -1.2 0.5
 -12 1 2 -0.6 0.3
 12 1 -2 0.5 0.6
 12 1 -2 -0.1 0.4
 12 1 -2 0.7 0.7
 -12 1 2 -0.2 0.4
 12 1 -2 0.7 0.8
 -12 1 2 0.9 0.8
 11 -1 -2 48.8 3.5
 11 -1 -2 49.1 3.4
 11 -1 -2 48.4 3.5
 -11 -1 2 55.89 4.1
 11 -1 -2 54.09 2.4
 -11 -1 2 49.1 4.3
 -11 -1 2 55.19 3.8
 -11 1 2 53.99 3.7
 -11 1 2 49.2 3.7
 11 1 -2 60.79 4
 11 1 -2 50.79 3.7
 11 1 -2 54.29 3.3
 11 1 -2 53.29 3.8
 -11 1 2 55.89 4
 10 -1 -2 183.88 6.6
 -10 -1 2 195.58 8.8
 10 -1 -2 179.38 8
 10 -1 -2 179.08 7.9
 -10 -1 2 184.08 9.2
 -10 -1 2 172.48 8.2
 10 -1 -2 186.68 8.1
 -10 1 2 197.38 8.3
 10 1 -2 205.08 7.9
 10 1 -2 175.48 8.2
 10 1 -2 179.98 8.4
 10 1 -2 177.98 8.3
 -10 1 2 170.18 8.3
 -10 1 2 185.38 8.4
 9 -1 -2 237.68 9.6
 -9 -1 2 251.27 10.1
 9 -1 -2 250.77 9.8
 -9 -1 2 239.78 10.3
 9 -1 -2 237.38 8.4
 9 -1 -2 229.98 9.7
 -9 -1 2 272.67 11.2
 9 1 -2 241.78 9.6
 -9 1 2 245.28 10.1
 9 1 -2 223.38 9.9
 -9 1 2 240.98 9.9
 -9 1 2 250.57 10.2
 9 1 -2 258.27 10.3
 9 1 -2 231.58 10.1
 8 -1 -2 2.8 0.8
 -8 -1 2 3 0.9
 -8 -1 2 3.8 1.2
 -8 -1 2 2.7 0.9
 8 -1 -2 2.2 0.4
 8 -1 -2 3.1 0.8
 8 -1 -2 2.7 0.8
 8 1 -2 2.3 0.8
 8 1 -2 3.6 1
 -8 1 2 3.2 0.9
 8 1 -2 2.8 0.9
 -8 1 2 2.8 0.8
 8 1 -2 2.7 0.8
 -8 1 2 2.1 0.8
 -7 -1 2 62.79 3.6
 7 -1 -2 56.29 2.3
 7 -1 -2 54.39 3
 -7 -1 2 55.19 3.2
 7 -1 -2 61.69 3.1
 7 -1 -2 60.29 3.2
 7 1 -2 52.59 3.2
 7 1 -2 53.99 3.4
 -7 1 2 61.19 3.3
 7 1 -2 62.09 3.4
 7 1 -2 53.19 3
 -7 1 2 59.39 3.2
 -7 1 2 58.99 3.3
 -6 -1 2 696.03 39.1
 -6 -1 2 813.42 99.79
 6 -1 -2 717.33 33.6
 6 1 -2 721.23 35.2
 -6 1 2 770.42 34.9
 -6 1 2 639.94 84.79
 6 1 -2 914.31 90.59
 -5 -1 2 1247.08 52.29
 5 -1 -2 1306.87 50.29
 -5 -1 2 1356.76 105.29
 -5 1 2 1268.87 50.59
 5 1 -2 1276.97 52.09
 -5 1 2 1252.67 92.79
 -4 -1 2 45.7 2.4
 4 -1 -2 44.5 2.1
 -4 -1 2 44 2.3
 -4 -1 2 43.6 2.3
 4 -1 -2 46.7 2.1
 4 -1 -2 43.4 1.7
 4 -1 -2 45 2.1
 -4 1 2 41.4 2
 4 1 -2 43.9 2.4
 -4 1 2 46.5 2.2
 -4 1 2 43.5 1.7
 -4 1 2 44.2 2.2
 4 1 -2 44.1 2.3
 4 1 -2 40.2 2.5
 4 1 -2 45.1 2.3
 3 -1 -2 449.16 41.4
 3 -1 -2 458.05 19.3
 -3 -1 2 446.66 20.9
 -3 -1 2 390.06 53.39
 -3 1 2 368.76 46.2
 3 1 -2 477.85 21.3
 3 1 -2 423.66 54.39
 2 -1 -2 331.97 30.3
 -2 -1 2 323.07 14.5
 2 -1 -2 282.77 12.6
 -2 -1 2 281.97 40.2
 2 1 -2 297.97 39.3
 2 1 -2 277.07 13.9
 -2 1 2 261.47 32
 -2 1 2 304.47 12.8
 1 -1 -2 1279.67 62.19
 1 -1 -2 1268.57 42.4
 -1 -1 2 1248.98 69.09
 -1 1 2 1205.68 42.3
 1 1 -2 1240.98 68.69
 -1 1 2 1197.88 61.59
 1 1 -2 1207.58 43.7
 0 -1 2 88.49 3.7
 0 -1 2 86.09 3.4
 0 1 -2 93.19 3.4
 0 1 -2 92.39 3.7
 1 -1 2 1191.78 41.1
 -1 -1 -2 1216.88 65.09
 1 -1 2 1039.5 66.89
 -1 1 -2 1179.98 41.1
 1 1 2 1115.29 43.1
 -1 1 -2 1188.98 69.19
 1 1 2 1144.29 41.9
 2 -1 2 7.9 0.9
 -2 -1 -2 9.1 1.1
 -2 -1 -2 9.7 0.8
 2 -1 2 7.7 0.6
 2 -1 2 7.5 0.6
 -2 -1 -2 7.6 0.8
 2 -1 2 8.7 0.6
 -2 1 -2 8.3 1
 -2 1 -2 7.8 0.6
 -2 1 -2 7 0.5
 2 1 2 8 0.9
 -2 1 -2 5.7 0.7
 2 1 2 6.8 0.8
 2 1 2 7.6 0.8
 3 -1 2 190.28 7.3
 -3 1 -2 187.38 7.2
 3 1 2 197.98 7.3
 -4 -1 -2 311.87 55.09
 -4 -1 -2 415.36 23.6
 4 -1 2 395.56 21.9
 4 1 2 403.06 22.6
 -4 1 -2 352.26 53.59
 4 1 2 497.45 76.69
 -4 1 -2 452.45 23.3
 -5 -1 -2 65.99 3.3
 5 -1 2 61.09 3
 -5 -1 -2 59.59 3.5
 5 -1 2 60.89 2.5
 -5 -1 -2 65.19 3.3
 5 -1 2 64.29 3.1
 5 -1 2 62.49 3.3
 5 1 2 59.59 3.2
 -5 1 -2 60.69 3.1
 5 1 2 66.79 3.4
 -5 1 -2 61.29 3.3
 5 1 2 63.79 3.3
 -5 1 -2 64.99 3.1
 -6 -1 -2 690.43 101.49
 6 -1 2 540.15 76.49
 -6 -1 -2 727.53 37.8
 6 -1 2 629.64 33.9
 6 1 2 755.62 94.59
 6 1 2 659.43 35.7
 -6 1 -2 746.03 37.2
 -6 1 -2 883.31 104.89
 -7 -1 -2 24.5 2.9
 7 -1 2 24.8 1.3
 7 -1 2 30.2 2.1
 -7 -1 -2 25.7 2.1
 7 -1 2 22.5 2
 -7 -1 -2 25.6 2.1
 7 -1 2 28.8 2
 7 1 2 27.9 2.2
 -7 1 -2 24.8 2
 -7 1 -2 27.4 2.2
 -7 1 -2 29.7 2.2
 7 1 2 24.2 2.1
 7 1 2 23.4 2.5
 -8 -1 -2 551.84 19.8
 8 -1 2 542.85 19.6
 -8 -1 -2 526.65 20.3
 -8 -1 -2 524.15 19.6
 8 1 2 561.44 19.7
 8 1 2 517.55 19.6
 -8 1 -2 522.35 19.4
 9 -1 2 158.58 6.1
 -9 -1 -2 151.68 7.5
 -9 -1 -2 151.88 7.3
 9 -1 2 159.98 7.4
 9 -1 2 158.18 7.1
 9 -1 2 160.78 5.9
 -9 -1 -2 151.38 7.9
 9 -1 2 152.98 7
 9 1 2 155.88 6.9
 -9 1 -2 164.28 7.4
 -9 1 -2 152.68 7.5
 9 1 2 162.38 7.4
 9 1 2 164.78 7.5
 9 1 2 152.58 7.4
 -9 1 -2 160.98 7.3
 -10 -1 -2 4.8 1.7
 10 -1 2 6.7 0.8
 -10 -1 -2 5.1 1.4
 -10 -1 -2 4.3 1.2
 10 -1 2 7.8 1.7
 10 -1 2 7 1.4
 10 -1 2 5.3 0.8
 10 -1 2 7.3 1.5
 10 1 2 6.8 1.6
 -10 1 -2 5.6 1.5
 -10 1 -2 4.6 1.2
 -10 1 -2 5.8 1.4
 10 1 2 5.2 1.2
 -11 -1 -2 111.19 7
 11 -1 2 114.79 6
 -11 -1 -2 113.09 6.5
 -11 -1 -2 106.59 6.1
 11 -1 2 119.79 6.3
 11 -1 2 113.49 6
 -11 1 -2 116.59 6.4
 11 1 2 116.79 6.4
 11 1 2 119.69 5.8
 11 1 2 113.89 6.3
 -11 1 -2 111.59 6.1
 11 1 2 110.09 6.3
 -12 -1 -2 20.8 3.5
 12 -1 2 15.9 2.6
 12 -1 2 17.2 2.4
 -12 -1 -2 19.4 2.8
 12 -1 2 14.3 2.3
 -12 1 -2 14 2.4
 -12 1 -2 17.5 2.9
 12 1 2 16.8 2.6
 12 1 2 17.8 2.4
 13 -1 2 0.5 0.8
 -13 -1 -2 1.2 1.3
 -13 -1 -2 -0.5 0.6
 13 1 2 0.3 0.8
 -13 1 -2 0.9 1
 -13 1 -2 2.6 1.1
 -14 -1 -2 3.9 1.9
 14 -1 2 2.8 1.2
 -14 -1 -2 3.9 1.6
 -14 1 -2 3.1 1.4
 -14 1 -2 3.2 1.7
 14 1 2 4 1.5
 -15 -1 -2 0.1 0.9
 15 -1 2 -0.1 0.6
 -15 -1 -2 0.2 0.7
 -15 1 -2 0.4 1
 -15 1 -2 -0.4 0.6
 15 1 2 1 1
 -16 -1 -2 9.3 2.5
 -16 -1 -2 11.8 3.1
 -16 1 -2 5.7 2.7
 16 1 2 7.7 3.2
 -16 1 -2 10.3 2.6
 -16 2 2 3.1 1.6
 16 2 -2 5.2 2
 -16 2 2 2.7 1.5
 -15 2 2 67.09 5.4
 -15 2 2 61.19 5
 15 2 -2 58.49 5
 -14 -2 2 -0.4 0.8
 14 2 -2 0 0.8
 -14 2 2 1.2 1.3
 14 2 -2 -0.3 0.6
 -14 2 2 0.1 0.7
 -13 -2 2 46.5 4.2
 13 -2 -2 59.69 4.2
 13 -2 -2 57.29 3.9
 13 2 -2 54.09 3.9
 13 2 -2 53.09 4.3
 -13 2 2 70.09 4.7
 -13 2 2 50.39 5.5
 12 -2 -2 0.6 0.7
 -12 -2 2 -0.9 0.2
 12 -2 -2 0.1 0.5
 12 -2 -2 -0.1 0.5
 12 2 -2 -0.6 0.3
 -12 2 2 -0.2 0.5
 -12 2 2 -0.7 0.4
 12 2 -2 -0.2 0.6
 -12 2 2 0.6 0.7
 12 2 -2 0.4 0.6
 -11 -2 2 138.09 7
 11 -2 -2 135.09 6.4
 11 -2 -2 133.69 6.6
 11 -2 -2 131.19 6.3
 11 2 -2 135.39 7.2
 -11 2 2 133.99 6.7
 11 2 -2 141.69 6.8
 -11 2 2 138.29 7
 -11 2 2 147.29 7.1
 11 2 -2 138.29 7.1
 11 2 -2 129.89 7
 -10 -2 2 -0.2 0.5
 10 -2 -2 0.8 0.7
 10 -2 -2 1.2 0.6
 -10 -2 2 -0.3 0.7
 10 -2 -2 0.9 0.6
 10 2 -2 0.8 0.7
 -10 2 2 2.6 0.9
 10 2 -2 0.4 0.6
 10 2 -2 0.2 0.7
 -10 2 2 0.1 0.6
 -10 2 2 1.9 0.9
 10 2 -2 1.3 0.9
 -9 -2 2 16.1 2.2
 -9 -2 2 9.3 1.6
 9 -2 -2 13.6 1.9
 9 -2 -2 14 1.6
 -9 2 2 14.6 1.9
 9 2 -2 11.9 2
 -9 2 2 11 1.7
 9 2 -2 12.4 2
 9 2 -2 11.8 1.9
 9 2 -2 13.7 1.9
 -9 2 2 15.4 2
 8 -2 -2 69.09 3.4
 -8 -2 2 72.69 3.9
 -8 -2 2 64.09 4
 -8 2 2 69.69 3.7
 8 2 -2 66.69 4
 -8 2 2 67.39 3.8
 8 2 -2 63.29 3.9
 8 2 -2 71.99 4
 8 2 -2 67.99 4.3
 -8 2 2 65.49 3.7
 7 -2 -2 0.9 0.5
 7 -2 -2 1.1 0.5
 -7 -2 2 2.6 0.9
 -7 -2 2 1.8 0.7
 7 -2 -2 1.7 0.5
 7 2 -2 1 0.6
 7 2 -2 2.6 1
 -7 2 2 1.9 0.8
 7 2 -2 1.7 0.7
 -7 2 2 2 0.7
 -7 2 2 2 0.6
 7 2 -2 2 0.8
 6 -2 -2 2.9 0.6
 -6 -2 2 2.1 0.9
 -6 -2 2 3.7 0.8
 6 -2 -2 3.3 0.6
 -6 -2 2 4.1 1
 6 -2 -2 2.2 0.6
 -6 2 2 3.1 0.7
 6 2 -2 3.3 0.8
 6 2 -2 2 0.6
 -6 2 2 3.3 0.7
 6 2 -2 3.5 1
 -6 2 2 3.3 0.7
 6 2 -2 2.8 0.8
 5 -2 -2 6.1 0.7
 -5 -2 2 6.1 1
 -5 -2 2 5.2 1.1
 5 -2 -2 5.6 0.6
 5 -2 -2 7 0.9
 -5 -2 2 6.3 1
 -5 2 2 6.3 0.9
 -5 2 2 6.6 0.9
 5 2 -2 6.4 1
 5 2 -2 5.2 1.2
 5 2 -2 3.6 0.9
 -5 2 2 8 1
 5 2 -2 5.7 1
 -4 -2 2 78.69 3.8
 4 -2 -2 74.39 3.3
 4 -2 -2 74.39 2.8
 -4 -2 2 74.49 3.6
 4 -2 -2 76.99 2.8
 -4 -2 2 80.09 3.5
 -4 2 2 74.69 2.8
 4 2 -2 75.99 3.6
 -4 2 2 77.99 3.2
 -4 2 2 78.69 3.2
 4 2 -2 74.49 3.6
 4 2 -2 83.09 3.9
 -4 2 2 72.59 3.1
 -3 -2 2 50.99 2.3
 -3 -2 2 48.4 2.4
 3 -2 -2 44.6 2.2
 -3 -2 2 54.29 2.8
 3 2 -2 49.5 2.5
 -3 2 2 45.5 2
 -3 2 2 49.5 2.2
 -3 2 2 51.19 2
 3 2 -2 45.1 2.4
 3 2 -2 45.6 2.6
 -2 -2 2 26.9 1.8
 -2 -2 2 25.6 1.4
 -2 -2 2 27.7 1.5
 2 2 -2 26 1.5
 -2 2 2 25.7 1.4
 -2 2 2 28.2 1
 2 2 -2 25 1.7
 -2 2 2 26.5 1
 2 2 -2 26.8 1.5
 -1 -2 2 1264.87 45.4
 1 -2 -2 1352.26 61.69
 1 -2 -2 1253.97 42.8
 -1 -2 2 1195.98 74.09
 -1 2 2 1245.38 42.9
 -1 2 2 1288.07 62.19
 1 2 -2 1262.37 73.79
 1 2 -2 1231.78 45.3
 0 -2 -2 1067.39 55.09
 0 -2 2 1059.09 37.5
 0 -2 -2 1011.7 63.59
 0 -2 2 1037 62.39
 0 2 2 1034.8 38.2
 0 2 2 1047 37.2
 0 2 -2 1086.79 61.99
 0 2 -2 1036.2 37.4
 1 -2 2 533.85 44.3
 1 -2 2 562.54 21.2
 -1 -2 -2 508.15 43.9
 -1 2 -2 529.95 43.1
 1 2 2 547.25 23.5
 -1 2 -2 549.05 21
 2 -2 2 9.8 0.8
 -2 -2 -2 11.2 0.9
 -2 -2 -2 11.5 0.9
 2 -2 2 10.6 0.5
 2 -2 2 9.7 1.3
 2 2 2 9.8 0.9
 -2 2 -2 12.2 0.8
 -2 2 -2 11.5 0.8
 2 2 2 11.2 0.9
 2 2 2 9.3 1.3
 -2 2 -2 9.7 1.3
 -2 2 -2 10.3 0.7
 3 -2 2 1964.7 66.89
 3 -2 2 1861.61 68.39
 -3 -2 -2 1797.42 114.99
 3 2 2 1667.73 110.49
 3 2 2 1968.8 71.49
 -3 2 -2 1774.02 97.39
 -3 2 -2 1802.82 112.29
 4 -2 2 24.1 1.2
 -4 -2 -2 24 1.7
 -4 -2 -2 23.7 1.7
 4 -2 2 23.6 1.4
 4 -2 2 18.8 1.7
 -4 -2 -2 22.7 2
 4 -2 2 22.9 1.3
 4 2 2 23.7 1.7
 4 2 2 21.8 1.9
 -4 2 -2 22.2 1.4
 -4 2 -2 24.5 1.8
 -4 2 -2 24.4 1.5
 4 2 2 23.6 1.7
 -4 2 -2 25 1.1
 5 -2 2 31.9 1.9
 5 -2 2 32.9 1.8
 -5 -2 -2 34.9 2.3
 -5 -2 -2 30.1 2.1
 -5 -2 -2 35.2 2.7
 5 -2 2 32 2.3
 5 -2 2 32.8 1.4
 5 2 2 40.5 2.7
 -5 2 -2 34.1 2.5
 -5 2 -2 32.1 2
 5 2 2 35.3 2.3
 -5 2 -2 34.1 2.1
 -6 -2 -2 -0.1 0.3
 6 -2 2 0.3 0.3
 6 -2 2 -0.2 0.2
 -6 -2 -2 0 0.3
 6 -2 2 1.3 0.6
 6 -2 2 0.3 0.2
 -6 -2 -2 0.3 0.5
 6 2 2 0.4 0.4
 6 2 2 -0.2 0.3
 6 2 2 0.1 0.5
 -6 2 -2 0.2 0.4
 6 2 2 0 0.3
 -6 2 -2 0.3 0.4
 -6 2 -2 -0.3 0.3
 -7 -2 -2 1.6 0.7
 7 -2 2 2.3 0.3
 7 -2 2 2.6 0.7
 -7 -2 -2 2.4 1
 -7 -2 -2 1.4 0.7
 7 -2 2 2.4 0.9
 7 -2 2 2.5 0.7
 7 2 2 2.1 0.8
 7 2 2 2.9 0.9
 7 2 2 1.2 0.7
 -7 2 -2 0.9 0.5
 -7 2 -2 2 0.7
 -7 2 -2 2.9 0.9
 7 2 2 3 0.9
 8 -2 2 31.6 2.6
 -8 -2 -2 32.4 2.6
 -8 -2 -2 35.2 3.9
 8 -2 2 33.6 2.4
 -8 -2 -2 36.6 2.8
 8 -2 2 31.4 2.2
 8 2 2 31.8 2.6
 -8 2 -2 34.7 2.5
 8 2 2 33.8 2.7
 -8 2 -2 32.3 2.4
 8 2 2 31.6 2.6
 -8 2 -2 33.3 2.6
 8 2 2 30.7 2.7
 -9 -2 -2 54.39 3.8
 9 -2 2 54.09 3.7
 -9 -2 -2 66.39 4
 -9 -2 -2 44 4
 9 -2 2 55.29 3.3
 9 -2 2 55.09 3.3
 -9 2 -2 55.39 3.8
 9 2 2 58.39 3.9
 9 2 2 58.99 3.9
 9 2 2 59.19 3.8
 -9 2 -2 57.59 3.7
 9 2 2 57.89 3.9
 -9 2 -2 53.59 3.5
 10 -2 2 11.2 1.7
 10 -2 2 17.2 2.4
 10 -2 2 11 1.7
 -10 -2 -2 13 2.3
 -10 -2 -2 9.3 1.7
 -10 -2 -2 8.2 2.4
 -10 2 -2 12.1 2.2
 -10 2 -2 10.9 1.9
 10 2 2 12 2.2
 10 2 2 16.6 2.4
 -10 2 -2 10.7 1.8
 10 2 2 12.6 2.2
 10 2 2 13.4 2.1
 11 -2 2 14.3 2
 11 -2 2 11.6 2.1
 -11 -2 -2 10.5 2.7
 -11 -2 -2 12.2 2.1
 11 -2 2 10.9 1.7
 -11 2 -2 11.5 1.9
 11 2 2 10.5 2.1
 -11 2 -2 9.3 1.8
 11 2 2 11 2.4
 11 2 2 10.1 1.9
 12 -2 2 6.5 1.8
 12 -2 2 5.8 1.4
 -12 -2 -2 5.3 1.6
 12 -2 2 2.8 1.1
 -12 -2 -2 5.1 2.1
 12 2 2 3.1 1.3
 -12 2 -2 7.7 2
 -12 2 -2 5.2 1.5
 -12 2 -2 5.8 1.7
 12 2 2 5.5 1.5
 13 -2 2 35.6 3
 -13 -2 -2 33.7 4.8
 -13 -2 -2 36.1 4.3
 -13 2 -2 32.8 4.3
 13 2 2 32.7 3.6
 -13 2 -2 26.6 3.5
 13 2 2 26.8 3.6
 -14 -2 -2 -0.4 0.7
 -14 2 -2 0.5 0.8
 14 2 2 -0.3 0.7
 -14 2 -2 0.4 1
 -15 -2 -2 4.3 1.8
 15 2 2 3.6 1.6
 -15 2 -2 5.2 2
 -15 2 -2 6.5 1.9
 -16 -2 -2 3.6 1.9
 16 2 2 6.3 2.1
 -16 2 -2 5.2 2.4
 -16 2 -2 5.1 1.9
 -16 -3 2 5.6 2.1
 -16 3 2 6 2.1
 16 3 -2 5.8 2
 -15 -3 2 20 3.4
 -15 3 2 18.8 3.2
 15 3 -2 20.2 3.5
 -15 3 2 22.7 3.4
 -14 -3 2 -0.6 0.8
 -14 3 2 0.3 0.9
 -14 3 2 0 0.8
 14 3 -2 1.2 1
 14 3 -2 0.4 0.8
 -13 -3 2 7 1.9
 13 3 -2 7.4 2
 13 3 -2 7.2 2
 -13 3 2 11.1 2.5
 -13 3 2 8.9 2.1
 -13 3 2 7 2.1
 -12 -3 2 0.8 1
 12 -3 -2 1 0.9
 -12 3 2 0.9 0.8
 -12 3 2 0.5 0.8
 -12 3 2 0.5 0.8
 12 3 -2 0.8 0.9
 -11 -3 2 0.4 0.8
 11 -3 -2 1.4 0.8
 -11 -3 2 1.1 0.9
 11 3 -2 0 0.7
 11 3 -2 -0.6 0.4
 11 3 -2 0.7 1
 -11 3 2 0 0.8
 -11 3 2 0.5 0.7
 11 3 -2 1 0.9
 -11 3 2 0.7 0.8
 10 -3 -2 286.47 11.8
 -10 -3 2 301.57 12.6
 10 -3 -2 300.37 10.9
 10 -3 -2 287.17 10.9
 10 3 -2 298.17 12.4
 10 3 -2 294.67 12.3
 -10 3 2 289.27 11.8
 10 3 -2 271.97 12.6
 -10 3 2 278.87 11.6
 -10 3 2 302.67 11.9
 10 3 -2 285.97 13.7
 -9 -3 2 1.1 0.9
 9 -3 -2 0.6 0.6
 -9 -3 2 0.6 0.7
 9 -3 -2 0 0.5
 9 -3 -2 0.3 0.5
 -9 3 2 0.4 0.7
 9 3 -2 1.2 1.2
 9 3 -2 1.7 1.1
 9 3 -2 0.7 0.7
 -9 3 2 0.2 0.7
 9 3 -2 -0.1 0.7
 -9 3 2 1.1 0.7
 -8 -3 2 176.18 7.8
 8 -3 -2 178.48 7.7
 8 -3 -2 182.48 6.8
 -8 -3 2 181.58 8.2
 8 -3 -2 182.68 6.7
 -8 3 2 172.08 7.5
 -8 3 2 186.58 7.6
 -8 3 2 172.08 7.6
 8 3 -2 190.18 8.4
 8 3 -2 193.28 8.3
 8 3 -2 180.78 8.8
 8 3 -2 187.28 8.2
 7 -3 -2 28.4 2.2
 7 -3 -2 31.4 1.4
 -7 -3 2 26.3 2.1
 7 -3 -2 30.6 1.4
 -7 -3 2 27.6 2.4
 -7 3 2 29.9 2.1
 -7 3 2 31.3 2.1
 7 3 -2 37.7 3.1
 7 3 -2 28.2 2.4
 7 3 -2 32.6 2.5
 7 3 -2 26.9 2.9
 -7 3 2 33.2 2.1
 6 3 -2 589.64 22.1
 -5 -3 2 74.49 3.8
 -5 -3 2 75.89 3.6
 -5 -3 2 73.29 4.2
 5 -3 -2 68.59 3.6
 -5 3 2 76.79 3.3
 5 3 -2 75.09 3.8
 -5 3 2 82.39 3.6
 -5 3 2 75.79 3.1
 -5 3 2 75.59 3.2
 5 3 -2 76.49 4.2
 5 3 -2 78.19 3.9
 4 -3 -2 52.09 2.8
 -4 -3 2 59.09 3.4
 -4 -3 2 50.39 2.6
 -4 -3 2 54.39 2.8
 -4 3 2 48.6 2.6
 4 3 -2 54.59 2.9
 -4 3 2 52.89 2.3
 -4 3 2 59.89 2.5
 4 3 -2 50.79 2.9
 4 3 -2 53.69 3.3
 -4 3 2 52.39 2.2
 -3 -3 2 3.8 0.6
 -3 -3 2 4.1 1.1
 -3 -3 2 4.6 0.7
 3 3 -2 4.7 0.8
 -3 3 2 3.6 0.7
 3 3 -2 3.6 0.7
 3 3 -2 6.2 1.2
 -3 3 2 3.7 0.3
 -3 3 2 5.3 0.9
 -2 -3 2 327.67 12.3
 -1 -3 2 1.6 0.6
 1 3 -2 3.1 0.5
 1 3 -2 2.5 0.4
 1 3 -2 3 0.7
 0 -3 2 22.2 1.7
 0 3 -2 19.6 1.1
 0 3 -2 20.6 1.1
 0 3 2 21.6 1
 0 3 -2 16 2
 0 3 -2 19.9 1.6
 0 3 2 21.7 1.1
 1 -3 2 369.96 15
 -1 -3 -2 429.06 50.09
 -1 -3 -2 326.77 49.9
 1 -3 2 368.76 41.7
 -1 3 -2 373.46 35.3
 1 3 2 346.27 16.6
 1 3 2 349.77 17.3
 -1 3 -2 348.37 14.6
 -2 -3 -2 71.69 2.9
 2 -3 2 69.89 3.2
 2 -3 2 74.29 3.9
 -2 -3 -2 68.99 2.9
 -2 3 -2 67.59 2.7
 2 3 2 68.89 3.1
 -2 3 -2 70.89 3.2
 -2 3 -2 63.99 3.6
 -2 3 -2 69.29 2.7
 2 3 2 70.99 3.1
 2 3 2 69.19 3.8
 -3 -3 -2 0.5 0.3
 3 -3 2 2 0.5
 3 -3 2 0.7 0.6
 -3 -3 -2 1.2 0.4
 -3 3 -2 4.1 1
 3 3 2 1.4 0.5
 3 3 2 2.6 0.6
 -3 3 -2 1.1 0.3
 3 3 2 2.3 0.8
 -3 3 -2 2.2 0.4
 -3 3 -2 1.8 0.5
 4 -3 2 569.34 20.6
 5 -3 2 108.49 5.5
 5 -3 2 109.99 4
 -5 -3 -2 117.39 5.2
 5 -3 2 112.19 4.3
 -5 -3 -2 124.99 6.7
 5 -3 2 114.99 3.9
 -5 3 -2 110.79 4.7
 -5 3 -2 113.99 4.7
 5 3 2 98.59 5.1
 5 3 2 110.19 5.2
 5 3 2 109.99 5.7
 -5 3 -2 110.79 4.1
 -5 3 -2 113.49 5.3
 5 3 2 115.89 5.7
 -6 -3 -2 0.5 0.4
 -6 -3 -2 0.1 0.4
 6 -3 2 0.5 0.5
 6 -3 2 0.6 0.3
 6 -3 2 -0.1 0.2
 6 -3 2 0.1 0.2
 -6 3 -2 -0.1 0.4
 -6 3 -2 0.2 0.2
 -6 3 -2 0.7 0.4
 6 3 2 0.9 0.5
 -6 3 -2 0 0.3
 6 3 2 0 0.4
 6 3 2 0.1 0.5
 6 3 2 0.2 0.5
 7 -3 2 291.87 10.6
 -7 -3 -2 305.47 11.9
 -7 -3 -2 294.97 11.6
 7 -3 2 284.27 12
 7 -3 2 292.27 10.7
 -7 3 -2 299.37 11.8
 -7 3 -2 291.27 11.3
 7 3 2 297.07 11.9
 7 3 2 299.07 11.9
 7 3 2 319.77 12.4
 -7 3 -2 309.47 11.4
 7 3 2 295.57 12.4
 8 -3 2 74.89 4.6
 -8 -3 -2 86.09 4.7
 8 -3 2 83.49 3.7
 -8 -3 -2 78.29 4.4
 8 -3 2 73.69 3.6
 -8 3 -2 70.79 4
 8 3 2 74.99 4.5
 -8 3 -2 83.89 4.3
 8 3 2 67.39 4.6
 8 3 2 77.69 4.7
 -8 3 -2 75.39 4.4
 8 3 2 71.49 4.5
 -9 -3 -2 2.6 1.2
 9 -3 2 1.7 0.9
 -9 -3 -2 3.7 1.2
 9 -3 2 3.1 0.8
 9 3 2 3.8 1.2
 -9 3 -2 3.7 1.1
 9 3 2 0.5 0.8
 -9 3 -2 2.8 0.9
 -9 3 -2 2 0.9
 9 3 2 4.6 1.4
 9 3 2 4 1.3
 10 -3 2 52.59 4.4
 -10 -3 -2 56.59 4
 -10 -3 -2 62.59 4.4
 10 -3 2 61.99 3.5
 -10 3 -2 59.79 4
 -10 3 -2 58.59 3.8
 -10 3 -2 63.29 4.2
 10 3 2 60.79 7.8
 10 3 2 62.69 4.4
 10 3 2 59.19 4.3
 11 -3 2 54.19 4.2
 -11 -3 -2 55.59 4.6
 -11 3 -2 55.89 4
 11 3 2 66.29 4.6
 -11 3 -2 53.39 4.1
 -11 3 -2 65.99 4.2
 -12 -3 -2 8.8 2.1
 -12 3 -2 13.9 2.3
 12 3 2 10.1 2.2
 -12 3 -2 12.9 2.4
 -12 3 -2 13.2 2.2
 12 3 2 8.9 2.4
 -13 -3 -2 2.2 1.3
 13 3 2 0.6 0.9
 13 3 2 0.7 1.1
 -13 3 -2 4.6 1.6
 -13 3 -2 3.1 1.3
 -14 -3 -2 1.3 1.1
 -14 3 -2 1 1.1
 14 3 2 -0.1 0.8
 14 3 2 0 0.8
 -14 3 -2 0.5 0.8
 -15 -3 -2 1.6 1.4
 15 3 2 -0.8 0.5
 -15 3 -2 0.6 1
 -15 3 -2 -0.5 0.8
 -15 -4 2 3.1 1.8
 -15 4 2 5.4 1.8
 15 4 -2 4 1.8
 15 4 -2 3.2 1.5
 -14 -4 2 34.4 4.5
 -14 4 2 39.2 4.3
 14 4 -2 52.59 4.4
 14 4 -2 46.3 5.1
 -13 -4 2 0.9 1
 13 4 -2 2.2 1.3
 -13 4 2 2.5 1.1
 -13 4 2 3.5 1.4
 13 4 -2 1.4 1.1
 -12 -4 2 48.9 4.2
 -12 4 2 54.39 4
 12 4 -2 59.69 4.6
 -12 4 2 59.79 4.1
 12 4 -2 48.9 4.2
 -11 -4 2 2.4 1.1
 -11 -4 2 2.3 1.2
 11 4 -2 2.8 1.3
 -11 4 2 2.3 1
 -11 4 2 1.6 0.9
 11 4 -2 3.4 1.4
 -11 4 2 2.3 1
 -10 -4 2 16.8 2.5
 10 -4 -2 14.1 2.2
 -10 -4 2 14.5 2.2
 -10 4 2 11.4 1.8
 -10 4 2 8.4 1.6
 10 4 -2 4.8 1.9
 10 4 -2 7.3 1.9
 -10 4 2 12.8 1.8
 10 4 -2 13.8 2.3
 -9 -4 2 27.9 3.1
 -9 -4 2 28.1 2.5
 9 -4 -2 29.6 2.6
 9 4 -2 27.4 4.5
 9 4 -2 27.8 3.8
 -9 4 2 29.6 2.3
 9 4 -2 21.9 2.9
 -9 4 2 27.4 2.3
 9 4 -2 23.8 3.5
 -9 4 2 26.6 2.2
 -8 -4 2 14.8 2.1
 8 -4 -2 15.8 2.2
 -8 -4 2 13.6 1.8
 -8 4 2 14.2 1.7
 8 4 -2 11.9 2.1
 -8 4 2 13.7 1.8
 8 4 -2 11.2 1.9
 8 4 -2 13.4 2
 -8 4 2 13.1 1.6
 -7 -4 2 52.69 3.4
 -7 -4 2 56.59 3.2
 7 -4 -2 51.59 3.7
 7 4 -2 53.49 3.9
 -7 4 2 51.09 2
 -7 4 2 53.69 2.9
 7 4 -2 47 4.1
 -7 4 2 53.49 2.1
 7 4 -2 54.49 3.5
 -7 4 2 52.09 2.8
 7 4 -2 54.89 3.5
 -7 4 2 52.09 3.1
 -6 -4 2 9.7 1.3
 6 -4 -2 11.8 1.7
 6 4 -2 11.9 2
 6 4 -2 10.8 1.6
 6 4 -2 9.2 2.1
 -6 4 2 9.1 1.1
 -6 4 2 10.2 1
 -6 4 2 9.9 1.4
 -6 4 2 10.6 1.2
 6 4 -2 10.6 1.6
 5 -4 -2 17.1 2
 -5 -4 2 15.4 1.7
 -5 -4 2 17.5 1.4
 -5 4 2 17.4 1.6
 5 4 -2 19.4 2.5
 5 4 -2 17.5 2
 -5 4 2 18.1 1.1
 -5 4 2 17.4 1.3
 -5 4 2 17 1.1
 5 4 -2 19.7 2.1
 -4 -4 2 0.2 0.3
 -4 -4 2 0.9 0.4
 -4 4 2 0.4 0.2
 4 4 -2 0.5 0.5
 -4 4 2 0.7 0.2
 4 4 -2 0.5 0.5
 -4 4 2 0.8 0.5
 4 4 -2 0.2 0.7
 -4 4 2 1.1 0.5
 -3 -4 2 24.4 1.3
 -3 -4 2 29.9 2.5
 -3 -4 2 25.5 1.3
 -3 4 2 26.9 1.9
 3 4 -2 25.2 1.8
 -3 4 2 26.9 2
 3 4 -2 28.8 2.9
 3 4 -2 24.9 1.8
 -2 -4 2 121.99 6
 2 4 -2 140.59 6.2
 2 4 -2 131.89 5.2
 2 4 -2 124.69 5.2
 -2 4 2 128.89 5.8
 -2 4 2 128.99 5.7
 -1 -4 2 35.7 2.6
 -1 4 2 39.2 2.6
 1 4 -2 42.1 2.8
 1 4 -2 35 1.9
 1 4 -2 37.4 2
 0 4 2 31.5 2.4
 0 4 -2 33.3 1.5
 0 4 -2 29.3 2.3
 0 4 -2 29.5 2.6
 0 4 2 31.1 1.5
 0 4 2 32.2 1.5
 0 4 -2 29.6 1.5
 1 -4 2 235.88 9.3
 1 4 2 227.28 8.4
 -1 4 -2 236.58 8
 1 4 2 238.38 9.7
 -1 4 -2 224.58 9.1
 -1 4 -2 242.08 9.9
 2 -4 2 49.3 2.9
 2 4 2 54.29 2.7
 -2 4 -2 50.89 3.4
 -2 4 -2 50.99 2.1
 2 4 2 57.19 2.7
 2 4 2 53.19 3.4
 -2 4 -2 53.79 2.2
 -2 4 -2 47.9 2.8
 3 -4 2 105.59 4.7
 3 -4 2 98.09 5.5
 -3 -4 -2 109.79 4.2
 -3 -4 -2 109.39 4.2
 3 4 2 104.99 5.7
 -3 4 -2 106.29 4.6
 -3 4 -2 106.09 5.3
 3 4 2 94.39 5.3
 -3 4 -2 101.29 4.1
 3 4 2 109.59 4.7
 3 4 2 107.49 4.7
 -3 4 -2 103.59 4
 -4 -4 -2 327.87 11.6
 -4 -4 -2 303.77 11.4
 4 -4 2 307.47 12.7
 4 -4 2 310.77 11.5
 4 4 2 307.27 11.8
 4 4 2 332.07 12.8
 4 4 2 323.87 13
 -4 4 -2 316.17 11.3
 4 4 2 305.67 12.7
 -4 4 -2 319.77 12.4
 -4 4 -2 319.87 11.2
 -5 -4 -2 12.1 1.5
 -5 -4 -2 16.9 1.7
 5 -4 2 16.9 2.5
 -5 4 -2 15.3 1.2
 -5 4 -2 13.6 1.1
 5 4 2 12.8 2.2
 -5 4 -2 12.7 1
 5 4 2 15.5 1.9
 5 4 2 16.7 2
 5 4 2 16.1 2.4
 -5 4 -2 14 2
 -6 -4 -2 50.89 3
 6 -4 2 49.7 3.6
 -6 -4 -2 43 3
 6 4 2 50.49 3.2
 6 4 2 54.19 3.4
 6 4 2 53.99 3.8
 -6 4 -2 54.99 2.8
 -6 4 -2 48.3 3.3
 -6 4 -2 47.1 2.7
 -6 4 -2 46.2 2.2
 6 4 2 58.99 4.1
 -7 -4 -2 61.59 3.5
 -7 -4 -2 53.99 3.5
 7 -4 2 58.19 4.1
 -7 4 -2 57.29 3.7
 -7 4 -2 61.29 3.3
 -7 4 -2 51.39 3.5
 7 4 2 55.49 3.7
 -7 4 -2 57.39 2.2
 7 4 2 49.99 3.5
 7 4 2 53.59 4.1
 7 4 2 56.99 4.1
 -8 -4 -2 107.19 5.6
 -8 -4 -2 124.39 6.1
 8 -4 2 111.09 6.3
 8 4 2 120.69 6.2
 -8 4 -2 111.39 5.9
 -8 4 -2 119.09 5.5
 8 4 2 108.69 6.5
 8 4 2 113.59 6.1
 -8 4 -2 113.99 5.4
 8 4 2 124.89 6.6
 -9 -4 -2 53.29 3.9
 9 -4 2 54.89 4.2
 -9 -4 -2 50.89 3.6
 -9 4 -2 52.59 3.4
 -9 4 -2 52.99 3.5
 9 4 2 65.79 4.6
 9 4 2 45.7 3.7
 -9 4 -2 53.49 3.8
 9 4 2 56.39 4
 9 4 2 52.49 4.3
 -10 -4 -2 6.5 1.8
 10 -4 2 8.6 2
 -10 -4 -2 7.9 1.7
 -10 4 -2 7.7 1.6
 10 4 2 8.8 2.2
 10 4 2 7.5 1.8
 -10 4 -2 8.5 1.6
 -11 -4 -2 2.5 1.2
 11 -4 2 4 1.6
 -11 4 -2 4.2 1.4
 11 4 2 2.4 1.3
 11 4 2 3.2 1.3
 -12 -4 -2 63.09 4.8
 -12 4 -2 70.19 4.7
 -12 4 -2 61.89 4.6
 12 4 2 64.09 5
 12 4 2 60.79 4.9
 -13 -4 -2 5.3 1.8
 13 4 2 3.4 1.4
 -13 4 -2 2.9 1.4
 -13 4 -2 4.3 1.5
 13 4 2 2.1 1.3
 -14 -4 -2 5.4 1.9
 14 4 2 5.5 1.8
 -14 4 -2 10.1 2.5
 -14 4 -2 3.2 1.5
 14 4 2 5.5 2.1
 14 5 -2 13.1 2.7
 14 5 -2 13.9 2.9
 -13 -5 2 5.2 1.7
 -13 5 2 2.8 1.9
 13 5 -2 4.6 1.7
 13 5 -2 2.8 1.4
 -12 -5 2 1 1
 -12 5 2 1.1 0.8
 12 5 -2 -0.2 0.8
 12 5 -2 0 0.8
 -11 -5 2 35 4
 11 5 -2 28.5 3.8
 -11 5 2 36.8 3
 11 5 -2 32 3.9
 -11 5 2 37.3 3.1
 -10 -5 2 41 3.2
 -10 -5 2 46.6 3.7
 -10 5 2 46.5 3.3
 10 5 -2 42.2 3.8
 10 5 -2 52.19 4.3
 -10 5 2 46.1 3.3
 -9 -5 2 56.69 3.9
 -9 -5 2 51.69 3.5
 -9 5 2 58.79 3.4
 9 5 -2 39.9 4.5
 9 5 -2 58.89 4.2
 -9 5 2 54.09 3.5
 -8 -5 2 1.2 0.7
 -8 -5 2 0.8 0.6
 8 -5 -2 2.4 1.1
 8 5 -2 0.7 0.7
 8 5 -2 3 1.4
 -8 5 2 0.2 0.6
 -8 5 2 1.6 0.6
 8 5 -2 0.9 0.8
 -7 -5 2 98.09 4.6
 -7 -5 2 97.59 4.9
 7 -5 -2 100.59 5.4
 -7 5 2 92.89 3.9
 -7 5 2 91.79 4.2
 7 5 -2 93.69 5.2
 7 5 -2 96.69 5.3
 7 5 -2 98.49 5.9
 -7 5 2 91.99 4.2
 -7 5 2 95.09 4.8
 7 5 -2 95.79 6.3
 -6 -5 2 128.89 5.4
 -6 -5 2 124.49 5.6
 -6 5 2 124.09 5
 6 5 -2 122.99 6.8
 6 5 -2 132.49 6.2
 -6 5 2 122.49 5.8
 6 5 -2 127.19 6.2
 -6 5 2 131.89 5.1
 -6 5 2 132.79 5.3
 -5 -5 2 65.49 3.1
 -5 -5 2 60.99 2.9
 -5 5 2 67.59 3.7
 5 5 -2 57.39 4.2
 -5 5 2 65.09 3.4
 -5 5 2 63.59 2.6
 -5 5 2 61.19 2.6
 5 5 -2 61.79 3.6
 5 5 -2 62.59 3.7
 -4 -5 2 9.9 0.7
 -4 -5 2 11.4 0.7
 4 5 -2 10.9 1.5
 -4 5 2 11 2.2
 4 5 -2 10.3 1.9
 -4 5 2 9.7 1.5
 -3 5 2 29.1 2.4
 -3 5 2 26.7 2.2
 3 5 -2 31.4 3.3
 3 5 -2 28.2 2.1
 3 5 -2 27 3.4
 2 5 -2 85.29 3.8
 -2 5 2 84.79 4.6
 -2 5 2 83.69 4.4
 2 5 -2 79.29 4.7
 2 5 -2 78.49 3.8
 -1 5 2 0.3 0.1
 1 5 -2 0.2 0.3
 -1 5 2 0.2 0.1
 1 5 -2 0 0.3
 -1 5 2 -0.7 0.3
 -1 5 2 0.7 0.6
 1 5 -2 0.2 0.6
 1 5 -2 -0.3 0.6
 0 5 -2 -0.4 0.4
 0 5 2 0.1 0.2
 0 5 2 0 0.2
 0 5 -2 -0.1 0.5
 0 5 2 -0.3 0.4
 0 5 -2 -0.1 0.2
 0 5 -2 -0.3 0.2
 -1 5 -2 11.8 1.7
 1 5 2 16.6 2.3
 1 5 2 13.8 1.1
 -1 5 -2 13.3 2.2
 1 5 2 15 1.2
 -1 5 -2 13.7 0.9
 -1 5 -2 14.3 0.9
 -2 5 -2 0.8 0.3
 -2 5 -2 0.4 0.5
 2 5 2 0.5 0.4
 -2 5 -2 0.7 0.7
 -2 5 -2 0.4 0.2
 2 5 2 0.8 0.7
 2 5 2 0.9 0.4
 3 5 2 369.06 13
 -3 5 -2 345.67 12.1
 3 5 2 348.57 14.6
 -3 5 -2 353.66 12.2
 3 5 2 365.06 14.4
 -3 5 -2 359.46 14.1
 -3 5 -2 356.56 13.2
 3 5 2 338.47 13
 -4 -5 -2 68.89 2.9
 -4 -5 -2 70.59 3
 4 5 2 60.69 4.6
 -4 5 -2 81.59 4.6
 -4 5 -2 67.69 3
 -4 5 -2 68.19 3.5
 4 5 2 70.29 3.8
 4 5 2 62.79 3.6
 -4 5 -2 68.89 3.1
 4 5 2 76.49 4.8
 5 -5 2 12.4 2.3
 -5 -5 -2 13.4 1.4
 -5 -5 -2 14.9 1.6
 5 5 2 16.3 2
 5 5 2 14.4 1.9
 -5 5 -2 12.7 2.1
 -5 5 -2 17.7 1.3
 -5 5 -2 16.3 1.3
 5 5 2 16 2.8
 5 5 2 16.3 2.5
 -5 5 -2 17.5 1.7
 6 -5 2 22.6 3.1
 -6 -5 -2 25.8 2.1
 -6 -5 -2 23.3 1.9
 6 5 2 29.4 2.5
 -6 5 -2 27.8 1.7
 -6 5 -2 23.6 2.8
 -6 5 -2 30.7 1.9
 6 5 2 30.1 2.5
 -6 5 -2 25.1 1.8
 6 5 2 30.9 3.6
 -7 -5 -2 67.69 3.8
 7 -5 2 54.19 4.3
 -7 -5 -2 58.29 3.4
 7 5 2 53.09 3.8
 -7 5 -2 54.39 3.8
 -7 5 -2 63.09 3.3
 7 5 2 58.19 3.9
 7 5 2 60.99 4.6
 8 -5 2 101.79 6.2
 -8 -5 -2 94.99 5
 -8 -5 -2 91.99 5.2
 -8 5 -2 99.09 4.8
 8 5 2 92.69 6
 -8 5 -2 91.89 5.4
 8 5 2 100.69 5.7
 8 5 2 91.89 5.5
 -9 -5 -2 72.09 4.6
 9 -5 2 80.19 5.4
 9 5 2 66.29 4.7
 9 5 2 80.19 5.5
 9 5 2 60.79 5.3
 -9 5 -2 76.99 4.3
 -10 -5 -2 25.5 3.2
 -10 5 -2 26.6 4.9
 10 5 2 26 3.6
 10 5 2 30.7 3.7
 -10 5 -2 32.7 2.7
 -11 5 -2 2.5 1.3
 11 5 2 5.1 1.6
 11 5 2 7.3 2.1
 -11 5 -2 3.2 1.2
 -12 -5 -2 17.7 3.1
 12 5 2 14.8 2.9
 -12 5 -2 19.3 2.7
 12 5 2 13 2.7
 -12 5 -2 21 3.1
 -13 5 -2 1.1 1
 13 5 2 0.5 1.1
 -13 5 -2 -0.8 0.6
 13 5 2 1.2 1.1
 13 6 -2 0.1 1
 13 6 -2 -0.1 1
 12 6 -2 1.1 1.1
 12 6 -2 3.2 1.6
 11 6 -2 4 1.5
 11 6 -2 7.2 2.2
 10 6 -2 18.8 3.4
 10 6 -2 13.3 2.5
 9 6 -2 19.8 3.1
 9 6 -2 23.3 3.1
 -8 6 2 9.7 1.7
 8 6 -2 9.5 2.3
 8 6 -2 8.5 1.8
 7 6 -2 1.3 0.8
 7 6 -2 -0.9 0.3
 -7 6 2 -0.1 0.5
 7 6 -2 1 1
 -6 6 2 22.2 3.2
 6 6 -2 22.4 2.6
 6 6 -2 14.8 2.7
 -6 6 2 19.4 2.5
 6 6 -2 20 2.5
 -5 6 2 30 3.1
 -5 6 2 28.7 2.3
 5 6 -2 33.8 2.6
 5 6 -2 24.5 2.6
 4 6 -2 1.7 1.1
 4 6 -2 1 0.7
 -4 6 2 2.1 0.9
 4 6 -2 0.8 0.7
 -4 6 2 1 0.8
 3 6 -2 98.39 6
 -3 6 2 103.89 5.4
 3 6 -2 105.69 4.9
 3 6 -2 100.29 4.8
 -3 6 2 93.59 5.3
 2 6 -2 -0.3 0.4
 -2 6 2 1 0.8
 2 6 -2 -0.3 0.8
 2 6 -2 0.3 0.5
 -2 6 2 -0.4 0.6
 -1 6 2 167.08 5.9
 -1 6 2 159.68 5.9
 1 6 -2 167.18 6.5
 1 6 -2 162.78 6.6
 -1 6 2 174.28 8.1
 -1 6 2 163.08 7.9
 1 6 -2 171.68 8.1
 1 6 -2 169.58 8.7
 0 6 -2 -0.2 0.3
 0 6 -2 -0.1 0.3
 0 6 2 0.7 0.9
 0 6 -2 -0.5 0.6
 0 6 2 -0.2 0.3
 0 6 2 0.5 0.3
 0 6 -2 -0.7 0.8
 -1 6 -2 24 1.4
 -1 6 -2 23 1.4
 -1 6 -2 22.9 3.3
 1 6 2 23.6 1.6
 1 6 2 24.3 1.6
 1 6 2 19.3 2.7
 -1 6 -2 27.2 3
 2 6 2 5.2 1
 2 6 2 7.5 1.1
 -2 6 -2 7.3 0.8
 2 6 2 4.5 1.4
 -2 6 -2 9.6 1.9
 -2 6 -2 5.4 1.3
 3 6 2 46.5 2.9
 -3 6 -2 45.4 2.2
 3 6 2 48.3 3.9
 -3 6 -2 51.19 3.8
 3 6 2 40.7 2.8
 -3 6 -2 46 3.1
 -4 6 -2 1.1 0.6
 -4 6 -2 0.5 0.8
 4 6 2 0.3 0.5
 4 6 2 -0.2 0.4
 -4 6 -2 0.2 0.3
 4 6 2 2.2 1.5
 5 6 2 0.4 0.7
 -5 6 -2 -0.5 0.5
 -5 6 -2 0.4 0.5
 5 6 2 1.4 1.1
 5 6 2 1.6 0.8
 5 6 2 0.6 0.6
 -6 6 -2 0.1 0.6
 6 6 2 0.1 0.6
 6 6 2 1.1 0.7
 6 6 2 0.4 0.9
 6 6 2 -0.2 0.7
 7 -6 2 16.5 2.9
 7 6 2 19.4 2.6
 7 6 2 21.1 2.7
 7 6 2 16 2.9
 -7 6 -2 18.3 2.7
 -8 6 -2 2.1 1.1
 8 6 2 2 1.2
 8 6 2 4.3 1.7
 8 6 2 4.1 1.4
 9 6 2 10.6 2.2
 9 6 2 11 2.7
 -9 6 -2 13.3 2.4
 10 6 2 10 2.4
 10 6 2 11.1 2.3
 -10 6 -2 9.6 2.1
 -11 6 -2 22.4 3.2
 11 6 2 10.2 2.5
 11 6 2 15.7 2.8
 12 6 2 2.9 1.8
 12 6 2 0.5 1.1
 11 7 -2 3.3 1.5
 11 7 -2 7.5 2.3
 10 7 -2 29.4 3.7
 9 7 -2 22.3 3.1
 9 7 -2 18.3 3.4
 8 7 -2 2 1.3
 8 7 -2 2.2 1.2
 7 7 -2 9.5 2.3
 7 7 -2 6 1.9
 6 7 -2 21.7 3.3
 6 7 -2 36.6 4.6
 5 7 -2 35 2.9
 -5 7 2 44.3 3.3
 5 7 -2 39.6 4.5
 4 7 -2 18.7 2.2
 -4 7 2 14.4 2.1
 4 7 -2 13.6 2.5
 -4 7 2 16.7 2.4
 3 7 -2 41.7 2.8
 -3 7 2 38.3 3.3
 -3 7 2 33.7 3.5
 3 7 -2 42 4.5
 -2 7 2 2.3 1.1
 2 7 -2 0.7 0.9
 -2 7 2 1.7 1
 1 7 -2 0.5 0.9
 -1 7 2 -0.6 0.5
 -1 7 2 1.5 1.1
 1 7 -2 -0.3 0.7
 0 7 -2 4.7 1.8
 0 7 -2 2 1.2
 0 7 2 3.8 1.6
 0 7 2 2 1.2
 1 7 2 3.6 2.2
 -1 7 -2 7.8 2.3
 -1 7 -2 6.6 1.6
 -2 7 -2 4.7 1.4
 2 7 2 2.4 1.3
 -3 7 -2 82.19 6.1
 3 7 2 79.39 4.2
 3 7 2 75.59 5.4
 3 7 2 70.69 5.5
 -3 7 -2 80.39 4.7
 -4 7 -2 9.7 2.2
 4 7 2 12.9 3
 -4 7 -2 15.6 2.1
 4 7 2 15.4 2
 4 7 2 14.1 2.7
 5 7 2 -0.1 0.6
 -5 7 -2 1.4 1
 5 7 2 -0.1 0.9
 6 7 2 1.8 0.9
 6 7 2 3.1 1.6
 7 7 2 7.6 2.2
 7 7 2 9.1 1.9
 -7 7 -2 9.8 2.1
 8 7 2 8.6 2
 -8 7 -2 10.6 2.2
 8 7 2 5.8 2.1
 9 7 2 37.8 5
 9 7 2 36.4 4.2
 10 7 2 0.6 1.2
 10 7 2 0.2 0.9
 9 8 -2 2.4 1.7
 8 8 -2 1.9 1.3
 6 8 -2 3.7 1.5
 5 8 -2 0 0.7
 4 8 -2 0.2 0.9
 3 8 -2 1.4 1.4
 -3 8 2 2.3 1.1
 3 8 -2 2 1.3
 -2 8 2 38.7 4.2
 -2 8 2 54.59 4.6
 2 8 -2 36.8 4.4
 2 8 -2 54.09 5.9
 -1 8 2 8.3 2
 1 8 -2 7.2 2.3
 -1 8 2 5 1.6
 1 8 -2 9 2.1
 0 8 2 0.5 0.9
 0 8 -2 0.2 0.8
 0 8 -2 0.6 0.9
 1 8 2 -0.6 0.8
 -1 8 -2 0.2 0.7
 1 8 2 0.7 0.9
 -1 8 -2 0 0.8
 -2 8 -2 3.5 1.6
 -2 8 -2 5.9 1.9
 2 8 2 2.5 1.4
 3 8 2 -0.4 0.8
 -3 8 -2 0.2 0.9
 -4 8 -2 1.5 1.2
 4 8 2 4.9 1.8
 5 8 2 2.3 1.4
 -5 8 -2 1.3 1.1
 6 8 2 1.4 1.3
 7 8 2 0.1 1.1
 8 8 2 36.4 4.9
 4 9 -2 2.4 1.4
 4 9 -2 1.2 1.3
 3 9 -2 3.3 1.9
 3 9 -2 1.7 1.4
 2 9 -2 -0.4 0.9
 2 9 -2 0.5 1
 1 9 -2 2.2 1.3
 -1 9 2 3.8 1.6
 1 9 -2 0.9 1.3
 0 9 2 4.4 1.7
 0 9 -2 4.1 1.6
 0 9 -2 1.5 1.3
 -1 9 -2 4.6 1.9
 1 9 2 2.6 1.6
 2 9 2 4.8 1.9
 3 9 2 4.1 2.1
 -17 0 3 6.3 2.2
 17 0 -3 8.7 2.3
 16 0 -3 -1 0.5
 -16 0 3 0.1 0.9
 -15 0 3 241.58 12
 15 0 -3 235.68 11.3
 14 0 -3 0.2 0.8
 -14 0 3 -0.6 0.5
 -14 0 3 -1.1 0.7
 -13 0 3 154.48 8.2
 -13 0 3 146.89 8.5
 13 0 -3 137.69 7.4
 13 0 -3 141.89 7.4
 13 0 -3 160.88 7.9
 12 0 -3 0.2 0.6
 12 0 -3 -0.7 0.3
 -12 0 3 0.4 0.8
 -12 0 3 -0.4 0.4
 12 0 -3 -0.3 0.2
 -12 0 3 -0.3 0.5
 12 0 -3 -0.4 0.3
 -11 0 3 75.99 5.2
 11 0 -3 78.19 4.8
 11 0 -3 79.49 4.7
 11 0 -3 85.89 3.9
 -11 0 3 78.89 5
 -11 0 3 75.09 4.9
 11 0 -3 93.39 4.9
 10 0 -3 -0.8 0.4
 10 0 -3 0 0.4
 -10 0 3 -0.3 0.5
 -10 0 3 0 0.6
 -10 0 3 -0.4 0.5
 10 0 -3 0.8 0.6
 10 0 -3 0.1 0.5
 9 0 -3 2.7 0.8
 9 0 -3 3.7 1
 -9 0 3 2.6 1
 -9 0 3 3.9 1
 9 0 -3 3.5 1
 -9 0 3 3.6 1
 9 0 -3 3.3 0.7
 8 0 -3 1 0.6
 8 0 -3 0.2 0.5
 8 0 -3 -0.2 0.2
 -8 0 3 -0.6 0.2
 -8 0 3 -0.3 0.3
 8 0 -3 -0.2 0.3
 -8 0 3 -0.3 0.3
 -8 0 3 -0.2 0.2
 -7 0 3 2404.86 163.28
 7 0 -3 2162.88 156.18
 7 0 -3 2284.77 89.29
 -7 0 3 2421.76 90.99
 6 0 -3 0.3 0.3
 6 0 -3 0.3 0.3
 -6 0 3 0.1 0.3
 -6 0 3 0 0.3
 -6 0 3 0.3 0.4
 -6 0 3 0.3 0.4
 6 0 -3 -0.2 0.2
 6 0 -3 -0.3 0.3
 5 0 -3 1200.28 48.9
 5 0 -3 1232.28 96.49
 -5 0 3 1052.59 93.29
 -5 0 3 1265.37 49.5
 4 0 -3 -0.3 0.1
 4 0 -3 0.1 0.2
 -4 0 3 -0.3 0.1
 -4 0 3 0.1 0.2
 4 0 -3 0.1 0.3
 4 0 -3 0 0.2
 -4 0 3 0.3 0.3
 -3 0 3 1104.89 75.79
 -3 0 3 922.01 36.4
 3 0 -3 934.41 36.5
 3 0 -3 861.61 68.39
 -2 0 3 0 0.1
 2 0 -3 0.1 0.1
 2 0 -3 0.2 0.2
 -2 0 3 0.4 0.2
 2 0 -3 0.2 0.2
 -2 0 3 0.1 0.2
 -1 0 3 344.87 41.3
 -1 0 3 331.37 14.6
 1 0 -3 333.57 14.6
 1 0 -3 360.46 35.6
 0 0 3 0.2 0.2
 0 0 3 0 0.1
 0 0 -3 -0.1 0.1
 0 0 -3 0.2 0.2
 0 0 3 0.6 0.2
 0 0 3 -0.1 0.1
 0 0 -3 0 0.1
 0 0 -3 0 0.1
 1 0 3 205.88 10.7
 -1 0 -3 185.38 36.2
 -1 0 -3 191.18 10.5
 1 0 3 211.68 37.8
 -2 0 -3 0 0.2
 2 0 3 -0.1 0.1
 -2 0 -3 -0.1 0.1
 2 0 3 -0.1 0.1
 2 0 3 0.8 0.3
 -2 0 -3 0.1 0.2
 2 0 3 -0.1 0.1
 3 0 3 1086.19 44.1
 -3 0 -3 1054.39 78.09
 3 0 3 1156.18 50.49
 -3 0 -3 1239.88 98.89
 4 0 3 0.1 0.3
 -4 0 -3 0.3 0.3
 -4 0 -3 -0.2 0.1
 4 0 3 -0.1 0.2
 4 0 3 -0.1 0.2
 -4 0 -3 0 0.3
 5 0 3 16 1.4
 -5 0 -3 11.9 1.4
 5 0 3 14.5 1.6
 -5 0 -3 12.7 1.8
 5 0 3 15.2 1.7
 -5 0 -3 13.8 1.6
 -6 0 -3 0 0.3
 6 0 3 0.4 0.4
 6 0 3 0 0.3
 -6 0 -3 -0.2 0.2
 -6 0 -3 0.2 0.5
 6 0 3 -0.3 0.2
 -7 0 -3 895.11 119.79
 7 0 3 683.93 38.9
 7 0 3 744.23 103.89
 -7 0 -3 790.32 42.3
 8 0 3 -0.3 0.3
 -8 0 -3 0.4 0.5
 8 0 3 -0.4 0.2
 8 0 3 -0.2 0.3
 -8 0 -3 -0.3 0.3
 -8 0 -3 -0.1 0.4
 -9 0 -3 476.15 18.5
 9 0 3 477.35 17.9
 9 0 3 482.15 17.9
 -9 0 -3 475.75 18
 9 0 3 474.05 18.1
 -10 0 -3 0 0.7
 10 0 3 -0.1 0.3
 -10 0 -3 -0.3 0.4
 10 0 3 0.4 0.5
 -10 0 -3 -0.4 0.3
 -11 0 -3 312.17 14
 11 0 3 322.07 13.5
 11 0 3 335.37 12.3
 11 0 3 316.97 13.2
 -11 0 -3 304.77 13.3
 12 0 3 -0.5 0.4
 -12 0 -3 0.2 1
 -12 0 -3 0.1 0.7
 13 0 3 28.8 3.5
 -13 0 -3 26 3.6
 -13 0 -3 36.6 4.8
 -14 0 -3 -0.1 0.7
 -14 0 -3 0.4 1
 14 0 3 -0.2 0.7
 -15 0 -3 3.8 1.5
 15 0 3 0.3 0.9
 -15 0 -3 3.2 1.7
 16 0 3 0.1 1
 -16 0 -3 -1.5 0.6
 -16 0 -3 0.8 1.2
 -17 -1 3 29.2 4.4
 -17 1 3 28.6 4.3
 -17 1 3 28.2 4.7
 17 1 -3 33.9 6.8
 -16 -1 3 14.1 2.9
 16 -1 -3 15.4 2.7
 16 1 -3 13.5 2.7
 -16 1 3 11.9 2.7
 -16 1 3 15.7 3.2
 15 -1 -3 1 0.9
 -15 -1 3 0.6 1.1
 -15 1 3 -0.3 0.9
 -15 1 3 0.9 1.1
 15 1 -3 1 1
 14 -1 -3 32.4 3.7
 14 -1 -3 30.8 3.6
 -14 -1 3 28.5 3.9
 14 1 -3 38.7 4.2
 -14 1 3 25.2 3.6
 -14 1 3 36.1 4.5
 13 -1 -3 173.38 8.2
 13 -1 -3 176.68 8.5
 13 -1 -3 160.48 8.2
 -13 -1 3 183.08 9.2
 -13 1 3 189.98 9.2
 13 1 -3 169.78 8.8
 13 1 -3 167.58 8.6
 13 1 -3 180.78 7.8
 -13 1 3 185.68 10.3
 12 -1 -3 20.1 2.5
 -12 -1 3 19.4 2.7
 12 -1 -3 21 2.6
 12 -1 -3 19.8 2.5
 -12 1 3 22.7 2.8
 -12 1 3 17.4 2.6
 12 1 -3 23.4 3
 12 1 -3 21.5 2.8
 12 1 -3 20.9 2.7
 12 1 -3 23.6 2.4
 -12 1 3 19.5 2.9
 -11 -1 3 15.8 2.3
 11 -1 -3 13.9 2.1
 11 -1 -3 13.5 2
 -11 -1 3 13.2 2.3
 11 -1 -3 18.3 2.2
 11 -1 -3 13.2 1
 11 1 -3 13.4 2.2
 11 1 -3 17.1 2
 11 1 -3 15.9 2.4
 -11 1 3 16.3 2.3
 -11 1 3 13.5 2.2
 -11 1 3 15.7 2.6
 11 1 -3 17.9 2.6
 -10 -1 3 639.34 23.9
 10 -1 -3 648.84 23.5
 10 -1 -3 659.33 23.5
 -10 -1 3 687.43 24.5
 -10 1 3 667.53 24.1
 -10 1 3 658.53 23.9
 10 1 -3 652.43 24
 10 1 -3 666.83 24.1
 9 -1 -3 149.19 6.7
 9 -1 -3 156.48 6.9
 9 -1 -3 157.28 5.7
 9 -1 -3 160.58 6.8
 -9 -1 3 155.48 7.4
 -9 -1 3 149.99 7
 -9 1 3 157.48 7.2
 -9 1 3 165.38 7.2
 -9 1 3 147.89 6.9
 9 1 -3 154.68 7.2
 9 1 -3 162.58 7.2
 9 1 -3 148.49 7.1
 9 1 -3 152.38 6.6
 8 -1 -3 0 0.2
 -8 -1 3 -0.5 0.2
 8 -1 -3 0.1 0.3
 -8 -1 3 0.4 0.4
 -8 -1 3 0.8 0.5
 8 -1 -3 0 0.3
 8 -1 -3 0 0.3
 8 1 -3 0.1 0.4
 -8 1 3 0.5 0.5
 8 1 -3 0.3 0.4
 8 1 -3 -0.2 0.3
 -8 1 3 0.2 0.4
 8 1 -3 0.2 0.4
 -7 -1 3 390.16 82.29
 7 -1 -3 485.05 26.5
 -7 -1 3 472.95 28.2
 7 -1 -3 418.76 74.29
 7 1 -3 601.34 92.99
 -7 1 3 411.36 77.79
 7 1 -3 514.95 28.3
 -7 1 3 494.85 27.5
 -6 -1 3 1135.49 56.19
 6 -1 -3 1297.67 51.29
 -6 -1 3 1283.07 111.79
 -6 1 3 1283.37 51.69
 6 1 -3 1251.17 52.69
 -6 1 3 1266.57 106.49
 6 1 -3 1176.88 106.79
 -5 -1 3 1343.37 108.99
 5 -1 -3 1464.85 55.09
 -5 -1 3 1407.76 56.89
 -5 1 3 1423.16 55.09
 -5 1 3 1331.47 99.89
 5 1 -3 1437.66 56.89
 4 -1 -3 142.99 5.2
 -4 -1 3 141.59 5.7
 4 -1 -3 142.79 5.5
 -4 -1 3 140.29 5.8
 -4 -1 3 145.29 5.7
 -4 1 3 146.89 5.6
 4 1 -3 143.29 5.8
 4 1 -3 143.09 5.8
 4 1 -3 139.89 5.6
 -4 1 3 145.69 5.3
 -4 1 3 143.59 5.5
 3 -1 -3 1189.18 43.8
 -3 -1 3 1186.78 45.6
 3 -1 -3 1092.69 74.99
 -3 -1 3 1300.47 89.59
 3 1 -3 1196.38 45.6
 -3 1 3 1220.28 78.09
 3 1 -3 1148.69 82.69
 -3 1 3 1167.38 44
 -2 -1 3 560.04 23.1
 -2 -1 3 471.95 56.19
 2 -1 -3 574.74 46.1
 2 1 -3 526.65 22.7
 -2 1 3 520.05 21.4
 2 1 -3 592.34 52.09
 -2 1 3 555.24 45.5
 -1 -1 3 4441.96 192.78
 1 -1 -3 4766.42 187.98
 1 1 -3 4749.02 193.68
 -1 1 3 4490.05 187.28
 0 -1 3 777.22 58.39
 0 -1 -3 766.02 28.7
 0 1 -3 746.33 28.7
 0 1 3 866.11 61.39
 0 1 3 737.13 28.6
 0 1 -3 733.33 56.39
 -1 -1 -3 5928.21 266.37
 1 1 3 6542.25 261.27
 -1 1 -3 6250.67 253.87
 2 -1 3 15.6 1.3
 -2 -1 -3 19.4 1.2
 2 -1 3 16.9 1.1
 2 -1 3 17.7 1
 2 -1 3 18.7 1.2
 -2 -1 -3 17 1.3
 -2 -1 -3 17.9 1.2
 -2 1 -3 18.5 1
 2 1 3 16.4 1.2
 2 1 3 18.6 1.2
 -2 1 -3 16.7 1.3
 -2 1 -3 17.7 1.1
 -2 1 -3 15.9 1.1
 2 1 3 15.8 1.2
 3 -1 3 228.28 8.7
 -3 -1 -3 233.48 8.8
 -4 -1 -3 722.43 35.2
 4 -1 3 731.13 33.5
 -4 -1 -3 699.13 84.89
 4 -1 3 671.53 30.8
 4 1 3 641.34 33.1
 4 1 3 732.13 70.59
 -4 1 -3 682.73 64.79
 -4 1 -3 519.55 78.99
 -5 -1 -3 262.57 10.5
 -5 -1 -3 270.47 11
 5 -1 3 263.07 10.2
 -5 -1 -3 265.87 10.8
 5 1 3 254.87 10.1
 5 1 3 275.27 10.9
 -5 1 -3 268.07 10
 -6 -1 -3 54.09 3.5
 6 -1 3 50.69 2.3
 -6 -1 -3 53.89 3.2
 6 -1 3 55.49 3.2
 -6 -1 -3 54.59 3.1
 6 -1 3 56.19 3.2
 6 -1 3 53.99 3
 -6 1 -3 48.9 3
 -6 1 -3 59.69 3.2
 6 1 3 51.09 3.1
 6 1 3 49.3 3.1
 6 1 3 55.29 3.2
 -6 1 -3 53.09 3.2
 -7 -1 -3 4.2 1.2
 -7 -1 -3 5.6 1.2
 7 -1 3 3.9 0.9
 7 -1 3 5.2 1.1
 7 -1 3 6.2 1.2
 7 -1 3 5.1 0.7
 -7 -1 -3 4.7 1.1
 -7 1 -3 5.1 1.1
 7 1 3 5.6 1.2
 -7 1 -3 3.5 0.9
 7 1 3 7 1.3
 -7 1 -3 7.2 1.4
 7 1 3 3.9 1
 -8 -1 -3 73.09 4.3
 8 -1 3 75.29 4.2
 8 -1 3 72.59 4.3
 8 -1 3 79.79 3.3
 -8 -1 -3 78.29 4.5
 8 -1 3 74.59 4.1
 -8 -1 -3 77.69 4.8
 -8 1 -3 78.29 4.3
 8 1 3 70.99 4.3
 -8 1 -3 84.89 4.6
 8 1 3 76.29 4.4
 8 1 3 85.59 4.6
 -8 1 -3 85.19 4.5
 9 -1 3 11.1 1.7
 9 -1 3 13.1 1.1
 -9 -1 -3 11.9 1.9
 9 -1 3 10.9 1.7
 -9 -1 -3 19.2 2.4
 9 -1 3 13.9 2.1
 -9 -1 -3 13.8 2.4
 -9 1 -3 12.4 1.9
 9 1 3 16.7 2.1
 -9 1 -3 14.8 2.3
 -9 1 -3 11.5 1.8
 9 1 3 13.8 2.1
 9 1 3 14.5 2.2
 9 1 3 16 2.2
 10 -1 3 8 1.9
 -10 -1 -3 10.3 2.4
 -10 -1 -3 9.9 1.8
 10 -1 3 9.5 1
 10 -1 3 8.3 1.1
 10 -1 3 7.4 1.5
 -10 -1 -3 6.6 2
 10 -1 3 10 1.8
 10 1 3 10.6 1.7
 10 1 3 7.3 1.6
 -10 1 -3 9.2 1.8
 10 1 3 7.2 1.7
 10 1 3 9.4 1.7
 -10 1 -3 8.4 1.7
 -10 1 -3 11.6 2.1
 -11 -1 -3 74.39 5.2
 -11 -1 -3 82.89 6.5
 11 -1 3 72.69 4.5
 11 -1 3 66.99 4.7
 11 -1 3 70.39 4.7
 -11 -1 -3 71.39 4.7
 11 1 3 71.79 4.8
 11 1 3 72.39 4.9
 11 1 3 70.29 5.1
 -11 1 -3 74.79 4.8
 -11 1 -3 77.19 5.2
 11 1 3 85.89 4.6
 -11 1 -3 78.09 5.8
 -12 -1 -3 22.4 3.2
 12 -1 3 22.1 2.8
 -12 -1 -3 27 4
 12 -1 3 23.9 3.6
 -12 1 -3 24.5 3.5
 12 1 3 21.3 2.6
 -12 1 -3 22 3.1
 12 1 3 20.8 2.9
 -13 -1 -3 28.3 4.3
 13 -1 3 33.1 3.7
 -13 -1 -3 27.4 3.7
 13 1 3 37.9 4.1
 -13 1 -3 48.5 5.3
 -13 1 -3 38.1 4.3
 -14 -1 -3 27.8 4.4
 -14 -1 -3 28.9 3.9
 14 -1 3 33.8 3.8
 -14 1 -3 23.6 3.6
 14 1 3 29.8 3.9
 -14 1 -3 25.5 4.2
 -15 -1 -3 0.6 1.2
 -15 -1 -3 0.4 0.9
 15 -1 3 0.8 0.8
 15 1 3 0.1 0.8
 -15 1 -3 -0.8 0.7
 -15 1 -3 -0.2 0.7
 -16 -1 -3 17.8 3.8
 -16 -1 -3 8.6 2.4
 16 1 3 13.2 2.7
 -16 1 -3 13.5 3.3
 -16 1 -3 14.4 3
 -16 -2 3 9.6 2.7
 16 2 -3 14.9 2.9
 -16 2 3 8.6 2.3
 -16 2 3 8.6 2.5
 -15 -2 3 -0.5 0.6
 15 2 -3 -0.2 0.9
 -15 2 3 -0.5 0.7
 -15 2 3 -1.3 0.4
 -14 -2 3 244.78 11.8
 14 -2 -3 226.28 10.7
 -14 2 3 260.57 16.1
 -14 2 3 229.28 11.2
 14 2 -3 223.98 11.3
 14 2 -3 234.28 10.3
 13 -2 -3 -0.2 0.7
 -13 -2 3 0.6 0.8
 13 -2 -3 0.2 0.6
 -13 2 3 0.1 0.8
 13 2 -3 0.2 0.7
 -13 2 3 0.4 0.7
 13 2 -3 0.8 0.8
 -13 2 3 1.1 0.9
 12 -2 -3 25.4 2.8
 12 -2 -3 26.7 2.3
 12 -2 -3 30.9 3.3
 -12 -2 3 27.6 3.5
 -12 2 3 31.5 3.4
 12 2 -3 29.7 3.5
 -12 2 3 22.5 2.8
 -12 2 3 38.9 4
 12 2 -3 28.1 3.5
 12 2 -3 28.2 3.1
 11 -2 -3 11.4 1.8
 11 -2 -3 11.9 1.7
 -11 -2 3 7.9 3
 -11 -2 3 12.2 2
 11 -2 -3 14 2
 -11 2 3 12.9 2.2
 11 2 -3 19.2 2.8
 11 2 -3 11.9 1.9
 11 2 -3 16.7 2.4
 -11 2 3 13.9 2.2
 -11 2 3 12.9 2
 11 2 -3 13.6 2.2
 -10 -2 3 2.7 1
 10 -2 -3 3.8 1
 -10 -2 3 4.1 1.3
 10 -2 -3 4.6 1.2
 10 -2 -3 4.9 1.1
 -10 2 3 6.7 1.4
 10 2 -3 4.2 1.4
 10 2 -3 2.9 1
 -10 2 3 3.6 1.2
 10 2 -3 1.4 0.9
 10 2 -3 6.4 1.4
 -10 2 3 5.6 1.3
 9 -2 -3 54.39 3.3
 -9 -2 3 63.39 4
 9 -2 -3 57.39 3.1
 -9 -2 3 53.39 3.5
 9 2 -3 55.39 3.7
 9 2 -3 52.59 3.5
 -9 2 3 52.99 3.4
 -9 2 3 64.49 3.7
 9 2 -3 58.49 4
 9 2 -3 61.19 3.8
 -9 2 3 55.49 3.4
 8 -2 -3 170.38 6.8
 8 -2 -3 169.18 6.9
 -8 -2 3 176.98 7.5
 -8 -2 3 168.08 7.7
 8 -2 -3 171.08 7
 8 2 -3 158.58 7.3
 8 2 -3 168.18 8
 8 2 -3 168.98 7.6
 -8 2 3 174.58 7.2
 8 2 -3 175.48 7.7
 -8 2 3 177.08 7.2
 -8 2 3 168.58 7.3
 -7 -2 3 235.28 9.4
 -7 -2 3 225.68 9.2
 7 -2 -3 224.38 8.4
 7 -2 -3 226.88 8.5
 7 -2 -3 217.98 8.5
 -7 -2 3 224.78 9
 -7 2 3 217.58 8.6
 -7 2 3 228.38 8.8
 7 2 -3 214.68 9.6
 -7 2 3 213.58 10.3
 7 2 -3 232.78 9.3
 7 2 -3 231.58 9.2
 7 2 -3 222.18 9.2
 6 -2 -3 60.19 2.7
 -6 -2 3 54.99 3.1
 6 -2 -3 56.19 2.8
 -6 -2 3 58.29 3.4
 6 -2 -3 59.09 2.7
 -6 2 3 55.69 2.9
 6 2 -3 66.19 3.9
 6 2 -3 59.99 3.3
 -6 2 3 49.2 2.8
 6 2 -3 54.69 3.2
 -6 2 3 57.79 2.1
 -6 2 3 54.39 2.8
 6 2 -3 61.49 3.4
 5 -2 -3 16.5 1.1
 -5 -2 3 21.4 2.1
 -5 -2 3 14.1 1.5
 -5 -2 3 15.3 1.7
 5 -2 -3 14.2 1.1
 5 -2 -3 13.9 1
 -5 2 3 19.1 1.3
 -5 2 3 16 1.1
 -5 2 3 17.8 0.9
 5 2 -3 16.6 1.9
 5 2 -3 17.8 1.5
 -5 2 3 15.8 1.2
 5 2 -3 16.4 1.7
 -4 -2 3 1876.61 126.19
 4 -2 -3 1763.92 62.79
 4 -2 -3 1668.83 97.79
 -4 -2 3 1774.82 66.99
 -4 2 3 1602.64 99.99
 4 2 -3 1799.92 66.69
 -4 2 3 1765.32 62.99
 4 2 -3 1553.84 116.39
 -3 -2 3 80.69 3.4
 -3 -2 3 86.09 3.6
 3 -2 -3 79.99 3.2
 -3 -2 3 83.79 3.9
 3 2 -3 75.39 3.5
 -3 2 3 84.29 3.1
 -3 2 3 77.49 3.1
 -3 2 3 79.99 3.2
 3 2 -3 82.89 3.8
 3 2 -3 77.29 3.6
 -2 -2 3 643.24 60.49
 -2 -2 3 617.34 26.5
 2 -2 -3 630.94 45.4
 2 -2 -3 623.54 23.6
 2 2 -3 655.03 26.8
 -2 2 3 558.34 45.9
 -2 2 3 617.74 23.7
 2 2 -3 671.53 59.09
 1 -2 -3 2462.75 116.79
 -1 -2 3 2619.64 129.79
 1 -2 -3 2617.74 86.19
 -1 -2 3 2515.35 88.19
 -1 2 3 2497.85 117.99
 -1 2 3 2565.44 86.19
 1 2 -3 2640.14 128.39
 1 2 -3 2503.25 88.09
 0 -2 3 4001 135.09
 0 -2 -3 4043.3 134.89
 0 -2 3 3951.3 176.88
 0 -2 -3 3986.5 177.38
 0 2 -3 3995 173.68
 0 2 3 3941.21 174.58
 0 2 3 4037.5 134.69
 0 2 -3 4086.99 134.99
 1 -2 3 1887.31 107.19
 -1 -2 -3 1884.91 114.69
 -1 -2 -3 1937.21 101.19
 1 -2 3 1947.71 67.89
 -1 2 -3 2070.29 109.09
 -1 2 -3 2014.6 67.89
 1 2 3 1924.71 68.99
 1 2 3 1865.51 70.59
 -2 -2 -3 4.1 0.7
 2 -2 3 3.4 0.4
 2 -2 3 3.4 0.6
 2 -2 3 3.2 0.4
 -2 -2 -3 3.6 0.6
 2 -2 3 4.3 0.9
 -2 2 -3 3.1 0.7
 -2 2 -3 2.7 0.5
 -2 2 -3 2.7 0.5
 -2 2 -3 4 0.6
 2 2 3 3.2 0.6
 2 2 3 3.5 0.6
 2 2 3 3.4 0.8
 -3 -2 -3 300.57 11.2
 3 -2 3 278.47 11
 -3 2 -3 292.27 10.9
 -4 -2 -3 469.05 28.4
 4 -2 3 553.74 26.9
 -4 -2 -3 587.84 80.59
 4 -2 3 517.55 24.3
 -4 2 -3 543.95 79.39
 4 2 3 490.65 27.7
 4 2 3 508.75 73.99
 -4 2 -3 534.15 65.99
 5 -2 3 164.88 6.6
 -5 -2 -3 169.08 7.1
 5 -2 3 174.68 6.6
 5 -2 3 170.68 7.3
 5 -2 3 167.98 6.1
 -5 -2 -3 171.38 7
 -5 -2 -3 174.08 7.7
 -5 2 -3 174.78 6.9
 -5 2 -3 164.38 6.8
 5 2 3 168.28 7.1
 -5 2 -3 169.58 6
 5 2 3 169.98 7.3
 5 2 3 167.48 7.1
 -5 2 -3 167.98 7.1
 6 -2 3 5.1 0.9
 6 -2 3 5.3 1.2
 -6 -2 -3 4 0.9
 -6 -2 -3 5.9 1.2
 6 -2 3 4.7 0.8
 6 -2 3 5 0.6
 -6 -2 -3 7.7 1.6
 6 2 3 4.1 1
 6 2 3 5.8 1.2
 -6 2 -3 4.2 0.9
 -6 2 -3 3.8 0.9
 6 2 3 4.7 1
 -6 2 -3 5.1 1.1
 7 -2 3 10.3 1.7
 7 -2 3 12.2 0.8
 7 -2 3 12.8 1.5
 -7 -2 -3 13.7 1.8
 -7 -2 -3 14.6 2.3
 -7 -2 -3 10.5 1.7
 7 2 3 11.4 1.8
 7 2 3 13.2 1.8
 7 2 3 11.4 1.7
 -7 2 -3 11.5 1.5
 -7 2 -3 12.3 1.8
 -7 2 -3 11.4 1.6
 -8 -2 -3 220.38 9.5
 8 -2 3 213.78 7.6
 8 -2 3 227.48 8.9
 8 -2 3 219.08 8.8
 -8 -2 -3 215.38 9.3
 -8 -2 -3 215.98 10.3
 8 -2 3 217.28 9.6
 -8 2 -3 227.28 9.5
 -8 2 -3 221.28 9.1
 8 2 3 218.78 9.5
 8 2 3 220.88 9.6
 8 2 3 218.18 9.4
 8 2 3 225.28 9.5
 -8 2 -3 219.38 9.2
 9 -2 3 33.2 1.6
 9 -2 3 32 2.4
 -9 -2 -3 36.9 4.2
 -9 -2 -3 31.5 3.3
 9 -2 3 33.1 1.5
 9 -2 3 34 3.5
 9 -2 3 32.6 2.5
 -9 -2 -3 31.2 2.7
 -9 2 -3 32.2 2.7
 -9 2 -3 28.2 3.1
 9 2 3 37.1 4
 9 2 3 36.4 2.9
 9 2 3 26.5 3.1
 -9 2 -3 31.8 2.7
 9 2 3 37.6 3
 10 -2 3 223.28 9.2
 -10 -2 -3 199.88 9.6
 -10 -2 -3 210.18 10.8
 10 -2 3 211.58 9.2
 -10 -2 -3 224.08 13.4
 10 2 3 232.38 10.1
 10 2 3 210.88 9.9
 -10 2 -3 202.98 9.5
 10 2 3 222.98 9.7
 -10 2 -3 245.88 10
 -10 2 -3 220.68 9.9
 10 2 3 208.88 9.8
 -11 -2 -3 6.8 1.7
 11 -2 3 3.7 1.1
 -11 -2 -3 3.6 1.7
 11 -2 3 5 1.5
 11 -2 3 5.3 1.3
 11 2 3 5.5 1.5
 -11 2 -3 4.7 1.6
 11 2 3 6.8 1.7
 -11 2 -3 4.5 1.4
 -11 2 -3 2.7 1
 -12 -2 -3 81.39 5.6
 -12 -2 -3 95.89 6.8
 12 -2 3 86.79 5.1
 12 -2 3 82.79 4.9
 12 2 3 79.59 5.5
 12 2 3 84.29 5.2
 -12 2 -3 81.79 5.6
 -12 2 -3 92.79 5.6
 -13 -2 -3 7 2.5
 13 -2 3 4 1.5
 -13 -2 -3 2.9 1.4
 -13 2 -3 5.6 1.9
 -13 2 -3 4.7 1.5
 13 2 3 4.4 1.5
 -14 -2 -3 7.1 2.5
 -14 -2 -3 2.9 1.4
 -14 2 -3 3.8 1.5
 14 2 3 5.8 1.8
 -14 2 -3 4.5 1.7
 15 2 3 5.6 3
 -15 2 -3 3.8 1.8
 -15 2 -3 9.7 2.4
 -16 3 3 34 4.5
 16 3 -3 37.6 4.8
 -15 -3 3 0.3 1
 15 3 -3 1.2 1.1
 -15 3 3 3.7 1.6
 -14 -3 3 1.2 1.1
 14 3 -3 3.1 1.3
 14 3 -3 4.8 1.7
 -14 3 3 3.7 1.6
 -14 3 3 5 1.7
 -13 -3 3 1.3 1
 13 3 -3 0.8 0.9
 -13 3 3 0.7 0.9
 13 3 -3 1.3 1.1
 -13 3 3 -0.6 0.7
 -13 3 3 1.9 1
 -12 -3 3 22.7 3.2
 12 3 -3 21.4 3.1
 -12 3 3 22.3 2.9
 -12 3 3 21.2 2.7
 -12 3 3 22.3 3
 -11 -3 3 346.97 14.9
 -11 -3 3 335.27 13.9
 11 -3 -3 358.16 13
 11 -3 -3 338.17 13.6
 -11 3 3 340.67 13.8
 -11 3 3 338.37 13.7
 11 3 -3 356.36 14.2
 -11 3 3 340.77 13.6
 11 3 -3 320.27 14.1
 11 3 -3 345.67 14.4
 -10 -3 3 863.81 32.2
 10 -3 -3 924.11 31
 10 3 -3 872.11 31.6
 -10 3 3 882.21 31
 10 3 -3 869.21 32.4
 9 3 -3 820.12 30.3
 9 3 -3 833.62 29.6
 8 -3 -3 14.4 1.8
 -8 -3 3 16.7 2.2
 8 -3 -3 14.6 1.1
 8 -3 -3 14.1 1.1
 -8 -3 3 16.3 2
 8 3 -3 23.4 3.1
 -8 3 3 13.7 1.7
 8 3 -3 13.2 2
 8 3 -3 17.5 2.3
 8 3 -3 13.6 2
 -7 -3 3 10.6 1.7
 7 -3 -3 9.2 0.7
 -7 -3 3 10.5 1.5
 7 -3 -3 11.4 1.5
 7 -3 -3 9.2 0.7
 -7 -3 3 13.2 2
 7 3 -3 12.1 1.9
 7 3 -3 8.6 1.5
 7 3 -3 11.6 2.1
 7 3 -3 9.6 1.5
 -7 3 3 10.2 1.3
 -7 3 3 9.3 1.3
 -7 3 3 9.3 1.3
 -6 -3 3 158.28 7.3
 -6 -3 3 172.88 7.1
 6 -3 -3 168.28 6.7
 -6 -3 3 166.48 6.8
 -6 3 3 159.78 5.7
 6 3 -3 156.18 7.3
 6 3 -3 165.78 7.1
 -6 3 3 164.08 6.4
 -6 3 3 160.08 5.8
 -6 3 3 151.18 6.3
 6 3 -3 165.98 7.1
 -6 3 3 163.68 6.4
 -5 -3 3 252.27 10.2
 5 -3 -3 252.17 9.4
 -5 -3 3 243.78 9.4
 5 3 -3 240.98 9.7
 -5 3 3 246.18 9
 -5 3 3 246.28 9
 -5 3 3 251.07 9.1
 -5 3 3 241.08 8.7
 5 3 -3 260.87 9.8
 5 3 -3 257.57 10.1
 -4 -3 3 23.7 1.5
 4 -3 -3 22 1.6
 -4 -3 3 21.8 2.3
 -4 -3 3 19.6 1.6
 -4 3 3 22.3 1.2
 -4 3 3 22.2 1.2
 4 3 -3 22.5 2.3
 4 3 -3 22.3 1.7
 -4 3 3 21.6 1.4
 4 3 -3 20.1 1.7
 -3 -3 3 0.3 0.3
 -3 -3 3 0.4 0.3
 3 3 -3 0.6 0.3
 -3 3 3 0.5 0.2
 -3 3 3 0.1 0.2
 3 3 -3 0.7 0.5
 -3 3 3 0.5 0.2
 3 3 -3 0.4 0.4
 -2 -3 3 49.2 2.9
 -2 -3 3 49.99 2.1
 -2 -3 3 50.99 2.2
 -2 3 3 50.09 1.9
 -2 3 3 48.1 2
 -2 3 3 50.89 2.6
 2 3 -3 48.5 2.5
 2 3 -3 54.19 2.5
 2 3 -3 49.8 2.9
 -1 -3 3 99.89 4.6
 -1 3 3 96.89 3.5
 1 3 -3 98.99 4.6
 1 3 -3 92.69 4
 -1 3 3 103.99 3.6
 1 3 -3 96.69 3.9
 0 -3 3 669.43 58.39
 0 -3 -3 615.14 46
 0 -3 3 572.04 25.6
 0 3 -3 534.95 51.49
 0 3 -3 574.84 23.7
 0 3 3 586.54 24.8
 0 3 3 599.74 23.7
 -1 -3 -3 43.9 1.7
 1 -3 3 42.8 2.4
 -1 -3 -3 41 1.7
 1 3 3 48.2 2.2
 1 3 3 45.6 2.7
 -1 3 -3 43.7 2
 -1 3 -3 40.5 2.3
 1 3 3 45 2.1
 -1 3 -3 48.1 3
 -1 3 -3 42.6 2
 2 -3 3 174.38 6.8
 -2 -3 -3 180.18 6.4
 -2 -3 -3 174.58 6.4
 2 -3 3 173.98 7.6
 -2 3 -3 172.98 6.6
 2 3 3 172.78 6.7
 -2 3 -3 167.48 6.3
 -2 3 -3 167.48 6.3
 2 3 3 170.28 7.3
 -2 3 -3 185.58 7.5
 2 3 3 172.38 6.7
 3 -3 3 516.15 19.6
 4 3 3 547.95 20
 5 -3 3 387.06 13.3
 5 -3 3 377.56 14.9
 5 3 3 389.66 14.4
 -5 3 -3 388.16 14
 5 3 3 382.26 14.4
 -5 3 -3 406.86 14.7
 5 3 3 393.26 15
 -6 -3 -3 206.78 8.5
 -6 -3 -3 204.18 8.4
 6 -3 3 202.98 7.2
 6 -3 3 199.68 8.9
 6 -3 3 207.58 7.5
 6 -3 3 199.38 7.4
 -6 3 -3 209.98 8.2
 6 3 3 201.28 9
 -6 3 -3 204.08 8.1
 6 3 3 188.88 8.8
 -6 3 -3 207.68 8.7
 -6 3 -3 201.48 7.1
 6 3 3 207.68 8.6
 6 3 3 205.58 8.6
 7 -3 3 16.4 0.9
 -7 -3 -3 15.8 2
 7 -3 3 15.2 1.3
 7 -3 3 15.2 1.5
 -7 -3 -3 16 2.1
 7 -3 3 15.7 2.3
 -7 3 -3 15 1.8
 7 3 3 15.7 2.3
 7 3 3 17.3 2.2
 -7 3 -3 18.7 2.4
 7 3 3 16.4 2.4
 7 3 3 19.6 2.3
 -7 3 -3 14.5 1.8
 -8 -3 -3 343.07 13.6
 8 -3 3 342.47 12.5
 8 -3 3 340.47 12.6
 -8 -3 -3 342.37 13.7
 8 -3 3 343.97 14
 8 3 3 336.47 14
 -8 3 -3 352.66 13.3
 -8 3 -3 353.16 13.7
 8 3 3 341.77 13.8
 8 3 3 345.67 13.8
 8 3 3 335.27 14
 -8 3 -3 347.97 13.2
 9 -3 3 219.48 8.5
 -9 -3 -3 209.18 9.6
 -9 -3 -3 212.78 12.1
 9 -3 3 224.78 8.6
 9 -3 3 221.08 10
 9 3 3 217.18 9.8
 -9 3 -3 196.98 9.1
 9 3 3 209.58 9.6
 -9 3 -3 210.28 9.5
 9 3 3 210.98 9.9
 -9 3 -3 217.28 9.3
 9 3 3 219.48 9.8
 -10 -3 -3 237.08 10.4
 -10 -3 -3 256.87 10.9
 10 -3 3 236.18 10.8
 10 -3 3 229.28 9.3
 10 3 3 239.78 10.7
 -10 3 -3 232.28 10.1
 -10 3 -3 234.78 10.2
 10 3 3 238.58 10.7
 10 3 3 203.98 10.3
 11 -3 3 0.8 1
 -11 -3 -3 -0.5 0.5
 11 3 3 -0.1 0.7
 -11 3 -3 -0.1 0.7
 11 3 3 -0.5 0.7
 -11 3 -3 1.2 0.8
 -12 -3 -3 14.1 2.7
 12 3 3 20.9 3.2
 12 3 3 12.9 2.8
 -12 3 -3 17.8 2.8
 -12 3 -3 18.4 2.9
 -13 -3 -3 38.5 4.6
 -13 3 -3 51.59 4.2
 -13 3 -3 41.8 4.7
 13 3 3 39.5 4.5
 13 3 3 43.7 4.5
 -14 -3 -3 12.3 2.7
 -14 3 -3 14.5 2.8
 14 3 3 12.9 2.7
 -14 3 -3 15.4 3.1
 -15 -3 -3 -0.2 1
 15 3 3 1.7 1.3
 -15 3 -3 0.4 1.1
 -15 -4 3 83.29 6.3
 15 4 -3 78.39 6.1
 -15 4 3 70.89 5.5
 15 4 -3 75.19 5.6
 -14 -4 3 1.9 1.4
 -14 4 3 1.7 1.2
 14 4 -3 -1 0.7
 14 4 -3 1.4 1.2
 -13 -4 3 69.49 5.2
 13 4 -3 59.29 4.7
 -13 4 3 62.29 4.5
 13 4 -3 61.09 4.9
 -12 -4 3 -0.8 0.4
 -12 4 3 0.6 0.8
 -12 4 3 -0.7 0.6
 12 4 -3 -0.4 0.7
 12 4 -3 0.4 0.9
 -11 -4 3 146.69 7.3
 -11 -4 3 154.08 7.9
 11 4 -3 148.69 7.8
 -11 4 3 138.89 6.9
 11 4 -3 155.58 8
 -11 4 3 137.49 7
 -11 4 3 137.59 7
 10 -4 -3 5.4 1.5
 -10 -4 3 2.1 1.1
 -10 -4 3 3.3 1.3
 -10 4 3 4.7 1.2
 10 4 -3 2.7 1.2
 -10 4 3 5.4 1.3
 10 4 -3 3 2.4
 -10 4 3 2.2 1
 10 4 -3 3.2 1.3
 -9 -4 3 6.1 1.4
 9 -4 -3 5.8 1.4
 -9 -4 3 4.6 1.2
 9 4 -3 9.2 2.3
 -9 4 3 5.5 1.2
 9 4 -3 3.7 1.3
 9 4 -3 6.2 1.6
 -9 4 3 4 1.1
 -9 4 3 4.4 1.1
 8 -4 -3 69.49 4.1
 -8 -4 3 79.29 4.5
 -8 -4 3 72.09 4.1
 8 4 -3 73.59 4.5
 -8 4 3 70.89 3.8
 -8 4 3 69.09 3.8
 8 4 -3 78.69 4.6
 -8 4 3 71.49 3.7
 8 4 -3 74.49 4.7
 -7 -4 3 6.5 1.2
 7 -4 -3 5.6 1.2
 -7 -4 3 8.4 1.5
 -7 4 3 6.7 1.1
 7 4 -3 8.7 1.8
 7 4 -3 3.6 1.1
 7 4 -3 7.7 1.5
 -7 4 3 6.9 0.7
 -7 4 3 5 1
 -7 4 3 8.8 1.2
 7 4 -3 6.8 1.8
 -7 4 3 7.1 0.7
 -6 -4 3 4.8 0.9
 6 -4 -3 2.9 0.9
 -6 4 3 4.6 0.9
 -6 4 3 3.4 0.7
 6 4 -3 3 0.9
 -6 4 3 5.5 0.9
 6 4 -3 3.5 1.1
 6 4 -3 3.3 0.9
 -6 4 3 3.3 0.7
 -5 -4 3 236.78 9
 -5 -4 3 248.48 10.4
 -5 -4 3 244.98 9.3
 5 4 -3 241.08 9.6
 5 4 -3 237.08 9.7
 -5 4 3 236.58 8.6
 5 4 -3 250.77 10.3
 -5 4 3 229.38 8.9
 -5 4 3 242.28 8.6
 -5 4 3 244.28 9.1
 -4 -4 3 160.28 7.5
 -4 -4 3 166.28 6.2
 -4 -4 3 158.18 6.4
 -4 4 3 172.98 6.7
 4 4 -3 163.28 6.9
 -4 4 3 161.18 5.8
 -4 4 3 167.68 5.8
 -4 4 3 159.28 6.6
 4 4 -3 158.98 7.4
 4 4 -3 158.08 6.8
 -3 -4 3 204.38 8.9
 -3 -4 3 208.08 7.3
 -3 -4 3 205.88 7.3
 3 4 -3 204.78 8
 -3 4 3 206.58 8.1
 3 4 -3 204.98 8.8
 -3 4 3 204.28 8.2
 3 4 -3 208.18 8.1
 -2 -4 3 39.4 2.8
 -2 4 3 38.6 2.5
 2 4 -3 39 2.2
 -2 4 3 36.8 2.5
 2 4 -3 38.5 2.2
 2 4 -3 39.7 2.8
 1 -4 -3 675.63 48.2
 -1 -4 3 698.03 70.59
 1 -4 -3 746.13 45
 -1 -4 3 709.43 29.6
 1 4 -3 710.03 29.2
 -1 4 3 696.23 25.7
 1 4 -3 740.83 65.09
 0 -4 3 5.3 1.2
 0 4 3 5.4 0.7
 0 4 -3 6.6 1.5
 0 4 -3 5.7 0.7
 0 4 -3 4.6 1
 0 4 -3 4.8 0.7
 0 4 3 5.2 0.7
 1 -4 3 418.76 15.4
 -1 4 -3 428.66 15.8
 -1 4 -3 416.46 16.1
 2 -4 3 15.3 1.8
 2 4 3 20.4 2.4
 -2 4 -3 18.4 2.4
 -2 4 -3 17.8 1.1
 -2 4 -3 18.3 1.6
 -2 4 -3 18.6 1.2
 2 4 3 15.4 1.3
 2 4 3 17 1.4
 3 -4 3 133.19 6.6
 -3 -4 -3 122.39 5
 3 -4 3 130.69 5.5
 -3 -4 -3 132.69 5
 -3 4 -3 123.19 5.3
 3 4 3 125.39 5.5
 3 4 3 144.89 6.6
 3 4 3 128.19 6.3
 -3 4 -3 123.79 4.9
 -3 4 -3 122.29 6.1
 -3 4 -3 123.09 5
 -4 -4 -3 0.6 0.4
 -4 -4 -3 0.5 0.4
 4 -4 3 0.6 0.4
 4 -4 3 -0.3 0.3
 4 4 3 0.9 0.8
 -4 4 -3 1.2 0.7
 4 4 3 0.6 0.5
 4 4 3 0.5 0.7
 -4 4 -3 0.3 0.3
 -4 4 -3 1.2 0.4
 4 4 3 0.6 0.5
 -4 4 -3 0.5 0.4
 -5 -4 -3 33.8 2.8
 5 -4 3 36.3 3.1
 -5 -4 -3 42.9 2.6
 5 -4 3 43.1 2.3
 -5 4 -3 40.4 2.1
 5 4 3 40.5 2.7
 -5 4 -3 40.9 2.3
 5 4 3 40.8 3.2
 -5 4 -3 40.6 3
 -5 4 -3 38.9 2.3
 5 4 3 40 3.2
 5 4 3 40.3 2.7
 -6 -4 -3 4.9 1.1
 6 -4 3 5.4 1.4
 6 -4 3 6.8 0.9
 -6 -4 -3 7.4 1.3
 -6 4 -3 6.6 1.1
 6 4 3 5.1 1.4
 -6 4 -3 6.5 0.8
 -6 4 -3 6.2 1.1
 6 4 3 9.5 1.9
 -6 4 -3 6.1 1.4
 6 4 3 7.3 1.4
 6 4 3 5.5 1.2
 -7 -4 -3 2.7 1
 7 -4 3 2.9 1.1
 -7 -4 -3 4.5 1.1
 7 4 3 2.6 1
 -7 4 -3 2.9 0.8
 -7 4 -3 3.2 1.1
 -7 4 -3 4.5 1
 7 4 3 3.2 1
 -7 4 -3 3 0.4
 7 4 3 3.1 1.2
 7 4 3 1.9 0.9
 -8 -4 -3 68.59 4.2
 -8 -4 -3 70.69 4.4
 8 -4 3 67.29 4.7
 -8 4 -3 75.39 4.1
 -8 4 -3 67.29 3.9
 8 4 3 69.99 4.8
 8 4 3 72.59 5.3
 -8 4 -3 69.49 4.4
 8 4 3 74.09 6.3
 -9 -4 -3 160.98 8.6
 -9 -4 -3 131.89 7.2
 9 -4 3 138.39 7.7
 9 4 3 137.59 7.8
 -9 4 -3 152.88 7
 9 4 3 151.68 8.4
 -9 4 -3 157.38 7.5
 -9 4 -3 154.38 7
 9 4 3 132.19 7.3
 9 4 3 153.78 10.7
 10 -4 3 7 2
 -10 -4 -3 5.7 1.5
 -10 -4 -3 5 1.5
 -10 4 -3 4.5 1.5
 10 4 3 4.2 1.5
 -10 4 -3 6 1.4
 10 4 3 4.9 1.5
 -10 4 -3 5.3 1.3
 -11 -4 -3 21 3.1
 -11 4 -3 27.7 3.5
 11 4 3 27.2 3.5
 11 4 3 27.1 3.6
 -12 -4 -3 3.1 1.4
 -12 4 -3 1.8 1.2
 -12 4 -3 3.4 1.3
 12 4 3 3.6 1.5
 12 4 3 3.1 1.4
 -13 -4 -3 57.09 4.8
 13 4 3 65.49 5.1
 13 4 3 55.89 5.7
 -13 4 -3 60.09 4.6
 -13 4 -3 49.7 4.5
 -14 -4 -3 14.5 2.9
 14 4 3 11.7 2.6
 -14 4 -3 13.1 2.8
 -14 4 -3 16.1 2.8
 14 4 3 12.5 2.7
 14 5 -3 10.1 2.4
 14 5 -3 12 2.8
 -13 -5 3 21.8 3.3
 13 5 -3 17.5 3.1
 13 5 -3 14.9 3
 -12 -5 3 5.3 1.7
 12 5 -3 7.4 1.9
 -12 5 3 10.6 1.9
 12 5 -3 7.6 2.1
 11 5 -3 11.4 2.4
 11 5 -3 13.9 2.6
 -11 5 3 14 2.1
 -10 -5 3 61.59 4.3
 -10 5 3 66.39 3.9
 10 5 -3 54.89 4.6
 -10 5 3 55.59 3.7
 10 5 -3 60.39 4.5
 -9 -5 3 228.58 9.6
 -9 -5 3 232.28 10
 -9 5 3 230.88 9.4
 -9 5 3 230.98 9.3
 9 5 -3 214.58 10.2
 9 5 -3 211.38 10.6
 -8 -5 3 14.5 2.1
 -8 -5 3 13.9 1.8
 -8 5 3 14 1.9
 8 5 -3 15.8 2.4
 8 5 -3 10.8 2.5
 -8 5 3 13.6 1.6
 8 5 -3 13.8 2.2
 -7 -5 3 40.3 2.6
 7 -5 -3 41.7 3.1
 -7 -5 3 42.4 2.9
 7 5 -3 43.4 4.8
 -7 5 3 42.5 2.4
 -7 5 3 40 2.7
 -7 5 3 42.7 2.4
 7 5 -3 40.8 3.2
 7 5 -3 40.5 3.1
 -7 5 3 43.5 2.3
 -7 5 3 41.8 2.4
 7 5 -3 45.4 3.7
 -6 -5 3 85.89 3.9
 -6 -5 3 83.39 4.1
 6 5 -3 78.29 4.5
 6 5 -3 74.59 5
 -6 5 3 82.49 3.6
 -6 5 3 86.69 3.6
 -6 5 3 85.49 3.9
 -6 5 3 80.09 4.1
 6 5 -3 74.29 4.4
 -5 -5 3 39.9 2.3
 -5 -5 3 41.1 2.2
 5 5 -3 40.9 2.9
 -5 5 3 39.6 1.9
 -5 5 3 40.4 2.6
 -5 5 3 41.4 1.9
 5 5 -3 39.6 3.4
 5 5 -3 46.1 3
 -4 -5 3 34.8 1.6
 -4 -5 3 34.9 1.5
 -4 5 3 35.7 2.5
 4 5 -3 31.2 2.5
 -4 5 3 34.7 2.5
 -4 5 3 33 1.5
 4 5 -3 36 3.7
 4 5 -3 36.9 2.5
 -4 5 3 35.4 1.5
 -3 -5 3 250.67 10.9
 -3 5 3 260.87 10.3
 3 5 -3 262.27 10
 3 5 -3 252.77 10
 -3 5 3 247.48 10.2
 3 5 -3 259.67 10.9
 -2 -5 3 9.5 1.7
 2 5 -3 9 1.2
 -2 5 3 9.1 1.6
 2 5 -3 8 1.6
 2 5 -3 10.7 1.4
 -1 -5 3 44.5 3.3
 -1 5 3 46.3 2
 1 5 -3 41.5 2.4
 -1 5 3 42.6 1.9
 1 5 -3 41.9 3.1
 1 5 -3 46.1 2.4
 -1 5 3 52.99 3.4
 -1 5 3 45.8 3.1
 1 5 -3 44.3 3.6
 0 -5 3 6.4 1.4
 0 5 -3 3.9 1.1
 0 5 3 3.2 1.2
 0 5 -3 4.2 1.3
 0 5 -3 4.6 0.7
 0 5 3 4 0.6
 0 5 -3 3.7 0.7
 0 5 3 5.2 0.7
 1 -5 3 100.19 5
 -1 5 -3 96.49 5.5
 1 5 3 86.89 4
 -1 5 -3 95.69 4.8
 -1 5 -3 91.19 3.8
 1 5 3 96.79 4
 -1 5 -3 91.89 3.8
 1 5 3 85.39 5.1
 2 -5 3 15.6 2
 2 5 3 13.8 1.5
 -2 5 -3 16.1 1.1
 2 5 3 18.9 2.5
 -2 5 -3 15.1 2.2
 -2 5 -3 20.3 2.2
 2 5 3 21 2.8
 2 5 3 19.3 1.5
 -2 5 -3 16.1 1.2
 3 -5 3 298.97 11.4
 -3 5 -3 281.37 12.1
 3 5 3 304.07 11.1
 -3 5 -3 283.07 10.4
 -3 5 -3 293.57 11.1
 3 5 3 286.87 12.3
 3 5 3 306.77 12.6
 -3 5 -3 280.27 10.3
 3 5 3 294.57 11.1
 -4 -5 -3 254.47 9.2
 4 -5 3 249.78 11.4
 -4 -5 -3 260.37 9.2
 -4 5 -3 243.58 9.3
 4 5 3 266.07 10.2
 -4 5 -3 249.48 9.3
 4 5 3 274.37 11.5
 4 5 3 258.77 10.2
 4 5 3 252.17 11.3
 -4 5 -3 256.57 10.9
 -5 -5 -3 15.3 1.6
 -5 -5 -3 17.3 1.7
 5 -5 3 15.3 2.5
 5 5 3 14.4 2.5
 5 5 3 15.5 2
 -5 5 -3 13.6 1.5
 -5 5 -3 12.6 2.1
 -5 5 -3 16.9 1.3
 -5 5 -3 14.6 1.5
 5 5 3 12.5 2.2
 5 5 3 15.4 2
 6 -5 3 15.1 2.5
 -6 -5 -3 16.4 1.8
 -6 5 -3 17.2 1.3
 -6 5 -3 15.8 2.4
 6 5 3 14.9 2.5
 -6 5 -3 15.4 1.7
 6 5 3 12.3 1.9
 6 5 3 14.7 2.9
 -6 5 -3 16.8 1.5
 6 5 3 16.4 2.2
 7 -5 3 140.19 7.8
 -7 -5 -3 150.58 6.8
 -7 -5 -3 149.59 6.6
 -7 5 -3 150.28 6.4
 -7 5 -3 154.78 7.4
 7 5 3 139.69 7.1
 7 5 3 136.39 7
 7 5 3 135.79 7.8
 7 5 3 145.99 7.9
 -8 -5 -3 0.8 0.8
 -8 -5 -3 0.3 0.7
 8 -5 3 3.5 1.4
 8 5 3 2.4 1.4
 8 5 3 0.4 0.8
 -8 5 -3 0.2 0.6
 -8 5 -3 1.4 1.1
 -9 -5 -3 41 3.4
 9 -5 3 43.6 4.8
 -9 5 -3 36.8 3.3
 -9 5 -3 37.1 2.9
 9 5 3 36.2 3.9
 9 5 3 33.4 4.2
 -10 -5 -3 5 1.8
 -10 5 -3 3.4 1.3
 10 5 3 2.4 1.4
 10 5 3 4.8 1.5
 -10 5 -3 3.6 1.3
 -11 -5 -3 14.2 2.5
 11 5 3 19.2 3.3
 -11 5 -3 16 2.7
 11 5 3 13.4 2.6
 -11 5 -3 16.5 2.4
 -12 5 -3 15.8 2.5
 12 5 3 12.4 2.7
 -12 5 -3 15.1 2.7
 12 5 3 18.6 3.4
 -13 5 -3 11 2.6
 13 5 3 10 2.5
 -13 5 -3 11.6 3.1
 13 5 3 10.6 2.6
 13 6 -3 -0.3 1.1
 13 6 -3 1.2 1.3
 12 6 -3 4.9 1.8
 12 6 -3 2.6 1.3
 11 6 -3 1.1 1.2
 11 6 -3 2.5 1.4
 10 6 -3 14 2.6
 10 6 -3 14.5 2.7
 9 6 -3 -0.1 0.9
 9 6 -3 -0.2 0.8
 8 6 -3 1.1 0.9
 8 6 -3 2.3 1.4
 -8 6 3 2.4 1.2
 7 6 -3 22.7 2.8
 7 6 -3 22.7 3.2
 -7 6 3 22.8 2.5
 7 6 -3 22.9 2.7
 6 6 -3 19.5 2.4
 6 6 -3 20.3 3
 -6 6 3 20.7 2.1
 6 6 -3 17.8 2.3
 -6 6 3 25.1 2.2
 -5 6 3 -0.5 0.4
 -5 6 3 -0.7 0.4
 5 6 -3 0.8 0.7
 5 6 -3 0.3 0.6
 -4 6 3 222.98 9.4
 4 6 -3 221.08 9.2
 -4 6 3 226.38 9.5
 4 6 -3 224.48 9.3
 4 6 -3 222.78 10.4
 3 6 -3 45 3.4
 -3 6 3 44.6 3.2
 3 6 -3 36 4.3
 -3 6 3 39 3.1
 3 6 -3 45.4 2.8
 -2 6 3 171.28 8
 2 6 -3 171.38 8.4
 -2 6 3 167.98 6.1
 2 6 -3 183.98 9.2
 -2 6 3 169.98 6.1
 -2 6 3 179.88 8.1
 2 6 -3 178.98 7.3
 2 6 -3 173.08 7.2
 1 6 -3 24.8 3.5
 1 6 -3 27.3 1.9
 1 6 -3 24.4 1.8
 -1 6 3 28.5 3.2
 -1 6 3 26.4 1.4
 1 6 -3 23.9 2.9
 -1 6 3 24.7 3
 -1 6 3 27.4 1.5
 0 6 -3 88.59 3.9
 0 6 -3 92.29 5.8
 0 6 3 84.39 3.7
 0 6 3 99.59 5.5
 0 6 -3 81.99 5
 0 6 3 85.59 3.7
 0 6 -3 86.49 3.9
 -1 6 -3 167.28 7.6
 1 6 3 162.98 8
 1 6 3 158.68 6.3
 -1 6 -3 158.48 6.2
 1 6 3 154.38 6.3
 -1 6 -3 160.28 8.3
 -1 6 -3 156.78 6.1
 2 6 3 31 2.2
 -2 6 -3 27.3 3.4
 -2 6 -3 34.2 2.7
 2 6 3 24.8 3.7
 2 6 3 33.2 2.2
 -2 6 -3 32.2 1.8
 -3 6 -3 0.3 0.3
 -3 6 -3 -0.2 0.5
 3 6 3 -0.4 0.4
 -3 6 -3 -0.2 0.7
 3 6 3 0.6 0.8
 3 6 3 -0.1 0.5
 3 6 3 0.3 0.8
 -4 6 -3 9.5 1.4
 4 6 3 7.4 2.2
 4 6 3 6.1 1.2
 -4 6 -3 6.3 0.9
 4 6 3 10.2 1.6
 -4 6 -3 5.6 1.6
 5 6 3 25.4 2.7
 5 6 3 27.1 3.8
 5 6 3 35.8 4.2
 -5 6 -3 31.3 2.2
 -5 6 -3 26 3.2
 5 6 3 30.7 2.6
 6 -6 3 11.6 2.5
 6 6 3 12.5 2
 6 6 3 13.9 2.6
 6 6 3 9.9 2.3
 6 6 3 16.5 2.3
 7 -6 3 -0.4 0.8
 7 6 3 0 0.7
 7 6 3 -0.5 0.5
 -7 6 -3 0.7 0.7
 7 6 3 1.1 1.1
 -8 6 -3 106.19 6.2
 8 6 3 107.89 6.2
 8 6 3 107.19 7
 9 6 3 1.2 1.3
 9 6 3 0 0.8
 -9 6 -3 -0.1 0.7
 10 6 3 17.6 3.4
 -10 6 -3 22 3.2
 10 6 3 24.6 3.4
 11 6 3 2.6 1.4
 -11 6 -3 4.6 1.6
 11 6 3 6 2
 12 6 3 22.4 3.5
 12 6 3 14.5 3.2
 11 7 -3 0.3 0.9
 11 7 -3 0 0.9
 10 7 -3 17.6 3.8
 10 7 -3 12.3 2.5
 9 7 -3 4.3 1.8
 9 7 -3 4.1 1.5
 8 7 -3 9.6 2
 8 7 -3 8.5 2.3
 7 7 -3 0.6 0.9
 7 7 -3 0.5 1
 6 7 -3 29.9 3.9
 6 7 -3 33.9 4.9
 5 7 -3 2.6 1
 5 7 -3 3.3 1.5
 4 7 -3 -0.8 0.6
 4 7 -3 0 0.5
 -4 7 3 -0.3 0.5
 -4 7 3 -1.2 0.4
 -3 7 3 1.7 0.9
 -3 7 3 1.6 0.9
 3 7 -3 0.8 1.4
 3 7 -3 0.6 0.6
 3 7 -3 1 1
 2 7 -3 27.2 3.5
 -2 7 3 20.8 2.8
 -2 7 3 30.9 3.5
 2 7 -3 32.6 4.3
 -1 7 3 3.5 1.4
 1 7 -3 2.7 1.2
 0 7 -3 87.39 5.4
 0 7 -3 87.79 6.1
 0 7 3 90.59 5.7
 0 7 3 85.99 5.6
 -1 7 -3 1.5 1.2
 -1 7 -3 1.4 0.9
 1 7 3 2.2 1.2
 2 7 3 0.7 0.9
 2 7 3 2.4 1.3
 -2 7 -3 1.4 0.9
 -2 7 -3 1.1 1
 3 7 3 19.3 2.1
 -3 7 -3 17.1 2.3
 -3 7 -3 18.3 2.9
 3 7 3 17.3 3
 3 7 3 23.2 3.4
 4 7 3 44.2 4.9
 -4 7 -3 51.29 3.5
 4 7 3 49.5 3.3
 4 7 3 55.09 4.6
 5 7 3 25.7 2.8
 5 7 3 21.6 3.5
 -5 7 -3 27.9 3.6
 -6 7 -3 22 3.2
 6 7 3 19.9 3.4
 -7 7 -3 0.6 1
 7 7 3 -0.7 0.5
 7 7 3 -0.2 0.7
 8 7 3 2.5 1.3
 -8 7 -3 5.5 1.6
 8 7 3 5.8 2
 -9 7 -3 29.9 3.7
 9 7 3 24.6 3.4
 10 7 3 12.3 3
 10 7 3 11.4 2.5
 9 8 -3 2.3 1.8
 9 8 -3 0.2 1.1
 8 8 -3 12.5 3
 6 8 -3 0.5 1.2
 5 8 -3 30.6 4.1
 4 8 -3 0.9 1.1
 4 8 -3 0.2 1.2
 3 8 -3 -0.4 0.8
 3 8 -3 2 1.5
 2 8 -3 2 1.3
 -2 8 3 1.8 1.1
 2 8 -3 0.6 1.4
 -1 8 3 17.6 2.9
 1 8 -3 16.4 2.7
 1 8 -3 10.8 2.7
 0 8 3 0.6 1
 0 8 -3 -0.7 0.6
 0 8 -3 0.4 1
 0 8 3 0.3 0.8
 -1 8 -3 2.6 1.3
 1 8 3 2.5 1.4
 1 8 3 2.5 1.6
 -1 8 -3 3.6 1.7
 2 8 3 9.9 2.5
 -2 8 -3 10 2.4
 -2 8 -3 10.9 2.1
 3 8 3 0.3 1
 -3 8 -3 0.8 1.1
 4 8 3 1 1.1
 -4 8 -3 0.3 0.8
 -5 8 -3 5.3 1.8
 5 8 3 2.5 1.5
 -6 8 -3 2.9 1.4
 7 8 3 -1.1 0.7
 4 9 -3 1.4 1.4
 4 9 -3 2.7 2.1
 3 9 -3 1.7 1.4
 3 9 -3 3.3 1.6
 2 9 -3 0.5 1.1
 2 9 -3 0.4 1.2
 -1 9 3 1.5 1.2
 1 9 -3 0.5 1.1
 1 9 -3 3 1.5
 0 9 3 -0.2 0.8
 0 9 -3 0.2 1.2
 0 9 -3 0.8 1.1
 1 9 3 13.1 3
 -1 9 -3 14.8 3
 2 9 3 1.3 1.4
 -2 9 -3 -0.4 0.8
 3 9 3 6.4 2.3
 -17 0 4 -0.6 0.8
 17 0 -4 -0.4 0.7
 -16 0 4 1.1 1.2
 16 0 -4 0.4 0.8
 -15 0 4 -0.4 0.8
 15 0 -4 -0.4 0.8
 14 0 -4 0.8 1.1
 -14 0 4 -0.2 0.5
 14 0 -4 -0.2 0.6
 13 0 -4 -0.8 0.3
 13 0 -4 -0.2 0.7
 -13 0 4 0.3 0.7
 13 0 -4 0.8 0.8
 12 0 -4 2.3 1
 -12 0 4 0 0.6
 -12 0 4 0.5 0.8
 -12 0 4 0.7 0.8
 12 0 -4 1.5 0.9
 12 0 -4 1.4 0.8
 11 0 -4 0 0.5
 -11 0 4 -0.1 0.6
 -11 0 4 0 0.6
 -11 0 4 -0.4 0.5
 11 0 -4 0.3 0.6
 11 0 -4 0.8 0.7
 11 0 -4 0.2 0.4
 -10 0 4 445.06 16.6
 -10 0 4 449.06 17
 10 0 -4 427.16 16.2
 -10 0 4 414.76 17
 10 0 -4 434.16 16.6
 10 0 -4 430.06 16.4
 -9 0 4 0.4 0.6
 9 0 -4 -0.2 0.4
 9 0 -4 0.2 0.3
 -9 0 4 -0.3 0.3
 9 0 -4 -0.1 0.3
 -9 0 4 -0.4 0.3
 9 0 -4 -0.2 0.3
 -9 0 4 -0.2 0.2
 -8 0 4 123.79 5.2
 -8 0 4 125.69 6
 8 0 -4 122.49 5
 -8 0 4 126.19 6.1
 8 0 -4 131.99 5.9
 8 0 -4 119.69 5.6
 -8 0 4 110.09 5.6
 -7 0 4 -0.5 0.4
 7 0 -4 -0.5 0.4
 -7 0 4 0.1 0.4
 7 0 -4 -0.4 0.3
 7 0 -4 -0.1 0.4
 7 0 -4 -0.7 0.3
 -7 0 4 0 0.4
 6 0 -4 497.55 26.3
 6 0 -4 584.64 84.09
 -6 0 4 486.95 26.3
 -6 0 4 550.34 85.99
 5 0 -4 0.4 0.4
 -5 0 4 0.3 0.3
 5 0 -4 0.1 0.3
 -5 0 4 0.2 0.3
 5 0 -4 0 0.3
 5 0 -4 -0.2 0.2
 -5 0 4 0.3 0.4
 -4 0 4 3282.97 175.68
 4 0 -4 3291.37 173.98
 -4 0 4 3526.45 119.79
 4 0 -4 3421.66 119.49
 -3 0 4 0.2 0.2
 3 0 -4 0.2 0.2
 3 0 -4 -0.1 0.2
 -3 0 4 -0.1 0.1
 -3 0 4 -0.1 0.2
 3 0 -4 -0.2 0.1
 -2 0 4 199.08 11.2
 2 0 -4 199.98 35.2
 -2 0 4 234.38 41.2
 2 0 -4 194.48 11.2
 -1 0 4 -0.1 0.1
 -1 0 4 -0.2 0.1
 -1 0 4 0.1 0.2
 -1 0 4 0.1 0.2
 1 0 -4 -0.1 0.1
 1 0 -4 -0.1 0.2
 1 0 -4 0 0.2
 1 0 -4 -0.1 0.1
 0 0 -4 1092.79 76.39
 0 0 4 1055.29 75.59
 0 0 4 954 37
 0 0 -4 955.3 37
 1 0 4 0 0.2
 -1 0 -4 -0.1 0.1
 1 0 4 -0.1 0.1
 -1 0 -4 0.1 0.2
 1 0 4 0 0.2
 -1 0 -4 0 0.2
 -1 0 -4 0.4 0.2
 -2 0 -4 430.76 66.69
 2 0 4 542.15 71.29
 -2 0 -4 461.55 21.8
 2 0 4 456.95 21.6
 3 0 4 0.2 0.2
 3 0 4 0.4 0.2
 -3 0 -4 0.1 0.2
 3 0 4 0.8 0.4
 -3 0 -4 -0.2 0.2
 3 0 4 0.1 0.2
 -3 0 -4 0.3 0.3
 -4 0 -4 60.49 3.1
 4 0 4 58.19 3.1
 -4 0 -4 59.99 3.1
 4 0 4 56.69 2.7
 -4 0 -4 61.69 3.2
 4 0 4 59.99 3.1
 4 0 4 59.39 3.1
 -5 0 -4 0 0.4
 5 0 4 0 0.3
 -5 0 -4 0.6 0.4
 5 0 4 0.1 0.4
 -5 0 -4 -0.1 0.3
 6 0 4 126.79 5.9
 -6 0 -4 132.39 5.9
 -6 0 -4 126.69 6.1
 6 0 4 140.59 6.1
 -6 0 -4 131.19 6
 6 0 4 135.89 6
 -7 0 -4 -0.3 0.3
 -7 0 -4 -0.1 0.3
 -7 0 -4 0.2 0.5
 7 0 4 -0.2 0.3
 7 0 4 -0.4 0.3
 7 0 4 -0.2 0.3
 8 0 4 4.3 1.1
 -8 0 -4 5.3 1.4
 8 0 4 5.8 1.2
 -8 0 -4 3.8 1.1
 -8 0 -4 5.9 1.3
 8 0 4 8.3 1.5
 9 0 4 -0.1 0.5
 -9 0 -4 -0.3 0.4
 -9 0 -4 0.3 0.6
 -9 0 -4 0.4 0.8
 9 0 4 0.1 0.4
 9 0 4 -0.1 0.4
 10 0 4 33.2 3.6
 10 0 4 31.4 3.3
 10 0 4 35.5 3.5
 10 0 4 34.6 2.2
 -10 0 -4 27.1 3.3
 -10 0 -4 33.9 2.9
 -11 0 -4 0.1 0.7
 11 0 4 0.1 0.6
 11 0 4 0.1 0.5
 -11 0 -4 -0.2 0.7
 11 0 4 0.6 0.8
 11 0 4 -0.2 0.7
 -11 0 -4 -0.6 0.4
 -12 0 -4 119.29 7.4
 -12 0 -4 109.99 6.7
 12 0 4 119.89 6.6
 -13 0 -4 0 0.7
 -13 0 -4 0.6 0.9
 13 0 4 -1.2 0.4
 -14 0 -4 9.6 2.2
 -14 0 -4 7.8 2.3
 14 0 4 8 2
 -15 0 -4 0.3 1.4
 15 0 4 0.8 1
 -15 0 -4 -0.8 0.7
 -17 -1 4 2.7 1.6
 17 1 -4 7.3 2.2
 -17 1 4 7.3 2.3
 -16 -1 4 0.5 1.1
 16 1 -4 4.6 1.7
 -16 1 4 3.9 1.8
 -16 1 4 3.6 1.6
 15 -1 -4 20 2.9
 -15 -1 4 17.1 3.2
 15 1 -4 21.3 3.3
 -15 1 4 25.3 4
 -15 1 4 21.1 3.4
 14 -1 -4 34 4.3
 -14 -1 4 30.8 4
 14 -1 -4 34.2 3.7
 14 -1 -4 32.8 3.7
 -14 1 4 35.8 4.3
 14 1 -4 37.3 4.2
 -14 1 4 32 4.2
 -13 -1 4 29.9 3.7
 13 -1 -4 36.5 3.1
 13 -1 -4 28 3.1
 13 1 -4 26.6 3.3
 13 1 -4 31.6 3.7
 -13 1 4 33.2 4.1
 13 1 -4 32.1 2.5
 -13 1 4 30.9 3.7
 12 -1 -4 33.7 2.9
 -12 -1 4 36.7 4.8
 12 -1 -4 34.5 2.8
 -12 -1 4 34.9 3.6
 12 -1 -4 30.5 2.7
 12 1 -4 29 3.3
 -12 1 4 38.7 4.2
 -12 1 4 35.7 3.6
 12 1 -4 37.2 2.6
 -12 1 4 33.7 3.7
 12 1 -4 32.4 3.5
 12 1 -4 32.7 3.7
 11 -1 -4 42.7 3.2
 -11 -1 4 49.6 3.8
 11 -1 -4 47.5 3.2
 -11 -1 4 46.3 3.4
 11 -1 -4 45.5 2.2
 11 -1 -4 40.7 3
 11 1 -4 41.5 3.3
 11 1 -4 40.1 2.8
 11 1 -4 48.6 4.3
 -11 1 4 39.7 3.4
 -11 1 4 45.1 3.5
 -11 1 4 44.4 3.3
 11 1 -4 50.79 3.7
 10 -1 -4 117.79 5.7
 -10 -1 4 101.59 5.6
 10 -1 -4 108.29 5.4
 10 -1 -4 109.09 5.3
 -10 -1 4 109.29 6.1
 10 -1 -4 114.39 4.4
 10 1 -4 113.29 5.9
 -10 1 4 103.89 5.6
 10 1 -4 102.39 5.8
 10 1 -4 114.99 5.9
 -10 1 4 117.29 6
 -10 1 4 111.89 5.9
 10 1 -4 115.79 5.3
 -9 -1 4 81.79 4.7
 9 -1 -4 84.79 4.5
 9 -1 -4 83.19 4.3
 -9 -1 4 80.99 4.8
 -9 -1 4 81.49 4.6
 9 -1 -4 84.49 3.4
 9 -1 -4 82.59 4.2
 9 1 -4 86.39 4.8
 -9 1 4 89.59 4.8
 -9 1 4 84.29 4.6
 -9 1 4 85.09 4.6
 9 1 -4 90.29 4.3
 9 1 -4 85.49 4.7
 9 1 -4 83.59 4.7
 -9 1 4 83.19 3.6
 -8 -1 4 0.3 0.4
 -8 -1 4 -0.2 0.3
 8 -1 -4 0.2 0.4
 8 -1 -4 -0.3 0.2
 -8 -1 4 1.1 0.7
 8 -1 -4 0 0.2
 8 1 -4 0.2 0.3
 8 1 -4 0.3 0.4
 8 1 -4 0.1 0.4
 8 1 -4 0.4 0.5
 -8 1 4 0.8 0.6
 -8 1 4 -0.2 0.3
 -8 1 4 0.3 0.2
 -8 1 4 -0.2 0.3
 7 -1 -4 8.9 1.3
 -7 -1 4 7.4 1.3
 -7 -1 4 8.9 1.5
 7 -1 -4 6.7 0.7
 7 -1 -4 8.2 1.2
 -7 -1 4 8.4 1.3
 7 -1 -4 6.9 1
 -7 1 4 6.8 1.2
 -7 1 4 6.7 0.8
 -7 1 4 7.5 1.3
 -7 1 4 8.3 1.3
 7 1 -4 6.4 1.1
 7 1 -4 8.7 1.4
 7 1 -4 7.3 1.3
 6 -1 -4 0 0.3
 -6 -1 4 1.4 0.6
 -6 -1 4 1 0.6
 6 -1 -4 1.8 0.6
 6 -1 -4 0.5 0.3
 6 -1 -4 0 0.2
 -6 -1 4 0.8 0.7
 6 1 -4 0.5 0.5
 6 1 -4 0.8 0.6
 6 1 -4 0.5 0.5
 -6 1 4 0 0.3
 6 1 -4 0.8 0.6
 -6 1 4 0.5 0.3
 -6 1 4 0.8 0.4
 -6 1 4 0.5 0.4
 5 -1 -4 64.19 3
 5 -1 -4 60.29 2.5
 -5 -1 4 64.69 3.2
 5 -1 -4 60.29 2.6
 5 -1 -4 62.09 2.9
 -5 -1 4 59.19 3.3
 -5 -1 4 58.69 3
 -5 1 4 58.49 3
 5 1 -4 59.39 3.2
 -5 1 4 64.79 3.1
 -5 1 4 61.49 2.5
 -5 1 4 63.89 2.9
 5 1 -4 61.59 3
 5 1 -4 58.99 3.2
 -4 -1 4 387.56 62.69
 -4 -1 4 286.47 17
 4 -1 -4 316.37 16.1
 -4 1 4 266.57 15.3
 -4 1 4 210.48 39.9
 4 1 -4 304.17 17.3
 4 1 -4 365.76 58.79
 3 -1 -4 30.5 1.6
 3 -1 -4 30.1 1.5
 -3 -1 4 29.1 1.8
 -3 -1 4 29.5 1.8
 3 -1 -4 29.7 1.6
 -3 -1 4 28.4 1.8
 3 -1 -4 30.5 1.2
 3 1 -4 31.7 1.8
 -3 1 4 29.9 1.7
 3 1 -4 31.3 1.9
 -3 1 4 32.3 1.7
 -3 1 4 29.8 1.5
 -2 -1 4 237.98 12.9
 2 -1 -4 227.38 49.8
 -2 -1 4 240.88 43.2
 2 -1 -4 221.68 11.7
 2 1 -4 239.48 12.9
 -2 1 4 220.58 13.2
 2 1 -4 188.68 36.1
 -2 1 4 184.98 34
 -1 -1 4 1739.83 101.69
 1 -1 -4 1694.63 61.19
 -1 -1 4 1651.73 59.99
 -1 1 4 1419.66 92.19
 1 1 -4 1749.22 60.19
 1 1 -4 1674.43 100.19
 -1 1 4 1653.73 59.19
 0 1 -4 1084.49 77.99
 0 1 4 1042.4 38.8
 0 1 4 1112.69 78.79
 0 1 -4 970.5 38.5
 -1 -1 -4 982.2 82.59
 -1 -1 -4 968.7 37.5
 1 -1 4 984.7 80.79
 1 1 4 951.8 78.19
 1 1 4 936.81 37.3
 -1 1 -4 940.01 36.8
 2 -1 4 10.1 0.9
 2 -1 4 10.4 0.8
 2 -1 4 10.9 1.3
 -2 -1 -4 9.7 1.1
 2 -1 4 11.4 1
 -2 -1 -4 10.3 1.1
 2 1 4 11.6 1
 -2 1 -4 10.7 0.9
 -2 1 -4 11.5 1
 2 1 4 8.4 1
 2 1 4 11 1
 -2 1 -4 8.5 0.8
 -2 1 -4 10.3 1.2
 3 -1 4 126.69 5.1
 3 -1 4 125.79 5.2
 -3 -1 -4 132.69 5.3
 3 -1 4 131.49 5.5
 -3 -1 -4 133.39 5.5
 3 -1 4 128.79 4.8
 -3 -1 -4 125.49 5.3
 -3 1 -4 132.69 5.3
 3 1 4 128.39 5.3
 -3 1 -4 128.99 4.9
 3 1 4 127.39 5.3
 3 1 4 122.19 5.3
 -3 1 -4 123.59 5.4
 -3 1 -4 130.19 5.3
 4 -1 4 15.1 1.8
 4 -1 4 11 1.3
 -4 -1 -4 10.8 1.3
 4 -1 4 13.3 1
 -4 -1 -4 11.3 1.5
 -4 -1 -4 11.4 1.4
 4 -1 4 11.3 1.2
 4 1 4 12.2 1.5
 4 1 4 10.1 1.3
 -4 1 -4 14.1 1.6
 -4 1 -4 15.7 1.3
 4 1 4 10.8 1.4
 -4 1 -4 11.7 1.4
 -5 -1 -4 30.8 2.4
 5 -1 4 28.6 2.2
 5 -1 4 32.3 1.7
 5 -1 4 31.5 2.1
 5 -1 4 33.7 2.1
 -5 -1 -4 28.8 2.1
 -5 -1 -4 36.3 2.4
 -5 1 -4 36.3 2.2
 -5 1 -4 33.4 2.3
 5 1 4 33.8 2.3
 -5 1 -4 30.2 2.1
 5 1 4 26.8 2.1
 5 1 4 35.3 2.3
 6 -1 4 6.8 0.8
 -6 -1 -4 5.1 1.1
 -6 -1 -4 4.3 0.9
 6 -1 4 3.1 0.8
 6 -1 4 6.2 1.1
 -6 -1 -4 7.1 1.4
 6 -1 4 8.6 1.5
 6 1 4 5.6 1.1
 -6 1 -4 5.5 1
 6 1 4 6.1 1.2
 -6 1 -4 7.1 1.3
 -6 1 -4 6.1 1.1
 6 1 4 7.3 1.3
 -7 -1 -4 298.87 12.3
 -7 -1 -4 314.87 12.8
 7 -1 4 316.37 12.4
 7 -1 4 314.87 12
 7 -1 4 318.47 11.1
 -7 -1 -4 319.07 12.3
 7 -1 4 324.57 12.1
 7 1 4 298.27 12.2
 -7 1 -4 313.07 12.4
 7 1 4 305.77 12.2
 -7 1 -4 317.17 12.2
 7 1 4 312.87 12.4
 -7 1 -4 315.97 12.2
 8 -1 4 141.29 7
 8 -1 4 162.98 6.9
 -8 -1 -4 158.08 7.7
 8 -1 4 151.58 5.8
 8 -1 4 140.79 6.7
 -8 -1 -4 144.99 7
 -8 -1 -4 149.29 7.1
 8 1 4 142.29 6.9
 8 1 4 143.09 7.1
 -8 1 -4 147.29 6.9
 -8 1 -4 149.59 7.1
 8 1 4 149.79 7
 -8 1 -4 157.48 7.1
 -9 -1 -4 3.8 1.2
 9 -1 4 3.2 1.1
 9 -1 4 1.6 0.7
 -9 -1 -4 3.7 1.1
 -9 -1 -4 3.4 1.3
 9 -1 4 2.1 0.8
 9 -1 4 3.9 0.7
 -9 1 -4 4.6 1.2
 9 1 4 1.1 0.8
 9 1 4 2.9 1
 9 1 4 3.2 1.2
 -9 1 -4 2.7 1
 -9 1 -4 3.1 1.2
 -10 -1 -4 105.29 5.9
 -10 -1 -4 95.69 5.6
 10 -1 4 94.89 5.7
 10 -1 4 94.09 5.4
 10 -1 4 97.79 5.4
 -10 -1 -4 104.59 6.4
 10 1 4 107.79 5.4
 -10 1 -4 96.39 5.5
 10 1 4 109.59 5.9
 10 1 4 99.19 6.7
 10 1 4 92.59 5.6
 11 -1 4 0.2 0.6
 11 -1 4 1.1 0.9
 -11 -1 -4 0.4 1
 11 -1 4 0.7 0.7
 -11 -1 -4 1.1 0.8
 -11 1 -4 2 1
 -11 1 -4 -0.1 0.7
 11 1 4 0.4 0.7
 11 1 4 1 0.7
 -11 1 -4 1.1 0.8
 -12 -1 -4 47.3 4.8
 -12 -1 -4 43.9 5.2
 12 -1 4 40.6 3.5
 12 -1 4 43.7 3.6
 12 1 4 42.2 3.3
 12 1 4 43.3 3.8
 -12 1 -4 48.9 5.1
 -12 1 -4 49.1 4
 -13 -1 -4 22 4.1
 13 -1 4 15.9 2.5
 -13 -1 -4 17 3
 -13 1 -4 16.5 2.9
 -13 1 -4 16.9 3.2
 13 1 4 16.1 2.7
 -14 -1 -4 0.5 1
 -14 -1 -4 0.2 0.7
 14 -1 4 0.8 0.8
 -14 1 -4 0.8 1
 -14 1 -4 2.4 1.4
 14 1 4 0.2 0.7
 -15 -1 -4 1.9 1.4
 15 -1 4 0.5 0.9
 15 1 4 1.3 1.1
 -15 1 -4 -0.3 1
 -15 1 -4 1.1 1.4
 -17 -2 4 12.5 2.9
 17 2 -4 9.5 2.6
 -17 2 4 23.1 3.7
 -16 -2 4 -0.3 1.1
 16 2 -4 0.7 1
 -16 2 4 1.3 2
 -16 2 4 -0.1 1
 -15 -2 4 9.5 2.4
 15 2 -4 8.6 2.2
 -15 2 4 16.2 2.9
 -15 2 4 17.2 3.1
 14 -2 -4 0.2 0.8
 -14 -2 4 -0.2 0.8
 14 2 -4 -0.1 0.7
 -14 2 4 -0.6 0.6
 -14 2 4 1 1
 14 2 -4 1.6 1.1
 13 -2 -4 20.6 3.2
 -13 -2 4 28.5 3.7
 13 -2 -4 23.9 3.2
 13 -2 -4 26.8 2.9
 -13 2 4 27 3.4
 -13 2 4 21.3 3.1
 13 2 -4 24.5 3.3
 -13 2 4 21.7 2.8
 13 2 -4 26 2.9
 12 -2 -4 1.8 0.9
 -12 -2 4 0.8 0.9
 12 -2 -4 2.2 0.9
 -12 -2 4 0.6 0.9
 12 -2 -4 0 0.5
 12 2 -4 1.4 0.9
 12 2 -4 1.7 1
 12 2 -4 0.8 0.8
 -12 2 4 0.6 0.9
 -12 2 4 0.5 0.7
 -12 2 4 1.2 0.9
 -11 -2 4 9.5 1.8
 11 -2 -4 11.3 1.6
 11 -2 -4 10.1 1.7
 11 -2 -4 11.2 1.7
 -11 -2 4 10.2 2.4
 11 2 -4 9.4 1.9
 11 2 -4 7 1.5
 -11 2 4 8.2 1.7
 11 2 -4 11.5 2.4
 -11 2 4 10.7 1.8
 -11 2 4 9.1 1.9
 11 2 -4 9.8 1.9
 10 -2 -4 37.7 2.5
 10 -2 -4 35 2.6
 -10 -2 4 40 3
 10 -2 -4 36.7 2.6
 -10 -2 4 35.8 3.8
 10 2 -4 31.7 2.9
 -10 2 4 39.1 2.9
 -10 2 4 40 3.1
 10 2 -4 33.2 3
 10 2 -4 35.7 2.8
 -10 2 4 41.9 3
 10 2 -4 36.3 3.2
 -9 -2 4 71.49 4.5
 -9 -2 4 76.29 4.3
 9 -2 -4 71.39 3.7
 9 -2 -4 78.49 5
 -9 -2 4 73.09 4.2
 9 2 -4 72.69 4.4
 9 2 -4 69.39 4.5
 9 2 -4 70.49 4.1
 9 2 -4 73.89 4.4
 -9 2 4 70.09 4
 -9 2 4 71.59 4.1
 -9 2 4 71.79 4
 -8 -2 4 10.7 1.7
 8 -2 -4 13.7 1.6
 8 -2 -4 10.5 1.4
 8 -2 -4 11.5 1.3
 -8 -2 4 9.9 1.6
 -8 -2 4 8.3 1.5
 8 2 -4 8 1.5
 -8 2 4 11.6 0.7
 8 2 -4 14.3 1.9
 8 2 -4 12 1.8
 8 2 -4 10.7 1.9
 -8 2 4 10.8 1.5
 -8 2 4 11.7 1.5
 -8 2 4 9.7 1.5
 -7 -2 4 397.66 14.8
 -7 -2 4 409.86 15.3
 7 2 -4 395.06 15
 7 2 -4 401.76 15.6
 6 -2 -4 27.6 1.7
 6 -2 -4 29.5 1.7
 -6 -2 4 28.1 2.1
 -6 -2 4 28.5 2.9
 -6 -2 4 32.4 2.3
 6 -2 -4 28.6 1.7
 6 2 -4 32.2 2.3
 -6 2 4 28.5 1.7
 -6 2 4 29.2 1.4
 -6 2 4 25.4 1.8
 6 2 -4 31.1 2.2
 6 2 -4 28.9 2.2
 -6 2 4 27 1.9
 5 -2 -4 178.08 6.4
 5 -2 -4 170.78 6.4
 -5 -2 4 179.08 7.1
 5 -2 -4 177.38 6.5
 -5 -2 4 179.58 7.3
 -5 -2 4 168.78 7.3
 5 2 -4 166.18 7.2
 -5 2 4 183.58 6.8
 -5 2 4 172.78 6.4
 5 2 -4 178.08 7.3
 -5 2 4 174.48 6.2
 5 2 -4 177.98 7.9
 -4 -2 4 108.89 4.9
 -4 -2 4 107.39 4.7
 4 -2 -4 102.59 3.9
 4 -2 -4 107.19 4
 -4 -2 4 114.09 4.6
 4 -2 -4 104.19 3.9
 -4 2 4 108.69 4.3
 4 2 -4 106.39 4.8
 -4 2 4 100.49 4
 4 2 -4 108.69 4.8
 -4 2 4 105.39 3.9
 -4 2 4 104.79 4.3
 4 2 -4 104.79 4.7
 -3 -2 4 3.8 0.6
 -3 -2 4 5.6 0.9
 -3 -2 4 3.6 0.8
 3 -2 -4 4.3 0.4
 3 -2 -4 4.5 0.4
 3 2 -4 4.1 0.7
 3 2 -4 4.8 0.9
 -3 2 4 4 0.6
 -3 2 4 3.8 0.6
 -3 2 4 4.7 0.4
 -3 2 4 6 0.7
 3 2 -4 5.6 0.9
 -2 -2 4 11.3 0.9
 2 -2 -4 10.8 0.5
 -2 -2 4 13.3 1.5
 2 -2 -4 10.7 0.5
 -2 -2 4 9.9 1.1
 -2 2 4 10.1 0.8
 2 2 -4 11 1
 2 2 -4 12.6 1.4
 -2 2 4 11.2 0.7
 2 2 -4 10.7 1.2
 -2 2 4 10.8 0.8
 -1 -2 4 2037.5 70.09
 1 -2 -4 1979.2 108.89
 1 -2 -4 1969.4 68.09
 -1 -2 4 1807.12 112.19
 -1 2 4 1753.72 105.79
 -1 2 4 1951.9 68.19
 1 2 -4 1919.51 112.39
 1 2 -4 1965.1 69.59
 0 -2 -4 419.66 18.5
 0 -2 4 515.95 61.79
 0 -2 4 393.06 18.4
 0 -2 -4 534.05 63.39
 0 2 4 261.57 43.5
 0 2 -4 398.16 54.29
 0 2 4 414.76 18.5
 0 2 -4 387.46 18.2
 1 -2 4 1065.19 39.5
 -1 -2 -4 907.91 81.09
 1 -2 4 991.3 79.99
 -1 -2 -4 1056.79 72.79
 1 2 4 996.8 39.9
 -1 2 -4 1037.9 39.3
 -1 2 -4 938.61 77.59
 2 -2 4 22.6 1.4
 -2 -2 -4 21.9 1.5
 2 -2 4 23.2 1.4
 -2 -2 -4 26 1.6
 -2 -2 -4 24 1.8
 2 -2 4 27.3 1.4
 2 2 4 25.4 1.7
 -2 2 -4 25.4 1.5
 2 2 4 23.1 1.6
 -2 2 -4 27.1 2
 2 2 4 24.5 1.6
 -2 2 -4 23.1 1.5
 -2 2 -4 20.8 1.4
 3 -2 4 81.79 3.3
 3 -2 4 82.59 3.4
 3 -2 4 75.89 4.1
 -3 -2 -4 84.89 3.8
 3 -2 4 74.99 3.3
 -3 -2 -4 83.79 4.2
 -3 -2 -4 80.79 3.7
 -3 2 -4 72.39 3.9
 3 2 4 79.99 3.8
 3 2 4 80.79 3.8
 3 2 4 75.89 3.8
 -3 2 -4 75.29 3.6
 -3 2 -4 79.79 3.5
 -3 2 -4 80.99 3.3
 4 -2 4 35.8 2.1
 -4 -2 -4 37.4 2.7
 4 -2 4 37.4 1.9
 4 -2 4 36.6 2
 -4 -2 -4 37.3 2.3
 -4 -2 -4 34.1 2.3
 -4 2 -4 40.6 2.3
 -4 2 -4 40.4 2.6
 -4 2 -4 40.4 2.3
 4 2 4 34 2.3
 4 2 4 42.6 2.9
 -4 2 -4 35.1 1.8
 4 2 4 37.5 2.4
 -5 -2 -4 16.1 2.2
 -5 -2 -4 19.8 2
 5 -2 4 17.4 1.1
 5 -2 4 15.3 1.3
 5 -2 4 17 1.4
 5 -2 4 15.5 2
 -5 -2 -4 17.7 1.9
 5 2 4 14.5 1.7
 -5 2 -4 14.9 2
 -5 2 -4 16.2 1.1
 -5 2 -4 18.2 1.5
 -5 2 -4 20.5 2.2
 5 2 4 16.5 1.9
 5 2 4 18.1 2.1
 -6 -2 -4 0.1 0.4
 -6 -2 -4 0.5 0.5
 6 -2 4 0.1 0.3
 6 -2 4 0.7 0.6
 6 -2 4 1.5 0.4
 6 -2 4 0.2 0.3
 -6 -2 -4 0.1 0.4
 -6 2 -4 0.5 0.6
 -6 2 -4 0.3 0.4
 6 2 4 0.3 0.4
 6 2 4 -0.1 0.3
 -6 2 -4 0 0.3
 6 2 4 2.6 0.9
 7 -2 4 46.3 3.4
 7 -2 4 47.5 2.2
 7 -2 4 51.49 3
 -7 -2 -4 52.39 3.4
 -7 -2 -4 48.7 3.2
 7 -2 4 46.1 2.9
 -7 -2 -4 46.6 3.7
 7 2 4 53.39 3.5
 -7 2 -4 54.29 3.5
 -7 2 -4 47.8 3.1
 7 2 4 55.09 3.4
 -7 2 -4 45.5 3
 7 2 4 54.19 3.4
 8 -2 4 40.6 1.9
 8 -2 4 34.5 3
 -8 -2 -4 36.3 3
 8 -2 4 35.5 2.6
 -8 -2 -4 39.7 3
 -8 -2 -4 35 3.9
 8 -2 4 38.2 2.7
 -8 2 -4 40.5 2.9
 -8 2 -4 36 3
 -8 2 -4 47.3 3.1
 8 2 4 40.2 3.1
 8 2 4 45.2 3.2
 8 2 4 40 3.2
 9 -2 4 131.79 6.3
 9 -2 4 125.09 6.8
 9 -2 4 140.59 6.3
 -9 -2 -4 144.09 7
 9 -2 4 134.49 5
 -9 -2 -4 125.29 7.5
 9 2 4 132.39 6.8
 -9 2 -4 132.69 6.6
 9 2 4 141.79 6.9
 9 2 4 128.39 6.8
 9 2 4 133.99 6.7
 -9 2 -4 126.19 6.7
 -9 2 -4 128.99 6.5
 10 -2 4 20.2 2.3
 10 -2 4 21.8 2.5
 -10 -2 -4 19.5 2.7
 10 -2 4 18.7 2.9
 -10 -2 -4 15.5 2.4
 -10 2 -4 21.3 3.2
 10 2 4 17 2.6
 10 2 4 15.8 2.4
 10 2 4 17.1 2.5
 -10 2 -4 17.8 2.9
 -11 -2 -4 73.79 5
 11 -2 4 64.29 4.2
 11 -2 4 62.19 4.1
 -11 -2 -4 69.19 5.5
 11 -2 4 64.29 5.2
 11 2 4 61.79 4.3
 -11 2 -4 77.59 4.8
 11 2 4 59.19 4.5
 -11 2 -4 66.99 4.8
 -11 2 -4 70.99 4.6
 -12 -2 -4 9.5 2.1
 -12 -2 -4 12.8 2.9
 12 -2 4 8.7 1.7
 -12 2 -4 9.2 2.1
 -12 2 -4 9.5 2
 12 2 4 10.3 2.2
 12 2 4 11.2 2.1
 -13 -2 -4 0.3 0.9
 13 -2 4 -0.1 0.6
 -13 -2 -4 1 1.3
 13 2 4 1.4 1.1
 13 2 4 -0.1 0.6
 -13 2 -4 0.8 0.9
 -13 2 -4 0.9 1.1
 -14 -2 -4 8.6 2.2
 -14 -2 -4 9.4 2.9
 14 2 4 5.6 1.8
 -14 2 -4 6.6 2.1
 -14 2 -4 9.6 2.2
 -15 -2 -4 5.4 2.5
 -15 2 -4 0.9 1.2
 -15 2 -4 4.7 1.7
 15 2 4 2.6 1.5
 -16 -3 4 0.9 1.5
 -16 3 4 -1 0.7
 16 3 -4 1 1.2
 -15 -3 4 7.2 2.3
 -15 3 4 5.5 1.8
 15 3 -4 2.4 1.4
 -14 -3 4 13.8 2.8
 -14 3 4 15.5 2.7
 -14 3 4 13.7 2.8
 14 3 -4 15.3 2.8
 14 3 -4 13 2.3
 -13 -3 4 137.89 8
 13 3 -4 133.09 7.8
 -13 3 4 142.89 7.6
 -13 3 4 150.58 7.5
 13 3 -4 143.09 7.5
 -13 3 4 122.29 6.9
 -12 -3 4 81.69 5.4
 -12 3 4 70.69 4.6
 12 3 -4 83.89 5.4
 -12 3 4 66.59 5
 -12 3 4 69.19 4.7
 11 -3 -4 2.1 0.7
 -11 -3 4 0.5 0.7
 -11 -3 4 0.5 1.1
 11 -3 -4 0.4 0.7
 11 3 -4 1 1.1
 11 3 -4 0.4 0.8
 -11 3 4 0.3 0.7
 -11 3 4 0.4 0.8
 -11 3 4 0.9 0.8
 11 3 -4 0.1 0.8
 11 3 -4 1.1 0.9
 10 -3 -4 11.9 1.5
 -10 -3 4 15.7 2.5
 10 -3 -4 12.5 1.8
 -10 -3 4 10 1.9
 10 -3 -4 12.8 1.5
 10 3 -4 12.4 2.5
 10 3 -4 12.6 2.2
 -10 3 4 9.2 1.6
 10 3 -4 11.7 2.2
 -10 3 4 11.6 1.9
 -10 3 4 11.3 1.8
 -9 -3 4 87.69 4.8
 -9 -3 4 93.19 5.2
 9 -3 -4 80.89 3.8
 9 -3 -4 85.59 3.7
 9 3 -4 77.89 5.3
 -9 3 4 83.69 4.4
 9 3 -4 85.09 5
 -9 3 4 83.49 4.3
 9 3 -4 82.89 4.9
 9 3 -4 84.39 5
 -9 3 4 84.89 4.5
 8 -3 -4 21.6 1.4
 -8 -3 4 19.4 2.2
 -8 -3 4 27.3 2.8
 8 -3 -4 21.3 1.8
 -8 -3 4 20.5 2.5
 8 -3 -4 24.7 1.4
 8 3 -4 29.3 3.5
 8 3 -4 22.3 2.5
 -8 3 4 25.1 2
 8 3 -4 27.7 2.8
 8 3 -4 19.6 2.4
 -8 3 4 20.1 1.7
 7 -3 -4 307.07 11.3
 -7 -3 4 289.37 11.7
 7 -3 -4 307.07 10.4
 -7 -3 4 299.17 12.3
 7 -3 -4 326.07 10.4
 -7 -3 4 306.87 12.1
 -7 3 4 302.67 11.1
 -7 3 4 298.17 10.3
 7 3 -4 302.77 12.1
 7 3 -4 308.87 12.1
 7 3 -4 324.47 12.4
 -7 3 4 298.27 11.4
 7 3 -4 306.47 13
 -7 3 4 305.37 11.5
 6 -3 -4 8.9 1.2
 -6 -3 4 7.5 1.2
 -6 -3 4 8 1.3
 -6 -3 4 7 1.4
 -6 3 4 8.6 1
 -6 3 4 8.5 1.1
 6 3 -4 6.4 1.2
 6 3 -4 7.8 1.4
 -6 3 4 8 0.7
 6 3 -4 8.1 1.5
 -6 3 4 7.3 1
 -5 -3 4 176.98 7.1
 -5 -3 4 178.88 7.3
 -5 -3 4 171.98 7.7
 5 -3 -4 175.68 6.8
 5 3 -4 178.78 7.7
 -5 3 4 178.18 6.7
 -5 3 4 174.28 6.5
 5 3 -4 174.18 7.4
 -5 3 4 182.38 6.7
 -5 3 4 177.18 6.5
 -4 -3 4 3.5 0.7
 -4 -3 4 4.4 0.9
 -4 -3 4 5.1 1.1
 4 3 -4 1.8 0.6
 -4 3 4 3.6 0.6
 -4 3 4 4.8 0.7
 4 3 -4 3.8 0.9
 -4 3 4 3.2 0.5
 4 3 -4 3.2 1
 -3 -3 4 59.09 3.6
 -3 -3 4 67.29 3
 -3 -3 4 68.69 3.1
 -3 3 4 68.39 2.8
 3 3 -4 64.49 3.3
 3 3 -4 67.59 3.3
 3 3 -4 65.59 3.6
 -3 3 4 68.59 2.7
 -3 3 4 64.39 2.9
 -2 -3 4 87.89 4.2
 -2 -3 4 79.49 3.4
 -2 -3 4 84.09 3.3
 -2 3 4 83.89 3.6
 -2 3 4 79.39 3.1
 2 3 -4 84.59 3.8
 -2 3 4 80.29 3.2
 2 3 -4 84.19 3.7
 -1 -3 4 327.67 12
 1 3 -4 316.57 11.9
 0 -3 4 89.59 4.2
 0 3 -4 87.79 5.1
 0 3 -4 88.49 3.7
 0 3 4 92.59 3.7
 0 3 -4 83.49 4
 0 3 4 92.49 4.2
 0 3 -4 85.19 3.7
 0 3 4 90.09 3.6
 1 -3 4 149.69 7
 -1 -3 -4 157.58 5.6
 1 -3 4 146.89 6.2
 -1 -3 -4 149.49 5.5
 1 3 4 152.38 6.4
 -1 3 -4 153.48 6.1
 -1 3 -4 151.38 5.8
 1 3 4 152.08 5.9
 1 3 4 161.98 6
 -1 3 -4 150.68 5.8
 -2 -3 -4 5.2 0.8
 2 -3 4 6.8 1
 -2 -3 -4 6 0.8
 -2 3 -4 8.1 1.5
 -2 3 -4 5 0.8
 2 3 4 4.1 1
 2 3 4 5.6 0.9
 2 3 4 4.5 0.8
 -2 3 -4 5 0.8
 -2 3 -4 4.7 0.7
 3 -3 4 11.3 0.7
 3 -3 4 11.1 0.6
 3 -3 4 7.4 1.5
 3 -3 4 15.3 1.5
 -3 -3 -4 9.6 1.2
 -3 -3 -4 11.9 1.3
 -3 3 -4 10.1 1.2
 3 3 4 12.5 1.5
 -3 3 -4 10.2 1.1
 3 3 4 14.5 2.1
 -3 3 -4 12.3 1.7
 3 3 4 10.4 1.3
 -3 3 -4 12.1 1.1
 4 -3 4 20.6 1.1
 -4 -3 -4 19.7 1.6
 4 -3 4 14.9 2.1
 4 -3 4 15.7 1.3
 4 -3 4 18.7 1.1
 -4 -3 -4 18.5 1.6
 4 3 4 17.6 1.9
 4 3 4 20.2 1.7
 -4 3 -4 19.2 1.5
 -4 3 -4 15.9 2.1
 -4 3 -4 19.3 1.5
 -4 3 -4 18.3 1.3
 4 3 4 25 2.6
 -5 -3 -4 137.99 6.4
 5 -3 4 154.08 7.2
 5 -3 4 152.08 5.8
 -5 -3 -4 149.69 6.5
 5 -3 4 150.98 5.8
 5 -3 4 149.09 5.7
 -5 3 -4 158.28 5.7
 5 3 4 154.48 7.1
 -5 3 -4 149.29 6.8
 5 3 4 158.08 6.8
 -5 3 -4 148.59 6.2
 5 3 4 148.79 6.6
 6 -3 4 2.5 0.5
 6 -3 4 1.1 0.5
 6 -3 4 2.4 0.6
 -6 -3 -4 1.7 0.8
 6 -3 4 2.5 1
 -6 -3 -4 2 0.8
 -6 3 -4 2.5 0.5
 6 3 4 2.4 0.9
 -6 3 -4 2.3 0.9
 6 3 4 0.9 0.7
 -6 3 -4 2 0.7
 -6 3 -4 1.4 0.6
 6 3 4 1.8 0.8
 7 -3 4 6.6 1
 -7 -3 -4 6.1 1.3
 7 -3 4 8.6 0.9
 -7 -3 -4 5.9 1.7
 -7 -3 -4 7.4 1.5
 7 -3 4 6.7 1.6
 7 -3 4 6.6 1.1
 7 3 4 8.7 1.8
 -7 3 -4 8.4 1.4
 -7 3 -4 8.4 1.7
 7 3 4 9.4 1.6
 7 3 4 7.1 1.4
 -7 3 -4 6.2 1.2
 8 -3 4 2.5 0.7
 -8 -3 -4 2.5 0.9
 8 -3 4 2.8 1.2
 8 -3 4 2.9 0.5
 -8 -3 -4 2.5 1
 -8 -3 -4 1 1.1
 8 3 4 2.2 1
 -8 3 -4 4.2 1.1
 -8 3 -4 1.9 1
 8 3 4 3 1.2
 -8 3 -4 2.4 0.8
 8 3 4 3.3 1.1
 -9 -3 -4 16.1 2.3
 9 -3 4 12.4 2.5
 9 -3 4 13 1.7
 -9 -3 -4 13.7 2.2
 9 -3 4 15.3 1.8
 -9 -3 -4 11.8 2.6
 9 3 4 12.2 2.1
 -9 3 -4 19.2 2.8
 9 3 4 14.5 2.4
 -9 3 -4 16.4 2.2
 -9 3 -4 13.7 2
 9 3 4 13.1 2.1
 9 3 4 14.1 2.3
 10 -3 4 15.8 2.7
 -10 -3 -4 15.4 2.5
 -10 -3 -4 18.6 2.6
 10 -3 4 16.8 1.9
 -10 3 -4 11.2 2.2
 10 3 4 13.2 2.3
 -11 -3 -4 25.5 3.3
 11 3 4 27.6 3.4
 11 3 4 17.8 2.8
 -11 3 -4 22.8 2.9
 -11 3 -4 20.7 2.8
 -11 3 -4 24.3 3.3
 -12 -3 -4 105.29 6.7
 12 3 4 102.59 6.6
 -12 3 -4 113.79 6.5
 12 3 4 111.29 6.6
 -12 3 -4 107.19 6.6
 -13 -3 -4 6.8 2
 -13 3 -4 11.9 2.4
 -13 3 -4 13 2.6
 13 3 4 9.8 2.2
 13 3 4 9.5 2.3
 -14 -3 -4 24.4 3.8
 -14 3 -4 20.6 3.3
 -14 3 -4 22.3 3.7
 -15 -4 4 0.5 1.1
 15 4 -4 2.8 1.4
 -15 4 4 3.2 1.5
 15 4 -4 0 1.1
 -14 -4 4 3.5 1.5
 -14 4 4 3.5 1.3
 14 4 -4 4.4 1.7
 14 4 -4 5.9 1.8
 -13 -4 4 1.5 1.1
 13 4 -4 3.4 1.5
 -13 4 4 2.1 1.1
 13 4 -4 1.5 1
 -12 -4 4 9.6 2.1
 12 4 -4 11.3 2.2
 12 4 -4 8.9 2.1
 -12 4 4 8.5 1.7
 -12 4 4 8.1 1.8
 -11 -4 4 9.1 1.8
 -11 -4 4 9.6 2.1
 -11 4 4 4.9 1.3
 11 4 -4 8.1 2
 11 4 -4 6.9 1.9
 -11 4 4 6.2 1.5
 -11 4 4 10.2 1.8
 -10 -4 4 112.59 6.2
 -10 -4 4 101.79 5.9
 10 4 -4 102.49 7.5
 -10 4 4 110.59 5.6
 -10 4 4 103.79 5.4
 10 4 -4 102.39 6.2
 10 4 -4 105.19 6.1
 -10 4 4 110.89 5.4
 -9 -4 4 8.4 1.5
 -9 -4 4 9.4 1.8
 9 -4 -4 14.1 1.9
 9 4 -4 9.1 1.8
 -9 4 4 8.1 1.4
 -9 4 4 10.6 1.6
 9 4 -4 10.6 2.4
 -9 4 4 8.9 1.4
 9 4 -4 8.2 1.9
 -8 -4 4 47.4 3.4
 8 -4 -4 51.29 3.2
 -8 -4 4 50.59 3.3
 -8 4 4 51.99 3.1
 -8 4 4 56.29 3
 8 4 -4 52.29 3.7
 -8 4 4 53.79 3
 8 4 -4 48.3 3.6
 8 4 -4 58.59 4
 7 -4 -4 3 0.8
 -7 -4 4 2.7 1.1
 -7 -4 4 1.5 0.7
 -7 -4 4 1.5 0.7
 7 4 -4 1 0.8
 -7 4 4 0.7 0.5
 -7 4 4 1.4 0.6
 -7 4 4 3 0.7
 7 4 -4 1.6 0.8
 -7 4 4 1.5 0.4
 -7 4 4 2.1 0.4
 7 4 -4 1.6 0.8
 -6 -4 4 76.19 5.8
 6 -4 -4 79.89 4.1
 -6 -4 4 87.29 5.1
 -6 -4 4 86.49 4.1
 6 4 -4 83.79 4.9
 -6 4 4 87.29 3.8
 6 4 -4 88.59 4.6
 6 4 -4 83.79 4.6
 -6 4 4 84.49 3.8
 -6 4 4 84.19 3.8
 -6 4 4 80.59 3.5
 -6 4 4 88.79 3.8
 -5 -4 4 12 2.1
 -5 -4 4 11.9 1.5
 -5 -4 4 11.4 1.3
 5 4 -4 12.1 1.7
 -5 4 4 10.6 1.2
 -5 4 4 12.1 1
 -5 4 4 11.6 1
 5 4 -4 12 1.6
 5 4 -4 7.1 1.5
 -4 -4 4 273.07 11.2
 -4 -4 4 268.87 10
 -4 -4 4 266.67 9.7
 -4 4 4 270.57 9.4
 -4 4 4 271.97 10
 4 4 -4 277.57 10.6
 -4 4 4 273.97 9.4
 4 4 -4 265.47 10.4
 4 4 -4 266.17 11.1
 -3 -4 4 85.49 3.6
 -3 -4 4 87.79 3.5
 -3 -4 4 77.39 4.6
 -3 4 4 91.49 3.4
 -3 4 4 87.49 3.3
 -3 4 4 87.09 4
 3 4 -4 90.19 4.8
 3 4 -4 88.89 4.2
 3 4 -4 86.99 4.1
 -2 -4 4 6.6 1.4
 -2 4 4 9.1 1.3
 -2 4 4 7.4 0.7
 2 4 -4 7.5 1
 2 4 -4 7.9 1.2
 -2 4 4 10.3 0.7
 2 4 -4 7.6 1.4
 1 4 -4 624.94 23.1
 0 4 -4 553.24 20.6
 1 -4 4 301.27 12
 1 4 4 296.27 10.7
 -1 4 -4 299.37 10.6
 1 4 4 298.57 11.7
 -1 4 -4 293.47 10.6
 -1 4 -4 298.07 12.2
 -1 4 -4 300.47 11.3
 -2 -4 -4 149.49 5.4
 -2 -4 -4 150.68 5.5
 2 -4 4 155.68 7.4
 2 -4 4 144.39 6.4
 2 4 4 157.08 6.2
 -2 4 -4 146.69 7.1
 -2 4 -4 145.79 5.8
 -2 4 -4 151.08 5.8
 2 4 4 158.48 7
 -2 4 -4 145.99 6.2
 2 4 4 144.09 6.1
 -3 -4 -4 13.3 1.3
 3 -4 4 13.7 1.6
 -3 -4 -4 10.5 1.2
 3 -4 4 8.8 1.8
 3 4 4 11.1 1.4
 -3 4 -4 13.1 1.4
 -3 4 -4 9.7 1.7
 3 4 4 9.5 1.7
 -3 4 -4 11.9 1.2
 -3 4 -4 10.3 1.1
 3 4 4 9.6 1.3
 -4 -4 -4 0.2 0.3
 4 -4 4 -0.1 0.2
 -4 -4 -4 0.4 0.4
 4 -4 4 0 0.5
 -4 4 -4 0.9 0.4
 4 4 4 0.6 0.5
 -4 4 -4 -0.1 0.3
 4 4 4 0.3 0.4
 4 4 4 2.3 1
 -4 4 -4 0.7 0.4
 -4 4 -4 0 0.6
 5 -4 4 2 0.6
 -5 -4 -4 1.3 0.6
 5 -4 4 2 1
 5 4 4 2.8 1
 5 4 4 1.3 0.6
 -5 4 -4 1.8 0.6
 5 4 4 2.1 0.8
 -5 4 -4 1.6 0.9
 -5 4 -4 2.7 0.6
 -6 -4 -4 5.2 1.2
 6 -4 4 7.1 0.9
 6 -4 4 6.4 1.6
 -6 -4 -4 6.9 1.3
 6 4 4 4.7 1.2
 -6 4 -4 4.1 1
 -6 4 -4 4.7 0.7
 -6 4 -4 5.3 1.3
 6 4 4 3.2 1
 6 4 4 4.4 1.4
 6 4 4 5.1 1.4
 -7 -4 -4 -0.1 0.5
 7 -4 4 0.1 0.6
 -7 -4 -4 0.4 0.5
 7 4 4 0.8 0.7
 -7 4 -4 -0.1 0.3
 -7 4 -4 -0.1 0.7
 7 4 4 0.4 0.7
 -7 4 -4 0 0.2
 7 4 4 0.7 0.7
 -7 4 -4 0.4 0.5
 -8 -4 -4 16.4 2.3
 -8 -4 -4 15 2.2
 8 4 4 16.2 2.4
 -8 4 -4 19.4 2.3
 8 4 4 18.9 2.9
 -8 4 -4 19.1 2.6
 8 4 4 16.2 2.7
 8 4 4 18.5 2.5
 -8 4 -4 15.6 2
 9 -4 4 35.7 4.2
 -9 -4 -4 33.4 3.5
 -9 -4 -4 35 3
 -9 4 -4 33 3.6
 -9 4 -4 31.8 2.7
 -9 4 -4 35.6 2.8
 9 4 4 33 3.6
 9 4 4 37.6 3.8
 9 4 4 27.3 5.5
 -10 -4 -4 91.49 5.7
 10 -4 4 64.09 8.6
 -10 -4 -4 88.59 5.4
 -10 4 -4 99.49 5.7
 10 4 4 97.39 6.1
 10 4 4 93.29 5.8
 -10 4 -4 87.89 5.6
 -10 4 -4 95.59 7.1
 -11 -4 -4 9 2.1
 11 4 4 11.1 2.3
 -11 4 -4 8.7 2
 11 4 4 7.1 2.1
 -11 4 -4 7.1 1.7
 -12 -4 -4 2.7 1.4
 12 4 4 1.7 1.1
 -12 4 -4 2.8 1.3
 12 4 4 -0.1 0.9
 -12 4 -4 2.1 1.2
 -13 -4 -4 -0.2 0.7
 -13 4 -4 0.4 0.8
 -13 4 -4 -0.6 0.8
 13 4 4 1.4 1.2
 13 4 4 0.4 1
 -14 -4 -4 3.4 1.6
 -14 4 -4 3.6 1.6
 14 4 4 7.5 2.2
 14 4 4 2.4 1.4
 -14 4 -4 2.7 1.5
 -14 -5 4 9.2 3.5
 14 5 -4 13.2 2.8
 14 5 -4 8.6 2.2
 -13 -5 4 0.9 1
 13 5 -4 0.8 1
 13 5 -4 3 1.4
 -12 -5 4 3.2 1.3
 12 5 -4 3.8 1.7
 12 5 -4 4 1.5
 -12 5 4 2.9 1.1
 11 5 -4 21 3.3
 11 5 -4 24.1 3.4
 -11 5 4 18.4 2.4
 -10 -5 4 36.8 3.3
 -10 -5 4 49.1 3.6
 10 5 -4 40.9 3.6
 -10 5 4 46.3 3.2
 10 5 -4 42.1 4.4
 -9 -5 4 38.8 2.9
 -9 -5 4 35.4 3
 9 5 -4 52.99 5
 -9 5 4 39.3 2.7
 -9 5 4 35.9 2.7
 9 5 -4 40.9 3.4
 9 5 -4 33.6 5.6
 -8 -5 4 38.7 2.8
 -8 -5 4 39.6 3
 -8 5 4 44 2.7
 8 5 -4 44.2 3.4
 8 5 -4 41.6 3.3
 8 5 -4 41.1 4.8
 -8 5 4 42.5 2.6
 -7 -5 4 91.69 4.4
 -7 -5 4 91.19 4.7
 7 5 -4 77.99 4.8
 -7 5 4 89.49 3.9
 -7 5 4 89.29 4.1
 7 5 -4 91.89 5.1
 -7 5 4 86.79 4.1
 -7 5 4 89.69 4
 7 5 -4 94.69 5.7
 -6 -5 4 -0.1 0.4
 -6 -5 4 0.1 0.4
 6 5 -4 1 0.7
 -6 5 4 -0.2 0.4
 6 5 -4 -1 0.4
 -6 5 4 0.4 0.3
 6 5 -4 -0.2 0.4
 -6 5 4 0.4 0.4
 -5 -5 4 3.3 0.7
 -5 -5 4 1.9 1
 -5 -5 4 1.9 0.5
 -5 5 4 2.8 0.5
 -5 5 4 1.2 0.5
 5 5 -4 2.4 0.8
 5 5 -4 -0.2 0.7
 -5 5 4 2.7 0.9
 -5 5 4 2.2 0.5
 5 5 -4 3.5 1
 -4 -5 4 6.1 0.7
 -4 -5 4 5.7 1.4
 -4 -5 4 6.1 0.6
 -4 5 4 7.6 1.3
 -4 5 4 6.5 0.7
 4 5 -4 6.1 1.2
 -4 5 4 7.4 1.2
 4 5 -4 8.2 1.4
 -4 5 4 5.6 0.6
 4 5 -4 5.9 1.4
 -3 -5 4 5.2 1.4
 -3 5 4 5.6 0.6
 3 5 -4 5.4 1.4
 3 5 -4 4.7 1
 -3 5 4 4.8 0.5
 -3 5 4 4.1 1.1
 3 5 -4 6.4 1.1
 -3 5 4 5.5 1.1
 -2 -5 4 14.7 2.2
 2 5 -4 12.9 2.4
 -2 5 4 10 1.6
 2 5 -4 14.8 1.6
 -2 5 4 14.8 0.9
 2 5 -4 15.5 2.2
 2 5 -4 16.1 1.7
 -2 5 4 13.5 2
 -2 5 4 13.2 0.8
 -1 -5 4 22.2 2.7
 -1 5 4 25.2 1.4
 1 5 -4 32 3.8
 1 5 -4 26.4 1.8
 -1 5 4 26.6 2.8
 1 5 -4 26.1 1.9
 1 5 -4 26.3 2.8
 -1 5 4 27.3 1.5
 0 -5 4 414.86 15.5
 0 5 -4 408.46 14.2
 0 5 4 390.26 15.5
 0 5 -4 407.26 16.2
 0 5 -4 393.66 14.2
 0 5 4 393.66 14
 0 5 -4 408.56 15.3
 1 -5 4 12.1 1.9
 -1 5 -4 20.7 2.9
 1 5 4 15.6 1.3
 -1 5 -4 14.5 1.9
 1 5 4 16.9 1.4
 1 5 4 16.2 2.3
 -1 5 -4 18.8 1.3
 1 5 4 16.3 2.3
 -1 5 -4 19.8 1.4
 2 -5 4 44.8 3
 2 5 4 42.1 3.4
 -2 5 -4 49.99 3
 2 5 4 46.4 2.6
 2 5 4 45.1 2.6
 2 5 4 38 3.2
 -2 5 -4 44.3 2.4
 -2 5 -4 44.3 3.5
 -2 5 -4 43.2 2.3
 3 -5 4 0.2 0.5
 3 5 4 2.2 1.1
 -3 5 -4 1.9 1
 3 5 4 0.6 0.6
 -3 5 -4 0.6 0.5
 3 5 4 0.5 0.5
 3 5 4 0.3 0.8
 -3 5 -4 0.3 0.3
 -3 5 -4 -0.2 0.3
 -4 -5 -4 7 0.9
 -4 -5 -4 9.7 1.1
 4 -5 4 10.9 2.3
 -4 5 -4 10.3 1.2
 4 5 4 8.4 1.4
 -4 5 -4 10 1.2
 -4 5 -4 7.6 1.7
 4 5 4 7.4 1.4
 -4 5 -4 7.1 1.2
 4 5 4 9.6 2
 4 5 4 11 2
 5 -5 4 42 3.6
 -5 -5 -4 40.4 2.5
 5 -5 4 39.3 2.5
 -5 -5 -4 37.1 2.3
 -5 5 -4 41.3 2.4
 -5 5 -4 35.6 2.3
 5 5 4 34.5 4.5
 5 5 4 40.2 2.9
 5 5 4 39.9 2.9
 -5 5 -4 39.8 3.3
 -5 5 -4 36.3 2.4
 5 5 4 36.5 4
 -6 -5 -4 2 0.8
 -6 -5 -4 5 1.1
 6 -5 4 2.6 1.2
 6 5 4 4.3 1.2
 -6 5 -4 5.2 1.1
 6 5 4 4.6 1.4
 6 5 4 5.3 1.3
 -6 5 -4 7.2 1
 -6 5 -4 4.3 1.4
 6 5 4 3.8 1.4
 -7 -5 -4 1.1 0.7
 -7 -5 -4 0.2 0.6
 7 -5 4 -0.9 0.4
 7 5 4 -0.4 0.6
 7 5 4 0.2 0.7
 -7 5 -4 0.9 0.8
 7 5 4 -0.2 0.8
 -7 5 -4 0 0.5
 7 5 4 -0.5 0.6
 -8 -5 -4 11.4 1.9
 8 -5 4 12.7 2.6
 -8 5 -4 9.7 1.6
 -8 5 -4 12.7 2.4
 8 5 4 8 1.8
 8 5 4 9.8 2
 8 5 4 14.9 2.9
 -9 -5 -4 5.2 1.5
 -9 5 -4 3.2 1.3
 9 5 4 1.4 1
 -9 5 -4 5.8 1.4
 9 5 4 2.3 1.2
 -10 -5 -4 1.1 0.9
 10 5 4 2.2 1.2
 10 5 4 6.5 2.1
 -10 5 -4 5.1 1.4
 -10 5 -4 3.8 1.5
 -11 -5 -4 17.6 3.3
 -11 5 -4 14.8 2.4
 -11 5 -4 17 2.8
 11 5 4 16.2 3.1
 11 5 4 20 3.1
 12 5 4 20 3.6
 12 5 4 12.7 2.6
 -12 5 -4 13.6 2.7
 -12 5 -4 16.1 2.6
 13 5 4 9.7 2.5
 -13 5 -4 12.6 2.7
 -13 5 -4 15.9 3.5
 13 5 4 11.4 2.7
 13 6 -4 6.2 2.3
 13 6 -4 3.1 1.6
 12 6 -4 5.8 2
 12 6 -4 6.3 2
 11 6 -4 3.7 1.4
 11 6 -4 3.6 1.5
 10 6 -4 42.2 4.9
 10 6 -4 49.5 4.2
 9 6 -4 -1 0.7
 9 6 -4 -1.4 0.6
 8 6 -4 -1.3 0.4
 8 6 -4 0.4 0.9
 7 6 -4 19.1 2.7
 -7 6 4 24.7 2.2
 7 6 -4 26.3 3
 7 6 -4 24.7 3.4
 6 6 -4 1 1.1
 6 6 -4 0.1 0.6
 -6 6 4 -0.1 0.6
 6 6 -4 -0.7 0.5
 -6 6 4 1.8 0.7
 5 6 -4 2.5 0.9
 -5 6 4 2.4 0.9
 -5 6 4 1.2 0.7
 5 6 -4 1.8 0.8
 5 6 -4 0.2 0.9
 4 6 -4 -0.3 0.4
 -4 6 4 -0.2 0.5
 -4 6 4 0.8 0.6
 4 6 -4 -0.3 0.4
 4 6 -4 -1 0.6
 3 6 -4 26 2.2
 -3 6 4 31.1 2.6
 3 6 -4 28 2.3
 -3 6 4 27.9 1.4
 -3 6 4 23.6 2.8
 2 6 -4 18 3
 2 6 -4 19.6 2
 2 6 -4 19.8 2.6
 -2 6 4 17.8 1.2
 2 6 -4 17.8 1.9
 -2 6 4 17.7 2.5
 -2 6 4 22.5 2.7
 -1 -6 4 20.5 2.8
 1 6 -4 20.7 2.7
 -1 6 4 27.2 3.1
 1 6 -4 22.9 1.8
 -1 6 4 27.2 3.1
 -1 6 4 24.5 1.5
 1 6 -4 20.4 3.2
 1 6 -4 22.4 1.8
 -1 6 4 24.2 1.6
 0 -6 4 0.3 0.8
 0 6 4 0 0.3
 0 6 4 0.2 0.4
 0 6 4 -0.1 0.7
 0 6 -4 -0.3 0.7
 0 6 -4 0.6 0.4
 0 6 -4 0.5 0.8
 0 6 -4 0.1 0.4
 1 -6 4 48.5 3.6
 1 6 4 43.8 3.7
 -1 6 -4 48.1 3.6
 1 6 4 52.59 2.8
 -1 6 -4 47.3 2.6
 1 6 4 47.1 3.8
 -1 6 -4 53.59 3.6
 -1 6 -4 54.89 4.3
 -2 6 -4 4.5 0.8
 2 6 4 3.7 1.3
 2 6 4 3.5 1.5
 -2 6 -4 3.8 1.5
 2 6 4 3.7 0.9
 -2 6 -4 3.1 1.1
 2 6 4 3.4 0.8
 3 6 4 8.8 1.4
 -3 6 -4 5.6 1.2
 3 6 4 9.6 2.2
 -3 6 -4 9.2 1.2
 -3 6 -4 7.3 1.9
 3 6 4 7.1 1.9
 3 6 4 7.5 1.3
 -4 6 -4 11.4 1.6
 -4 6 -4 8.7 2
 4 6 4 10 2.2
 4 6 4 7.9 1.4
 -4 6 -4 10.2 1.2
 4 6 4 8.9 1.6
 -5 6 -4 30.3 2.2
 -5 6 -4 30.7 2.2
 5 6 4 23.1 3.3
 5 6 4 31 2.6
 -5 6 -4 27.5 3.8
 5 6 4 30.1 2.6
 5 6 4 29.4 3.8
 6 -6 4 26 3.8
 6 6 4 22.6 3.3
 6 6 4 24.3 2.8
 -6 6 -4 22.3 3
 6 6 4 23.3 3.7
 7 -6 4 0.3 0.9
 7 6 4 1.4 1.1
 7 6 4 1.5 0.9
 -7 6 -4 -0.3 0.7
 7 6 4 2.1 1
 8 6 4 12 2.2
 8 6 4 9.3 2.5
 -8 6 -4 13.2 2.4
 9 6 4 21.8 3.1
 -9 6 -4 18 2.8
 9 6 4 27.7 4
 -10 6 -4 6.3 1.8
 10 6 4 7 2.2
 10 6 4 9.6 2.2
 11 6 4 11.5 2.5
 -11 6 -4 5.1 1.8
 11 7 -4 11.5 2.7
 11 7 -4 5.5 1.9
 10 7 -4 0.9 1.4
 10 7 -4 0.9 1.1
 9 7 -4 8.5 2.3
 9 7 -4 14 2.5
 8 7 -4 20.1 2.9
 8 7 -4 23.3 3.8
 7 7 -4 2.5 1.1
 7 7 -4 1.5 1.3
 6 7 -4 0.8 1
 5 7 -4 -0.9 0.7
 5 7 -4 -0.4 0.4
 -5 7 4 -0.8 0.3
 4 7 -4 0.2 0.9
 4 7 -4 1.2 0.8
 -4 7 4 0.8 0.8
 -4 7 4 1.2 1.3
 3 7 -4 17.5 2
 -3 7 4 14.7 2.3
 3 7 -4 22 3.1
 3 7 -4 17.5 3.3
 -3 7 4 17.7 2.4
 2 7 -4 2.4 1
 2 7 -4 4.5 1.5
 2 7 -4 2.4 1.4
 -2 7 4 4 1.3
 -2 7 4 4.2 1.4
 -1 7 4 7.7 1.8
 1 7 -4 11.8 2.5
 -1 7 4 9.3 2
 1 7 -4 12 2.7
 0 7 4 0.6 0.8
 0 7 -4 0.3 0.7
 0 7 -4 -0.3 0.8
 1 7 4 16.4 2.8
 -1 7 -4 13.7 2.3
 1 7 4 18 2.9
 -1 7 -4 20.8 3.8
 -2 7 -4 11.7 2.8
 2 7 4 12.2 2.9
 2 7 4 8.9 2.2
 -2 7 -4 14.3 2.2
 3 7 4 6.4 1.3
 3 7 4 6.9 1.8
 -3 7 -4 8.7 1.6
 3 7 4 12.1 2.4
 -3 7 -4 7.9 2
 4 7 4 1.2 1.2
 -4 7 -4 1.8 1.3
 4 7 4 0.6 0.7
 4 7 4 1.9 1.1
 5 7 4 0 0.9
 -5 7 -4 -0.4 0.7
 6 7 4 15.5 3
 6 7 4 13.9 2.2
 -6 7 -4 12.6 2.5
 -7 7 -4 8.1 2
 7 7 4 5.4 1.9
 7 7 4 7.2 1.7
 8 7 4 2.9 1.4
 -8 7 -4 3.9 1.5
 8 7 4 2.7 1.5
 9 7 4 5.7 1.7
 -9 7 -4 5.8 1.7
 9 7 4 6.3 2.3
 10 7 4 0.4 0.9
 10 7 4 0.6 1.3
 9 8 -4 -0.3 1
 9 8 -4 0.3 1
 8 8 -4 2 1.4
 6 8 -4 0.4 0.9
 5 8 -4 2.1 1.4
 4 8 -4 22.1 4.1
 4 8 -4 21.8 3.4
 3 8 -4 9.9 2.7
 3 8 -4 7.2 2
 -3 8 4 7.6 1.9
 2 8 -4 0.3 1.2
 -2 8 4 -0.9 0.7
 2 8 -4 -0.5 0.9
 -1 8 4 0.5 1
 1 8 -4 1 1.3
 1 8 -4 0.4 0.9
 0 8 4 13.1 2.7
 0 8 -4 16.1 2.7
 0 8 -4 15.8 3.2
 -1 8 -4 2.4 1.4
 1 8 4 2.9 1.4
 -1 8 -4 1.9 1.1
 -2 8 -4 -0.1 0.9
 -2 8 -4 0.2 0.7
 2 8 4 0.6 0.9
 -3 8 -4 -0.3 0.8
 3 8 4 1.6 1.2
 -4 8 -4 0.5 1
 4 8 4 0.8 1.2
 5 8 4 0.4 0.9
 -5 8 -4 -0.3 0.7
 6 8 4 9.9 2.6
 -6 8 -4 6.8 2.1
 7 8 4 0 1.1
 4 9 -4 7.6 2.2
 3 9 -4 1 1.3
 3 9 -4 -0.4 1
 2 9 -4 4.9 1.8
 2 9 -4 3.8 1.9
 1 9 -4 -1.1 0.6
 -1 9 4 -1 0.7
 1 9 -4 -0.8 0.7
 0 9 -4 -0.7 0.7
 0 9 -4 -0.4 0.7
 0 9 4 0.3 0.9
 -1 9 -4 11.5 2.8
 1 9 4 14.6 3.1
 -2 9 -4 2.2 1.5
 17 0 -5 14.1 2.8
 -17 0 5 14.7 3.2
 16 0 -5 0.1 0.6
 -16 0 5 -1.1 0.5
 15 0 -5 139.69 7.7
 -15 0 5 125.69 8
 14 0 -5 -0.3 0.6
 14 0 -5 -0.7 0.4
 -14 0 5 0.1 0.6
 13 0 -5 4.6 1.4
 13 0 -5 7.6 1.7
 13 0 -5 7.5 1.6
 -13 0 5 5.1 1.6
 12 0 -5 0.5 0.4
 12 0 -5 -0.5 0.5
 12 0 -5 -0.1 0.4
 -12 0 5 -0.6 0.3
 -12 0 5 -0.3 0.6
 12 0 -5 -0.3 0.3
 11 0 -5 131.49 6.7
 -11 0 5 128.19 6.9
 11 0 -5 145.59 6.6
 -11 0 5 125.89 6.6
 11 0 -5 129.89 6.6
 11 0 -5 136.09 5.7
 10 0 -5 0.2 0.5
 10 0 -5 -0.2 0.5
 -10 0 5 0.2 0.4
 10 0 -5 -0.5 0.3
 10 0 -5 -0.2 0.7
 -10 0 5 0.5 0.7
 -10 0 5 0.2 0.6
 -9 0 5 45.1 2.7
 9 0 -5 51.29 2.6
 -9 0 5 45.5 3.3
 9 0 -5 42.7 3.1
 9 0 -5 51.09 3.2
 -9 0 5 50.99 3.3
 9 0 -5 45.7 3
 8 0 -5 0.2 0.4
 -8 0 5 0.1 0.3
 -8 0 5 0.1 0.3
 8 0 -5 -0.1 0.3
 8 0 -5 0.3 0.3
 8 0 -5 0.4 0.5
 -8 0 5 0 0.3
 -7 0 5 282.47 11.4
 -7 0 5 298.47 11.2
 7 0 -5 298.57 11.3
 7 0 -5 278.77 10.9
 7 0 -5 292.17 11.1
 -7 0 5 291.97 10.6
 6 0 -5 0.1 0.3
 6 0 -5 -0.3 0.2
 6 0 -5 -0.4 0.3
 -6 0 5 0.1 0.3
 -6 0 5 0.3 0.3
 6 0 -5 -0.4 0.2
 -5 0 5 1504.55 119.99
 5 0 -5 1602.34 62.79
 5 0 -5 1667.43 120.89
 -5 0 5 1642.54 63.19
 4 0 -5 0.1 0.2
 -4 0 5 0.2 0.3
 -4 0 5 1.1 0.4
 4 0 -5 0 0.2
 -4 0 5 -0.1 0.2
 4 0 -5 0.2 0.3
 3 0 -5 224.48 8.4
 2 0 -5 0.2 0.2
 -2 0 5 0.1 0.2
 2 0 -5 -0.1 0.2
 2 0 -5 0.1 0.2
 -2 0 5 0.1 0.2
 -2 0 5 0.1 0.2
 2 0 -5 0.2 0.2
 -1 0 5 1746.33 111.19
 1 0 -5 1757.52 108.59
 -1 0 5 1700.53 60.69
 1 0 -5 1566.44 60.19
 0 0 -5 0.3 0.2
 0 0 -5 0.6 0.2
 0 0 -5 0.6 0.3
 0 0 5 0.4 0.3
 0 0 5 0.4 0.2
 0 0 -5 0.6 0.3
 0 0 5 0.5 0.3
 0 0 5 0.8 0.3
 -1 0 -5 1548.84 58.89
 1 0 5 1529.75 58.89
 1 0 5 1924.91 121.79
 -1 0 -5 1696.73 116.19
 2 0 5 -0.1 0.2
 -2 0 -5 0.1 0.3
 -2 0 -5 0 0.2
 -2 0 -5 -0.1 0.2
 2 0 5 -0.2 0.1
 2 0 5 0 0.2
 2 0 5 0.3 0.2
 -3 0 -5 17.3 1.4
 3 0 5 15.2 1.3
 -3 0 -5 13.1 1.5
 3 0 5 15.8 1.4
 3 0 5 18.6 1.3
 3 0 5 17.5 1.4
 -3 0 -5 16.8 1.4
 4 0 5 -0.2 0.2
 4 0 5 -0.2 0.2
 -4 0 -5 -0.1 0.3
 4 0 5 -0.1 0.2
 4 0 5 -0.4 0.2
 5 0 5 281.47 11
 -5 0 -5 283.77 11
 -5 0 -5 277.87 10.9
 5 0 5 287.17 10.9
 5 0 5 292.07 10.4
 -5 0 -5 275.27 10.9
 6 0 5 0.8 0.6
 -6 0 -5 -0.1 0.4
 6 0 5 0.2 0.3
 -6 0 -5 -0.1 0.3
 -6 0 -5 0.3 0.4
 6 0 5 -0.3 0.2
 6 0 5 -0.1 0.3
 7 0 5 146.19 6.6
 -7 0 -5 133.69 6.7
 7 0 5 144.69 6.5
 7 0 5 136.89 6.6
 -7 0 -5 144.89 6.7
 -7 0 -5 138.79 6.6
 7 0 5 144.99 5.9
 8 0 5 0 0.4
 -8 0 -5 -0.6 0.4
 -8 0 -5 0.5 0.6
 8 0 5 0.5 0.5
 8 0 5 -0.1 0.3
 8 0 5 -0.5 0.3
 -8 0 -5 -0.6 0.3
 -9 0 -5 37.6 4
 9 0 5 38.5 3
 -9 0 -5 39.1 4.2
 9 0 5 39.9 2.5
 -9 0 -5 40.7 3.2
 9 0 5 34.5 2.9
 10 0 5 0.3 0.4
 -10 0 -5 0.1 0.7
 -10 0 -5 0.7 0.8
 10 0 5 0.5 0.7
 10 0 5 -0.6 0.5
 10 0 5 -0.6 0.4
 -10 0 -5 0 0.5
 -11 0 -5 72.09 4.9
 11 0 5 65.29 4.9
 -11 0 -5 74.19 5.4
 11 0 5 70.59 4.8
 11 0 5 72.59 4.1
 -12 0 -5 0.6 0.8
 -12 0 -5 -0.3 0.7
 12 0 5 1 0.8
 13 0 5 21.4 3
 -13 0 -5 20 3.5
 -13 0 -5 15.9 2.9
 -14 0 -5 0.5 0.9
 14 0 5 0.9 0.9
 -14 0 -5 -1.2 0.4
 -15 0 -5 11 2.7
 -15 0 -5 21.4 4.4
 15 0 5 16.7 2.9
 -17 -1 5 6.9 2.3
 -17 1 5 3.4 1.7
 17 1 -5 4.6 1.8
 16 -1 -5 2.1 1.2
 -16 -1 5 0.7 1.1
 -16 1 5 1.1 1.2
 16 1 -5 1 1
 15 -1 -5 -0.3 0.8
 -15 -1 5 0 0.9
 -15 1 5 0.8 1.1
 15 1 -5 -0.1 0.8
 -14 -1 5 14.2 2.7
 14 -1 -5 10.5 2
 14 -1 -5 16.1 3.6
 14 -1 -5 12.2 2.2
 14 1 -5 14.2 2.7
 -14 1 5 15.5 2.7
 -14 1 5 8 2.2
 13 -1 -5 6.3 1.5
 13 -1 -5 8.2 1.7
 -13 -1 5 9.1 2.1
 13 1 -5 9.4 2
 -13 1 5 5.5 1.7
 13 1 -5 9.7 1.6
 13 1 -5 10.9 2.2
 -13 1 5 6.3 1.8
 -12 -1 5 96.59 7.3
 12 -1 -5 108.29 5.6
 -12 -1 5 105.29 6
 12 -1 -5 108.89 5.7
 -12 1 5 113.29 6.3
 12 1 -5 104.29 5.2
 -12 1 5 109.29 6
 -12 1 5 104.29 6.2
 12 1 -5 98.69 5.8
 12 1 -5 112.59 6.3
 11 -1 -5 29.8 3.1
 11 -1 -5 28.1 2.3
 11 -1 -5 26.4 1.6
 -11 -1 5 29.3 3.4
 -11 -1 5 28.3 3.1
 11 -1 -5 29.9 2.5
 11 1 -5 32.3 4
 -11 1 5 27.4 3.1
 -11 1 5 23.9 3
 -11 1 5 28.1 3.1
 11 1 -5 28 2.2
 11 1 -5 29.7 3.3
 11 1 -5 25.4 2.9
 10 -1 -5 521.55 19.4
 -10 -1 5 539.55 19.4
 -10 -1 5 548.95 20.4
 10 -1 -5 510.25 19.2
 -10 -1 5 513.25 19.8
 10 -1 -5 553.74 19.7
 -10 1 5 529.25 19.8
 -10 1 5 549.35 20.1
 -10 1 5 535.55 20
 10 1 -5 552.94 20.1
 10 1 -5 521.25 19.9
 10 1 -5 533.65 19.1
 9 -1 -5 27.3 2.1
 -9 -1 5 27.1 2.4
 9 -1 -5 27.3 1.6
 -9 -1 5 27.1 3
 -9 -1 5 24.9 2.1
 9 -1 -5 25.7 2.2
 -9 1 5 23.7 2.6
 -9 1 5 24.7 2.2
 -9 1 5 26.9 1.7
 9 1 -5 27.4 2.4
 9 1 -5 24.8 2.7
 -9 1 5 32.1 2.6
 9 1 -5 26.2 2
 9 1 -5 29.2 3
 8 -1 -5 28.5 1.6
 8 -1 -5 31.7 2.2
 -8 -1 5 26.4 2.1
 -8 -1 5 30.1 2.4
 8 -1 -5 34.3 2.3
 -8 -1 5 28.2 2.4
 8 -1 -5 29 2
 -8 1 5 27.9 2.3
 8 1 -5 31.5 2.5
 -8 1 5 31.9 1.8
 -8 1 5 25.2 2.1
 -8 1 5 34.3 2.4
 8 1 -5 32.9 2.5
 8 1 -5 32.4 2.4
 -7 -1 5 602.94 33.3
 7 -1 -5 651.73 32.3
 7 -1 -5 662.73 90.69
 -7 -1 5 570.34 102.99
 7 1 -5 611.24 99.09
 -7 1 5 621.54 100.19
 -7 1 5 680.03 33.1
 7 1 -5 638.14 33.6
 6 -1 -5 821.72 97.69
 6 -1 -5 742.63 34.8
 -6 -1 5 616.44 97.69
 -6 -1 5 787.02 37.7
 -6 1 5 772.82 35.3
 6 1 -5 827.22 104.89
 6 1 -5 757.22 36.4
 -6 1 5 595.54 85.59
 5 1 -5 298.87 11.3
 -4 -1 5 1.5 0.5
 4 -1 -5 1.6 0.3
 4 -1 -5 0.9 0.3
 -4 -1 5 1 0.4
 4 -1 -5 1.1 0.4
 4 -1 -5 0.4 0.3
 -4 -1 5 1.3 0.5
 4 1 -5 1.8 0.5
 -4 1 5 0.9 0.4
 -4 1 5 1.1 0.3
 -4 1 5 1.2 0.4
 4 1 -5 1.3 0.5
 4 1 -5 0.9 0.4
 3 -1 -5 165.88 6.3
 3 -1 -5 177.28 6.2
 -3 -1 5 173.68 6.7
 -3 -1 5 165.48 6.5
 -3 -1 5 160.48 6.4
 -3 1 5 164.98 6.4
 3 1 -5 163.68 6.6
 3 1 -5 158.28 6.4
 -2 -1 5 358.06 59.09
 2 -1 -5 368.46 17.8
 -2 -1 5 362.76 18.5
 -2 1 5 408.16 18.3
 2 1 -5 370.36 18.6
 -2 1 5 312.87 49.99
 2 1 -5 239.58 47.8
 -1 -1 5 1360.76 94.19
 -1 -1 5 1098.79 42.5
 1 -1 -5 1121.19 41.8
 1 1 -5 897.91 76.89
 -1 1 5 926.01 78.19
 -1 1 5 1064.69 43.9
 1 1 -5 1135.29 42.7
 0 -1 -5 309.97 15.9
 0 -1 5 310.87 16.1
 0 -1 -5 361.16 54.99
 0 -1 5 409.16 61.99
 0 1 -5 291.97 15.7
 0 1 5 314.57 17.9
 0 1 5 405.46 58.89
 -1 -1 -5 63.49 3
 1 -1 5 61.89 2.9
 1 -1 5 62.69 2.8
 -1 -1 -5 63.69 2.9
 -1 -1 -5 65.19 3
 1 -1 5 64.09 2.9
 1 -1 5 66.89 3.3
 -1 1 -5 64.89 3.1
 1 1 5 60.59 3
 -1 1 -5 64.89 3
 1 1 5 62.99 2.8
 1 1 5 65.79 3
 -1 1 -5 60.49 3
 -1 1 -5 60.89 2.8
 2 -1 5 20.9 1.4
 -2 -1 -5 18.3 1.4
 -2 -1 -5 18.9 1.4
 2 -1 5 18.2 1.6
 2 -1 5 18.5 1.4
 -2 -1 -5 19.4 1.5
 2 -1 5 21 1.3
 2 1 5 21.1 1.5
 2 1 5 20.5 1.5
 -2 1 -5 19.7 1.5
 -2 1 -5 18.8 1.3
 -2 1 -5 18.5 1.4
 2 1 5 21.5 1.5
 -2 1 -5 18.3 1.4
 -3 -1 -5 211.08 8.4
 3 -1 5 214.58 8.5
 -3 -1 -5 221.18 8.3
 3 -1 5 219.78 8.3
 3 -1 5 211.28 7.8
 -3 -1 -5 214.78 8.3
 -3 1 -5 215.78 8.3
 3 1 5 211.98 8.3
 -3 1 -5 207.98 7.8
 3 1 5 214.68 8.4
 -3 1 -5 224.78 8.3
 -3 1 -5 217.68 8.4
 -4 -1 -5 537.95 79.89
 4 -1 5 470.15 27.9
 4 -1 5 519.75 25.9
 -4 -1 -5 313.87 72.59
 -4 1 -5 514.65 86.49
 4 1 5 489.95 26.4
 -4 1 -5 325.07 59.19
 -5 -1 -5 46.4 3.1
 -5 -1 -5 50.89 3
 5 -1 5 48.5 3
 -5 -1 -5 40.6 2.8
 5 -1 5 46 2.3
 -5 1 -5 52.59 3
 5 1 5 46 2.9
 -5 1 -5 40.5 2.8
 -5 1 -5 47.4 2.8
 5 1 5 55.39 3.1
 5 1 5 43 2.8
 6 -1 5 0 0.2
 -6 -1 -5 -0.3 0.2
 -6 -1 -5 -0.4 0.3
 6 -1 5 -0.4 0.1
 6 -1 5 0.1 0.3
 -6 -1 -5 0.6 0.5
 6 -1 5 0 0.3
 6 1 5 0 0.3
 6 1 5 0.1 0.4
 -6 1 -5 -0.6 0.2
 -6 1 -5 -0.1 0.3
 6 1 5 -0.1 0.3
 -6 1 -5 -0.3 0.3
 7 -1 5 55.59 2.8
 -7 -1 -5 56.79 3.6
 7 -1 5 51.19 3.6
 7 -1 5 56.39 3.4
 -7 -1 -5 58.09 3.9
 -7 -1 -5 55.89 3.6
 7 -1 5 56.39 3.4
 7 1 5 58.89 3.7
 -7 1 -5 61.19 3.8
 -7 1 -5 63.39 3.7
 7 1 5 56.39 3.6
 7 1 5 57.49 3.6
 -7 1 -5 61.59 3.6
 -8 -1 -5 97.89 5.7
 8 -1 5 93.69 5
 -8 -1 -5 96.49 5.2
 8 -1 5 95.19 4.1
 8 -1 5 94.49 5.3
 8 -1 5 97.79 5
 -8 -1 -5 90.99 5.2
 8 1 5 89.79 5.1
 8 1 5 90.09 5.1
 -8 1 -5 92.79 5.1
 -8 1 -5 95.99 5.1
 -8 1 -5 102.79 5.5
 8 1 5 99.99 5.4
 9 -1 5 160.88 7
 9 -1 5 143.79 5.8
 -9 -1 -5 134.79 7.6
 -9 -1 -5 135.49 7.1
 9 -1 5 133.19 6.8
 -9 -1 -5 141.79 7.2
 -9 1 -5 141.19 7
 9 1 5 145.89 7.4
 9 1 5 145.19 7.1
 -9 1 -5 141.59 7.3
 -9 1 -5 153.18 7.2
 9 1 5 141.79 7.2
 10 -1 5 29 3.4
 -10 -1 -5 33.1 4.6
 -10 -1 -5 30.9 3.5
 10 -1 5 31.8 2.8
 -10 -1 -5 30.6 3.4
 10 1 5 32.1 3.5
 10 1 5 31.9 3.5
 10 1 5 28.1 3.2
 -10 1 -5 30.3 3.6
 -10 1 -5 34.7 3
 -10 1 -5 31.7 3.4
 -11 -1 -5 1.3 0.9
 11 -1 5 2.3 1
 11 -1 5 2.5 1.3
 -11 -1 -5 2.5 1.4
 -11 1 -5 1 0.8
 -11 1 -5 0 0.7
 11 1 5 3 1.3
 11 1 5 1.8 0.9
 -12 -1 -5 1.1 1.2
 -12 -1 -5 0.3 0.7
 12 1 5 1.6 1
 12 1 5 1.2 0.9
 -12 1 -5 1.1 0.9
 -12 1 -5 0.9 1.1
 13 -1 5 18.2 2.8
 -13 -1 -5 22.8 4
 -13 -1 -5 21.2 3.3
 13 1 5 23.4 3.5
 -13 1 -5 15.6 3.1
 -13 1 -5 14.6 2.7
 -14 -1 -5 0.1 0.7
 14 -1 5 1.3 0.9
 -14 -1 -5 -0.4 1.2
 14 1 5 0.7 0.9
 -14 1 -5 -1.2 0.6
 -14 1 -5 1.2 1
 -15 -1 -5 4.7 1.9
 -15 -1 -5 8.4 2.8
 -15 1 -5 2.8 1.5
 -15 1 -5 4.6 2.3
 15 1 5 8.5 2.7
 -17 -2 5 3.9 1.9
 17 2 -5 1.5 1.3
 -17 2 5 -0.2 0.9
 -16 -2 5 108.89 7.5
 16 2 -5 114.19 7.4
 -16 2 5 103.59 7.2
 -15 -2 5 -0.4 0.8
 15 2 -5 0.3 0.9
 -15 2 5 0.1 1
 -15 2 5 -0.5 0.8
 -14 -2 5 64.49 5.2
 14 -2 -5 69.19 4.5
 14 2 -5 70.59 5.2
 14 2 -5 78.09 4.7
 -14 2 5 65.19 5.1
 -14 2 5 62.39 4.9
 13 -2 -5 0.7 0.7
 -13 -2 5 -0.5 0.6
 13 -2 -5 -0.1 0.6
 -13 2 5 0.4 0.8
 -13 2 5 -0.4 0.5
 -13 2 5 -0.7 0.6
 13 2 -5 -0.1 0.6
 13 2 -5 0.6 0.7
 12 -2 -5 68.09 4
 -12 -2 5 67.79 5.1
 12 -2 -5 67.99 4.1
 12 -2 -5 68.99 4.1
 -12 -2 5 62.09 5
 12 2 -5 69.19 4.3
 -12 2 5 64.29 4.3
 -12 2 5 73.09 4.8
 -12 2 5 58.39 4.3
 12 2 -5 62.89 4.6
 12 2 -5 72.59 4.9
 11 -2 -5 0.3 0.6
 11 -2 -5 1.1 0.7
 11 -2 -5 1.4 0.7
 -11 -2 5 1 0.8
 -11 -2 5 -0.7 0.6
 11 2 -5 -0.8 0.6
 -11 2 5 -0.3 0.5
 11 2 -5 2.3 0.9
 11 2 -5 0.6 0.7
 -11 2 5 0.9 0.8
 -11 2 5 0.1 0.6
 10 -2 -5 75.49 4
 -10 -2 5 71.89 4.8
 10 -2 -5 73.09 4
 10 -2 -5 78.59 4
 -10 -2 5 78.59 4.5
 -10 -2 5 66.19 4.3
 10 2 -5 75.69 4.6
 -10 2 5 71.29 4.4
 -10 2 5 78.29 4.4
 10 2 -5 75.19 4.7
 10 2 -5 73.59 4.3
 -10 2 5 75.09 4.3
 10 2 -5 69.89 4.7
 9 -2 -5 1 0.5
 9 -2 -5 1.7 0.6
 -9 -2 5 2.2 0.9
 -9 -2 5 0.7 0.6
 -9 -2 5 0.9 0.7
 -9 2 5 2.2 0.8
 9 2 -5 0.2 0.6
 9 2 -5 0.4 0.6
 -9 2 5 1.1 0.7
 -9 2 5 1.6 0.8
 9 2 -5 0.6 0.6
 -9 2 5 1 0.3
 9 2 -5 1 0.8
 8 -2 -5 56.29 2.9
 8 -2 -5 55.19 2.9
 8 -2 -5 52.99 3
 -8 -2 5 50.39 3.3
 -8 -2 5 51.79 3.4
 -8 -2 5 59.09 3.8
 -8 2 5 53.49 3.2
 8 2 -5 57.79 3.4
 8 2 -5 55.39 3.9
 -8 2 5 53.79 3.3
 -8 2 5 56.49 2.4
 8 2 -5 57.09 3.6
 8 2 -5 56.09 3.6
 -8 2 5 65.19 3.2
 7 -2 -5 68.69 3.3
 7 -2 -5 67.09 3.4
 -7 -2 5 72.29 3.8
 7 -2 -5 70.49 3.2
 -7 -2 5 70.79 4.1
 -7 -2 5 64.69 3.8
 7 2 -5 73.99 4.1
 7 2 -5 69.19 4.4
 7 2 -5 68.19 3.8
 -7 2 5 66.69 3.6
 -7 2 5 71.59 2.9
 -7 2 5 73.29 3.8
 -7 2 5 65.59 3.3
 7 2 -5 68.89 4
 -6 -2 5 401.56 15.4
 -6 -2 5 429.26 15.6
 -6 -2 5 424.86 15.3
 6 2 -5 409.26 15.4
 5 -2 -5 48.8 2.1
 -5 -2 5 50.09 2.8
 -5 -2 5 52.59 3
 5 -2 -5 46.6 2.3
 -5 -2 5 49.4 3
 5 -2 -5 45.7 2.3
 5 2 -5 52.59 3
 -5 2 5 50.99 2.6
 -5 2 5 52.69 2.3
 -5 2 5 50.49 2.2
 5 2 -5 46.5 2.9
 -5 2 5 50.39 2.7
 5 2 -5 51.49 3.3
 -4 -2 5 85.19 4
 4 -2 -5 78.49 3
 -4 -2 5 76.09 4
 -4 -2 5 78.29 3.8
 4 -2 -5 83.39 3.3
 4 -2 -5 83.59 3.3
 4 2 -5 75.59 3.9
 -4 2 5 80.49 3.4
 4 2 -5 88.49 4.1
 -4 2 5 83.09 3.7
 4 2 -5 82.29 4
 -4 2 5 81.19 3.6
 -4 2 5 83.39 2.9
 -3 -2 5 17.8 1.3
 3 -2 -5 16.6 1
 -3 -2 5 17.1 1.4
 -3 -2 5 15.4 1.7
 3 -2 -5 16.5 1
 -3 2 5 16.2 1.2
 -3 2 5 16.6 1.2
 3 2 -5 17.1 1.4
 3 2 -5 11.2 1.4
 -3 2 5 18.4 1.2
 2 -2 -5 113.89 4.1
 -2 -2 5 109.39 4.5
 -2 -2 5 118.69 4.9
 2 -2 -5 107.09 4.1
 -2 -2 5 104.29 4.5
 -2 2 5 106.89 3.8
 -2 2 5 110.09 4.5
 2 2 -5 109.29 4.6
 2 2 -5 112.29 4.8
 -2 2 5 108.29 4.4
 -2 2 5 108.69 4.3
 2 2 -5 104.89 4.7
 -1 -2 5 1.7 0.6
 -1 -2 5 1.9 0.5
 -1 -2 5 1.5 0.4
 1 -2 -5 1.5 0.3
 1 -2 -5 1.6 0.4
 1 2 -5 1.3 0.4
 1 2 -5 1.1 0.4
 -1 2 5 0.9 0.3
 1 2 -5 2 0.7
 1 2 -5 1.6 0.5
 -1 2 5 1.4 0.4
 -1 2 5 1.6 0.3
 0 -2 -5 54.79 2.5
 0 -2 -5 46.5 2.2
 0 -2 -5 50.49 2.4
 0 -2 5 51.99 2.6
 0 -2 5 46.5 2.3
 0 -2 5 47 2.3
 0 -2 5 51.49 3.1
 0 2 5 49.1 2.4
 0 2 5 49.6 2.3
 0 2 -5 51.29 2.6
 0 2 -5 50.29 2.5
 0 2 -5 53.29 3
 0 2 5 47.4 2.5
 0 2 -5 47.3 2.5
 1 -2 5 341.67 12.9
 2 -2 5 31.2 2.3
 -2 -2 -5 28.5 1.9
 -2 -2 -5 27.7 2
 2 -2 5 29.7 1.8
 -2 -2 -5 30.8 1.9
 2 -2 5 32.9 1.7
 2 -2 5 29.4 1.8
 -2 2 -5 29.7 1.7
 2 2 5 32.2 2
 2 2 5 30.7 2
 -2 2 -5 31.4 1.9
 -2 2 -5 33.8 2.3
 2 2 5 31.1 2
 -2 2 -5 28.3 1.8
 -3 -2 -5 42.2 2.8
 3 -2 5 45.5 2.4
 3 -2 5 47.7 2.3
 -3 -2 -5 43.1 2.5
 -3 -2 -5 41.6 2.5
 3 -2 5 47.2 2.3
 -3 2 -5 40.8 2.4
 3 2 5 50.89 2.8
 3 2 5 45.9 2.8
 3 2 5 46.5 2.7
 -3 2 -5 47.1 2.5
 -3 2 -5 43.3 2.2
 -3 2 -5 49.99 2.9
 4 -2 5 1.6 0.5
 4 -2 5 2.9 0.6
 -4 -2 -5 1.4 0.7
 -4 -2 -5 0.4 0.4
 4 -2 5 1.8 0.6
 4 -2 5 2.5 0.9
 -4 -2 -5 2.7 0.8
 4 2 5 3.1 0.8
 -4 2 -5 3.4 0.9
 -4 2 -5 1.5 0.6
 -4 2 -5 2.1 0.6
 4 2 5 2.7 0.8
 4 2 5 2.1 0.7
 -4 2 -5 1.5 0.4
 5 -2 5 0.4 0.4
 -5 -2 -5 0.9 0.5
 -5 -2 -5 0.1 0.4
 5 -2 5 0.7 0.4
 5 -2 5 0.3 0.3
 -5 -2 -5 0.3 0.5
 5 -2 5 -0.2 0.4
 5 2 5 1.3 0.6
 -5 2 -5 0.4 0.5
 5 2 5 0.7 0.5
 -5 2 -5 0.8 0.3
 -5 2 -5 0.7 0.5
 5 2 5 0.7 0.5
 6 -2 5 15.5 1.1
 -6 -2 -5 15.1 1.9
 6 -2 5 15.2 1.7
 -6 -2 -5 14.2 1.9
 -6 -2 -5 13 2.1
 6 -2 5 13.6 1.6
 6 -2 5 19.7 2.5
 -6 2 -5 16.3 1.9
 6 2 5 16 2.1
 6 2 5 21.6 2.5
 6 2 5 16.2 2
 -6 2 -5 12.5 1.9
 -6 2 -5 18.1 2
 -7 -2 -5 81.29 4.7
 7 -2 5 87.89 3.7
 7 -2 5 88.69 4.5
 7 -2 5 83.39 5
 -7 -2 -5 90.19 4.9
 7 -2 5 89.09 4.4
 -7 -2 -5 87.99 5.4
 7 2 5 88.09 4.9
 -7 2 -5 95.79 4.8
 7 2 5 89.49 4.9
 -7 2 -5 82.99 4.8
 7 2 5 84.39 4.9
 -7 2 -5 88.79 4.6
 8 -2 5 492.75 18
 -8 -2 -5 495.55 19.7
 8 -2 5 501.45 17
 8 -2 5 497.45 18.2
 -8 -2 -5 506.35 18.8
 8 -2 5 487.25 19
 -8 -2 -5 488.85 18.6
 -8 2 -5 500.35 18.5
 8 2 5 475.25 18.7
 8 2 5 474.45 18.7
 -8 2 -5 502.25 18.5
 -8 2 -5 493.15 18.8
 8 2 5 514.65 18.8
 9 -2 5 33 2.6
 9 -2 5 36.1 2.7
 -9 -2 -5 30.6 3.3
 -9 -2 -5 24.3 3.5
 9 -2 5 31 3.5
 -9 -2 -5 34.2 3
 9 2 5 34 3
 -9 2 -5 31.5 2.7
 -9 2 -5 31.6 2.7
 -9 2 -5 31.6 3.6
 9 2 5 36 3.1
 9 2 5 25.6 3.1
 10 -2 5 110.19 5.6
 -10 -2 -5 107.29 6.1
 -10 -2 -5 98.89 7.1
 10 -2 5 105.49 5.6
 10 -2 5 115.09 6.5
 -10 -2 -5 107.29 7
 -10 2 -5 115.99 6.5
 10 2 5 98.89 6
 -10 2 -5 117.69 6.2
 10 2 5 114.09 6.1
 -10 2 -5 97.39 5.8
 -11 -2 -5 25.1 3.3
 11 -2 5 26.3 3.5
 -11 -2 -5 19.3 3.5
 11 -2 5 26.9 2.9
 -11 2 -5 29.7 3.8
 11 2 5 23.8 3
 -11 2 -5 26.8 3.3
 11 2 5 18.5 2.8
 -12 -2 -5 153.58 8.6
 12 -2 5 161.98 7.9
 -12 -2 -5 134.79 9.2
 -12 2 -5 165.08 8.8
 12 2 5 173.58 10.2
 -12 2 -5 170.28 8.6
 12 2 5 173.68 8.8
 -13 -2 -5 2.8 1.8
 -13 -2 -5 5.1 1.7
 -13 2 -5 2 1.4
 13 2 5 1.9 1.2
 -13 2 -5 0.8 0.9
 -14 -2 -5 10.6 2.5
 -14 -2 -5 16.4 3.6
 -14 2 -5 16.9 2.9
 14 2 5 11.3 2.5
 -14 2 -5 16.3 3.2
 -15 -2 -5 5.5 2.2
 -15 -2 -5 1.7 1.3
 15 2 5 2.7 1.5
 -15 2 -5 1.3 1.3
 -15 2 -5 2.7 1.7
 -16 -3 5 -0.7 0.9
 -16 3 5 1.8 1.3
 16 3 -5 -0.1 1.1
 -15 -3 5 6.6 2.2
 15 3 -5 8.7 2.1
 15 3 -5 5.9 2
 -15 3 5 5.8 1.9
 -14 -3 5 16.5 3.1
 -14 3 5 14 2.7
 14 3 -5 11.9 2.5
 14 3 -5 14.6 2.4
 -13 -3 5 2.3 1.3
 13 3 -5 -1 0.6
 -13 3 5 -0.2 0.7
 -13 3 5 0.5 0.8
 13 3 -5 -0.8 0.5
 -13 3 5 0.2 0.8
 -12 -3 5 118.59 7
 -12 3 5 122.89 7.3
 -12 3 5 116.29 6.2
 -12 3 5 115.59 6.5
 12 3 -5 103.19 8.4
 12 3 -5 127.19 7.1
 11 -3 -5 30.5 2.2
 -11 -3 5 26.2 3.1
 -11 -3 5 30.7 4.3
 11 -3 -5 29.4 3.1
 11 3 -5 24.8 3.1
 -11 3 5 24.3 2.8
 -11 3 5 33 3.4
 11 3 -5 27.4 3.2
 11 3 -5 25.2 3.4
 -11 3 5 30.3 3.1
 11 3 -5 28.3 3.6
 10 -3 -5 55.39 3.3
 10 -3 -5 56.09 3
 -10 -3 5 57.59 4.5
 10 -3 -5 57.29 3.1
 -10 -3 5 55.39 4
 -10 -3 5 58.79 4.2
 10 3 -5 56.89 4
 10 3 -5 54.79 4
 -10 3 5 62.49 3.6
 -10 3 5 62.19 3.7
 -10 3 5 54.69 3.7
 10 3 -5 52.49 4.3
 -9 -3 5 92.89 5.2
 9 -3 -5 89.69 3.9
 9 -3 -5 89.09 3.8
 -9 -3 5 88.89 4.8
 -9 -3 5 90.09 5.2
 9 -3 -5 85.99 4.3
 -9 3 5 80.09 4.4
 9 3 -5 94.29 5.7
 -9 3 5 81.79 4.3
 9 3 -5 86.69 5.1
 9 3 -5 92.59 5.1
 -9 3 5 82.29 4.6
 9 3 -5 86.39 5
 -8 -3 5 156.88 7.8
 8 -3 -5 171.18 6.4
 -8 -3 5 169.28 7.5
 -8 -3 5 181.28 8
 8 -3 -5 168.28 6.3
 8 -3 -5 165.18 6.8
 8 3 -5 169.98 8.6
 -8 3 5 170.38 6.8
 8 3 -5 172.68 7.8
 -8 3 5 181.08 7.4
 8 3 -5 168.38 7.8
 -8 3 5 165.28 6
 8 3 -5 183.68 8
 -8 3 5 166.18 7.2
 7 -3 -5 73.99 3
 7 -3 -5 75.69 3.5
 7 -3 -5 76.19 3
 -7 -3 5 73.99 4
 -7 -3 5 71.19 4.2
 -7 -3 5 81.89 4.6
 -7 3 5 72.29 3.4
 7 3 -5 70.19 4.2
 -7 3 5 72.19 3.7
 -7 3 5 74.99 3
 7 3 -5 87.29 4.5
 7 3 -5 68.29 4.2
 -6 -3 5 108.39 5.1
 6 -3 -5 103.09 4.3
 -6 -3 5 97.89 4.7
 -6 -3 5 96.39 5.2
 6 3 -5 94.99 5
 6 3 -5 96.89 5.1
 -6 3 5 95.59 4
 -6 3 5 105.39 4.6
 -6 3 5 103.09 4
 6 3 -5 105.19 5.1
 5 -3 -5 40 2.1
 -5 -3 5 46.5 3.1
 -5 -3 5 45.6 2.8
 -5 -3 5 42.4 2.6
 -5 3 5 48.9 2.5
 -5 3 5 45.4 2.2
 -5 3 5 45.2 2
 5 3 -5 44.3 2.9
 5 3 -5 43.8 2.8
 5 3 -5 44 3
 -5 3 5 49.99 2.4
 -4 -3 5 0 0.3
 -4 -3 5 0.3 0.3
 -4 -3 5 0.6 0.5
 -4 3 5 0.3 0.3
 -4 3 5 0.4 0.3
 -4 3 5 0.6 0.2
 4 3 -5 0 0.3
 -4 3 5 0.9 0.4
 4 3 -5 0.2 0.4
 -3 -3 5 0.4 0.3
 -3 -3 5 0.2 0.3
 -3 -3 5 0.1 0.4
 3 3 -5 0.1 0.3
 -3 3 5 0.6 0.3
 -3 3 5 0.8 0.3
 3 3 -5 0.2 0.5
 3 3 -5 0.4 0.4
 -3 3 5 0.6 0.3
 -2 -3 5 127.89 4.9
 -2 -3 5 122.39 5
 -2 3 5 122.49 4.8
 2 3 -5 127.19 5.4
 -2 3 5 127.19 4.9
 2 3 -5 125.49 5.3
 2 3 -5 136.49 5.7
 -1 -3 5 193.98 7.1
 -1 -3 5 200.38 8.1
 1 3 -5 209.98 8.8
 -1 3 5 206.68 7.5
 -1 3 5 197.18 7.4
 1 3 -5 192.18 8
 1 3 -5 196.38 7.7
 -1 3 5 199.68 7.3
 1 3 -5 205.38 7.6
 0 -3 5 22.7 1.2
 0 -3 5 24.5 1.2
 0 -3 5 24 1.8
 0 -3 -5 21.6 1.2
 0 -3 -5 23.8 1.1
 0 3 -5 22.6 2.5
 0 3 -5 22.1 1.5
 0 3 5 22.6 1.5
 0 3 -5 22.5 1.5
 0 3 -5 23.2 1.8
 0 3 5 25.2 1.7
 0 3 5 23 1.5
 1 -3 5 5.7 0.6
 1 -3 5 4.4 1.2
 -1 -3 -5 4.4 0.7
 1 -3 5 6.7 1.1
 1 -3 5 4.1 0.5
 -1 -3 -5 3.9 0.6
 -1 3 -5 4.4 0.8
 -1 3 -5 4.3 1.1
 1 3 5 5 0.8
 -1 3 -5 5.4 0.9
 -1 3 -5 3.4 0.7
 1 3 5 5.4 1
 1 3 5 2.8 0.7
 2 -3 5 569.14 21
 3 -3 5 246.68 10.1
 -3 -3 -5 222.48 8.9
 -3 -3 -5 238.48 9
 3 -3 5 241.68 8.4
 3 -3 5 234.28 8.8
 3 3 5 225.98 9.1
 -3 3 -5 238.18 8.9
 -3 3 -5 229.48 8.8
 -3 3 -5 237.58 8.7
 3 3 5 237.88 10
 -3 3 -5 235.48 9.7
 3 3 5 228.48 9.1
 4 -3 5 537.75 20.6
 -4 3 -5 569.64 20.3
 5 -3 5 2.8 1
 5 -3 5 3.6 0.6
 5 -3 5 3.1 0.7
 -5 -3 -5 2.7 0.8
 5 -3 5 3.7 0.7
 -5 -3 -5 2.8 1.1
 -5 -3 -5 3.7 0.9
 5 3 5 3.1 1
 -5 3 -5 3.1 0.6
 5 3 5 4 1
 -5 3 -5 5.4 1.3
 5 3 5 3.4 0.9
 -5 3 -5 2.3 0.7
 -5 3 -5 1.9 0.7
 6 -3 5 439.26 17.2
 6 -3 5 436.66 15.7
 6 -3 5 436.26 15.3
 -6 -3 -5 439.66 16.5
 -6 -3 -5 456.05 17.8
 -6 -3 -5 440.76 16.5
 6 3 5 441.06 16.9
 -6 3 -5 451.35 16.3
 -6 3 -5 438.46 16.2
 6 3 5 449.46 16.7
 -6 3 -5 439.06 15.2
 -6 3 -5 437.76 16.8
 6 3 5 451.05 16.7
 -7 -3 -5 161.48 7.7
 -7 -3 -5 181.08 8
 -7 -3 -5 166.68 8.8
 7 -3 5 170.38 7.1
 7 -3 5 172.88 8.4
 7 -3 5 167.48 6.9
 7 -3 5 167.08 6.5
 7 3 5 178.28 8
 -7 3 -5 178.18 7.7
 7 3 5 181.78 8.3
 -7 3 -5 183.18 8.1
 7 3 5 174.08 8
 -7 3 -5 174.78 7.6
 8 -3 5 95.99 4.6
 8 -3 5 97.99 5.8
 -8 -3 -5 87.69 6.1
 -8 -3 -5 85.99 5.1
 -8 -3 -5 100.69 5.4
 -8 3 -5 102.69 5.5
 8 3 5 95.09 5.5
 8 3 5 83.09 5.2
 8 3 5 100.79 6.4
 -8 3 -5 87.09 4.9
 -8 3 -5 90.79 5
 -9 -3 -5 9.8 1.9
 9 -3 5 9.5 1.5
 -9 -3 -5 9.8 1.8
 9 -3 5 9.5 2.1
 9 -3 5 10.7 1.6
 -9 3 -5 6.9 1.5
 9 3 5 11.5 2.2
 -9 3 -5 11.6 1.9
 9 3 5 12.9 2.3
 9 3 5 7.2 1.7
 -9 3 -5 12.6 2.3
 10 -3 5 10.2 2.5
 -10 -3 -5 8.9 2.6
 10 -3 5 7.5 1.4
 10 3 5 7.9 1.9
 -10 3 -5 8 1.7
 -10 3 -5 7.4 1.6
 -10 3 -5 5 1.5
 10 3 5 6.6 1.7
 -11 -3 -5 10.1 2.1
 -11 -3 -5 7.6 2.5
 -11 3 -5 6.6 2.5
 -11 3 -5 8.4 1.9
 -11 3 -5 7.2 1.9
 11 3 5 9.7 2.2
 11 3 5 4.7 1.5
 -12 -3 -5 1.6 1.1
 -12 3 -5 0.1 0.9
 12 3 5 2.7 1.3
 12 3 5 2.1 1.2
 -12 3 -5 0.7 1.1
 -13 -3 -5 4.1 1.6
 13 3 5 3.4 1.6
 13 3 5 7.7 2.1
 -13 3 -5 3.4 1.6
 -13 3 -5 4.2 1.6
 14 3 5 1.9 1.3
 -14 3 -5 2.2 1.3
 -15 -4 5 73.79 5.9
 -15 4 5 81.19 5.8
 15 4 -5 83.69 6.2
 15 4 -5 71.49 5.4
 -14 -4 5 0.4 1
 -14 4 5 1.1 1
 14 4 -5 1.2 1
 14 4 -5 1.3 1.2
 -13 -4 5 2.1 1.2
 -13 4 5 2.8 1.3
 13 4 -5 0.6 1.1
 13 4 -5 0.6 0.8
 -12 -4 5 39.2 4.3
 12 4 -5 39.2 4.2
 -12 4 5 41.2 3.4
 12 4 -5 34.1 4.1
 -11 -4 5 1.7 0.9
 -11 -4 5 2 1.1
 -11 4 5 2.7 1.1
 11 4 -5 0.4 0.8
 -11 4 5 1.3 0.9
 11 4 -5 2.7 1.4
 -11 4 5 2.1 0.9
 -10 -4 5 31.1 3.5
 -10 -4 5 27.7 3.1
 -10 4 5 27.1 2.2
 10 4 -5 24.7 3.2
 10 4 -5 27.3 4.3
 -10 4 5 26.3 2.9
 10 4 -5 26.2 3.4
 -10 4 5 26.4 2.7
 -9 -4 5 25 2.9
 9 -4 -5 23.1 2
 -9 -4 5 21.8 2.5
 -9 -4 5 21.7 3
 9 4 -5 22.7 3.4
 9 4 -5 20.2 3.3
 9 4 -5 32.4 4.1
 -9 4 5 22 2.3
 -9 4 5 24.5 2.5
 -9 4 5 23.5 2
 -8 -4 5 2.6 1
 8 -4 -5 5 1.1
 -8 -4 5 7.3 1.6
 -8 -4 5 2.9 0.9
 8 4 -5 2.4 1
 8 4 -5 4.5 1.3
 8 4 -5 3.9 1.2
 -8 4 5 5.1 1
 -8 4 5 4.6 1
 -8 4 5 3.9 0.9
 -8 4 5 4.5 1
 -8 4 5 3.1 0.5
 -7 -4 5 261.27 10.8
 -7 -4 5 273.67 10.5
 7 -4 -5 265.27 10.2
 7 4 -5 252.67 11.2
 7 4 -5 266.07 11
 -7 4 5 270.57 10.1
 -7 4 5 272.87 10.2
 7 4 -5 257.27 11
 -7 4 5 267.67 9.5
 -7 4 5 267.57 9.8
 -6 -4 5 3.4 0.8
 -6 -4 5 7.1 1.6
 -6 -4 5 4.9 1.1
 -6 4 5 5.2 0.8
 6 4 -5 3.9 1.1
 6 4 -5 4.1 1.1
 -6 4 5 4.3 0.8
 -6 4 5 5.3 0.8
 -6 4 5 4.4 0.8
 6 4 -5 3.4 1
 -5 -4 5 134.39 5.6
 -5 -4 5 123.39 6.3
 -5 -4 5 120.39 5.2
 5 4 -5 120.09 5.7
 -5 4 5 124.49 5
 5 4 -5 116.69 6.1
 -5 4 5 122.09 4.9
 5 4 -5 120.69 5.8
 -5 4 5 120.69 4.9
 -4 -4 5 49.2 2.5
 -4 -4 5 52.19 3.5
 -4 -4 5 52.69 2.7
 -4 4 5 48.3 2.5
 -4 4 5 49.9 2.4
 -4 4 5 49.3 2.3
 4 4 -5 51.49 3
 4 4 -5 51.59 3.7
 4 4 -5 46.5 3.3
 -3 -4 5 125.09 6.3
 -3 -4 5 132.39 5
 -3 -4 5 130.29 5.1
 -3 4 5 126.49 4.9
 -3 4 5 134.49 5.4
 3 4 -5 123.19 6.1
 3 4 -5 130.99 5.8
 -3 4 5 129.59 5
 3 4 -5 134.29 7.1
 -2 -4 5 9 0.7
 -2 -4 5 10.3 1.7
 -2 -4 5 8.4 0.7
 -2 4 5 7.4 0.8
 2 4 -5 10 2.1
 2 4 -5 9.1 1.2
 2 4 -5 10.6 1.7
 2 4 -5 9.6 1.3
 -2 4 5 8.4 0.9
 -2 4 5 10.3 1.4
 1 -4 -5 1884.71 97.29
 -1 -4 5 1780.42 64.59
 1 -4 -5 1656.03 108.69
 -1 -4 5 1651.83 123.39
 1 4 -5 1827.82 120.09
 1 4 -5 1701.83 73.59
 -1 4 5 1661.63 61.19
 -1 4 5 1619.24 63.09
 0 -4 5 48 3.2
 0 4 5 49.1 2.5
 0 4 5 53.89 2.7
 0 4 -5 49.9 2.7
 0 4 5 55.19 3.2
 0 4 -5 55.89 2.8
 0 4 -5 48.3 3.7
 0 4 -5 54.89 3.2
 1 -4 5 396.86 15.2
 -1 4 -5 410.56 14.6
 1 4 5 419.36 15.4
 -1 4 -5 429.76 15.1
 -1 4 -5 412.06 16.1
 2 -4 5 128.99 5.7
 -2 -4 -5 127.49 4.9
 2 -4 5 123.19 6.6
 -2 -4 -5 122.69 4.9
 2 4 5 119.79 5.4
 -2 4 -5 130.19 5.3
 2 4 5 127.49 6
 -2 4 -5 126.99 6
 -2 4 -5 133.09 6.5
 -2 4 -5 129.79 5.2
 -3 -4 -5 9.4 1.1
 3 -4 5 7.5 1.7
 3 -4 5 6.4 1.1
 -3 -4 -5 6.5 1
 3 4 5 7.7 1.2
 -3 4 -5 7.5 1.1
 3 4 5 7.6 1.2
 3 4 5 9 1.7
 -3 4 -5 6.9 1
 -3 4 -5 6.8 1.5
 -3 4 -5 6.7 1
 -4 -4 -5 8.5 1.2
 4 -4 5 8.6 1.9
 -4 -4 -5 10 1.4
 4 -4 5 10 1.3
 -4 4 -5 8.9 1.2
 -4 4 -5 9.8 1.5
 4 4 5 8.9 1.4
 4 4 5 7.9 1.6
 -4 4 -5 6.8 1.5
 4 4 5 7.3 1.3
 -4 4 -5 10 1.2
 5 -4 5 6 1
 5 -4 5 4.9 1.5
 -5 -4 -5 5 1.1
 -5 -4 -5 4.8 1
 5 4 5 5.5 1.2
 -5 4 -5 6.1 1.1
 5 4 5 4.1 1
 5 4 5 4.6 1.3
 -5 4 -5 5.2 0.9
 -5 4 -5 5.3 1
 -5 4 -5 3 1
 6 -4 5 4.7 1.5
 -6 -4 -5 3.1 0.9
 -6 -4 -5 7.8 1.4
 6 -4 5 8 1.1
 -6 4 -5 6 1.2
 6 4 5 4.6 1.3
 -6 4 -5 5.7 1.1
 -6 4 -5 5.6 1.4
 6 4 5 4.1 1.1
 6 4 5 5.6 1.3
 -6 4 -5 5.2 0.8
 -7 -4 -5 121.09 6.2
 -7 -4 -5 129.29 6.3
 7 -4 5 115.89 7.6
 7 4 5 130.69 6.9
 7 4 5 137.09 6.6
 7 4 5 125.39 6.5
 -7 4 -5 128.39 6
 -7 4 -5 123.09 6
 -7 4 -5 126.69 6.7
 -7 4 -5 129.09 5
 -8 -4 -5 1.3 0.8
 8 -4 5 3 1.3
 -8 -4 -5 1.1 0.9
 8 4 5 0.8 0.9
 -8 4 -5 0.3 0.6
 8 4 5 1.8 1
 8 4 5 1.3 0.9
 -8 4 -5 2 1.2
 8 4 5 1.3 1.1
 -8 4 -5 2.8 1
 9 -4 5 3.5 1.4
 -9 -4 -5 6.8 1.6
 -9 -4 -5 3.2 1.2
 9 4 5 4.1 1.5
 9 4 5 1.6 1
 -9 4 -5 1.5 0.8
 -9 4 -5 1.8 0.8
 -10 4 -5 1.9 1
 -10 4 -5 1.9 1.2
 -10 4 -5 2.2 1
 10 4 5 3.5 1.4
 10 4 5 3 1.3
 -11 -4 -5 93.39 6.1
 -11 4 -5 91.49 6
 -11 4 -5 94.59 5.7
 11 4 5 91.99 6.3
 11 4 5 107.49 6.5
 -12 -4 -5 28.6 3.8
 12 4 5 33 4.1
 -12 4 -5 34.9 4
 12 4 5 35.5 4.4
 -12 4 -5 32.3 4.2
 -13 -4 -5 9.7 2.3
 -13 4 -5 14.7 2.9
 -13 4 -5 8.8 2.2
 13 4 5 12 2.5
 13 4 5 8.1 2.3
 -14 -5 5 9.1 2.9
 14 5 -5 7.3 2.1
 14 5 -5 11 2.6
 -13 -5 5 0.6 1
 13 5 -5 1.3 1.1
 13 5 -5 1.5 1.2
 -12 -5 5 15.5 2.6
 12 5 -5 14.5 2.7
 -12 5 5 15.2 2.3
 12 5 -5 9.3 2.2
 11 5 -5 16.6 2.8
 11 5 -5 17.9 3
 -11 5 5 23.9 2.8
 -10 -5 5 10.4 1.8
 -10 -5 5 9.1 1.9
 10 5 -5 8.3 1.9
 -10 5 5 13 1.9
 10 5 -5 7.9 2
 -9 -5 5 9.4 1.8
 -9 -5 5 11.8 1.8
 9 5 -5 13.1 2.3
 -9 5 5 15.5 2
 -9 5 5 11.2 1.7
 9 5 -5 6.5 1.9
 -8 -5 5 3.2 1
 -8 -5 5 2.5 0.8
 -8 5 5 2.7 0.8
 8 5 -5 1.4 0.9
 8 5 -5 0.7 1.2
 -8 5 5 1.5 0.6
 8 5 -5 1.3 1
 -7 -5 5 30 3.6
 -7 -5 5 28.3 2.1
 -7 -5 5 27.2 2.3
 -7 5 5 28.4 2
 -7 5 5 31 2.1
 7 5 -5 31.4 2.8
 -7 5 5 28.4 2
 -7 5 5 31.9 1.9
 7 5 -5 37.3 3
 7 5 -5 27.4 3.5
 -7 5 5 29.6 2
 -6 -5 5 79.09 5.1
 -6 -5 5 77.89 4
 6 5 -5 78.59 4.5
 -6 5 5 76.29 3.6
 6 5 -5 80.09 4.5
 -6 5 5 73.49 3.9
 -6 5 5 70.29 3.4
 6 5 -5 72.19 5.4
 -6 5 5 81.99 3.6
 -5 -5 5 6.7 1.8
 -5 -5 5 8 1.1
 -5 -5 5 9.7 1.1
 -5 5 5 8.2 1.4
 -5 5 5 11.2 1.1
 5 5 -5 12.7 2.2
 -5 5 5 9.8 1.3
 -5 5 5 9.6 1
 5 5 -5 9 1.6
 5 5 -5 10.3 1.6
 -4 -5 5 11.8 2.1
 -4 -5 5 12 1
 -4 -5 5 13.9 1
 -4 5 5 14.4 1.1
 -4 5 5 13.8 1
 -4 5 5 15.5 1.7
 4 5 -5 13 1.8
 4 5 -5 18 2.5
 4 5 -5 17.2 2
 -3 -5 5 14 2.3
 3 5 -5 10.1 1.5
 -3 5 5 9.8 1
 -3 5 5 13.1 1.7
 -3 5 5 9.5 0.8
 3 5 -5 12 1.6
 3 5 -5 13.1 2.1
 -2 -5 5 16.2 2.3
 2 5 -5 16.8 2.2
 -2 5 5 19.7 2.2
 -2 5 5 19.2 1.2
 -2 5 5 18.4 1.3
 2 5 -5 21.4 3
 2 5 -5 16.8 1.9
 -1 -5 5 124.29 6.4
 -1 5 5 124.19 5
 -1 5 5 131.19 5.1
 1 5 -5 124.89 7
 1 5 -5 132.59 5.5
 1 5 -5 138.89 6.4
 1 5 -5 121.39 5.5
 0 -5 5 58.99 3.8
 0 5 5 60.89 4.3
 0 5 -5 61.59 3.2
 0 5 5 56.49 2.9
 0 5 -5 62.29 3.8
 0 5 -5 60.19 4.4
 0 5 -5 62.09 3.1
 0 5 5 60.79 3
 1 -5 5 4.4 1.2
 -1 5 -5 5.2 1.2
 1 5 5 5.9 1
 1 5 5 6.2 1
 -1 5 -5 6.4 1
 1 5 5 7.1 1.5
 -1 5 -5 4.8 1.5
 -1 5 -5 5.8 0.9
 2 -5 5 2.4 0.9
 2 5 5 4.1 0.9
 -2 5 -5 3.3 0.7
 2 5 5 2.8 0.8
 -2 5 -5 3.4 1.2
 -2 5 -5 2.7 0.7
 2 5 5 4.4 1.3
 -2 5 -5 4.3 1
 3 -5 5 115.59 5.6
 -3 -5 -5 119.59 4.5
 -3 -5 -5 121.39 4.5
 -3 5 -5 113.79 6.4
 3 5 5 123.39 5.6
 -3 5 -5 110.79 5.1
 -3 5 -5 120.69 5.2
 3 5 5 128.19 6.4
 -3 5 -5 125.19 5.5
 3 5 5 117.99 5.5
 -4 -5 -5 7.6 1.1
 -4 -5 -5 10.6 1.2
 4 -5 5 10.7 1.6
 4 -5 5 9.4 2.1
 -4 5 -5 10.3 1.4
 4 5 5 8.4 1.8
 4 5 5 10.6 1.6
 -4 5 -5 8.9 1.3
 4 5 5 7.9 1.9
 4 5 5 7.1 1.3
 -4 5 -5 11.4 1.4
 -4 5 -5 11.6 2.1
 5 -5 5 21.7 3.3
 -5 -5 -5 22.4 1.8
 5 -5 5 16.7 1.9
 -5 -5 -5 19.7 1.7
 5 5 5 17.5 2.3
 5 5 5 19.6 3
 5 5 5 20.6 2.4
 -5 5 -5 18.5 2
 5 5 5 25.9 3.2
 -5 5 -5 19.5 1.7
 -5 5 -5 23.6 3.1
 -6 -5 -5 1.2 0.7
 6 -5 5 0.9 1
 -6 -5 -5 0.6 0.6
 -6 5 -5 1.5 0.7
 -6 5 -5 0.7 0.9
 6 5 5 1.4 1
 6 5 5 0.7 0.9
 -6 5 -5 1.6 0.7
 6 5 5 0.8 0.8
 6 5 5 0.9 0.7
 -6 5 -5 2.1 0.6
 7 -5 5 24.5 3.6
 -7 -5 -5 24.5 2.6
 7 5 5 25.1 2.9
 -7 5 -5 28.1 2.3
 -7 5 -5 26 3.3
 7 5 5 25 3.4
 7 5 5 30.8 3.9
 7 5 5 30.4 3.2
 -8 -5 -5 1.8 1
 8 -5 5 1 1
 8 5 5 3.1 1.4
 -8 5 -5 0.9 0.8
 8 5 5 3.7 1.4
 -8 5 -5 3.2 1.4
 8 5 5 3.5 1.3
 -9 -5 -5 14.5 2.3
 -9 5 -5 14.6 2.6
 9 5 5 19.4 3.3
 9 5 5 14.2 2.4
 -9 5 -5 16.6 2.3
 -10 -5 -5 4.8 1.5
 10 5 5 10.9 2.4
 10 5 5 6.6 1.8
 -10 5 -5 3.6 1.4
 -10 5 -5 5 1.7
 11 5 5 0.6 1
 -11 5 -5 -0.3 0.8
 11 5 5 0.1 0.9
 -11 5 -5 0.8 0.8
 -12 5 -5 6.1 1.9
 12 5 5 4.3 2.7
 12 5 5 3.4 1.7
 -12 5 -5 5.2 1.5
 13 6 -5 6.7 2.1
 13 6 -5 5.6 2.3
 12 6 -5 30.4 4.1
 12 6 -5 23.1 3.5
 11 6 -5 0.4 0.9
 11 6 -5 -0.2 1
 10 6 -5 7.2 2
 10 6 -5 3.6 1.6
 9 6 -5 22.7 3.1
 9 6 -5 20 3.2
 8 6 -5 23.2 4.8
 8 6 -5 16.1 2.8
 8 6 -5 18.4 2.7
 7 6 -5 9.7 1.9
 7 6 -5 8.4 2.9
 7 6 -5 11.3 2.2
 6 6 -5 86.09 5.2
 6 6 -5 98.79 6.1
 -6 6 5 94.09 4.8
 6 6 -5 98.79 5.4
 -6 6 5 93.19 4.9
 5 6 -5 12.6 1.9
 -5 6 5 9.9 1.7
 -5 6 5 10.1 1.7
 5 6 -5 10 1.8
 5 6 -5 12.8 2.4
 -4 -6 5 2.1 1.1
 -4 6 5 1.3 0.7
 -4 6 5 1.2 0.7
 4 6 -5 0.4 0.6
 4 6 -5 0.5 0.9
 4 6 -5 -0.2 0.4
 -3 -6 5 61.39 4.5
 -3 6 5 60.29 4
 3 6 -5 63.69 3.7
 -3 6 5 61.99 3.8
 3 6 -5 66.59 3.7
 3 6 -5 74.89 5.5
 3 6 -5 45.6 6.3
 -3 6 5 61.89 2.8
 -2 -6 5 99.09 6.8
 -2 6 5 110.59 4.5
 -2 6 5 108.59 6
 2 6 -5 110.19 5.3
 2 6 -5 111.09 6.1
 -2 6 5 112.19 5.8
 2 6 -5 120.89 5.3
 -1 -6 5 10.5 2.1
 1 6 -5 19.9 2
 -1 6 5 15.1 2.4
 -1 6 5 14.5 2.2
 1 6 -5 14.6 1.7
 1 6 -5 15.5 2.4
 -1 6 5 15.5 1.3
 1 6 -5 15.4 2.8
 0 -6 5 155.68 7.6
 0 6 5 152.28 6.2
 0 6 5 156.48 7.6
 0 6 -5 149.99 7.3
 0 6 -5 156.48 6.4
 0 6 -5 142.79 6.4
 0 6 5 153.78 6.7
 0 6 5 143.29 7.7
 0 6 -5 168.58 8.5
 1 -6 5 19 2.5
 -1 6 -5 16.9 2.8
 1 6 5 16.5 2.5
 1 6 5 19.2 1.6
 1 6 5 23.3 3.6
 -1 6 -5 21.2 2.6
 -1 6 -5 18.1 1.6
 1 6 5 18.5 1.6
 2 -6 5 9.1 1.8
 2 6 5 9 1.4
 -2 6 -5 7.4 1.1
 2 6 5 10.2 1.5
 2 6 5 10.6 2.1
 2 6 5 7.4 1.9
 -2 6 -5 9.6 1.7
 -2 6 -5 7 1.8
 3 -6 5 5.1 1.3
 3 6 5 2.2 0.8
 3 6 5 5.4 1.2
 3 6 5 3.9 1.4
 -3 6 -5 4.7 1.2
 3 6 5 4.3 1.6
 4 6 5 6 1.3
 4 6 5 3.9 1.1
 4 6 5 5.4 1.7
 -4 6 -5 5.8 1.2
 -4 6 -5 7.1 1.9
 -4 6 -5 4.7 1
 -5 6 -5 5.4 1.6
 5 6 5 4 1.5
 5 6 5 2.6 1.3
 5 6 5 2.7 1
 -5 6 -5 2.9 0.9
 -5 6 -5 3.3 0.9
 6 -6 5 1.7 1.3
 -6 6 -5 0.9 0.9
 6 6 5 0.5 0.8
 6 6 5 0.1 0.8
 6 6 5 1.5 0.9
 7 6 5 2 1.1
 7 6 5 1.9 1.2
 -7 6 -5 3 1.4
 7 6 5 1.8 1
 -8 6 -5 131.09 7.2
 8 6 5 120.09 6.8
 8 6 5 112.59 7.5
 -9 6 -5 13.7 2.6
 9 6 5 13.7 2.9
 9 6 5 13 2.4
 10 6 5 3.3 1.7
 -10 6 -5 2.6 1.3
 10 6 5 3.5 1.5
 -11 6 -5 11.1 2.6
 11 6 5 7.2 2.3
 11 6 5 4.9 2.6
 11 7 -5 1.3 1.5
 11 7 -5 0.4 1
 10 7 -5 0.2 1.2
 10 7 -5 0.3 0.9
 9 7 -5 3 1.3
 9 7 -5 4 1.8
 8 7 -5 22.8 3.1
 8 7 -5 30.9 4.1
 7 7 -5 11.1 2.5
 7 7 -5 14.6 2.3
 6 7 -5 21.7 2.9
 6 7 -5 25.2 3.6
 5 7 -5 1.4 1.2
 -5 7 5 1.4 0.8
 5 7 -5 0.3 0.6
 4 7 -5 16 2.1
 4 7 -5 15.5 3.4
 -4 7 5 15.4 2.2
 4 7 -5 13.9 2.7
 3 7 -5 8.1 1.4
 3 7 -5 4.9 1.9
 -3 7 5 6.7 1.7
 3 7 -5 6.1 1.7
 2 7 -5 29.7 3.6
 -2 7 5 39.7 3.3
 2 7 -5 40 3.2
 2 7 -5 38.2 4.9
 1 7 -5 1.6 1.4
 -1 7 5 1.2 1.1
 -1 7 5 0.9 0.9
 0 7 -5 0.3 0.9
 0 7 -5 0 0.7
 0 7 5 0.3 0.9
 1 7 5 12 2.5
 -1 7 -5 16.2 2.9
 -2 7 -5 14.1 2.2
 2 7 5 11.5 2.5
 -2 7 -5 7.7 2
 3 7 5 12.7 2.6
 -3 7 -5 17.6 2.3
 -3 7 -5 13.8 2.8
 3 7 5 18.1 2.1
 3 7 5 14.6 2.7
 4 7 5 3.4 1.3
 4 7 5 4.4 1.2
 4 7 5 4.5 1.6
 -4 7 -5 7.2 2
 -5 7 -5 1.4 1.1
 5 7 5 0.7 0.7
 5 7 5 0.2 0.9
 6 7 5 6.9 1.7
 -6 7 -5 5.9 1.8
 6 7 5 5.6 1.9
 7 7 5 0.4 1
 -7 7 -5 0.8 1
 7 7 5 0.6 0.7
 8 7 5 3.2 1.3
 -8 7 -5 5.9 1.8
 9 7 5 0.6 1.2
 -9 7 -5 -1 0.7
 9 7 5 0.1 0.9
 9 8 -5 2.9 1.9
 9 8 -5 0.9 1.3
 8 8 -5 20.9 3.7
 6 8 -5 -0.2 0.8
 5 8 -5 15.1 3.5
 5 8 -5 20.6 3.4
 4 8 -5 5.3 1.8
 4 8 -5 5.5 2.2
 3 8 -5 22.7 3.4
 3 8 -5 25.7 4.3
 -3 8 5 23.6 3.2
 -2 8 5 -0.2 0.7
 2 8 -5 0.5 1.2
 2 8 -5 0.4 0.9
 1 8 -5 7.6 2.3
 -1 8 5 13.9 2.6
 1 8 -5 14.9 2.6
 0 8 5 13.4 2.7
 0 8 -5 17.8 2.8
 0 8 -5 29.9 4.4
 -1 8 -5 54.89 6.1
 -1 8 -5 64.39 4.6
 2 8 5 5.4 1.8
 -2 8 -5 7.9 1.8
 -2 8 -5 8.3 2.3
 3 8 5 2.8 1.6
 -3 8 -5 3.2 1.5
 4 8 5 6.2 2
 -4 8 -5 6.4 2.1
 5 8 5 -0.2 1.2
 -5 8 -5 2 1.3
 6 8 5 1.2 1.3
 -6 8 -5 1.5 1.3
 7 8 5 10.4 2.8
 -7 8 -5 6.1 1.9
 4 9 -5 0.5 1.3
 4 9 -5 0.1 1.1
 2 9 -5 0.3 0.9
 2 9 -5 1.3 1.5
 -1 9 5 0.6 1.1
 1 9 -5 1 1.1
 1 9 -5 0.9 1.4
 0 9 -5 12.9 3.2
 0 9 -5 5.7 1.8
 0 9 5 5.1 1.9
 1 9 5 0.4 1.2
 -1 9 -5 0.7 1.2
 -2 9 -5 14.9 3.3
 2 9 5 14.7 3.2
 -17 0 6 -0.2 0.8
 17 0 -6 0.2 0.9
 -16 0 6 129.19 8.3
 -15 0 6 0.5 0.8
 14 0 -6 42 3.4
 14 0 -6 40.6 4.2
 -14 0 6 33.9 4.2
 -13 0 6 -0.2 0.7
 13 0 -6 -0.2 0.4
 13 0 -6 -0.2 0.6
 -12 0 6 10.4 2.2
 12 0 -6 12.5 2.2
 12 0 -6 10.7 1.4
 12 0 -6 10.7 1.8
 12 0 -6 12.2 2
 -12 0 6 11.9 2
 -11 0 6 -0.8 0.4
 11 0 -6 0.4 0.6
 11 0 -6 -0.5 0.2
 -11 0 6 0.4 0.7
 11 0 -6 0.2 0.6
 11 0 -6 0.8 0.7
 -11 0 6 -0.5 0.3
 10 0 -6 0.3 0.5
 -10 0 6 1.2 0.7
 10 0 -6 -0.5 0.5
 -10 0 6 1.2 0.8
 10 0 -6 2.3 0.7
 10 0 -6 1.1 0.7
 -10 0 6 0.7 0.5
 -9 0 6 0 0.4
 9 0 -6 0.3 0.4
 9 0 -6 -0.2 0.3
 -9 0 6 0.3 0.5
 -9 0 6 -0.1 0.2
 9 0 -6 0.1 0.3
 8 0 -6 41 2.8
 8 0 -6 45.2 2.8
 -8 0 6 43.5 2.9
 8 0 -6 42.5 2.9
 -8 0 6 42.7 3
 -8 0 6 42.5 2.5
 8 0 -6 40.3 2.3
 7 0 -6 0 0.3
 7 0 -6 -0.2 0.3
 -7 0 6 0.2 0.4
 7 0 -6 0.4 0.4
 7 0 -6 0.3 0.4
 -7 0 6 -0.5 0.2
 -7 0 6 0 0.3
 -6 0 6 2242.08 87.19
 6 0 -6 2249.38 87.19
 6 0 -6 2558.84 162.38
 -6 0 6 2437.56 168.68
 -5 0 6 0.2 0.3
 5 0 -6 -0.1 0.3
 -5 0 6 0.2 0.4
 5 0 -6 -0.5 0.2
 -5 0 6 0.2 0.3
 5 0 -6 0.3 0.3
 -4 0 6 103.89 4.7
 -4 0 6 98.69 4.5
 4 0 -6 103.59 4.6
 4 0 -6 102.19 4.5
 4 0 -6 99.29 4.2
 -4 0 6 106.99 4.3
 3 0 -6 -0.2 0.2
 -3 0 6 0.4 0.4
 3 0 -6 0 0.2
 3 0 -6 0.3 0.3
 -3 0 6 0 0.2
 -3 0 6 -0.1 0.2
 -2 0 6 986.6 40.3
 2 0 -6 1107.59 90.69
 -2 0 6 886.21 82.49
 2 0 -6 1014.8 40.4
 -1 0 6 1.4 0.4
 1 0 -6 0.1 0.2
 1 0 -6 0.6 0.3
 -1 0 6 -0.2 0.1
 -1 0 6 0.1 0.2
 1 0 -6 0.3 0.2
 1 0 -6 0.2 0.2
 -1 0 6 0.1 0.2
 0 0 6 79.89 3.5
 0 0 -6 82.39 3.7
 0 0 -6 83.09 3.6
 0 0 -6 78.09 3.4
 0 0 6 82.89 3.7
 0 0 -6 78.09 3.4
 0 0 6 75.99 3.4
 -1 0 -6 -0.2 0.2
 1 0 6 -0.1 0.2
 1 0 6 0 0.2
 1 0 6 0 0.2
 -1 0 -6 -0.1 0.2
 -1 0 -6 0 0.2
 1 0 6 0 0.2
 -1 0 -6 -0.1 0.2
 2 0 6 1726.53 66.09
 -2 0 -6 1701.93 142.29
 2 0 6 1750.02 135.19
 -2 0 -6 1731.23 66.19
 -3 0 -6 0.5 0.4
 3 0 6 0.4 0.3
 3 0 6 -0.1 0.2
 -3 0 -6 -0.1 0.2
 3 0 6 0.1 0.3
 -3 0 -6 -0.4 0.3
 3 0 6 0 0.3
 -4 0 -6 9.5 1.4
 -4 0 -6 6.8 1.2
 -4 0 -6 7.4 1.2
 4 0 6 4.9 1
 4 0 6 6.2 1.1
 4 0 6 8.3 1.1
 4 0 6 7.5 1.3
 5 0 6 0 0.2
 -5 0 -6 0.2 0.4
 -5 0 -6 0.2 0.3
 5 0 6 0.8 0.5
 5 0 6 -0.2 0.2
 -5 0 -6 0.4 0.5
 5 0 6 0.3 0.4
 6 0 6 334.77 12.4
 6 0 6 332.17 13
 6 0 6 343.47 13.1
 -6 0 -6 331.07 13.1
 -6 0 -6 343.17 13.2
 -6 0 -6 337.47 13.3
 6 0 6 360.06 13.4
 7 0 6 0.1 0.4
 7 0 6 -0.1 0.5
 -7 0 -6 -0.2 0.3
 -7 0 -6 0.7 0.7
 -7 0 -6 0 0.4
 7 0 6 -0.2 0.3
 8 0 6 481.35 18
 -8 0 -6 466.85 18
 8 0 6 487.65 18.1
 -8 0 -6 475.55 18.4
 -8 0 -6 462.25 18
 8 0 6 484.75 17
 8 0 6 467.75 18.2
 -9 0 -6 1 1.2
 9 0 6 0.3 0.5
 9 0 6 0.7 0.6
 9 0 6 -0.2 0.4
 9 0 6 0 0.6
 -9 0 -6 -0.4 0.5
 10 0 6 134.89 7.3
 10 0 6 144.19 7.3
 -10 0 -6 144.99 7.4
 10 0 6 140.99 6.4
 -10 0 -6 146.09 8.7
 10 0 6 132.29 7.1
 -10 0 -6 141.19 7.4
 -11 0 -6 -0.2 0.7
 11 0 6 -0.1 0.7
 -11 0 -6 0 0.7
 -12 0 -6 54.99 4.6
 -12 0 -6 60.29 5.1
 12 0 6 71.19 4.9
 13 0 6 0.3 0.7
 -13 0 -6 0 0.7
 -13 0 -6 -0.1 0.8
 -14 0 -6 3.3 1.7
 14 0 6 6 1.8
 -14 0 -6 3.6 1.5
 -15 0 -6 0.4 1.3
 15 0 6 0.4 0.9
 -15 0 -6 0.9 1.1
 -17 -1 6 10.9 2.8
 17 1 -6 11.2 2.6
 -17 1 6 14.6 3.2
 -16 -1 6 -0.3 0.9
 16 -1 -6 -0.1 0.7
 16 1 -6 -0.7 0.5
 -16 1 6 1.4 1.2
 15 -1 -6 65.69 4.7
 -15 -1 6 54.89 5.8
 -15 1 6 59.09 5
 15 1 -6 60.99 4.9
 -14 -1 6 48 5.1
 14 -1 -6 51.59 4
 14 -1 -6 47.8 3.7
 -14 1 6 43 4.8
 14 1 -6 52.79 4.4
 13 -1 -6 43.6 3.2
 13 -1 -6 34.6 3
 -13 -1 6 40.1 4.4
 13 -1 -6 45.6 3.5
 13 1 -6 45.8 3.9
 13 1 -6 42.7 2.9
 -13 1 6 43.8 3.9
 13 1 -6 44.3 3.6
 12 -1 -6 154.48 6.3
 12 -1 -6 158.88 7.4
 -12 -1 6 152.68 7.7
 12 -1 -6 156.98 7.6
 -12 -1 6 145.09 10.4
 12 -1 -6 158.88 7.2
 12 1 -6 159.18 7
 -12 1 6 146.29 7.6
 12 1 -6 148.69 7.6
 12 1 -6 157.78 8
 12 1 -6 158.68 7.8
 -12 1 6 155.78 8.1
 11 -1 -6 26.2 1.6
 -11 -1 6 24.3 3.2
 11 -1 -6 25.2 2.8
 11 -1 -6 25.5 2.2
 -11 -1 6 22.1 2.8
 11 -1 -6 27 2.4
 -11 -1 6 28.4 2.8
 11 1 -6 24.1 2.9
 -11 1 6 22 2.9
 -11 1 6 24 2.9
 -11 1 6 23.6 1.7
 11 1 -6 23.5 2.9
 11 1 -6 24.4 2.9
 11 1 -6 25.8 2.1
 -10 1 6 774.62 28
 10 1 -6 796.72 28.2
 9 -1 -6 234.18 9.3
 9 -1 -6 243.38 8.8
 9 -1 -6 234.38 9.8
 9 -1 -6 229.78 9.6
 -9 -1 6 250.47 10.5
 -9 -1 6 245.68 10.2
 -9 -1 6 235.88 9.7
 9 1 -6 233.98 10.1
 -9 1 6 251.07 9
 9 1 -6 255.17 10.4
 9 1 -6 241.38 10.2
 -9 1 6 244.58 10.3
 -9 1 6 240.88 10
 9 1 -6 239.88 9.5
 -8 -1 6 46.4 3.3
 -8 -1 6 51.39 3.2
 8 -1 -6 46.8 2.3
 -8 -1 6 45.7 3.2
 8 -1 -6 46.2 2.8
 8 -1 -6 48 2.6
 8 -1 -6 48.2 3
 8 1 -6 46.7 3.2
 -8 1 6 47 2.4
 8 1 -6 46.7 3.2
 -8 1 6 39.8 2.8
 8 1 -6 45.3 3.1
 -8 1 6 41.7 3
 8 1 -6 46.8 2.8
 7 1 -6 527.35 20
 -6 -1 6 486.95 26.9
 6 -1 -6 481.15 25.3
 6 -1 -6 446.16 75.19
 -6 -1 6 503.85 89.99
 -6 1 6 455.15 25.2
 6 1 -6 322.17 68.99
 -6 1 6 420.76 74.69
 6 1 -6 472.75 26.4
 5 -1 -6 6.2 1
 5 -1 -6 4.2 0.8
 5 -1 -6 4.1 0.6
 -5 -1 6 4.4 0.9
 5 -1 -6 4.9 0.7
 -5 -1 6 5.7 1
 -5 -1 6 4.3 0.9
 5 1 -6 5.4 0.9
 5 1 -6 3.7 0.8
 -5 1 6 3.6 0.6
 -5 1 6 3 0.7
 -5 1 6 5.8 1
 5 1 -6 4.2 0.9
 -4 -1 6 4.3 0.8
 4 -1 -6 1.4 0.3
 4 -1 -6 0.5 0.3
 4 -1 -6 1.4 0.5
 -4 -1 6 1 0.4
 4 -1 -6 1.4 0.4
 -4 -1 6 1.9 0.6
 4 1 -6 1 0.5
 -4 1 6 0.9 0.4
 -4 1 6 1.6 0.5
 -4 1 6 0.7 0.4
 4 1 -6 2.3 0.7
 4 1 -6 1.6 0.5
 -3 -1 6 0.7 0.3
 -3 -1 6 0.6 0.3
 3 -1 -6 1.1 0.4
 -3 -1 6 0.2 0.3
 3 -1 -6 1 0.4
 3 -1 -6 0.6 0.2
 3 -1 -6 0.8 0.4
 3 1 -6 1.1 0.4
 -3 1 6 0.5 0.3
 3 1 -6 1 0.4
 -3 1 6 0.9 0.3
 -3 1 6 0.3 0.3
 3 1 -6 0.3 0.3
 2 -1 -6 1.7 0.5
 -2 -1 6 2.7 0.6
 2 -1 -6 1.5 0.5
 2 -1 -6 2.4 0.3
 2 -1 -6 3.1 0.6
 -2 -1 6 1.7 0.5
 -2 -1 6 2 0.6
 2 1 -6 1.8 0.5
 -2 1 6 1.7 0.5
 -2 1 6 2.5 0.4
 -2 1 6 2.4 0.6
 2 1 -6 1.9 0.5
 -2 1 6 1.7 0.4
 2 1 -6 1.7 0.5
 2 1 -6 1.4 0.6
 1 -1 -6 440.06 65.99
 1 -1 -6 448.26 21.7
 -1 -1 6 439.96 22.1
 -1 -1 6 512.15 75.29
 1 1 -6 546.55 73.49
 -1 1 6 411.46 62.39
 -1 1 6 467.35 22.1
 1 1 -6 504.25 22.9
 0 -1 6 102.49 4.4
 0 -1 -6 98.59 4.3
 0 -1 6 105.09 4.7
 0 -1 6 101.19 4.4
 0 -1 6 104.09 4.3
 0 -1 -6 101.89 4.4
 0 -1 -6 102.99 4.1
 0 1 6 103.19 4.4
 0 1 6 103.09 4.3
 0 1 6 102.49 4.1
 0 1 -6 100.99 4.5
 0 1 -6 103.29 4.3
 0 1 -6 107.09 4.4
 0 1 -6 103.39 4.5
 0 1 6 94.89 4.3
 1 -1 6 149.49 6.2
 1 -1 6 148.39 5.9
 1 -1 6 143.79 5.7
 -1 -1 -6 138.99 5.8
 -1 -1 -6 148.49 6
 -1 -1 -6 152.58 5.8
 1 -1 6 143.29 5.9
 -1 1 -6 140.39 6
 -1 1 -6 155.48 6
 -1 1 -6 148.99 5.7
 1 1 6 151.58 5.9
 1 1 6 142.79 6
 -1 1 -6 141.99 5.9
 1 1 6 142.49 5.7
 1 1 6 148.29 6
 2 -1 6 1968.4 140.69
 -2 -1 -6 1830.82 68.69
 2 -1 6 1801.52 67.79
 -2 -1 -6 1838.52 142.79
 -2 1 -6 1741.03 67.19
 2 1 6 1755.22 67.89
 -2 1 -6 1682.43 131.69
 2 1 6 1593.94 132.49
 3 -1 6 113.59 4.7
 3 -1 6 116.09 5.1
 -3 -1 -6 107.49 5.2
 -3 -1 -6 113.49 5.2
 -3 -1 -6 111.69 5.1
 3 -1 6 121.09 5.5
 3 -1 6 123.29 5.1
 -3 1 -6 117.99 4.8
 3 1 6 114.59 5.1
 3 1 6 118.09 5.3
 -3 1 -6 123.59 5.2
 -3 1 -6 122.09 5.8
 -3 1 -6 121.49 5.2
 3 1 6 112.69 5.8
 -4 -1 -6 387.86 14.6
 4 -1 6 403.86 14.5
 4 1 6 394.46 14.5
 5 -1 6 163.58 7.1
 5 -1 6 166.08 7
 5 -1 6 167.28 7.4
 -5 -1 -6 165.08 7.2
 -5 -1 -6 163.98 7.2
 -5 -1 -6 163.48 7.4
 5 -1 6 158.98 6.4
 -5 1 -6 169.18 7.2
 5 1 6 168.98 7.2
 5 1 6 175.68 7.3
 5 1 6 178.18 7.3
 -5 1 -6 159.18 7.2
 -5 1 -6 161.58 7.1
 6 -1 6 13 1.8
 6 -1 6 12 1.3
 6 -1 6 12.3 1.6
 -6 -1 -6 13.7 1.9
 -6 -1 -6 11.2 1.7
 -6 -1 -6 14.7 2.1
 6 -1 6 13.4 2
 -6 1 -6 16.7 2.2
 -6 1 -6 12.6 1.7
 6 1 6 12.9 1.8
 -6 1 -6 13.7 1.8
 6 1 6 9.6 1.6
 6 1 6 12.3 1.8
 7 -1 6 0.3 0.5
 7 -1 6 -0.2 0.4
 -7 -1 -6 -0.3 0.5
 -7 -1 -6 -0.3 0.4
 7 -1 6 0.3 0.4
 -7 -1 -6 0 0.4
 7 -1 6 -0.3 0.2
 -7 1 -6 0.1 0.5
 7 1 6 -0.5 0.3
 7 1 6 0.2 0.5
 -7 1 -6 0 0.4
 7 1 6 0.1 0.5
 -7 1 -6 0.4 0.5
 8 -1 6 4.9 1.2
 8 -1 6 4.7 1.2
 -8 -1 -6 3.6 1.1
 8 -1 6 3.2 0.7
 -8 -1 -6 4 1.3
 -8 -1 -6 5 1.3
 8 -1 6 5.2 1.4
 -8 1 -6 5 1.3
 8 1 6 6 1.4
 -8 1 -6 4.3 1.2
 8 1 6 3.5 1.1
 -8 1 -6 5.2 1.4
 8 1 6 6 1.5
 -9 -1 -6 15.8 2.3
 9 -1 6 15.7 2.4
 -9 -1 -6 13.7 2.8
 9 -1 6 15.3 2.2
 9 -1 6 15.5 2.2
 9 -1 6 12.1 1.4
 -9 1 -6 11.3 1.9
 9 1 6 10.4 1.9
 9 1 6 13.6 2.2
 -9 1 -6 11.9 2.4
 -10 -1 -6 29.5 3.5
 10 -1 6 19.8 2.6
 10 -1 6 28.6 3.1
 -10 -1 -6 23.8 3.5
 10 -1 6 21.8 3
 -10 -1 -6 21.7 3.3
 10 1 6 25.9 3.1
 10 1 6 32.6 5.1
 -10 1 -6 23.2 3.5
 -10 1 -6 24.2 3.2
 -10 1 -6 19.8 2.8
 11 -1 6 11.8 2.1
 -11 -1 -6 8.9 2.5
 11 -1 6 10.5 1.9
 -11 -1 -6 10.6 2.1
 -11 1 -6 9.2 2
 -11 1 -6 8.7 2.1
 11 1 6 14.5 2.5
 -12 -1 -6 13.6 2.6
 12 -1 6 19.6 2.7
 -12 -1 -6 12.9 2.8
 -12 1 -6 17.1 3.1
 12 1 6 19.9 3.1
 -12 1 -6 14.4 2.7
 -13 -1 -6 89.89 6.9
 -13 -1 -6 92.19 6.3
 13 -1 6 86.99 5.6
 -13 1 -6 98.99 6.3
 -13 1 -6 77.69 6.2
 13 1 6 82.79 5.9
 -14 -1 -6 1.6 1.3
 -14 -1 -6 0 0.8
 14 -1 6 0.5 0.8
 -14 1 -6 0.7 1
 14 1 6 0.6 0.8
 -14 1 -6 -1 0.8
 -15 -1 -6 8.1 2.4
 -15 -1 -6 11.4 3.2
 -15 1 -6 12.8 3.3
 15 1 6 9.2 2.4
 -15 1 -6 13 2.7
 -17 -2 6 21.6 3.8
 17 2 -6 16.8 3.2
 -17 2 6 11.9 2.8
 -16 -2 6 2.7 1.6
 16 2 -6 3.4 1.5
 -16 2 6 2.1 1.4
 -15 -2 6 168.28 9.8
 -15 2 6 182.38 9.7
 15 2 -6 175.08 9.6
 14 -2 -6 12.7 2.1
 -14 -2 6 13.2 2.7
 -14 2 6 19.4 3.1
 -14 2 6 11.5 2.3
 14 2 -6 13.2 2.1
 14 2 -6 9.1 2.2
 -13 -2 6 8.4 2.1
 13 -2 -6 6.4 2.2
 13 -2 -6 7.5 1.5
 13 2 -6 10.9 2.2
 -13 2 6 7.5 1.7
 -13 2 6 9.2 2
 13 2 -6 11.4 2
 -13 2 6 11.1 2.3
 -12 -2 6 53.79 4.7
 12 -2 -6 47.5 3.2
 12 -2 -6 48.8 3.4
 -12 -2 6 52.19 4.4
 12 -2 -6 52.49 3.3
 -12 2 6 45.3 3.6
 -12 2 6 47.8 3.8
 -12 2 6 46.8 3.7
 12 2 -6 53.49 3.6
 12 2 -6 50.49 4
 12 2 -6 41.7 3.7
 -11 -2 6 3.2 1.2
 11 -2 -6 4 1
 11 -2 -6 3.6 1
 -11 -2 6 4.7 1.4
 11 -2 -6 3.4 0.9
 11 2 -6 3 1.2
 -11 2 6 3.9 1.2
 -11 2 6 3.4 1.2
 11 2 -6 2.7 1
 -11 2 6 3.8 1.2
 11 2 -6 5 1.8
 11 2 -6 1.5 1
 10 -2 -6 6.8 1.3
 10 -2 -6 9.8 0.8
 -10 -2 6 6.4 1.5
 10 -2 -6 8.7 1.3
 -10 -2 6 7.2 1.7
 -10 -2 6 4.6 1.3
 -10 2 6 7.4 1.5
 10 2 -6 7.9 1.7
 -10 2 6 8.9 1.7
 10 2 -6 10.9 1.9
 10 2 -6 6.8 1.4
 -10 2 6 8.8 0.9
 -10 2 6 9.4 1.6
 10 2 -6 6.9 1.8
 9 -2 -6 180.78 7.4
 9 -2 -6 188.38 6.8
 -9 -2 6 186.68 8.4
 -9 -2 6 180.58 8.3
 -9 -2 6 193.28 8.8
 9 -2 -6 184.18 8.5
 9 -2 -6 203.58 7.8
 -9 2 6 187.88 7.9
 9 2 -6 195.48 9
 9 2 -6 179.88 8.5
 9 2 -6 198.98 8.3
 -9 2 6 181.58 8.1
 9 2 -6 179.18 8.4
 -9 2 6 195.38 7
 -9 2 6 205.98 8.5
 8 -2 -6 149.99 6.2
 8 -2 -6 147.59 5.9
 -8 -2 6 147.39 6.9
 8 -2 -6 146.29 5.6
 8 -2 -6 151.48 6.3
 -8 -2 6 152.28 7.2
 -8 -2 6 151.18 6.8
 -8 2 6 153.18 6.7
 -8 2 6 143.69 6.2
 -8 2 6 158.78 5.7
 -8 2 6 144.79 6.7
 8 2 -6 149.29 6.7
 8 2 -6 140.69 7.3
 8 2 -6 152.58 7.1
 8 2 -6 146.99 7
 7 -2 -6 711.03 33.4
 -7 -2 6 559.14 106.09
 7 -2 -6 680.93 92.99
 -7 -2 6 651.83 35.7
 -7 2 6 458.55 85.69
 7 2 -6 685.33 109.19
 -7 2 6 637.94 32.7
 7 2 -6 705.23 36.5
 -6 -2 6 10.3 1.6
 6 -2 -6 10.1 0.8
 -6 -2 6 10.8 1.6
 6 -2 -6 8.6 1.1
 -6 -2 6 12.3 1.6
 6 -2 -6 10.7 1.1
 -6 2 6 10.7 0.9
 -6 2 6 10 1.3
 6 2 -6 8.8 1.4
 6 2 -6 12.6 1.7
 6 2 -6 11.3 1.6
 -6 2 6 14.2 1.6
 -6 2 6 10.4 1
 5 -2 -6 511.45 24.6
 -5 -2 6 482.15 27.1
 5 -2 -6 479.05 72.19
 -5 -2 6 464.75 85.89
 -5 2 6 490.75 24.3
 5 2 -6 638.24 97.89
 5 2 -6 486.45 26.9
 -5 2 6 499.45 75.29
 4 -2 -6 185.78 6.6
 4 -2 -6 174.08 6.6
 -4 -2 6 178.08 7.1
 -4 -2 6 180.08 7.4
 -4 -2 6 180.18 7.3
 -4 2 6 170.58 6.9
 4 2 -6 184.28 7.3
 -4 2 6 177.18 6.7
 4 2 -6 171.28 7.3
 -4 2 6 173.28 7
 -3 -2 6 3.5 0.7
 -3 -2 6 5.5 0.9
 3 -2 -6 5.4 0.7
 3 -2 -6 5.3 0.7
 -3 -2 6 7.1 1.2
 3 2 -6 4.7 0.9
 3 2 -6 5.7 1
 -3 2 6 5.6 0.8
 -3 2 6 5.3 0.9
 -3 2 6 4.9 0.8
 3 2 -6 7.1 1.1
 -2 -2 6 780.32 92.69
 2 -2 -6 674.83 77.79
 2 -2 -6 618.24 27.2
 2 2 -6 592.94 81.09
 -2 2 6 614.04 76.39
 -2 2 6 639.44 27.5
 2 2 -6 629.14 28.8
 -1 -2 6 330.97 12.3
 1 2 -6 343.67 13
 1 2 -6 347.27 12.4
 0 -2 6 25.2 1.6
 0 -2 -6 22.4 1.5
 0 -2 -6 26.7 1.6
 0 -2 6 26.2 2.2
 0 -2 -6 23.2 1.5
 0 -2 6 24.2 1.5
 0 -2 6 24.9 1.7
 0 2 -6 23.6 1.6
 0 2 6 23.2 1.6
 0 2 6 23.4 1.4
 0 2 6 22.5 1.6
 0 2 -6 27.1 2.1
 0 2 -6 25.5 1.7
 0 2 -6 20.3 1.6
 1 -2 6 327.57 12.6
 1 -2 6 325.77 11.7
 2 -2 6 186.28 7.4
 2 -2 6 189.88 7.4
 -2 -2 -6 197.68 7.8
 -2 -2 -6 187.88 7.6
 -2 -2 -6 193.58 7.5
 2 -2 6 195.88 7.3
 2 2 6 183.28 7.6
 -2 2 -6 195.68 7.6
 -2 2 -6 194.28 7.6
 -2 2 -6 196.78 8
 2 2 6 198.98 7.7
 -2 2 -6 197.58 7.3
 2 2 6 194.48 7.6
 -3 -2 -6 168.38 6.8
 3 -2 6 174.78 6.7
 -3 -2 -6 159.88 6.9
 3 -2 6 163.98 6.5
 -3 -2 -6 162.68 7.6
 3 -2 6 168.38 6.5
 3 -2 6 157.98 7.4
 3 2 6 169.28 7
 3 2 6 160.88 6.9
 -3 2 -6 170.78 7.2
 -3 2 -6 163.18 6.8
 -3 2 -6 176.38 6.9
 -3 2 -6 169.98 6.4
 -4 -2 -6 55.49 3.5
 -4 -2 -6 54.29 3.1
 4 -2 6 52.69 2.8
 4 -2 6 47.9 3.4
 4 -2 6 54.29 3
 4 -2 6 53.99 2.7
 -4 -2 -6 53.69 3.2
 4 2 6 54.09 3.2
 4 2 6 51.29 3.2
 -4 2 -6 57.59 3.3
 4 2 6 55.89 3.3
 -4 2 -6 55.69 3.4
 -4 2 -6 58.29 2.7
 -4 2 -6 60.99 3.2
 5 -2 6 0.2 0.3
 -5 -2 -6 0.3 0.4
 -5 -2 -6 0.1 0.3
 5 -2 6 0 0.5
 -5 -2 -6 0 0.5
 5 -2 6 0.3 0.3
 5 2 6 0.7 0.5
 -5 2 -6 0.4 0.3
 -5 2 -6 0.2 0.4
 5 2 6 0.2 0.3
 5 2 6 0.1 0.4
 -5 2 -6 -0.4 0.3
 -5 2 -6 -0.1 0.2
 -6 -2 -6 10.5 1.9
 6 -2 6 11.1 1.9
 6 -2 6 12.1 1.2
 -6 -2 -6 14.5 2
 6 -2 6 12.5 1.6
 -6 -2 -6 9 1.6
 6 -2 6 11.2 1.5
 -6 2 -6 9.5 1.5
 -6 2 -6 9.5 1.6
 6 2 6 10.5 1.7
 -6 2 -6 15.4 1.9
 6 2 6 8.9 1.6
 6 2 6 10.3 1.7
 -7 -2 -6 528.15 20.6
 7 -2 6 521.25 19.3
 7 -2 6 530.65 18.4
 -7 -2 -6 531.65 19.8
 7 -2 6 520.75 20.2
 7 2 6 534.55 19.9
 -7 2 -6 530.85 19.6
 -7 2 -6 561.74 20.1
 -7 2 -6 551.14 19.7
 7 2 6 524.05 19.9
 8 -2 6 7.3 1.4
 -8 -2 -6 8 1.7
 8 -2 6 8.8 1.1
 8 -2 6 9 1.6
 -8 -2 -6 9.9 1.8
 8 -2 6 6.1 1.7
 -8 -2 -6 7.3 1.9
 -8 2 -6 10.2 1.8
 8 2 6 8.7 1.8
 -8 2 -6 9.1 1.7
 -8 2 -6 6.7 1.5
 8 2 6 8.4 2.1
 9 -2 6 5.6 1.2
 9 -2 6 4.8 1.2
 -9 -2 -6 5.5 1.7
 -9 -2 -6 6.3 1.6
 9 -2 6 3.3 1.3
 -9 -2 -6 3 1.1
 -9 2 -6 4.3 1.5
 -9 2 -6 5 1.4
 9 2 6 4.5 1.4
 9 2 6 4 1.3
 9 2 6 4.2 1.3
 10 -2 6 118.89 6.3
 10 -2 6 131.19 6.4
 -10 -2 -6 130.79 7.9
 -10 -2 -6 123.59 6.9
 10 2 6 130.29 7
 -10 2 -6 112.89 6.8
 -10 2 -6 125.89 6.7
 -10 2 -6 119.69 6.9
 11 -2 6 33.8 3.4
 -11 -2 -6 32.9 4.5
 -11 -2 -6 27.2 3.5
 11 -2 6 24.4 2.8
 -11 2 -6 32.2 3.6
 11 2 6 22 3.3
 -11 2 -6 27.5 3.7
 11 2 6 25.3 3.4
 -12 -2 -6 15.1 3.2
 -12 -2 -6 15.6 2.9
 12 -2 6 13 2.2
 -12 2 -6 12.3 2.4
 12 2 6 10.3 2.3
 12 2 6 10.4 2.1
 -12 2 -6 18 3.2
 -13 -2 -6 0.3 1
 -13 -2 -6 -0.5 0.9
 -13 2 -6 0.3 0.9
 -13 2 -6 0.8 1.1
 13 2 6 -0.4 0.6
 -14 -2 -6 0.4 1.3
 -14 -2 -6 -0.5 0.6
 -14 2 -6 0.7 1
 -14 2 -6 0.7 1.1
 -16 -3 6 -1.2 0.4
 16 3 -6 -1.7 0.6
 -16 3 6 0.2 1.1
 -15 -3 6 59.99 5.2
 -15 3 6 57.29 4.8
 15 3 -6 61.69 5.2
 15 3 -6 61.39 4.5
 -14 -3 6 144.69 8.4
 14 3 -6 139.19 8.2
 -14 3 6 132.59 7.8
 14 3 -6 146.29 7.6
 -13 -3 6 37.3 4.3
 -13 3 6 33.7 3.6
 13 3 -6 37.2 4.3
 -13 3 6 44.8 5.4
 -13 3 6 38.1 4.1
 -12 -3 6 17.4 2.9
 -12 3 6 23.3 3.3
 -12 3 6 15.3 2.4
 12 3 -6 16.7 2.6
 12 3 -6 18.1 2.8
 -12 3 6 17.8 2.4
 -11 -3 6 77.79 4.8
 -11 -3 6 73.69 5.2
 -11 -3 6 52.39 6.1
 11 -3 -6 76.49 3.8
 11 3 -6 63.49 4.4
 11 3 -6 62.59 4.6
 11 3 -6 84.59 5.5
 -11 3 6 71.19 4.4
 -11 3 6 70.29 4.2
 11 3 -6 74.89 5
 -11 3 6 68.59 4.5
 -10 -3 6 108.19 6.1
 -10 -3 6 96.59 5.8
 10 -3 -6 105.99 4.9
 10 -3 -6 108.19 4.6
 10 -3 -6 111.19 4.8
 10 3 -6 103.09 5.7
 -10 3 6 105.59 5.6
 10 3 -6 96.39 5.8
 -10 3 6 98.49 5.3
 10 3 -6 106.99 6.5
 10 3 -6 98.19 6.8
 -9 -3 6 -0.2 0.4
 -9 -3 6 0.1 0.6
 9 -3 -6 1.1 0.5
 9 -3 -6 0.6 0.4
 -9 -3 6 1.1 0.8
 9 -3 -6 1.9 0.5
 9 3 -6 0.2 0.6
 9 3 -6 0.2 0.6
 -9 3 6 0.4 0.5
 -9 3 6 0.3 0.4
 -9 3 6 0.7 0.5
 9 3 -6 0.6 0.8
 -9 3 6 0.3 0.2
 9 3 -6 -0.6 0.5
 -8 -3 6 0.8 0.7
 8 -3 -6 1.3 0.4
 8 -3 -6 0.9 0.4
 -8 -3 6 1.6 0.8
 8 -3 -6 1.2 0.5
 -8 -3 6 0.3 0.5
 8 3 -6 1.1 0.8
 -8 3 6 1 0.5
 8 3 -6 1.3 0.8
 -8 3 6 0.9 0.3
 8 3 -6 1.8 0.8
 -8 3 6 1.4 0.6
 -8 3 6 1.1 0.7
 -7 -3 6 103.29 4.9
 7 -3 -6 93.89 4
 7 -3 -6 91.29 3.7
 -7 -3 6 100.19 5.3
 7 -3 -6 95.09 3.7
 -7 -3 6 93.09 5
 7 3 -6 94.69 5.1
 7 3 -6 94.19 5.1
 -7 3 6 93.69 3.9
 7 3 -6 97.19 5.1
 -7 3 6 96.19 4.5
 -7 3 6 91.39 3.9
 -7 3 6 94.99 4.6
 6 -3 -6 39.8 1.7
 6 -3 -6 39.3 1.7
 -6 -3 6 37.4 2.9
 6 -3 -6 43.7 2
 -6 -3 6 39.8 2.8
 -6 -3 6 38.9 2.6
 6 3 -6 37.3 2.8
 -6 3 6 39.5 2.5
 6 3 -6 44.3 2.9
 -6 3 6 42.7 1.9
 -6 3 6 41.6 2.1
 -6 3 6 39.4 2.4
 6 3 -6 40.9 2.9
 -5 -3 6 -0.1 0.3
 -5 -3 6 -0.2 0.4
 5 3 -6 -0.4 0.2
 5 3 -6 0.8 0.6
 -5 3 6 0.4 0.4
 -5 3 6 0.3 0.3
 -5 3 6 -0.1 0.2
 5 3 -6 0.1 0.3
 -4 -3 6 252.27 9.8
 -4 -3 6 241.48 10.2
 -4 -3 6 256.97 9.6
 4 3 -6 243.38 9.9
 -4 3 6 254.47 8.5
 -4 3 6 259.27 9.4
 -4 3 6 260.77 9.5
 -4 3 6 243.68 9.4
 4 3 -6 274.97 10.3
 4 3 -6 259.87 10.1
 -3 -3 6 73.69 3.9
 -3 -3 6 69.99 3.3
 -3 -3 6 64.59 3.3
 -3 3 6 70.59 3.2
 -3 3 6 62.39 2.6
 3 3 -6 62.19 3.6
 3 3 -6 68.09 3.5
 3 3 -6 64.29 3.5
 -3 3 6 69.69 3.1
 -3 3 6 67.39 2.6
 2 -3 -6 678.53 28.4
 -2 -3 6 593.04 86.79
 2 -3 -6 752.62 85.39
 -2 -3 6 663.53 31
 -2 3 6 683.13 28.5
 -2 3 6 524.85 73.89
 2 3 -6 694.93 31.1
 2 3 -6 512.15 83.19
 1 -3 -6 646.64 85.79
 -1 -3 6 701.23 89.19
 -1 -3 6 498.35 25.5
 1 -3 -6 552.84 24.6
 1 3 -6 413.66 70.29
 -1 3 6 519.35 24.3
 -1 3 6 685.23 83.99
 1 3 -6 553.34 25.8
 0 -3 -6 806.52 98.69
 0 -3 6 750.12 95.49
 0 -3 -6 758.12 33.1
 0 -3 6 774.62 33.5
 0 3 -6 688.23 85.89
 0 3 -6 779.22 33.1
 0 3 6 750.52 32.8
 0 3 6 723.63 91.99
 -1 -3 -6 147.29 5.9
 1 -3 6 153.68 6.4
 1 -3 6 157.58 7.3
 1 -3 6 146.39 5.7
 -1 -3 -6 156.18 6.1
 1 3 6 153.58 6.2
 -1 3 -6 154.68 6.3
 1 3 6 153.18 6.3
 -1 3 -6 149.29 6.2
 1 3 6 156.58 6.3
 -1 3 -6 154.88 6.3
 -1 3 -6 165.78 7.2
 2 -3 6 234.28 10
 2 -3 6 225.48 8.3
 2 -3 6 227.18 8.8
 -2 -3 -6 237.98 8.8
 -2 -3 -6 235.98 8.7
 -2 3 -6 222.08 8.7
 -2 3 -6 240.28 8.8
 2 3 6 239.68 9.1
 -2 3 -6 227.58 9.6
 2 3 6 227.78 8.9
 -2 3 -6 224.48 8.8
 2 3 6 216.88 9
 3 -3 6 596.64 22.1
 -4 -3 -6 199.08 8.1
 -4 -3 -6 189.38 8.8
 4 -3 6 196.18 7.5
 4 -3 6 187.68 7.3
 -4 -3 -6 184.48 7.9
 4 -3 6 188.08 7.5
 4 3 6 200.98 8.2
 -4 3 -6 187.08 7.8
 -4 3 -6 199.18 7.5
 -4 3 -6 203.08 8
 -4 3 -6 208.98 8.7
 4 3 6 201.28 8.2
 4 3 6 195.28 8.3
 5 -3 6 54.69 3.9
 5 -3 6 50.39 2.7
 5 -3 6 50.49 2.7
 -5 -3 -6 59.19 3.4
 -5 -3 -6 53.39 3.3
 5 -3 6 50.69 2.8
 -5 -3 -6 60.39 4.1
 5 3 6 50.09 3.3
 -5 3 -6 54.99 3.2
 -5 3 -6 50.89 3.1
 5 3 6 63.09 3.7
 5 3 6 53.49 3.4
 -5 3 -6 50.79 2.6
 -5 3 -6 47 3.4
 6 -3 6 5.7 0.9
 6 -3 6 6.1 1
 6 -3 6 3.2 0.8
 -6 -3 -6 6.3 1.6
 -6 -3 -6 4.4 1.1
 6 -3 6 7 1.7
 -6 -3 -6 5.2 1.2
 6 3 6 3.9 1.2
 -6 3 -6 4.6 1.1
 -6 3 -6 6 0.9
 -6 3 -6 5.9 1.4
 6 3 6 2.7 1
 6 3 6 5 1.2
 -6 3 -6 3.8 1
 7 -3 6 3.6 0.9
 -7 -3 -6 3.8 1.1
 7 -3 6 6.1 1.7
 7 -3 6 4.5 0.8
 -7 -3 -6 7 1.8
 -7 -3 -6 6.7 1.5
 7 -3 6 5.2 1
 7 3 6 3.3 1.1
 7 3 6 3.7 1.2
 7 3 6 4.7 1.3
 -7 3 -6 7.1 1.4
 -7 3 -6 6 1.4
 -7 3 -6 4.5 1.1
 8 -3 6 100.99 5
 8 -3 6 106.09 4.8
 -8 -3 -6 100.89 5.7
 8 -3 6 100.19 6.1
 -8 -3 -6 88.29 6.3
 -8 3 -6 109.79 5.6
 -8 3 -6 92.09 5.3
 8 3 6 96.39 5.7
 8 3 6 91.49 5.6
 8 3 6 103.99 5.8
 -9 -3 -6 159.98 7.8
 9 -3 6 151.98 8.2
 9 -3 6 150.18 6.7
 -9 -3 -6 153.48 8.8
 -9 -3 -6 153.38 7.7
 -9 3 -6 138.59 9.7
 9 3 6 145.19 7.7
 -10 -3 -6 0.8 1.2
 -10 -3 -6 0.7 0.8
 10 3 6 -0.1 0.6
 -10 3 -6 -0.5 0.4
 -10 3 -6 0.7 0.7
 -10 3 -6 -0.2 0.6
 -11 -3 -6 5.2 1.6
 -11 -3 -6 2.6 1.7
 -11 3 -6 2.8 1.4
 11 3 6 3.1 1.4
 -11 3 -6 3.4 1.3
 11 3 6 3.2 1.3
 -12 -3 -6 28.8 4.8
 -12 -3 -6 31.4 4
 -12 3 -6 29.4 3.7
 -12 3 -6 42.8 4.8
 12 3 6 38.9 4.5
 12 3 6 30.5 3.8
 -13 -3 -6 17.5 3.9
 -13 -3 -6 17.9 3.2
 -13 3 -6 24.5 3.5
 13 3 6 30 4
 -13 3 -6 25.6 3.8
 13 3 6 25.5 3.6
 14 3 6 9.1 2.4
 -15 -4 6 5.1 2
 -15 4 6 2.6 1.3
 15 4 -6 5.6 2
 15 4 -6 4.9 1.7
 -14 -4 6 11.4 2.6
 -14 4 6 12.9 2.5
 14 4 -6 12.5 2.4
 14 4 -6 15.4 3
 -13 -4 6 6.4 1.8
 13 4 -6 5.4 1.8
 13 4 -6 4.8 1.5
 -13 4 6 4.3 1.5
 -12 -4 6 12.9 2.5
 12 4 -6 12.9 2.4
 -12 4 6 8.6 1.8
 12 4 -6 10 2.2
 -11 -4 6 52.89 3.8
 -11 -4 6 59.29 4.3
 11 4 -6 52.79 4.2
 11 4 -6 46.7 3.9
 -11 4 6 52.39 3.9
 -11 4 6 49.2 3.7
 -10 -4 6 280.67 11.6
 -10 -4 6 285.07 12.5
 -10 -4 6 250.67 11.9
 10 4 -6 303.87 12.4
 -10 4 6 272.77 11.2
 10 4 -6 286.27 12.3
 10 4 -6 276.17 13.6
 10 4 -6 265.17 14.1
 -10 4 6 286.07 11.5
 -9 -4 6 42.2 3.6
 -9 -4 6 43.1 3.4
 -9 -4 6 40.8 3.1
 -9 4 6 42 2.5
 -9 4 6 40.9 2
 9 4 -6 38.5 3.9
 -9 4 6 42.5 3
 -9 4 6 44.7 2.9
 9 4 -6 37.1 4.6
 -8 -4 6 68.09 4.1
 8 -4 -6 76.49 3.8
 -8 -4 6 73.09 4.5
 8 4 -6 75.59 4.8
 8 4 -6 75.69 4.6
 8 4 -6 77.19 4.7
 -8 4 6 74.39 3.5
 -8 4 6 76.59 4.1
 -8 4 6 75.29 3.2
 -7 -4 6 28.4 2.9
 -7 -4 6 20.9 2.2
 -7 -4 6 26.6 3.2
 -7 4 6 24.5 2
 7 4 -6 19.5 2.5
 -7 4 6 26.1 1.6
 7 4 -6 19 2.4
 -7 4 6 24.4 1.5
 7 4 -6 22.7 2.8
 -6 -4 6 332.07 12.3
 -6 -4 6 331.37 13.5
 -6 -4 6 331.67 12.7
 -6 4 6 335.87 11.9
 -6 4 6 321.27 12
 6 4 -6 327.87 13.1
 -6 4 6 334.77 11.5
 -6 4 6 327.27 12.1
 6 4 -6 319.17 13.2
 6 4 -6 326.47 12.9
 -5 -4 6 33.6 2.2
 -5 -4 6 30.5 2.2
 -5 -4 6 29.7 3.2
 -5 4 6 27.9 1.8
 5 4 -6 31.1 2.4
 5 4 -6 29.3 3
 -5 4 6 27.7 1.5
 5 4 -6 28.4 2.4
 -5 4 6 29.7 1.9
 -5 4 6 30.6 2
 -4 -4 6 92.79 4.1
 -4 -4 6 93.99 5.2
 -4 -4 6 93.99 4.3
 -4 4 6 93.19 4
 4 4 -6 90.79 4.7
 -4 4 6 93.39 3.8
 -4 4 6 89.19 3.9
 4 4 -6 104.89 5.2
 4 4 -6 89.69 4.6
 -3 -4 6 148.19 5.8
 -3 -4 6 137.49 6.9
 -3 -4 6 149.49 5.9
 3 4 -6 151.38 6.6
 3 4 -6 158.38 7
 -3 4 6 147.29 5.8
 -3 4 6 148.29 5.8
 -3 4 6 155.48 5.9
 -2 -4 6 5.8 1.3
 -2 -4 6 5.9 0.7
 -2 -4 6 4.9 0.7
 -2 4 6 5.7 1
 2 4 -6 5.6 1.2
 -2 4 6 4.7 0.8
 -2 4 6 5.3 0.8
 2 4 -6 3.9 0.9
 2 4 -6 4.8 1.4
 2 4 -6 4.3 1
 -1 -4 6 262.27 11
 -1 -4 6 276.57 9.4
 1 4 -6 289.47 11
 1 4 -6 271.87 10.4
 1 4 -6 288.57 12
 1 4 -6 274.87 10.5
 -1 4 6 279.47 10.2
 -1 4 6 275.27 10.4
 -1 4 6 279.27 10.1
 0 -4 6 6.8 1.3
 0 4 -6 3.7 1.3
 0 4 6 8.4 1.1
 0 4 6 12.2 1.6
 0 4 -6 6.6 1.1
 0 4 -6 6.3 1.1
 0 4 -6 8.7 1.4
 0 4 6 12.5 1.3
 1 -4 6 367.36 14
 -1 4 -6 380.36 13.6
 1 4 6 364.56 14
 -1 4 -6 376.56 13.6
 1 4 6 366.16 13.5
 -1 4 -6 382.36 15
 -1 4 -6 385.76 13.9
 2 -4 6 0.8 0.7
 2 -4 6 0.3 0.5
 -2 -4 -6 0.7 0.3
 -2 -4 -6 0.5 0.3
 2 4 6 0.3 0.4
 -2 4 -6 1.5 0.6
 2 4 6 1 0.5
 2 4 6 0.5 0.6
 -2 4 -6 -0.1 0.3
 -2 4 -6 0.8 0.5
 -2 4 -6 -0.3 0.5
 -3 -4 -6 19.6 1.6
 -3 -4 -6 15.7 1.4
 3 -4 6 17.5 2.6
 3 -4 6 21.1 2.3
 -3 4 -6 19.5 1.6
 -3 4 -6 18.4 2.5
 3 4 6 18.6 2
 3 4 6 23.2 2.5
 3 4 6 20.8 1.8
 -3 4 -6 19.8 1.6
 -4 -4 -6 168.48 7.2
 4 -4 6 178.88 8.7
 -4 -4 -6 176.58 7.2
 4 -4 6 176.28 7.2
 4 4 6 172.48 7.6
 -4 4 -6 184.68 8.3
 4 4 6 163.08 7.8
 -4 4 -6 171.38 7.2
 -4 4 -6 184.08 7.3
 -4 4 -6 168.68 6.9
 4 4 6 171.88 7.6
 -5 -4 -6 44.8 2.9
 -5 -4 -6 48.7 3
 5 -4 6 41.2 3.6
 5 -4 6 40.4 2.5
 -5 4 -6 35.7 2.6
 -5 4 -6 35.6 2.5
 5 4 6 39.3 3.1
 5 4 6 40.3 2.9
 -5 4 -6 39.8 3.2
 5 4 6 44.4 3.1
 -5 4 -6 37.7 2.3
 6 -4 6 36 4.1
 6 -4 6 31 1.6
 -6 -4 -6 35 2.6
 6 -4 6 33.7 2.1
 -6 -4 -6 32.4 2.6
 -6 4 -6 35.9 2.6
 6 4 6 33.8 2.8
 -6 4 -6 31.9 2
 6 4 6 29.7 3.1
 6 4 6 30.3 3.4
 -6 4 -6 33.7 2.5
 -6 4 -6 32.9 3.5
 7 -4 6 46.6 4
 -7 -4 -6 43.8 3.3
 -7 -4 -6 42.1 3.2
 7 4 6 39.7 3.4
 -7 4 -6 40.8 3
 -7 4 -6 41 2.3
 -7 4 -6 45.6 3.1
 7 4 6 56.29 4
 7 4 6 45.6 3.7
 -8 -4 -6 641.04 23.8
 8 -4 6 648.14 24.8
 -8 -4 -6 620.84 23.4
 8 4 6 605.94 23.9
 8 4 6 601.84 23.7
 -8 4 -6 642.74 23.1
 8 4 6 657.83 23.9
 -8 4 -6 642.44 23.2
 -8 4 -6 630.04 25
 -9 -4 -6 -0.1 0.5
 -9 -4 -6 0.1 0.7
 9 4 6 -0.4 0.5
 9 4 6 0.6 0.9
 -9 4 -6 0.5 0.7
 -9 4 -6 -0.1 0.7
 -9 4 -6 -0.3 0.9
 -10 -4 -6 0 0.7
 -10 4 -6 0.6 0.9
 10 4 6 -0.1 0.8
 -10 4 -6 -0.5 0.5
 10 4 6 0.9 1
 -11 -4 -6 20.6 3
 -11 4 -6 19.7 3.2
 11 4 6 20.5 3.4
 -11 4 -6 16 2.5
 11 4 6 22.6 3.3
 -12 -4 -6 4.9 1.7
 -12 4 -6 3.1 1.4
 12 4 6 7.5 2.3
 -12 4 -6 5.4 1.7
 12 4 6 6.4 1.9
 -13 -4 -6 1.1 1.2
 13 4 6 0.9 1.2
 -13 4 -6 4 1.6
 -13 4 -6 3.3 1.6
 13 4 6 4.4 1.7
 -14 -5 6 36.4 5.2
 14 5 -6 39.8 5.1
 14 5 -6 44.5 4.8
 -13 -5 6 1.3 1.1
 13 5 -6 0.6 1
 13 5 -6 -0.1 0.8
 -12 -5 6 2.3 1.2
 -12 5 6 2.1 1.1
 12 5 -6 1.1 1.1
 12 5 -6 1 0.9
 -11 -5 6 14.1 2.9
 11 5 -6 12.9 2.5
 11 5 -6 15.5 2.8
 -11 5 6 15.2 2.2
 -10 -5 6 7 1.7
 -10 -5 6 9 1.7
 10 5 -6 5.7 1.7
 -10 5 6 6.7 1.4
 10 5 -6 3.3 1.5
 -9 -5 6 50.29 3.7
 -9 -5 6 54.49 3.5
 -9 5 6 52.79 3.4
 9 5 -6 48.3 3.9
 9 5 -6 50.99 4.3
 9 5 -6 57.19 5
 -8 -5 6 120.39 5.6
 -8 -5 6 117.19 6
 -8 -5 6 124.99 7.7
 -8 5 6 110.09 5
 8 5 -6 104.29 6.4
 -8 5 6 118.69 5.5
 -7 -5 6 4.8 1.1
 -7 -5 6 3.3 1.3
 -7 -5 6 4.3 0.9
 -7 5 6 4.8 0.9
 7 5 -6 4.8 1.5
 7 5 -6 5.2 1.4
 -7 5 6 4.2 0.8
 -7 5 6 4.9 1
 7 5 -6 4.2 1.3
 -6 -5 6 12.4 1.6
 -6 -5 6 13.7 1.5
 -6 -5 6 11.2 2.1
 -6 5 6 11.6 1.4
 -6 5 6 12.9 1.1
 -6 5 6 10.4 1.8
 -6 5 6 12 1.3
 6 5 -6 11.3 1.9
 6 5 -6 12.8 2
 -5 -5 6 -0.1 0.3
 -5 -5 6 0.6 0.4
 -5 5 6 0.2 0.3
 -5 5 6 0.3 0.4
 5 5 -6 0.3 0.6
 5 5 -6 0.6 0.7
 5 5 -6 0.2 0.5
 -5 5 6 -0.1 0.2
 -4 -5 6 21.2 2.9
 -4 -5 6 18.6 1.2
 -4 -5 6 17.6 1.2
 -4 5 6 18.7 1.5
 -4 5 6 19.4 1.4
 4 5 -6 18.2 2.5
 -4 5 6 16.8 1.3
 4 5 -6 19.3 2.2
 4 5 -6 16.1 2.1
 -3 -5 6 5.3 1.4
 -3 5 6 5.3 0.8
 3 5 -6 4.4 1.6
 3 5 -6 6.8 1.5
 -3 5 6 4.8 0.7
 -3 5 6 6.1 1.1
 3 5 -6 7.3 1.3
 -2 -5 6 154.98 7.5
 -2 5 6 149.29 5.9
 -2 5 6 154.58 6
 2 5 -6 153.48 6.6
 2 5 -6 140.19 7.1
 2 5 -6 155.68 6.7
 2 5 -6 153.68 8.1
 -2 5 6 154.58 6.6
 -1 -5 6 85.09 4.9
 -1 5 6 76.09 4.4
 1 5 -6 86.29 4.8
 -1 5 6 87.39 3.8
 1 5 -6 92.49 5.7
 1 5 -6 85.79 4.8
 1 5 -6 85.29 4.3
 -1 5 6 90.39 4
 0 -5 6 93.69 5.2
 0 5 -6 103.89 6
 0 5 -6 89.09 4.4
 0 5 -6 98.19 4.5
 0 5 6 94.39 4.3
 0 5 -6 90.79 4.9
 0 5 6 93.79 4.2
 1 -5 6 0.2 0.5
 -1 5 -6 0.1 0.4
 1 5 6 0.5 0.7
 -1 5 -6 0.3 0.5
 -1 5 -6 -0.3 0.7
 1 5 6 0 0.3
 1 5 6 -0.6 0.3
 -1 5 -6 0.2 0.4
 2 -5 6 49.4 3.3
 -2 5 -6 46.1 3.8
 -2 5 -6 48.2 2.8
 -2 5 -6 51.09 3.1
 2 5 6 51.19 3
 2 5 6 43 3.3
 2 5 6 48.9 3
 3 -5 6 53.19 3.3
 -3 -5 -6 47 2.3
 -3 -5 -6 50.79 2.4
 3 -5 6 46.7 4
 -3 5 -6 52.99 2.9
 3 5 6 43.7 3.4
 -3 5 -6 43.7 2.7
 3 5 6 46.7 3.1
 -3 5 -6 42.7 3.6
 -3 5 -6 44 2.9
 3 5 6 55.49 3.2
 -4 -5 -6 34 2.2
 4 -5 6 36 2.6
 -4 -5 -6 32.4 2.1
 4 5 6 33.6 2.6
 -4 5 -6 37.7 2.4
 4 5 6 37.4 2.8
 -4 5 -6 31.4 2.3
 -4 5 -6 38.2 3.3
 -4 5 -6 32.5 2.4
 4 5 6 34.9 3.7
 5 -5 6 1.9 1.2
 -5 -5 -6 2.2 0.8
 5 5 6 3.1 1.1
 5 5 6 3.3 1
 -5 5 -6 2.6 1.3
 -5 5 -6 2.3 0.8
 5 5 6 2.3 1.1
 -5 5 -6 2.5 0.8
 -5 5 -6 2.6 0.7
 6 -5 6 78.89 5.7
 -6 -5 -6 77.09 4.3
 -6 5 -6 79.59 4.3
 -6 5 -6 77.79 4.3
 6 5 6 72.39 5
 6 5 6 66.59 5.1
 6 5 6 77.99 5.6
 -6 5 -6 78.49 5.1
 7 -5 6 8.9 2.2
 -7 -5 -6 8 1.5
 7 5 6 6.3 1.9
 7 5 6 11.5 2.5
 7 5 6 5.9 1.6
 -7 5 -6 5.3 1.5
 7 5 6 7.5 1.7
 -7 5 -6 8.4 1.5
 -8 -5 -6 0.8 0.8
 -8 5 -6 0.4 0.8
 8 5 6 0.2 0.8
 -8 5 -6 1.3 0.8
 8 5 6 1.5 1.2
 -9 -5 -6 0.5 0.7
 -9 5 -6 1.5 0.8
 9 5 6 1 1
 -9 5 -6 0 0.7
 9 5 6 0.2 0.7
 10 5 6 3.3 1.3
 10 5 6 3.3 1.5
 -10 5 -6 3.1 1.2
 -10 5 -6 5.3 1.7
 -11 5 -6 16.7 2.6
 11 5 6 20.6 3.2
 11 5 6 20.7 3.6
 -11 5 -6 16.2 3
 12 5 6 7.7 2.3
 -12 5 -6 12.5 2.4
 12 5 6 11.4 2.5
 -12 5 -6 9 2.3
 13 6 -6 1 1.3
 13 6 -6 0.9 1.2
 12 6 -6 8.1 2.2
 12 6 -6 4.9 1.9
 11 6 -6 -0.2 0.9
 11 6 -6 0.4 1
 10 6 -6 30.8 4.2
 10 6 -6 35.8 4.1
 9 6 -6 82.29 5.7
 9 6 -6 69.29 5
 8 6 -6 32.5 4
 8 6 -6 28.7 3.4
 8 6 -6 32.7 3.6
 7 6 -6 29.7 3.8
 7 6 -6 27.8 3.5
 6 6 -6 27.4 3.1
 6 6 -6 28.6 3.5
 6 6 -6 30.7 3.3
 -6 6 6 29.4 2.4
 5 6 -6 137.09 6.7
 -5 6 6 128.69 6.5
 5 6 -6 142.79 6.9
 -5 6 6 130.99 5.9
 5 6 -6 150.38 7.7
 -4 -6 6 2.6 1.2
 -4 6 6 3.6 0.7
 -4 6 6 4 1
 4 6 -6 3.6 1.1
 4 6 -6 3.3 1.5
 -4 6 6 3.6 1.2
 4 6 -6 2.9 1
 -3 -6 6 67.79 4.8
 3 6 -6 75.99 5.6
 3 6 -6 69.89 4.1
 3 6 -6 69.59 4.7
 -3 6 6 71.09 4.5
 -3 6 6 66.79 3.2
 -2 -6 6 18.5 2.8
 2 6 -6 14.2 1.8
 2 6 -6 20.7 3.4
 -2 6 6 14.5 2.4
 2 6 -6 19.2 2.7
 -2 6 6 19.7 1.5
 -2 6 6 19.9 2.4
 2 6 -6 17.3 2.1
 -1 -6 6 188.18 9.8
 1 6 -6 191.28 8.1
 -1 6 6 207.18 9
 1 6 -6 203.08 10.3
 -1 6 6 213.68 9.5
 -1 6 6 199.28 7.8
 1 6 -6 200.18 8.3
 1 6 -6 199.08 9.1
 0 -6 6 86.99 5.3
 0 6 -6 100.69 6.2
 0 6 6 88.79 5.1
 0 6 -6 84.19 4.3
 0 6 6 86.69 5.4
 0 6 6 84.39 4.1
 0 6 -6 82.39 6.5
 0 6 -6 88.89 5.1
 1 -6 6 118.09 6.4
 -1 6 -6 131.89 7.5
 -1 6 -6 119.49 5.5
 1 6 6 131.79 5.7
 1 6 6 134.09 7.2
 -1 6 -6 121.09 6.2
 1 6 6 130.79 6.7
 2 -6 6 15.1 2.2
 -2 6 -6 19.8 2.4
 2 6 6 18.4 2
 2 6 6 18.3 2.1
 -2 6 -6 14.6 2.8
 2 6 6 13.9 3.7
 2 6 6 20.2 2.7
 -2 6 -6 16.9 1.8
 3 -6 6 33.8 2.8
 3 6 6 37.9 2.7
 3 6 6 30.9 2.5
 3 6 6 34.4 3.7
 -3 6 -6 35.9 2.4
 3 6 6 35.6 4.2
 -3 6 -6 28.7 3.7
 -3 6 -6 41.2 2.8
 4 6 6 7.5 1.5
 4 6 6 5.9 1.8
 4 6 6 6.2 1.4
 4 6 6 8 2.1
 -4 6 -6 5.7 1.2
 -4 6 -6 6 1.2
 5 6 6 3.5 1.3
 5 6 6 1.7 1.2
 -5 6 -6 2.1 0.7
 -5 6 -6 0.2 0.9
 5 6 6 1.2 0.9
 5 6 6 1.4 0.8
 -6 6 -6 7.7 2
 6 6 6 7.9 2
 6 6 6 8.5 1.7
 7 6 6 26 3.2
 7 6 6 21.2 3.6
 -7 6 -6 18.9 3.1
 -8 6 -6 13.5 2.5
 8 6 6 18.1 3.4
 8 6 6 15.7 2.6
 9 6 6 32.3 4.6
 9 6 6 27.5 3.6
 -9 6 -6 29.6 3.9
 -10 6 -6 2.3 1.3
 10 6 6 2.9 1.3
 10 6 6 1.9 1.6
 11 6 6 4.2 1.7
 11 6 6 5.7 2.2
 -11 6 -6 2.9 1.5
 11 7 -6 5.1 1.9
 11 7 -6 4 1.6
 10 7 -6 13.4 2.7
 9 7 -6 1 1
 9 7 -6 1 1.2
 8 7 -6 2.5 1.6
 8 7 -6 1 1
 7 7 -6 18.5 3.1
 7 7 -6 19.1 2.8
 6 7 -6 0 0.6
 6 7 -6 -1 0.6
 5 7 -6 8.9 2.1
 5 7 -6 8.9 1.8
 -5 7 6 6.7 1.5
 4 7 -6 1 1
 -4 7 6 0.9 0.8
 4 7 -6 2 1.4
 4 7 -6 1.9 0.9
 3 7 -6 2 0.9
 3 7 -6 0.7 1.1
 3 7 -6 -0.1 1.1
 -3 7 6 2 1.1
 -2 7 6 0.9 0.9
 2 7 -6 0.5 1.2
 2 7 -6 0.2 0.5
 2 7 -6 1.7 1
 -1 -7 6 132.19 7.3
 1 7 -6 134.39 7.1
 -1 7 6 118.69 6.6
 1 7 -6 123.19 7.8
 0 -7 6 0.3 0.8
 0 7 -6 2.1 1.1
 0 7 -6 1.4 1.3
 0 7 6 0 0.9
 1 -7 6 2.8 1.1
 -1 7 -6 2 1.1
 -1 7 -6 1 1.2
 1 7 6 1.9 1.1
 2 7 6 0.2 0.9
 -2 7 -6 2.1 1
 -2 7 -6 1.7 1.2
 3 7 6 12 2.6
 -3 7 -6 11.6 2.5
 -3 7 -6 13.8 2.1
 3 7 6 10.9 1.7
 -4 7 -6 18.4 3
 4 7 6 12.2 2.6
 -5 7 -6 9.1 2.3
 5 7 6 8.9 1.9
 5 7 6 8.2 2.3
 6 7 6 -0.2 0.8
 -6 7 -6 1 1.1
 6 7 6 0.1 0.7
 -7 7 -6 0.1 0.9
 7 7 6 0.5 0.8
 7 7 6 1.2 1.1
 -8 7 -6 -0.4 0.7
 8 7 6 -0.3 0.7
 8 7 6 1.2 1.2
 9 7 6 4.1 1.6
 9 7 6 0.9 1.3
 -9 7 -6 2.2 1.3
 8 8 -6 0.4 1.1
 6 8 -6 50.79 6.7
 6 8 -6 41.1 4.9
 5 8 -6 0.5 1.4
 5 8 -6 -0.8 0.8
 4 8 -6 1.5 1.2
 4 8 -6 -0.8 0.8
 3 8 -6 19.3 3.2
 -3 8 6 26.5 3.5
 3 8 -6 23.9 4.2
 2 8 -6 23.2 4.1
 2 8 -6 18.7 3
 -2 8 6 21.9 3.3
 1 8 -6 -0.3 1
 1 8 -6 0.7 0.9
 -1 8 6 -0.7 0.8
 0 8 -6 0 1.1
 0 8 6 2 1.3
 0 8 -6 2.7 1.3
 -1 8 -6 55.99 4.3
 1 8 6 41.7 5
 -1 8 -6 62.39 5.3
 -2 8 -6 4.6 2
 2 8 6 5.6 1.9
 3 8 6 -0.8 0.6
 -3 8 -6 -1.5 0.7
 4 8 6 12.9 2.9
 -4 8 -6 13.4 2.9
 -5 8 -6 0.9 1.1
 5 8 6 1.5 1.2
 6 8 6 8.6 2.6
 -6 8 -6 5.2 1.9
 3 9 -6 2.2 1.7
 2 9 -6 0 0.8
 -1 9 6 3.3 1.6
 1 9 -6 3.1 1.6
 0 9 -6 1.4 1.5
 0 9 -6 0.2 1
 0 9 6 0.5 1.1
 -17 0 7 12.7 3
 17 0 -7 5.4 1.8
 16 0 -7 -0.3 0.8
 -16 0 7 1.8 1.4
 15 0 -7 5.2 1.7
 -15 0 7 7.2 2.1
 -14 0 7 0.3 0.7
 14 0 -7 -0.1 0.6
 14 0 -7 1.5 1
 13 0 -7 -0.4 0.4
 13 0 -7 -0.1 0.7
 -13 0 7 0.7 0.8
 13 0 -7 0.1 0.5
 13 0 -7 0.5 0.5
 12 0 -7 -0.5 0.5
 -12 0 7 0.2 0.5
 -12 0 7 -0.6 0.5
 12 0 -7 0.6 0.5
 -12 0 7 -0.6 0.5
 12 0 -7 -0.8 0.4
 12 0 -7 -1 0.4
 11 0 -7 5.1 1.4
 -11 0 7 8.3 1.8
 11 0 -7 6.8 1.5
 11 0 -7 5.5 1.3
 11 0 -7 5.6 1
 -11 0 7 6.2 1.2
 -10 0 7 0.1 0.6
 -10 0 7 0 0.7
 -10 0 7 0 0.5
 10 0 -7 1 0.7
 10 0 -7 -0.2 0.3
 10 0 -7 -0.4 0.4
 10 0 -7 0 0.4
 -9 0 7 16.8 2.3
 -9 0 7 16.8 1.9
 -9 0 7 16.6 2.2
 9 0 -7 15.6 2
 9 0 -7 18.7 2.3
 9 0 -7 14.8 1.6
 9 0 -7 15.2 1.9
 8 0 -7 0.3 0.4
 -8 0 7 0.2 0.5
 -8 0 7 -0.3 0.3
 8 0 -7 0 0.3
 8 0 -7 0 0.3
 -8 0 7 -0.2 0.2
 8 0 -7 -0.3 0.3
 7 0 -7 18.8 1.5
 -7 0 7 20.4 2.2
 7 0 -7 22 1.7
 -7 0 7 17.1 2.1
 7 0 -7 14.1 1.8
 7 0 -7 17.6 2
 -7 0 7 18.9 1.5
 6 0 -7 -0.1 0.4
 -6 0 7 0.1 0.4
 6 0 -7 -0.4 0.3
 6 0 -7 -0.2 0.3
 -6 0 7 -0.3 0.4
 -6 0 7 -0.3 0.3
 6 0 -7 -0.2 0.3
 -5 0 7 84.39 3.9
 5 0 -7 84.89 4.2
 5 0 -7 85.89 4.2
 -5 0 7 92.09 4.6
 5 0 -7 85.19 3.8
 4 0 -7 0 0.3
 4 0 -7 0.5 0.4
 -4 0 7 0 0.2
 4 0 -7 -0.3 0.2
 -4 0 7 0 0.3
 -4 0 7 -0.1 0.2
 3 0 -7 38.6 2.2
 3 0 -7 39.6 2.4
 -3 0 7 42.1 2.2
 3 0 -7 41.2 2.4
 -3 0 7 40.6 2.5
 -3 0 7 40.8 2.4
 -2 0 7 0 0.2
 -2 0 7 0 0.2
 2 0 -7 0.1 0.2
 2 0 -7 0.1 0.3
 2 0 -7 0 0.2
 2 0 -7 0 0.2
 -2 0 7 0 0.2
 -2 0 7 -0.1 0.2
 -1 0 7 100.19 4.3
 1 0 -7 99.39 4.6
 -1 0 7 101.19 4.5
 1 0 -7 105.69 4.3
 -1 0 7 101.39 4.5
 1 0 -7 103.99 4.3
 1 0 -7 101.39 4.5
 -1 0 7 102.09 4.4
 0 0 -7 0.4 0.3
 0 0 -7 0.6 0.3
 0 0 -7 0.6 0.4
 0 0 7 0.1 0.2
 0 0 -7 0.5 0.3
 0 0 7 0.8 0.4
 0 0 7 0.9 0.4
 0 0 7 0.5 0.4
 1 0 7 2.8 0.6
 1 0 7 2.5 0.7
 1 0 7 2.8 0.7
 -1 0 -7 3.5 0.8
 -1 0 -7 3 0.7
 -1 0 -7 1.7 0.6
 1 0 7 2.4 0.6
 -1 0 -7 2.3 0.6
 -2 0 -7 0.4 0.3
 -2 0 -7 -0.2 0.2
 -2 0 -7 -0.3 0.2
 2 0 7 -0.1 0.2
 2 0 7 -0.1 0.2
 2 0 7 0.3 0.3
 -2 0 -7 -0.1 0.2
 2 0 7 -0.3 0.2
 3 0 7 1431.06 57.39
 -3 0 -7 1240.18 148.69
 -3 0 -7 1362.36 57.29
 3 0 7 1319.77 129.79
 -4 0 -7 0 0.3
 4 0 7 -0.2 0.3
 -4 0 -7 0.3 0.4
 4 0 7 0.2 0.3
 -4 0 -7 -0.2 0.3
 4 0 7 0.5 0.4
 4 0 7 0.4 0.5
 -5 0 -7 34 2.6
 5 0 7 31.8 2.5
 -5 0 -7 30.7 2.4
 5 0 7 37 2.5
 5 0 7 34.8 2.5
 5 0 7 35.3 2.5
 -5 0 -7 32.7 2.5
 6 0 7 -0.2 0.2
 6 0 7 -0.3 0.3
 6 0 7 -0.2 0.3
 -6 0 -7 0.5 0.6
 -6 0 -7 0.1 0.4
 6 0 7 0 0.3
 -6 0 -7 -0.4 0.3
 7 0 7 0.4 0.6
 7 0 7 0.6 0.5
 -7 0 -7 0 0.4
 7 0 7 0.1 0.4
 7 0 7 0.2 0.5
 -7 0 -7 0.9 0.6
 -7 0 -7 0.8 0.6
 8 0 7 -0.2 0.3
 -8 0 -7 -0.2 0.4
 -8 0 -7 -0.1 0.5
 -8 0 -7 0.1 0.4
 8 0 7 0.3 0.5
 8 0 7 0.5 0.6
 9 0 7 7 1.7
 9 0 7 6.7 1.2
 9 0 7 6.7 1.5
 9 0 7 7.8 1.7
 -9 0 -7 5.8 1.7
 -9 0 -7 6 1.5
 -9 0 -7 2.4 1
 10 0 7 -0.9 0.4
 -10 0 -7 -0.6 0.8
 -10 0 -7 0.4 0.6
 10 0 7 0.5 0.7
 11 0 7 34.7 3.8
 -11 0 -7 37.7 4.7
 -11 0 -7 30.1 3.7
 12 0 7 -0.4 0.4
 -12 0 -7 0.9 1
 -12 0 -7 -1.1 0.7
 13 0 7 3.4 1.5
 -13 0 -7 5 1.7
 -13 0 -7 5.6 2.1
 -14 0 -7 0.5 1
 14 0 7 0.2 0.9
 -17 -1 7 2.5 1.5
 -17 1 7 1.9 1.4
 16 -1 -7 -0.6 0.6
 -16 -1 7 -1 0.7
 -16 1 7 1.7 1.4
 15 -1 -7 50.49 4.1
 -15 -1 7 49.5 5.5
 -15 1 7 47.9 5.2
 15 1 -7 43.9 4.9
 14 -1 -7 32.4 3.6
 -14 -1 7 23.9 3.6
 14 -1 -7 34 3.7
 -14 1 7 26.2 3.6
 14 1 -7 25.7 3.5
 13 -1 -7 4.5 1.2
 13 -1 -7 4.6 1.4
 13 -1 -7 3.8 1.2
 -13 -1 7 2.1 1.2
 13 1 -7 2.8 1.1
 13 1 -7 6.1 1.3
 13 1 -7 3.3 1.3
 -13 1 7 4.3 1.5
 -12 -1 7 -0.3 0.7
 12 -1 -7 1 0.5
 12 -1 -7 0.6 0.7
 12 -1 -7 0.1 0.6
 12 -1 -7 0.1 0.6
 -12 -1 7 0.3 0.7
 -12 1 7 0.3 0.8
 12 1 -7 0.6 0.7
 12 1 -7 -0.6 0.4
 12 1 -7 -0.4 0.4
 12 1 -7 1.5 1
 -12 1 7 0.2 0.8
 -11 -1 7 141.59 7
 11 -1 -7 128.99 6.4
 -11 -1 7 131.89 6.4
 11 -1 -7 138.19 5.4
 11 -1 -7 128.69 6
 11 -1 -7 134.49 6.6
 -11 -1 7 119.39 7.1
 -11 1 7 125.19 6.6
 11 1 -7 126.79 6.7
 11 1 -7 124.79 6.7
 11 1 -7 138.99 7.1
 -11 1 7 142.89 5.7
 -11 1 7 130.29 7
 11 1 -7 139.69 6.2
 -10 -1 7 25.9 3.1
 10 -1 -7 25.7 1.7
 -10 -1 7 25.6 2.9
 -10 -1 7 26.7 2.7
 10 -1 -7 24.5 2
 10 -1 -7 29.3 2.4
 10 -1 -7 26.5 2.7
 10 1 -7 27.4 3
 10 1 -7 24.5 2.9
 10 1 -7 24.4 2.8
 -10 1 7 30.4 3.3
 10 1 -7 25.5 2.2
 -10 1 7 26.8 2.9
 -10 1 7 24.5 1.8
 9 -1 -7 142.09 5.9
 -9 -1 7 128.19 6.8
 9 -1 -7 144.29 6.3
 -9 -1 7 138.29 6.3
 9 -1 -7 144.59 6.5
 9 -1 -7 132.59 5.5
 -9 -1 7 133.79 6.6
 9 1 -7 138.09 6.1
 9 1 -7 135.29 6.7
 -9 1 7 135.79 5.7
 -9 1 7 128.59 6.4
 -9 1 7 150.88 6.9
 9 1 -7 134.29 6.7
 9 1 -7 139.19 6.7
 8 -1 -7 35.8 2.1
 8 -1 -7 34.4 2.5
 -8 -1 7 33.4 2.8
 -8 -1 7 37.1 2.5
 -8 -1 7 34.1 2.6
 8 -1 -7 33.7 2
 8 -1 -7 33.9 2.4
 8 1 -7 30.2 2.6
 -8 1 7 37.8 2.7
 8 1 -7 36.9 2.4
 8 1 -7 36.7 2.8
 8 1 -7 31.6 2.6
 -8 1 7 36.4 2.1
 -8 1 7 35.6 2.7
 -7 -1 7 15.7 2.1
 7 -1 -7 16.2 1.2
 -7 -1 7 18.1 2.3
 7 -1 -7 13.6 1.2
 7 -1 -7 15.4 1.7
 -7 -1 7 18.4 2.1
 -7 1 7 13 1.8
 7 1 -7 17 2.1
 7 1 -7 19.2 2.1
 -7 1 7 14.5 1.2
 -7 1 7 16.5 1.9
 7 1 -7 12.9 1.6
 -6 -1 7 5.6 1.1
 6 -1 -7 4.8 0.9
 6 -1 -7 3.7 0.9
 -6 -1 7 5.9 1.2
 6 -1 -7 4.8 0.7
 6 -1 -7 6.5 0.9
 -6 -1 7 7.3 1.2
 -6 1 7 6.4 0.9
 -6 1 7 5.7 1.1
 6 1 -7 4.7 1.1
 6 1 -7 7.3 1.3
 -5 -1 7 26 1.9
 -5 -1 7 28 2.8
 5 -1 -7 20.6 1.7
 5 -1 -7 28.1 1.9
 -5 -1 7 26.9 2.2
 5 -1 -7 24 1.4
 5 -1 -7 27.1 1.7
 5 1 -7 25.6 2
 -5 1 7 25 1.6
 -5 1 7 24.3 1.8
 5 1 -7 29.8 2.6
 5 1 -7 28.2 1.9
 -5 1 7 26.4 2
 4 -1 -7 155.98 5.6
 4 -1 -7 168.58 6.2
 -4 -1 7 150.78 6.4
 -4 -1 7 153.68 6.7
 4 -1 -7 158.88 6.4
 -4 -1 7 170.58 6.6
 4 -1 -7 166.48 6.4
 -4 1 7 160.18 6.1
 4 1 -7 156.98 6.7
 -4 1 7 144.99 6.4
 4 1 -7 153.48 6.6
 4 1 -7 148.29 6.3
 -4 1 7 146.39 6.3
 3 -1 -7 0.4 0.3
 -3 -1 7 0 0.3
 3 -1 -7 0 0.2
 -3 -1 7 0.4 0.3
 3 -1 -7 0.6 0.4
 3 -1 -7 0.3 0.2
 -3 -1 7 -0.1 0.3
 -3 1 7 0 0.3
 -3 1 7 0.3 0.3
 3 1 -7 0.3 0.3
 3 1 -7 0.1 0.3
 3 1 -7 0.3 0.4
 3 1 -7 0.4 0.4
 -3 1 7 0.2 0.2
 -2 -1 7 215.48 8
 -2 -1 7 208.18 8.2
 -2 -1 7 196.18 8
 2 -1 -7 209.48 8
 -2 1 7 214.08 8.2
 2 1 -7 211.08 8.2
 2 1 -7 217.08 8.3
 2 1 -7 205.68 7.9
 -2 1 7 203.68 8
 -1 -1 7 0.7 0.4
 -1 -1 7 0.1 0.3
 1 -1 -7 -0.1 0.1
 1 -1 -7 0 0.2
 1 -1 -7 0.1 0.2
 -1 -1 7 -0.1 0.2
 1 -1 -7 -0.2 0.2
 -1 -1 7 -0.1 0.3
 1 1 -7 0.5 0.4
 1 1 -7 -0.1 0.2
 -1 1 7 0.2 0.3
 1 1 -7 0.4 0.4
 -1 1 7 0.1 0.2
 -1 1 7 -0.2 0.1
 -1 1 7 0.7 0.3
 1 1 -7 0.1 0.3
 0 -1 7 71.89 3.7
 0 -1 -7 65.29 3.2
 0 -1 7 64.69 3.2
 0 -1 7 73.99 3.4
 0 -1 7 72.49 3.4
 0 -1 -7 66.49 3.4
 0 -1 -7 65.59 3
 0 1 7 63.49 3.2
 0 1 -7 68.69 3.5
 0 1 -7 68.29 3.4
 0 1 7 67.69 3.1
 0 1 7 74.09 3.5
 0 1 -7 62.99 3.2
 0 1 7 74.49 3.4
 0 1 -7 65.89 3.4
 1 -1 7 15.8 1.5
 1 -1 7 14 1.7
 1 -1 7 10.4 1.3
 1 -1 7 11.7 1.4
 -1 -1 -7 11.1 1.3
 -1 -1 -7 9.8 1.3
 -1 -1 -7 13 1.1
 1 1 7 15 1.6
 1 1 7 9.7 1.2
 -1 1 -7 10.7 1.4
 -1 1 -7 10.6 1.3
 1 1 7 11.6 1.4
 -1 1 -7 8.3 1.2
 1 1 7 11.9 1.4
 -1 1 -7 11 1.2
 2 -1 7 79.29 3.9
 -2 -1 -7 82.29 4
 2 -1 7 76.99 3.7
 -2 -1 -7 83.19 3.9
 2 -1 7 77.99 4.1
 2 -1 7 79.69 3.6
 -2 -1 -7 77.59 3.8
 2 1 7 78.39 3.7
 2 1 7 79.19 3.9
 2 1 7 74.89 3.7
 -2 1 -7 73.09 3.8
 -2 1 -7 83.19 4
 -2 1 -7 76.39 3.6
 3 -1 7 89.29 4.6
 -3 -1 -7 90.29 4.4
 3 -1 7 87.49 4.3
 3 -1 7 93.69 4.1
 -3 -1 -7 88.89 4.4
 3 -1 7 91.99 4.3
 3 1 7 88.59 4.3
 -3 1 -7 90.59 4.5
 -3 1 -7 83.39 4.3
 3 1 7 90.89 4.5
 -3 1 -7 93.79 4.1
 3 1 7 92.29 4.5
 4 -1 7 3.2 1
 4 -1 7 3.7 0.7
 -4 -1 -7 3.6 0.9
 -4 -1 -7 4.9 1.1
 4 -1 7 5.1 1
 4 -1 7 5.1 1.1
 -4 -1 -7 5.4 1.1
 4 1 7 2.8 0.8
 4 1 7 5.6 1
 4 1 7 4.9 1.1
 -4 1 -7 3.6 0.9
 4 1 7 3.6 0.9
 -4 1 -7 3.3 1
 -4 1 -7 4.4 1
 -4 1 -7 4.2 0.8
 5 -1 7 89.29 4.5
 5 -1 7 78.09 4.6
 -5 -1 -7 88.99 4.6
 5 -1 7 88.89 4.4
 -5 -1 -7 79.39 4.4
 -5 -1 -7 84.39 4.7
 5 -1 7 82.29 3.9
 -5 1 -7 87.99 4.5
 5 1 7 84.69 4.6
 5 1 7 90.89 4.3
 5 1 7 83.09 4.5
 5 1 7 85.39 4.6
 -5 1 -7 92.19 4.7
 -5 1 -7 89.29 4.6
 6 -1 7 158.48 7
 6 -1 7 171.38 7.3
 -6 -1 -7 154.38 7.2
 6 -1 7 152.28 7.4
 -6 -1 -7 159.58 7.5
 -6 -1 -7 154.08 7.2
 6 -1 7 147.99 6.4
 6 1 7 158.88 7.2
 6 1 7 156.48 7.3
 -6 1 -7 177.28 7.6
 6 1 7 161.68 7.4
 -6 1 -7 160.48 7.3
 -6 1 -7 156.48 7.2
 -7 -1 -7 89.49 5
 -7 -1 -7 95.29 5.4
 7 -1 7 92.99 4.2
 7 -1 7 89.69 5.2
 7 -1 7 94.29 5
 7 -1 7 88.19 4.7
 -7 -1 -7 85.99 4.9
 7 1 7 84.69 5
 -7 1 -7 94.19 5.2
 7 1 7 88.29 4.9
 7 1 7 83.89 4.9
 -7 1 -7 83.29 4.8
 -7 1 -7 81.19 4.8
 -8 -1 -7 131.09 7
 8 -1 7 122.29 6.3
 8 -1 7 129.79 7.6
 -8 -1 -7 139.89 7.3
 -8 -1 -7 127.49 6.7
 8 -1 7 129.19 6.5
 8 1 7 129.59 6.6
 8 1 7 133.29 7.6
 8 1 7 142.09 6.1
 -8 1 -7 133.69 6.7
 -8 1 -7 122.29 6.7
 -8 1 -7 120.19 6.5
 9 -1 7 60.29 3.2
 -9 -1 -7 65.19 4.8
 9 -1 7 66.79 4.5
 -9 -1 -7 56.79 4.1
 -9 -1 -7 60.49 4.2
 9 -1 7 56.29 3.8
 -9 1 -7 60.99 4.2
 9 1 7 55.29 4
 9 1 7 57.79 4.2
 -9 1 -7 56.89 4.1
 9 1 7 55.59 4.1
 9 1 7 56.89 3.5
 -9 1 -7 57.99 4.3
 -10 -1 -7 2.2 1.1
 -10 -1 -7 2.3 1.3
 10 -1 7 2 1
 10 -1 7 0.2 0.9
 -10 1 -7 3.3 1.4
 -10 1 -7 1 0.8
 10 1 7 1 0.9
 10 1 7 1.6 0.8
 -11 -1 -7 8.2 2.4
 -11 -1 -7 5.8 1.7
 -11 1 -7 5.5 1.6
 11 1 7 6.4 1.7
 -11 1 -7 7.5 2.1
 -12 -1 -7 -0.2 1
 12 -1 7 2.4 1.2
 -12 -1 -7 3.2 1.5
 12 1 7 2.7 1.3
 -12 1 -7 -0.4 0.9
 -12 1 -7 0.6 0.9
 13 -1 7 12.1 2.3
 -13 -1 -7 10.3 2.8
 -13 -1 -7 7.9 2.1
 -13 1 -7 11.6 2.5
 13 1 7 11.1 2.4
 -13 1 -7 9.9 2.7
 -14 -1 -7 26.8 3.9
 14 -1 7 26.4 3.5
 -14 -1 -7 27.8 4.7
 -14 1 -7 31.5 4.3
 14 1 7 25.3 3.8
 -17 -2 7 2.8 1.5
 -17 2 7 5.2 2.1
 17 2 -7 2.4 1.4
 -16 -2 7 -0.7 0.6
 -16 2 7 -0.5 0.6
 16 2 -7 0.6 0.9
 -15 -2 7 -0.7 0.5
 15 2 -7 0.7 0.9
 -15 2 7 2.1 1.3
 -14 -2 7 0.8 0.9
 14 -2 -7 1.4 0.9
 -14 2 7 0.9 1
 14 2 -7 0.8 0.9
 14 2 -7 2.3 1.2
 13 -2 -7 1.3 0.8
 -13 -2 7 2.8 1.3
 13 2 -7 2.2 1.2
 -13 2 7 0.4 0.7
 -13 2 7 1.2 0.8
 13 2 -7 2 1
 12 -2 -7 8.7 1.7
 -12 -2 7 7.8 2
 -12 -2 7 13.5 2.2
 12 -2 -7 14.8 2
 -12 2 7 11.1 2.2
 12 2 -7 11.5 2.2
 12 2 -7 13.8 2.1
 12 2 -7 12.1 2.2
 -12 2 7 12.5 2.1
 -11 -2 7 45.5 3.5
 11 -2 -7 50.09 3
 -11 -2 7 48.2 3.7
 -11 -2 7 54.19 5.9
 11 -2 -7 54.29 2.4
 11 -2 -7 47 3.1
 11 -2 -7 44.9 3.2
 -11 2 7 54.89 3.9
 11 2 -7 50.69 3.9
 11 2 -7 48.6 3.8
 11 2 -7 48.8 3.4
 -11 2 7 49.3 3.6
 11 2 -7 48 3.9
 10 -2 -7 301.37 11.7
 10 -2 -7 297.37 11.4
 10 -2 -7 300.87 10.5
 10 -2 -7 300.27 11.1
 -10 -2 7 277.57 12
 -10 -2 7 299.77 12.7
 -10 -2 7 294.17 12.2
 -10 2 7 293.27 10.6
 10 2 -7 298.97 12.8
 -10 2 7 297.97 12.3
 -10 2 7 288.17 11.9
 10 2 -7 301.17 13.8
 10 2 -7 305.27 12
 10 2 -7 294.17 12.5
 -9 -2 7 -0.2 0.5
 -9 -2 7 0.3 0.6
 9 -2 -7 -0.4 0.2
 9 -2 -7 -0.4 0.2
 9 -2 -7 0.7 0.4
 -9 -2 7 -0.2 0.4
 9 -2 -7 0.6 0.5
 -9 2 7 0 0.2
 -9 2 7 -0.1 0.4
 9 2 -7 0.4 0.6
 9 2 -7 0.6 0.6
 9 2 -7 0.8 0.9
 -9 2 7 -0.2 0.4
 9 2 -7 0.2 0.5
 -8 -2 7 0.3 0.5
 8 -2 -7 0 0.3
 -8 -2 7 -0.1 0.3
 8 -2 -7 -0.1 0.2
 8 -2 -7 0.4 0.3
 8 -2 -7 0 0.3
 -8 -2 7 0.1 0.4
 -8 2 7 0 0.3
 -8 2 7 0.3 0.4
 8 2 -7 -0.1 0.4
 8 2 -7 -0.8 0.3
 8 2 -7 -0.1 0.4
 -8 2 7 0.2 0.4
 8 2 -7 0.6 0.6
 -7 -2 7 126.39 6
 -7 -2 7 114.79 5.7
 7 -2 -7 119.39 4.8
 -7 -2 7 117.19 5.6
 7 -2 -7 115.49 5.1
 7 -2 -7 104.79 4.9
 7 -2 -7 115.99 4.5
 7 2 -7 125.09 5.9
 7 2 -7 119.69 5.6
 -7 2 7 125.99 5.7
 -7 2 7 114.89 5.4
 -7 2 7 114.99 4.7
 7 2 -7 119.69 5.9
 -6 -2 7 114.49 5.6
 6 -2 -7 114.69 4.8
 -6 -2 7 103.99 5.2
 6 -2 -7 109.39 4.6
 6 -2 -7 114.39 4.1
 -6 -2 7 101.49 5.3
 6 -2 -7 121.89 4.9
 6 2 -7 115.99 5.6
 -6 2 7 116.59 5.2
 -6 2 7 109.99 4.6
 6 2 -7 112.89 5.3
 -6 2 7 113.59 6
 6 2 -7 112.59 5.5
 -5 -2 7 43.3 2.9
 -5 -2 7 45.5 2.9
 5 -2 -7 43.4 2.4
 -5 -2 7 40.6 2.7
 5 -2 -7 43.6 2.3
 -5 2 7 44.5 2.3
 -5 2 7 47.5 2.8
 5 2 -7 46.8 2.9
 5 2 -7 52.59 2.9
 -5 2 7 42.3 2.6
 5 2 -7 48.4 3
 -4 -2 7 232.48 9.1
 -4 -2 7 235.38 9.3
 4 -2 -7 226.08 8.6
 -4 -2 7 232.08 9.3
 4 -2 -7 245.08 8.7
 4 2 -7 227.28 9.2
 -4 2 7 237.38 9.1
 4 2 -7 227.08 9.2
 -4 2 7 244.48 9
 -4 2 7 241.68 8.8
 4 2 -7 235.98 9.4
 -3 -2 7 23.5 1.8
 3 -2 -7 20.8 1.5
 -3 -2 7 22.2 1.7
 3 -2 -7 22.4 1.4
 -3 -2 7 22 2.4
 3 2 -7 20.7 2.5
 3 2 -7 22.1 1.8
 3 2 -7 18.4 2
 -3 2 7 22 1.7
 -3 2 7 21.9 1.6
 -3 2 7 25 1.6
 3 2 -7 28 2
 -2 -2 7 47.7 2.7
 2 -2 -7 42.4 2.3
 -2 -2 7 45.8 2.6
 2 -2 -7 45.6 2.2
 -2 2 7 40.6 2.4
 2 2 -7 47.1 2.7
 2 2 -7 40.4 2.5
 2 2 -7 40.8 2.6
 -2 2 7 45.3 2.5
 2 2 -7 42.2 2.9
 -2 2 7 44.2 1.8
 -2 2 7 44 2.4
 1 -2 -7 3.5 0.7
 -1 -2 7 1.8 0.6
 -1 -2 7 3.5 0.7
 1 -2 -7 3.3 0.6
 -1 -2 7 1.9 0.6
 1 -2 -7 2.5 0.6
 -1 -2 7 2 0.8
 -1 2 7 2.3 0.4
 1 2 -7 1.9 0.7
 1 2 -7 3.7 0.8
 1 2 -7 2.4 0.6
 -1 2 7 2.9 0.6
 -1 2 7 2.3 0.7
 1 2 -7 4.5 0.9
 -1 2 7 3.1 0.7
 0 -2 -7 2.6 0.6
 0 -2 -7 1.8 0.5
 0 -2 -7 3.4 0.7
 0 -2 7 2.1 0.9
 0 -2 7 2.3 0.6
 0 -2 7 2.2 0.6
 0 2 7 3 0.7
 0 2 7 2.7 0.6
 0 2 -7 2.3 0.6
 0 2 7 2.8 0.7
 0 2 -7 2.3 0.6
 0 2 7 2.3 0.6
 0 2 -7 1.3 0.5
 1 -2 7 75.29 3.6
 -1 -2 -7 78.39 3.6
 1 -2 7 72.69 3.6
 -1 -2 -7 83.89 3.8
 1 -2 7 75.19 3.5
 -1 -2 -7 78.99 3.7
 -1 2 -7 85.59 4.3
 1 2 7 73.99 3.5
 1 2 7 73.09 3.8
 -1 2 -7 72.79 3.7
 1 2 7 76.39 3.8
 -1 2 -7 73.49 3.6
 -1 2 -7 74.79 3.8
 2 -2 7 404.56 15.4
 -2 -2 -7 406.26 14.8
 2 -2 7 400.46 14.5
 -2 -2 -7 400.86 14.7
 -2 2 -7 410.26 15.2
 -3 -2 -7 17.8 2.1
 -3 -2 -7 21.8 2.2
 3 -2 7 16.4 1.4
 3 -2 7 16.9 1.4
 -3 -2 -7 16.7 1.8
 3 -2 7 19.2 2.4
 3 -2 7 17.4 1.5
 -3 2 -7 17.6 1.4
 -3 2 -7 14.9 1.7
 3 2 7 22.1 1.9
 3 2 7 19 2
 -3 2 -7 18.1 1.9
 -3 2 -7 17.6 2.1
 -4 -2 -7 2.7 0.8
 4 -2 7 2.8 1
 4 -2 7 1.7 0.6
 -4 -2 -7 2.4 0.8
 4 -2 7 2 0.6
 -4 -2 -7 1.9 0.8
 -4 2 -7 1.3 0.5
 4 2 7 0.4 0.5
 -4 2 -7 2.1 0.9
 4 2 7 1.2 0.6
 -4 2 -7 0.9 0.5
 -4 2 -7 2.5 0.7
 4 2 7 2.4 0.8
 -5 -2 -7 53.49 3.3
 -5 -2 -7 53.59 3.7
 5 -2 7 54.89 2.8
 5 -2 7 52.09 3.1
 5 -2 7 50.29 3.6
 5 -2 7 50.69 2.9
 -5 -2 -7 48.5 3.2
 -5 2 -7 48.9 2.7
 -5 2 -7 50.59 3.2
 -5 2 -7 52.09 3.4
 5 2 7 48.7 3.3
 -5 2 -7 50.79 3.2
 5 2 7 53.69 3.4
 5 2 7 52.79 3.4
 -6 -2 -7 23.4 2.6
 -6 -2 -7 20.8 2.8
 6 -2 7 27.5 2.2
 -6 -2 -7 22.2 2.5
 6 -2 7 19.3 2.1
 6 -2 7 24.5 1.7
 6 -2 7 25.6 3.1
 6 2 7 25.6 2.7
 6 2 7 24.4 2.7
 6 2 7 29.7 3.1
 -6 2 -7 24.5 2.6
 -6 2 -7 24.6 2.6
 -6 2 -7 23.4 2.7
 7 -2 7 3.7 1.1
 7 -2 7 3.6 1
 7 -2 7 3.8 1.4
 -7 -2 -7 4.2 1.2
 -7 -2 -7 3.5 1.3
 -7 -2 -7 3.7 1.2
 7 -2 7 3.1 0.7
 -7 2 -7 5.1 1.3
 7 2 7 2.3 1.1
 7 2 7 3.9 1.2
 7 2 7 3.1 1.1
 -7 2 -7 4.6 1.3
 -7 2 -7 2.6 1
 8 -2 7 171.98 6.8
 8 -2 7 179.88 7.7
 -8 -2 -7 162.58 8.1
 8 -2 7 169.28 7.8
 -8 -2 -7 156.68 8
 8 -2 7 173.48 8.6
 -8 2 -7 180.38 8.2
 8 2 7 170.98 8.4
 8 2 7 172.78 8.3
 -8 2 -7 178.48 8.1
 8 2 7 169.38 8.2
 9 -2 7 38.2 2.9
 9 -2 7 42.6 3.2
 -9 -2 -7 39.9 3.4
 -9 -2 -7 42.9 5.3
 9 -2 7 32.1 3.8
 -9 -2 -7 39.9 3.4
 -9 2 -7 43.1 3.4
 9 2 7 37.5 3.9
 9 2 7 34.1 3.7
 -9 2 -7 32.7 3.5
 9 2 7 41.2 3.5
 -10 -2 -7 14.7 2.4
 10 -2 7 15.1 2.2
 -10 -2 -7 17 3.1
 10 -2 7 18.7 2.4
 -10 2 -7 17.9 2.9
 -10 2 -7 15.7 3.5
 -10 2 -7 17.9 2.6
 10 2 7 15.3 2.5
 -11 -2 -7 29.2 3.7
 11 -2 7 31.4 3.4
 11 -2 7 28.2 3.8
 -11 -2 -7 31.7 4.7
 -11 2 -7 31.7 4
 11 2 7 32.1 3.8
 -11 2 -7 30.2 3.6
 12 -2 7 16.9 3
 -12 -2 -7 13.8 3.1
 -12 -2 -7 15.8 2.8
 -12 2 -7 17.7 3.2
 12 2 7 15 2.6
 -12 2 -7 15.6 2.7
 12 2 7 13.5 2.6
 -13 -2 -7 2.7 1.4
 -13 -2 -7 5.3 2.2
 -13 2 -7 4.4 1.8
 -13 2 -7 4.7 1.7
 13 2 7 2.6 1.4
 -14 -2 -7 8.2 2.2
 -14 -2 -7 11.3 3.3
 -14 2 -7 11.9 2.9
 -14 2 -7 7.2 2
 14 2 7 10.6 2.5
 -16 -3 7 -0.7 0.8
 -16 3 7 -0.4 1
 16 3 -7 -0.8 1
 -15 -3 7 3.5 1.7
 15 3 -7 2.4 1.5
 -15 3 7 4.6 1.7
 15 3 -7 2.6 1.2
 -14 -3 7 28.4 4
 14 3 -7 37.6 4
 -14 3 7 26.6 3.6
 14 3 -7 28.7 3.9
 -13 -3 7 10.4 2.3
 -13 3 7 11.6 2.3
 13 3 -7 17.1 3
 -13 3 7 13.6 2.3
 13 3 -7 14.2 2.7
 -12 -3 7 1.3 0.9
 -12 -3 7 3.5 1.4
 12 3 -7 -0.1 0.8
 -12 3 7 1 0.9
 -12 3 7 2.9 1.1
 -12 3 7 2.2 1.1
 12 3 -7 3 1.3
 -11 -3 7 5.4 1.5
 11 -3 -7 5 1.5
 -11 -3 7 6.5 1.8
 -11 -3 7 7.2 1.8
 -11 3 7 5.8 1.4
 -11 3 7 4.9 1.3
 11 3 -7 4.1 1.5
 11 3 -7 6.9 2.1
 -11 3 7 4.6 1.4
 11 3 -7 4.7 1.5
 11 3 -7 4.1 1.3
 -10 -3 7 5.5 1.4
 -10 -3 7 6.4 1.7
 10 -3 -7 5.9 1
 10 -3 -7 4.7 0.9
 -10 -3 7 4.7 1.3
 10 -3 -7 5.1 1.1
 -10 3 7 4.5 1.1
 10 3 -7 6.9 1.6
 -10 3 7 5.3 1.3
 10 3 -7 4.6 1.5
 10 3 -7 5.9 1.6
 10 3 -7 2.7 1.2
 -10 3 7 3.6 1.2
 9 -3 -7 4 0.8
 9 -3 -7 3.7 0.7
 -9 -3 7 2.1 1
 -9 -3 7 3.6 1.2
 -9 -3 7 2 0.9
 9 -3 -7 4 0.8
 9 3 -7 0.9 0.8
 9 3 -7 3.3 1.1
 9 3 -7 3.3 1.1
 -9 3 7 3.6 0.6
 -9 3 7 5.5 1
 -9 3 7 3.1 0.9
 9 3 -7 3.6 1.5
 -9 3 7 3.8 1.1
 -8 -3 7 1 0.7
 -8 -3 7 1 0.7
 8 -3 -7 1.6 0.4
 8 -3 -7 1.4 0.5
 -8 -3 7 1.9 0.8
 8 -3 -7 1 0.4
 8 3 -7 1.6 0.9
 -8 3 7 1.4 0.7
 8 3 -7 0.3 0.6
 8 3 -7 1.7 0.8
 -8 3 7 1.1 0.5
 -8 3 7 1.7 0.5
 -8 3 7 1.5 0.7
 7 -3 -7 0.2 0.2
 -7 -3 7 -0.4 0.3
 -7 -3 7 0.6 0.5
 -7 -3 7 1.1 0.7
 7 -3 -7 0 0.2
 7 -3 -7 0.3 0.2
 7 3 -7 0.1 0.5
 7 3 -7 0.6 0.6
 -7 3 7 0.7 0.3
 -7 3 7 0.4 0.3
 -7 3 7 0.7 0.5
 -7 3 7 0.4 0.5
 7 3 -7 0.5 0.5
 -6 -3 7 76.89 4.2
 -6 -3 7 73.09 4.4
 6 -3 -7 69.69 3
 -6 -3 7 67.49 3.9
 6 -3 -7 73.19 3
 -6 3 7 77.19 3.8
 6 3 -7 77.79 4.3
 -6 3 7 76.39 2.8
 -6 3 7 77.49 4
 6 3 -7 76.89 4.4
 6 3 -7 77.49 4.3
 -6 3 7 76.79 3.4
 -5 -3 7 75.99 3.9
 5 -3 -7 72.29 2.9
 5 -3 -7 78.39 3
 -5 -3 7 79.79 4.4
 -5 -3 7 78.99 4.2
 -5 3 7 81.79 3.6
 -5 3 7 78.19 3.8
 5 3 -7 80.69 4.3
 5 3 -7 80.59 4.3
 -5 3 7 77.49 3.8
 4 -3 -7 271.97 9.2
 -4 -3 7 259.27 10.8
 -4 -3 7 284.37 10.3
 -4 -3 7 265.07 10.4
 -4 3 7 277.97 10.1
 4 3 -7 280.37 10.8
 -4 3 7 263.77 10.1
 -4 3 7 279.27 10.1
 4 3 -7 258.17 10.7
 4 3 -7 271.77 10.6
 -3 -3 7 2.8 0.7
 3 -3 -7 2.4 0.4
 -3 -3 7 2.6 0.9
 -3 -3 7 2.8 0.7
 3 -3 -7 1.9 0.3
 3 3 -7 2.9 0.8
 -3 3 7 2.9 0.7
 3 3 -7 2.1 1
 -3 3 7 1.3 0.5
 3 3 -7 2.1 0.8
 3 3 -7 1.6 0.6
 -3 3 7 3.1 0.3
 -3 3 7 2.7 0.3
 -3 3 7 2.2 0.6
 2 -3 -7 60.69 2.4
 -2 -3 7 63.79 3.1
 2 -3 -7 61.09 2.5
 -2 -3 7 60.69 3
 -2 -3 7 58.09 3.5
 2 3 -7 58.29 3.9
 -2 3 7 59.99 3
 -2 3 7 59.49 2.5
 2 3 -7 57.99 3.4
 -2 3 7 61.89 3.1
 2 3 -7 54.29 3.2
 2 3 -7 54.59 3.2
 -1 -3 7 226.98 8.6
 1 -3 -7 225.98 8.4
 -1 -3 7 242.58 8.7
 -1 -3 7 224.98 9.3
 1 -3 -7 233.58 8.2
 -1 3 7 236.38 8.9
 -1 3 7 228.78 8.4
 1 3 -7 223.98 9.9
 1 3 -7 236.18 9.2
 1 3 -7 232.28 9.1
 -1 3 7 238.28 8.8
 1 3 -7 240.68 9.1
 0 -3 7 41.7 2.2
 0 -3 7 41.2 2.7
 0 -3 -7 44.6 2.2
 0 -3 7 37 3.1
 0 -3 -7 46.9 2.4
 0 -3 7 41.1 2.3
 0 3 7 44.5 2.6
 0 3 -7 43.2 2.6
 0 3 -7 43.2 3.2
 0 3 -7 44.6 2.6
 0 3 7 42.2 2.5
 0 3 -7 43.5 2.6
 0 3 7 42.9 2.3
 1 -3 7 24.5 1.6
 -1 -3 -7 26 1.7
 1 -3 7 23.5 2.4
 -1 -3 -7 27.6 1.8
 1 -3 7 24.9 2.9
 1 -3 7 25.9 1.6
 -1 3 -7 25.6 1.9
 1 3 7 27.2 1.9
 -1 3 -7 25 1.9
 -1 3 -7 23.2 1.8
 -1 3 -7 23.5 2.7
 1 3 7 21.9 2.9
 1 3 7 28.7 1.9
 -2 -3 -7 134.59 5.6
 2 -3 7 127.39 6.6
 2 -3 7 135.99 5.4
 -2 -3 -7 124.19 5.6
 2 -3 7 128.89 5.2
 2 -3 7 130.69 5.7
 -2 3 -7 132.49 6.4
 2 3 7 131.69 5.8
 2 3 7 133.39 5.8
 -2 3 -7 120.79 6.1
 2 3 7 135.89 6
 -2 3 -7 129.69 5.9
 -2 3 -7 127.49 5.7
 -3 -3 -7 20.3 1.8
 3 -3 7 24.8 1.7
 -3 -3 -7 22.1 2.6
 3 -3 7 18.2 1.6
 3 -3 7 16 2.4
 3 -3 7 19.4 1.4
 -3 3 -7 19.9 2.5
 -3 3 -7 20.1 2.1
 3 3 7 17.1 2
 -3 3 -7 20.5 1.8
 -3 3 -7 20 1.6
 3 3 7 17.4 2
 3 3 7 22.3 1.9
 4 -3 7 54.89 4
 4 -3 7 54.19 2.9
 -4 -3 -7 58.79 4
 -4 -3 -7 61.79 3.5
 -4 -3 -7 62.89 3.5
 4 -3 7 59.89 3.1
 4 -3 7 59.69 3.1
 4 3 7 62.59 3.7
 -4 3 -7 61.19 3.4
 4 3 7 63.19 3.7
 -4 3 -7 56.79 3.8
 4 3 7 61.59 3.6
 -4 3 -7 50.59 3.2
 -4 3 -7 58.79 3
 5 -3 7 46.8 2.8
 5 -3 7 49.9 2.7
 5 -3 7 55.99 2.9
 -5 -3 -7 47.1 3.2
 5 -3 7 53.99 4
 -5 -3 -7 53.39 3.9
 -5 -3 -7 51.29 3.3
 5 3 7 56.69 3.5
 5 3 7 52.29 3.5
 -5 3 -7 56.19 3.7
 -5 3 -7 49.5 2.7
 -5 3 -7 48.6 3.2
 5 3 7 52.59 3.5
 -5 3 -7 49.7 3.2
 6 -3 7 1.6 1
 -6 -3 -7 0.5 0.6
 6 -3 7 0.8 0.5
 6 -3 7 0.2 0.4
 -6 -3 -7 2.1 1.1
 -6 -3 -7 -0.1 0.5
 6 -3 7 -0.1 0.3
 6 3 7 0.1 0.5
 -6 3 -7 0.4 0.6
 -6 3 -7 0.6 0.6
 6 3 7 0.8 0.6
 6 3 7 0 0.5
 -6 3 -7 0.9 0.6
 -6 3 -7 0 0.3
 -7 -3 -7 2.2 0.9
 -7 -3 -7 1.1 0.8
 7 -3 7 0.1 0.5
 7 -3 7 1.3 0.6
 7 -3 7 1.7 1
 -7 -3 -7 0.9 1
 7 -3 7 1.6 0.6
 -7 3 -7 1.4 0.8
 -7 3 -7 1.4 0.8
 -7 3 -7 2.4 1
 7 3 7 1.7 1
 7 3 7 3.1 1.1
 8 -3 7 19.4 2.2
 -8 -3 -7 16.8 2.4
 8 -3 7 21.4 2.2
 -8 -3 -7 13.9 2.8
 8 -3 7 22 3.3
 -8 -3 -7 13.8 2.1
 -8 3 -7 16 2.3
 -8 3 -7 15.4 2.5
 8 3 7 13.9 2.3
 8 3 7 17.4 2.6
 -8 3 -7 14.2 2.2
 9 -3 7 29.7 2.4
 -9 -3 -7 25 3.2
 -9 -3 -7 29.3 3.3
 -9 -3 -7 28.4 4.2
 -9 3 -7 26.1 3.1
 -9 3 -7 24.6 3
 9 3 7 30.1 3.5
 -9 3 -7 28.6 3.6
 -10 -3 -7 2.5 1.5
 -10 -3 -7 3.1 1.3
 -10 3 -7 5.4 1.7
 10 3 7 3 1.2
 -10 3 -7 2.8 1.3
 -10 3 -7 1.2 0.9
 -11 -3 -7 -0.5 0.7
 -11 -3 -7 -0.7 0.9
 -11 3 -7 0.8 1.1
 11 3 7 0.6 0.9
 -11 3 -7 0.8 0.9
 11 3 7 -0.8 0.7
 -12 -3 -7 0.2 1.3
 -12 -3 -7 1.2 1
 12 3 7 0.1 0.9
 12 3 7 1.8 1.2
 -12 3 -7 1.8 1.1
 -12 3 -7 0.1 1
 -13 -3 -7 17.7 3.2
 -13 -3 -7 20.8 4.8
 -13 3 -7 16.9 2.9
 13 3 7 22.9 4
 13 3 7 17 3.6
 -13 3 -7 12.8 3
 -15 -4 7 2.9 1.5
 15 4 -7 2.3 1.4
 15 4 -7 1.7 1.2
 -15 4 7 5.1 1.8
 -14 -4 7 3 1.4
 14 4 -7 5.1 1.6
 14 4 -7 6.3 2
 -14 4 7 2.2 1.2
 -13 -4 7 -0.4 0.6
 13 4 -7 0.2 0.8
 13 4 -7 -0.6 0.5
 -13 4 7 -0.9 0.4
 -12 -4 7 35.9 4.1
 -12 4 7 29.8 3.5
 12 4 -7 30 3.6
 12 4 -7 33.3 4
 -11 -4 7 -0.2 0.6
 -11 -4 7 2.1 1.1
 -11 4 7 1.5 1.3
 11 4 -7 1.7 1.2
 -11 4 7 1.9 1
 11 4 -7 1.8 1.1
 -10 -4 7 35.3 4
 -10 -4 7 41.1 3.2
 -10 -4 7 39.1 3.4
 10 4 -7 40.1 3.5
 10 4 -7 44.5 6.4
 10 4 -7 45.4 5.7
 10 4 -7 43.6 3.7
 -10 4 7 39.8 3.1
 -10 4 7 43.9 3.1
 -9 -4 7 120.89 6.4
 -9 -4 7 109.69 5.8
 -9 -4 7 110.79 6.5
 -9 4 7 118.79 5.8
 -9 4 7 116.99 5
 9 4 -7 105.29 6.2
 -9 4 7 110.49 5.5
 9 4 -7 116.99 6.4
 9 4 -7 119.79 6.5
 8 -4 -7 65.49 3.4
 -8 -4 7 60.19 4.4
 -8 -4 7 69.29 4.3
 -8 -4 7 59.99 3.8
 -8 4 7 64.49 3
 8 4 -7 60.59 4.2
 8 4 -7 68.79 4.5
 -8 4 7 61.89 3.7
 -8 4 7 63.19 3.6
 8 4 -7 64.79 4.3
 -8 4 7 65.89 3
 -7 -4 7 0.3 0.7
 -7 -4 7 0.4 0.5
 -7 -4 7 0.5 0.5
 -7 4 7 0.4 0.3
 -7 4 7 0.7 0.4
 -7 4 7 1 0.5
 7 4 -7 0.3 0.6
 -7 4 7 0.5 0.4
 7 4 -7 0.1 0.5
 7 4 -7 1 0.8
 -6 -4 7 69.59 3.7
 -6 -4 7 60.79 4.3
 -6 -4 7 75.19 4
 -6 4 7 69.39 3.5
 6 4 -7 68.79 4.3
 -6 4 7 61.69 3.2
 6 4 -7 69.39 4.2
 6 4 -7 70.29 4.2
 -6 4 7 67.69 3.5
 -6 4 7 66.99 2.7
 -5 -4 7 0.2 0.4
 -5 -4 7 0.9 0.5
 -5 -4 7 0.8 0.8
 5 4 -7 0.2 0.5
 -5 4 7 0.7 0.2
 -5 4 7 0.5 0.4
 -5 4 7 0.9 0.5
 -5 4 7 0.7 0.4
 5 4 -7 1.1 0.7
 5 4 -7 0.4 0.5
 -4 -4 7 53.79 2.9
 -4 -4 7 53.29 2.8
 -4 -4 7 52.19 3.6
 -4 4 7 48 2.8
 4 4 -7 47.8 3.1
 -4 4 7 48.3 2.7
 4 4 -7 48.7 3.2
 -4 4 7 48.6 2.3
 -4 4 7 48.3 2.6
 4 4 -7 52.09 3.5
 -4 4 7 52.39 2.2
 -3 -4 7 185.38 7.3
 -3 -4 7 182.38 8.3
 -3 -4 7 187.38 7.2
 3 4 -7 187.48 8.2
 3 4 -7 192.98 8.3
 3 4 -7 185.38 7.8
 -3 4 7 188.58 7
 -3 4 7 191.78 7
 3 4 -7 190.68 9.1
 -3 4 7 181.48 7.2
 -3 4 7 189.08 7.4
 -2 -4 7 77.79 3.4
 -2 -4 7 77.59 4.4
 -2 -4 7 81.59 3.4
 -2 4 7 76.59 3.6
 2 4 -7 75.19 4
 2 4 -7 78.19 4
 -2 4 7 77.19 3.7
 2 4 -7 69.19 4.1
 2 4 -7 82.09 5.1
 -2 4 7 74.09 3.4
 -1 -4 7 42.6 2
 -1 -4 7 38.1 2.9
 -1 -4 7 42.2 2
 1 4 -7 42.5 2.7
 1 4 -7 38.1 2.7
 -1 4 7 41.4 2.4
 -1 4 7 41.2 2.4
 1 4 -7 45.2 3.5
 1 4 -7 40.7 2.8
 -1 4 7 39.9 2.4
 0 -4 7 6 1.3
 0 -4 7 6.4 0.7
 0 -4 -7 5.3 0.4
 0 -4 -7 5.6 0.5
 0 -4 7 5.3 0.6
 0 4 -7 6.6 1.3
 0 4 7 8.6 1.2
 0 4 -7 5.6 1.5
 0 4 7 4.5 1
 0 4 -7 6.9 1.2
 0 4 7 5.8 1
 -1 -4 -7 14.9 1.1
 1 -4 7 12.5 1.8
 1 -4 7 13.9 0.8
 -1 -4 -7 13 1.1
 1 -4 7 14.5 0.8
 -1 4 -7 10.4 1.5
 1 4 7 14.8 1.7
 -1 4 -7 11.4 1.5
 -1 4 -7 11.1 2.1
 1 4 7 12 1.6
 -1 4 -7 17.2 2.2
 1 4 7 14.4 1.7
 -2 -4 -7 0.2 0.3
 2 -4 7 0 0.5
 2 -4 7 0.6 0.2
 -2 -4 -7 -0.1 0.2
 2 -4 7 0.6 0.2
 2 -4 7 -0.2 0.3
 -2 4 -7 2 0.7
 -2 4 -7 0.8 0.8
 2 4 7 0.6 0.4
 2 4 7 0.3 0.5
 2 4 7 0.2 0.5
 -2 4 -7 0.8 0.5
 -2 4 -7 0.9 0.5
 -3 -4 -7 9.4 1.3
 3 -4 7 7.8 1.3
 3 -4 7 7.6 0.6
 3 -4 7 9.2 2
 -3 -4 -7 9.1 1.2
 3 -4 7 7.2 0.6
 3 4 7 7.8 1.5
 -3 4 -7 7.1 1.2
 3 4 7 7.6 1.3
 3 4 7 7.4 1.3
 -3 4 -7 7.9 1.7
 -3 4 -7 8 1.2
 -3 4 -7 8.4 1.5
 -4 -4 -7 7.8 1.3
 -4 -4 -7 4.1 1
 4 -4 7 5.9 0.7
 4 -4 7 6.4 0.6
 4 -4 7 5.6 1.2
 4 -4 7 5 1.6
 4 4 7 7.3 1.4
 4 4 7 6.5 1.3
 -4 4 -7 4.9 1.1
 4 4 7 5.5 1.4
 -4 4 -7 8.7 1.7
 -4 4 -7 6.9 1.1
 -4 4 -7 6.5 1.2
 -5 -4 -7 21.5 2.3
 5 -4 7 22.2 1.4
 5 -4 7 20 3.1
 5 -4 7 17.8 1.2
 -5 -4 -7 22.8 2.4
 5 -4 7 20.4 2
 -5 4 -7 21.1 2.3
 -5 4 -7 22.3 2.4
 5 4 7 26.7 3
 5 4 7 21.4 2.5
 5 4 7 20.3 2.5
 -5 4 -7 22.3 2.9
 -6 -4 -7 0 0.5
 6 -4 7 0.7 0.8
 6 -4 7 -0.4 0.4
 -6 -4 -7 0.1 0.5
 6 4 7 -0.4 0.5
 -6 4 -7 -0.5 0.5
 -6 4 -7 -0.1 0.3
 6 4 7 -0.3 0.6
 -6 4 -7 -0.3 0.4
 6 4 7 0.8 0.7
 -6 4 -7 0.1 0.5
 -7 -4 -7 0.3 0.7
 7 -4 7 0.1 0.8
 -7 -4 -7 0.7 0.7
 -7 4 -7 0.3 0.7
 7 4 7 0.2 0.7
 7 4 7 0.1 0.8
 -7 4 -7 0.3 0.7
 7 4 7 1.1 0.9
 -7 4 -7 0.7 0.8
 -7 4 -7 1.3 0.5
 -8 -4 -7 0.9 0.9
 -8 -4 -7 2.2 1.1
 8 4 7 0.9 0.9
 -8 4 -7 3.9 1.3
 -8 4 -7 2.8 1.1
 -8 4 -7 1.5 0.8
 -9 -4 -7 17.4 3
 -9 -4 -7 16.4 2.5
 9 4 7 17.7 2.8
 -9 4 -7 20.6 2.7
 9 4 7 22.2 3.4
 -9 4 -7 16.2 2.8
 -9 4 -7 26.5 4.7
 -10 -4 -7 27.6 3.5
 10 4 7 25.5 3.4
 -10 4 -7 13.7 2.6
 -10 4 -7 21.2 2.9
 10 4 7 19.9 3.1
 -11 -4 -7 62.09 4.8
 11 4 7 52.29 4.5
 11 4 7 67.99 5.3
 -11 4 -7 61.39 4.5
 -11 4 -7 49.3 4.5
 -12 -4 -7 1.8 1.3
 12 4 7 1 1.2
 12 4 7 -0.3 1.1
 -12 4 -7 2.7 1.3
 -12 4 -7 1.5 1.3
 -13 -4 -7 7.9 2.2
 -13 4 -7 10.3 2.4
 13 4 7 9.8 2.4
 13 4 7 8.6 2.3
 -13 4 -7 11.8 4.3
 -14 -5 7 17.9 3.7
 14 5 -7 25.5 3.7
 14 5 -7 21.3 3.6
 -13 -5 7 3.6 1.5
 13 5 -7 5.8 1.9
 13 5 -7 0.4 0.9
 -12 -5 7 0.8 1
 -12 5 7 1.2 0.9
 12 5 -7 1.4 1
 12 5 -7 1.9 1.3
 -11 -5 7 11.2 2.2
 11 5 -7 10.3 2.3
 -11 5 7 12.7 2.1
 11 5 -7 11.7 2.4
 -10 -5 7 0.6 0.8
 -10 -5 7 0.5 0.6
 10 5 -7 1.1 1.1
 10 5 -7 0.7 0.9
 -10 5 7 1.2 0.8
 -9 -5 7 6.2 1.6
 -9 -5 7 7.9 1.5
 9 5 -7 5.6 1.7
 -9 5 7 8.3 1.5
 9 5 -7 5.7 1.5
 9 5 -7 7.8 1.8
 -8 -5 7 6.1 1.3
 -8 -5 7 5.5 1.4
 8 5 -7 5.4 1.5
 8 5 -7 8.5 1.9
 -8 5 7 6.9 1.3
 8 5 -7 7 1.7
 -7 -5 7 1.8 1
 -7 -5 7 -0.1 0.4
 -7 -5 7 1.7 0.6
 7 5 -7 2.8 1.3
 7 5 -7 1.1 0.8
 -7 5 7 0.4 0.4
 -7 5 7 1.1 0.5
 7 5 -7 1.3 0.7
 -7 5 7 1 0.6
 -6 -5 7 -0.1 0.4
 -6 -5 7 1.2 0.9
 6 5 -7 0.6 0.8
 -6 5 7 0.4 0.4
 -6 5 7 0.1 0.3
 -6 5 7 -0.1 0.3
 6 5 -7 -0.3 0.4
 6 5 -7 0.6 0.7
 -6 5 7 0.1 0.3
 -5 -5 7 16 1.7
 -5 -5 7 15 1.3
 -5 -5 7 17.5 2.8
 -5 5 7 15.5 1.2
 5 5 -7 15.2 2.1
 5 5 -7 20.6 2.7
 5 5 -7 14.3 2
 -5 5 7 16.8 1.9
 -5 5 7 20.1 1.5
 -5 5 7 16.2 1.7
 -4 -5 7 -0.1 0.2
 -4 -5 7 0.4 0.6
 -4 -5 7 0.4 0.3
 -4 5 7 0.3 0.4
 -4 5 7 0.7 0.4
 4 5 -7 -0.1 0.6
 4 5 -7 0.8 0.6
 4 5 -7 0.2 0.5
 -4 5 7 0.1 0.3
 -3 -5 7 1.2 0.3
 -3 -5 7 0.7 0.3
 -3 -5 7 1.4 0.8
 -3 5 7 1.3 0.6
 3 5 -7 1 0.8
 -3 5 7 1.5 0.5
 -3 5 7 0.3 0.5
 3 5 -7 -0.1 0.7
 3 5 -7 0.7 0.6
 -3 5 7 2.2 0.6
 3 5 -7 0.1 0.5
 -2 -5 7 1.2 0.9
 -2 5 7 1 0.6
 2 5 -7 0.9 0.6
 -2 5 7 1.1 0.5
 2 5 -7 0.7 0.6
 2 5 -7 0.9 1
 2 5 -7 0.2 0.7
 -2 5 7 0.1 0.5
 -1 -5 7 84.69 5.1
 -1 5 7 100.79 4.7
 1 5 -7 89.79 5.8
 -1 5 7 89.39 4.2
 1 5 -7 96.79 4.7
 -1 5 7 94.79 4.4
 1 5 -7 92.19 4.7
 1 5 -7 95.69 5.1
 0 -5 7 221.88 9.7
 0 5 -7 227.58 9.5
 0 5 7 234.88 8.9
 0 5 -7 220.48 9
 0 5 -7 224.68 10.5
 0 5 7 218.48 8.7
 0 5 -7 223.88 9
 1 -5 7 62.59 4
 1 5 7 66.49 3.6
 -1 5 -7 65.59 4.7
 1 5 7 65.89 3.9
 -1 5 -7 57.89 3.4
 -1 5 -7 65.79 3.9
 1 5 7 64.59 4
 -1 5 -7 69.09 3.6
 2 -5 7 50.79 3.3
 -2 -5 -7 45.2 1.9
 -2 -5 -7 47.9 1.9
 -2 5 -7 42.3 2.8
 -2 5 -7 42.8 3.7
 -2 5 -7 46 3.1
 2 5 7 45.7 3
 2 5 7 45.8 3.3
 2 5 7 42.8 2.9
 -2 5 -7 42.4 2.8
 -3 -5 -7 12.4 1.3
 3 -5 7 10.7 2.6
 -3 -5 -7 11.5 1.7
 3 -5 7 13.5 2
 -3 5 -7 12.4 1.6
 3 5 7 14 2.2
 -3 5 -7 13.4 2
 -3 5 -7 12.1 1.7
 3 5 7 11.6 1.7
 3 5 7 12.8 1.8
 -3 5 -7 10 2.1
 4 -5 7 18 2.1
 -4 -5 -7 19.6 1.6
 4 -5 7 15.9 3
 -4 5 -7 18.2 1.9
 4 5 7 13.9 2
 -4 5 -7 14.4 1.9
 -4 5 -7 19.4 2.1
 4 5 7 16.8 2.4
 4 5 7 13.8 2
 5 -5 7 40.2 4.6
 -5 -5 -7 50.19 3.1
 5 5 7 52.79 3.6
 -5 5 -7 45.4 3.8
 5 5 7 51.29 3.6
 -5 5 -7 42.3 3
 -5 5 -7 48.3 2.9
 -5 5 -7 43.1 3
 5 5 7 54.19 4.3
 6 -5 7 0.1 0.7
 -6 -5 -7 -0.2 0.4
 -6 5 -7 0.5 0.8
 6 5 7 -0.4 0.5
 -6 5 -7 0.5 0.5
 6 5 7 2.9 1
 6 5 7 1.2 0.9
 -6 5 -7 0.3 0.6
 -7 -5 -7 35.6 3
 7 5 7 37.7 3.3
 -7 5 -7 42.7 3.7
 7 5 7 45.4 3.6
 -7 5 -7 43.6 3.2
 7 5 7 40.1 4.6
 -8 -5 -7 47.3 3.7
 -8 5 -7 52.19 4.2
 8 5 7 43.4 5
 8 5 7 46.5 3.9
 9 5 7 1.3 1.2
 -9 5 -7 1.5 0.9
 9 5 7 0 0.7
 -9 5 -7 0.8 1
 -10 5 -7 1.8 1.1
 10 5 7 1.8 1.2
 10 5 7 2.9 1.4
 -10 5 -7 2.4 1.2
 11 5 7 11.7 2.7
 -11 5 -7 15.4 2.5
 11 5 7 6.5 2.1
 -11 5 -7 10.1 2.5
 -12 5 -7 3.5 1.4
 12 5 7 0.3 0.9
 13 6 -7 0.6 1.2
 13 6 -7 0.7 1.1
 12 6 -7 9.9 2.5
 12 6 -7 14.8 2.9
 11 6 -7 -0.2 0.8
 11 6 -7 0.4 0.8
 10 6 -7 21.8 3.3
 10 6 -7 23.2 3.3
 9 6 -7 -0.3 0.7
 9 6 -7 0.3 1
 8 6 -7 41.4 3.7
 8 6 -7 45.2 3.7
 8 6 -7 39.1 4.4
 7 6 -7 2.4 1.3
 7 6 -7 0.3 0.8
 7 6 -7 0.3 0.7
 6 6 -7 3.4 1.2
 6 6 -7 4.5 1.4
 -6 6 7 5 1.3
 6 6 -7 2.7 1.3
 5 6 -7 4.7 1.6
 -5 6 7 3 1.1
 5 6 -7 2.8 1.1
 5 6 -7 2.6 1.1
 -4 -6 7 48.6 4.1
 4 6 -7 56.39 3.7
 4 6 -7 53.99 5.8
 -4 6 7 53.99 2.9
 -4 6 7 51.09 3.2
 4 6 -7 53.09 3.6
 -3 -6 7 20.4 3.1
 3 6 -7 26 3.1
 -3 6 7 23.6 1.7
 3 6 -7 20.8 2.4
 3 6 -7 17.1 2.2
 -3 6 7 19.1 2.2
 -2 -6 7 0.4 0.8
 -2 6 7 -0.4 0.5
 2 6 -7 0.1 0.5
 -2 6 7 -0.6 0.3
 2 6 -7 1 1.3
 2 6 -7 0.9 0.7
 -1 -6 7 88.19 6
 1 6 -7 84.99 4.4
 1 6 -7 84.29 5.9
 1 6 -7 85.89 5.1
 -1 6 7 80.09 4.1
 1 6 -7 84.29 4.6
 -1 6 7 87.19 4.8
 0 -6 7 -0.5 0.6
 0 6 7 -0.5 0.4
 0 6 -7 -0.2 0.7
 0 6 -7 1 0.6
 0 6 7 0.1 0.6
 0 6 -7 0.5 0.9
 1 -6 7 90.99 5.4
 -1 6 -7 95.59 6.3
 1 6 7 88.79 5.2
 -1 6 -7 90.49 4.6
 -1 6 -7 98.59 5.3
 1 6 7 97.99 4.7
 2 -6 7 -0.3 0.5
 -2 6 -7 -0.1 0.4
 -2 6 -7 0.4 0.6
 2 6 7 0.4 0.5
 2 6 7 0 0.6
 -3 6 -7 2.3 0.8
 3 6 7 6.2 1.9
 -3 6 -7 3.7 1.4
 3 6 7 1.5 0.9
 -3 6 -7 2.1 0.9
 3 6 7 2.4 0.9
 4 6 7 24.6 3
 4 6 7 23.3 3
 4 6 7 26.4 2.8
 -4 6 -7 26.6 2.2
 4 6 7 25.4 3.6
 -4 6 -7 27 2.3
 -4 6 -7 24.6 3.3
 -5 6 -7 1.4 1
 5 6 7 0.6 0.8
 5 6 7 2 0.9
 5 6 7 2.3 1
 5 6 7 1.7 1.1
 -5 6 -7 0.4 0.6
 6 6 7 1.1 1
 6 6 7 0.2 0.6
 -6 6 -7 0.2 0.8
 6 6 7 1.1 0.8
 -7 6 -7 1.9 1.2
 7 6 7 2.5 1.5
 7 6 7 2 1.1
 8 6 7 8.5 2.5
 8 6 7 7.5 1.9
 -8 6 -7 10.9 2.4
 -9 6 -7 0.8 1.1
 9 6 7 2.5 1.3
 9 6 7 1.9 1.4
 -10 6 -7 16.5 3
 10 6 7 25.5 4.5
 10 6 7 26.3 4.3
 11 7 -7 0.1 1
 11 7 -7 0.6 1.1
 10 7 -7 -1.1 1.3
 10 7 -7 0.8 1
 9 7 -7 20.2 3.5
 9 7 -7 19 3.1
 8 7 -7 3.4 1.6
 8 7 -7 5.7 1.7
 7 7 -7 7 1.8
 7 7 -7 5.2 1.7
 6 7 -7 2.3 1.1
 6 7 -7 2.3 1.2
 5 7 -7 0.5 1.1
 5 7 -7 -1.6 1
 -5 7 7 0.3 0.7
 4 7 -7 9.7 2.9
 4 7 -7 6 1.8
 -4 7 7 4.3 1.3
 3 7 -7 4.6 1.5
 3 7 -7 2.5 0.9
 3 7 -7 5.2 2
 -3 7 7 5.4 1.7
 2 7 -7 -0.2 1
 2 7 -7 1.2 1
 2 7 -7 -0.4 0.5
 1 7 -7 60.29 5.2
 -1 7 7 54.49 4.5
 1 7 -7 56.19 4.3
 0 -7 7 15 2.6
 0 7 -7 19.4 3.5
 0 7 7 14 2.6
 -1 7 -7 31 4.3
 -1 7 -7 21.9 2.9
 1 7 7 22.5 3.4
 -2 7 -7 5.5 1.9
 2 7 7 4 1.6
 -3 7 -7 -0.4 0.4
 3 7 7 -0.6 0.7
 3 7 7 0.2 0.5
 -3 7 -7 -0.4 0.9
 4 7 7 -0.1 0.5
 4 7 7 -0.4 0.7
 -4 7 -7 0.1 0.9
 5 7 7 6.4 2
 -5 7 -7 5.1 1.9
 5 7 7 5.1 1.4
 6 7 7 0 0.9
 6 7 7 1.2 1
 -6 7 -7 1 1.1
 -7 7 -7 4.2 1.6
 7 7 7 3.8 1.4
 -8 7 -7 0 0.9
 8 7 7 -0.5 0.7
 8 7 7 -0.1 0.8
 8 8 -7 0.6 1.3
 7 8 -7 5.4 2
 6 8 -7 1.6 1.6
 6 8 -7 2.4 1.6
 5 8 -7 5.2 1.7
 5 8 -7 10.5 3.1
 4 8 -7 -1 0.9
 4 8 -7 0.3 0.9
 -3 8 7 0.3 1
 3 8 -7 0.2 0.9
 3 8 -7 -0.8 0.9
 2 8 -7 1.2 1.1
 -2 8 7 0.4 0.9
 2 8 -7 1.6 1.5
 -1 8 7 3.4 1.6
 1 8 -7 3.8 1.4
 1 8 -7 5.1 2
 0 8 -7 0.3 0.9
 0 8 -7 3.6 1.6
 0 8 7 1.7 1.2
 1 8 7 -0.6 0.8
 -1 8 -7 0.5 0.9
 -1 8 -7 0.3 1.2
 2 8 7 1.4 1.2
 -2 8 -7 3.2 1.6
 -3 8 -7 -1.3 0.6
 3 8 7 1 1.2
 -4 8 -7 -0.2 1
 -5 8 -7 -0.4 0.9
 5 8 7 0.3 0.9
 -17 0 8 0.2 1
 17 0 -8 -0.3 0.7
 -16 0 8 68.49 5.8
 16 0 -8 76.69 5.5
 -15 0 8 0.9 1
 15 0 -8 0.6 0.8
 -14 0 8 11.6 2.5
 14 0 -8 15.3 2.6
 -13 0 8 -0.4 0.5
 13 0 -8 0.3 0.4
 13 0 -8 1.7 0.8
 13 0 -8 0.4 0.7
 13 0 -8 0 0.5
 -12 0 8 170.88 8.4
 12 0 -8 173.88 7.1
 12 0 -8 171.78 8.3
 12 0 -8 171.88 7.8
 12 0 -8 161.28 8
 -12 0 8 163.28 11.9
 -12 0 8 162.98 7.4
 -11 0 8 -0.2 0.6
 -11 0 8 -0.4 0.6
 11 0 -8 0.3 0.6
 -11 0 8 0.3 0.5
 11 0 -8 -0.7 0.6
 11 0 -8 -0.6 0.4
 11 0 -8 0.6 0.5
 -10 0 8 -0.4 0.4
 10 0 -8 0.4 0.5
 10 0 -8 -0.3 0.3
 -10 0 8 0.1 0.6
 10 0 -8 0.2 0.5
 -10 0 8 -0.6 0.3
 10 0 -8 -0.4 0.4
 9 0 -8 -0.4 0.3
 -9 0 8 0.2 0.4
 9 0 -8 0 0.3
 9 0 -8 0.1 0.5
 -9 0 8 -0.1 0.4
 9 0 -8 -0.3 0.3
 -9 0 8 0 0.4
 8 0 -8 145.49 6.4
 -8 0 8 147.29 6.8
 8 0 -8 140.49 6.7
 -8 0 8 145.09 6.2
 8 0 -8 144.29 6.7
 -8 0 8 145.99 7
 7 0 -8 0.1 0.4
 -7 0 8 1.9 0.7
 7 0 -8 0.1 0.3
 7 0 -8 -0.1 0.4
 -7 0 8 -0.4 0.2
 -7 0 8 0.2 0.4
 7 0 -8 -0.4 0.3
 -6 0 8 551.64 19.8
 -5 0 8 0.2 0.4
 5 0 -8 0.2 0.4
 -5 0 8 0.5 0.4
 5 0 -8 0 0.5
 4 0 -8 2330.67 88.49
 4 0 -8 2483.45 165.88
 -4 0 8 2459.15 89.39
 -4 0 8 2075.19 156.98
 -3 0 8 0.7 0.4
 3 0 -8 0.2 0.3
 -3 0 8 -0.1 0.2
 3 0 -8 0.3 0.4
 3 0 -8 0 0.3
 -3 0 8 0.3 0.3
 3 0 -8 0 0.3
 2 0 -8 228.78 8.8
 -2 0 8 229.38 8.6
 -2 0 8 222.98 8.8
 2 0 -8 227.28 8.9
 -2 0 8 226.18 8.6
 -2 0 8 229.48 9
 -1 0 8 0.1 0.3
 1 0 -8 0.2 0.3
 -1 0 8 -0.2 0.2
 1 0 -8 0 0.2
 -1 0 8 0.1 0.3
 1 0 -8 -0.1 0.2
 1 0 -8 -0.2 0.2
 -1 0 8 0.7 0.4
 0 0 -8 36.3 2.4
 0 0 -8 43.7 2.3
 0 0 -8 36.4 2.2
 0 0 8 36.2 2.3
 0 0 8 38 2.3
 0 0 -8 36.7 2.3
 0 0 8 34 2.3
 0 0 8 33.7 2.2
 1 0 8 0 0.3
 -1 0 -8 0.4 0.3
 -1 0 -8 0 0.3
 -1 0 -8 -0.2 0.3
 1 0 8 0 0.3
 -1 0 -8 0.3 0.4
 1 0 8 -0.1 0.3
 1 0 8 0 0.3
 2 0 8 286.47 11.4
 -2 0 -8 296.57 13.2
 2 0 8 301.37 11.1
 -2 0 -8 296.47 11.5
 -2 0 -8 312.37 11.6
 2 0 8 306.57 11.5
 2 0 8 297.57 11.4
 3 0 8 -0.1 0.4
 -3 0 -8 0.4 0.4
 3 0 8 0.1 0.3
 3 0 8 0.5 0.4
 -3 0 -8 -0.2 0.3
 3 0 8 0 0.4
 -3 0 -8 0 0.3
 -4 0 -8 84.89 4.4
 -4 0 -8 88.49 4.5
 4 0 8 84.79 4
 -4 0 -8 80.69 4.4
 4 0 8 80.39 4.4
 4 0 8 78.39 4.3
 4 0 8 82.79 4.5
 -5 0 -8 0.1 0.3
 5 0 8 -0.2 0.3
 -5 0 -8 0.3 0.4
 5 0 8 -0.2 0.3
 5 0 8 0.2 0.4
 5 0 8 -0.3 0.2
 -5 0 -8 -0.3 0.3
 6 0 8 356.36 14.2
 -6 0 -8 366.86 14.2
 -6 0 -8 357.36 14.3
 -6 0 -8 357.86 14.2
 6 0 8 371.36 13.5
 6 0 8 369.46 14.1
 6 0 8 369.06 14.4
 -7 0 -8 -0.2 0.4
 7 0 8 0 0.6
 7 0 8 0.7 0.7
 -7 0 -8 0.2 0.6
 -7 0 -8 0.2 0.5
 7 0 8 0.1 0.4
 7 0 8 -0.2 0.5
 8 0 8 0.8 0.7
 -8 0 -8 2.2 0.9
 8 0 8 0.5 0.7
 8 0 8 2 1
 8 0 8 1 0.6
 9 0 8 0.9 0.8
 -9 0 -8 -0.9 0.2
 -9 0 -8 -0.5 0.5
 9 0 8 -0.1 0.6
 9 0 8 -0.5 0.3
 -9 0 -8 -0.1 0.6
 9 0 8 -0.7 0.3
 10 0 8 500.05 19.5
 -10 0 -8 505.95 19.9
 -10 0 -8 496.35 20.3
 -11 0 -8 0.5 0.8
 -11 0 -8 0.7 1
 11 0 8 0.5 0.7
 -12 0 -8 14.7 3
 12 0 8 11.7 2.4
 -12 0 -8 13.8 2.6
 -13 0 -8 2.2 1.6
 -13 0 -8 0.7 1.1
 13 0 8 0.2 0.9
 14 0 8 58.49 4.8
 -14 0 -8 46.3 6.1
 -14 0 -8 44.8 5.2
 -17 -1 8 -1.5 0.6
 17 1 -8 -0.5 0.6
 -17 1 8 0.5 1
 16 -1 -8 26.9 3.5
 -16 -1 8 19.7 3.6
 16 1 -8 17.9 3.3
 -16 1 8 29.3 4.2
 -15 -1 8 25.4 3.9
 15 -1 -8 30.1 3.5
 -15 1 8 22.6 3.5
 15 1 -8 27 3.8
 -14 -1 8 6.3 1.9
 14 -1 -8 5.2 1.5
 14 1 -8 4.2 1.5
 14 1 -8 3.6 1.4
 14 1 -8 1.9 1.1
 -14 1 8 4.1 1.6
 -13 -1 8 4.2 1.5
 13 -1 -8 5.2 1.3
 13 -1 -8 3.1 1.2
 13 1 -8 2.9 1.2
 13 1 -8 3.4 1.3
 13 1 -8 4.8 1.2
 -13 1 8 7.4 1.9
 12 -1 -8 95.99 4.9
 12 -1 -8 100.79 4.2
 -12 -1 8 82.59 6
 -12 -1 8 91.49 5.1
 12 -1 -8 92.99 5.4
 -12 -1 8 91.29 5.5
 12 -1 -8 86.79 5.1
 -12 1 8 92.99 5.8
 12 1 -8 85.49 5.3
 12 1 -8 97.59 5.8
 -12 1 8 87.79 5.4
 12 1 -8 87.59 5.5
 12 1 -8 92.29 4.8
 -11 -1 8 317.67 12.4
 11 -1 -8 296.37 11.1
 11 -1 -8 307.17 12.3
 11 -1 -8 302.37 12.5
 11 -1 -8 316.47 11.9
 -11 -1 8 294.07 12.8
 11 1 -8 284.07 11.8
 -11 1 8 299.57 12.7
 11 1 -8 314.87 13.1
 -11 1 8 310.07 11.5
 11 1 -8 316.07 12.9
 -11 1 8 323.37 13.3
 11 1 -8 306.07 12.7
 10 -1 -8 243.58 10.3
 -10 -1 8 240.28 10.5
 10 -1 -8 246.18 10.1
 -10 -1 8 262.77 11.1
 -10 -1 8 232.38 10
 10 -1 -8 250.07 9.2
 10 1 -8 243.78 10.5
 10 1 -8 233.58 10.5
 10 1 -8 257.57 10.7
 -10 1 8 234.78 9.3
 -10 1 8 242.08 10.7
 -10 1 8 241.18 10.4
 10 1 -8 251.87 9.9
 9 -1 -8 10.2 1.6
 9 -1 -8 11 1.3
 9 -1 -8 10.8 1.4
 -9 -1 8 9.8 1.8
 9 -1 -8 10.3 1.6
 -9 -1 8 8.2 1.5
 -9 -1 8 12.4 1.9
 9 1 -8 11.1 1.8
 9 1 -8 10.1 1.7
 9 1 -8 12.5 1.7
 -9 1 8 11.8 1.8
 -9 1 8 9.4 1.3
 -9 1 8 11.3 1.9
 9 1 -8 10.8 1.8
 -8 -1 8 246.88 10.3
 8 -1 -8 242.18 9.5
 8 -1 -8 239.78 8.8
 -8 -1 8 219.28 9.4
 8 -1 -8 246.48 9.7
 -8 -1 8 248.98 9.9
 8 -1 -8 234.08 8.8
 -8 1 8 224.18 8.9
 -8 1 8 244.38 10
 8 1 -8 226.58 9.9
 8 1 -8 227.78 9.9
 8 1 -8 234.08 10
 8 1 -8 231.88 9.3
 -8 1 8 223.18 9.6
 7 -1 -8 0.9 0.4
 7 -1 -8 0.9 0.6
 7 -1 -8 1 0.6
 -7 -1 8 2.6 0.8
 -7 -1 8 1.2 0.7
 7 -1 -8 2 0.5
 -7 -1 8 0.6 0.5
 7 1 -8 1.3 0.6
 -7 1 8 2.4 0.8
 -7 1 8 1.6 0.7
 -7 1 8 1.7 0.5
 7 1 -8 3.1 0.9
 7 1 -8 0.5 0.4
 -6 -1 8 35 2.4
 -6 -1 8 29.1 2.2
 6 -1 -8 32.7 2.3
 6 -1 -8 30.5 1.9
 6 -1 -8 31.6 2.2
 -6 -1 8 27 2.3
 6 -1 -8 29.3 1.7
 -6 1 8 32 2
 -6 1 8 24.8 2.2
 6 1 -8 26.3 2
 6 1 -8 27.4 2.3
 6 1 -8 33.9 2.5
 -6 1 8 29.2 2.2
 5 -1 -8 128.99 5.6
 -5 -1 8 123.59 5.8
 5 -1 -8 128.29 5.6
 5 -1 -8 132.09 4.9
 5 -1 -8 128.59 5.3
 -5 -1 8 123.49 5.9
 -5 1 8 133.39 5.3
 -5 1 8 127.99 5.7
 5 1 -8 129.19 5.9
 5 1 -8 121.09 5.5
 5 1 -8 122.09 5.8
 -5 1 8 130.19 5.9
 -4 -1 8 223.28 8.6
 -4 -1 8 221.88 8.7
 4 -1 -8 217.38 8.6
 4 -1 -8 220.08 8.5
 -4 1 8 211.78 8.3
 -4 1 8 216.78 8.6
 4 1 -8 223.48 8.8
 -4 1 8 218.18 8.8
 -3 -1 8 533.75 88.99
 -3 -1 8 463.55 25
 3 -1 -8 460.35 79.09
 3 -1 -8 452.45 23.9
 -3 1 8 570.64 87.69
 -3 1 8 444.66 24
 3 1 -8 577.44 89.59
 3 1 -8 481.15 24.9
 -2 -1 8 423.06 15.1
 1 -1 -8 11.8 1.4
 1 -1 -8 9.1 1
 1 -1 -8 12.4 1.5
 -1 -1 8 11.9 1.5
 -1 -1 8 12.5 1.5
 -1 -1 8 6.9 1.3
 -1 -1 8 9.9 1.3
 1 -1 -8 9.6 1.2
 1 1 -8 8.6 1.3
 -1 1 8 10.7 1.4
 1 1 -8 10.3 1.4
 1 1 -8 12.3 1.4
 -1 1 8 8.8 1.2
 -1 1 8 8.9 1.2
 1 1 -8 10.3 1.4
 -1 1 8 11.2 1
 0 -1 -8 108.59 4.6
 0 -1 -8 110.79 5
 0 -1 8 112.79 5
 0 -1 -8 108.39 4.9
 0 -1 8 109.79 4.8
 0 -1 8 110.69 5.3
 0 -1 8 113.79 5
 0 1 -8 112.99 5.1
 0 1 8 110.19 5
 0 1 8 115.29 5.1
 0 1 8 110.69 4.7
 0 1 -8 115.29 4.9
 0 1 -8 106.29 5
 0 1 8 107.99 4.9
 0 1 -8 115.39 5.1
 -1 -1 -8 2 0.7
 1 -1 8 2.2 0.8
 1 -1 8 0.6 0.4
 -1 -1 -8 3.6 0.8
 -1 -1 -8 2.1 0.6
 1 -1 8 2.2 0.6
 1 -1 8 3.5 0.8
 1 1 8 3.8 0.9
 -1 1 -8 3 0.9
 -1 1 -8 2.2 0.7
 -1 1 -8 2.5 0.7
 1 1 8 1.1 0.5
 1 1 8 3.7 0.9
 1 1 8 2.2 0.7
 2 -1 8 1160.38 49.5
 -2 -1 -8 1378.36 135.09
 -2 -1 -8 1150.48 49.9
 2 -1 8 1388.46 156.98
 -2 1 -8 1148.79 49.2
 2 1 8 1102.19 49.5
 2 1 8 1340.57 131.89
 -2 1 -8 1051.99 136.79
 3 -1 8 81.99 4.2
 3 -1 8 94.29 5
 -3 -1 -8 97.59 4.8
 -3 -1 -8 92.29 4.6
 -3 -1 -8 93.19 4.6
 3 -1 8 98.29 4.7
 3 -1 8 98.59 4.6
 3 1 8 97.39 4.8
 -3 1 -8 101.59 4.8
 3 1 8 92.79 4.6
 -3 1 -8 95.79 4.8
 -3 1 -8 94.19 4.4
 -3 1 -8 100.09 4.8
 3 1 8 93.69 4.5
 3 1 8 103.79 4.9
 4 -1 8 6.2 1.1
 -4 -1 -8 4.8 1.1
 4 -1 8 11.1 1.6
 -4 -1 -8 7.5 1.3
 -4 -1 -8 8.7 1.4
 4 -1 8 8.5 1.2
 4 -1 8 6.8 1.4
 4 1 8 11.7 1.5
 4 1 8 7.7 1.4
 4 1 8 9.3 1.5
 -4 1 -8 9 1.4
 4 1 8 9 1.5
 -4 1 -8 7.4 1.3
 -4 1 -8 11.6 1.8
 -5 -1 -8 29 2.4
 -5 -1 -8 27.6 2.3
 -5 -1 -8 19.5 2.4
 5 -1 8 30.6 2.4
 5 -1 8 25.7 2.1
 5 -1 8 29.1 2.5
 -5 1 -8 25.3 2.7
 5 1 8 27.2 2.4
 5 1 8 28.9 2.4
 5 1 8 30.7 2.2
 -5 1 -8 25.1 2.2
 -5 1 -8 27.1 2.3
 5 1 8 25.1 2.2
 6 -1 8 10 1.8
 6 -1 8 17.1 2.1
 6 -1 8 17.3 2.1
 6 -1 8 16.1 1.8
 -6 -1 -8 16.8 2.1
 -6 -1 -8 16.6 2.4
 -6 -1 -8 14.2 2
 6 1 8 13 1.9
 6 1 8 16.4 2.2
 -6 1 -8 12.5 2
 -6 1 -8 14.4 2
 6 1 8 14.2 2.1
 6 1 8 14.8 1.9
 -6 1 -8 11.8 1.8
 -7 -1 -8 70.69 4.6
 -7 -1 -8 63.29 4.2
 -7 -1 -8 68.19 4.3
 7 -1 8 68.19 4.2
 7 -1 8 64.29 4.4
 7 -1 8 68.39 3.5
 7 -1 8 68.09 4
 7 1 8 62.89 3.8
 -7 1 -8 66.19 4.2
 7 1 8 56.99 4.1
 -7 1 -8 63.59 4.3
 -7 1 -8 75.19 4.4
 7 1 8 69.99 4.4
 7 1 8 67.59 4.2
 8 -1 8 57.79 3.2
 8 -1 8 56.09 3.7
 8 -1 8 58.39 3.9
 8 -1 8 55.59 4.2
 -8 -1 -8 60.69 7.3
 -8 -1 -8 57.09 4.9
 -8 -1 -8 56.29 4
 8 1 8 52.89 4
 8 1 8 53.69 3.5
 -8 1 -8 52.49 4
 -8 1 -8 57.69 4
 8 1 8 51.29 3.9
 9 -1 8 113.59 7.3
 -9 -1 -8 117.09 7.1
 -9 -1 -8 129.69 6.8
 -9 -1 -8 123.39 7.7
 9 -1 8 117.59 6.4
 9 -1 8 117.49 6.2
 -9 1 -8 113.09 6.5
 9 1 8 128.99 7.9
 9 1 8 123.59 5.9
 9 1 8 119.29 6.7
 9 1 8 112.99 7.1
 -9 1 -8 111.39 6.7
 -9 1 -8 127.19 6.9
 10 -1 8 3.8 1.3
 -10 -1 -8 1.5 1.2
 10 -1 8 6.8 1.7
 -10 -1 -8 6.5 1.8
 -10 1 -8 3.5 1.5
 10 1 8 4.4 1.2
 10 1 8 3.6 1.3
 -10 1 -8 1.9 1
 -11 -1 -8 88.29 5.9
 11 -1 8 82.29 5.3
 -11 -1 -8 80.89 6.2
 11 1 8 76.59 5.4
 -11 1 -8 97.19 6
 -11 1 -8 95.39 6.3
 -12 -1 -8 35.9 4.9
 12 -1 8 48.3 3.9
 -12 -1 -8 35.7 4.3
 12 1 8 36.3 4.2
 -12 1 -8 41.4 4.9
 -12 1 -8 39.1 4.4
 -13 -1 -8 -0.4 0.6
 13 -1 8 0.3 0.8
 -13 -1 -8 0.5 1.1
 -13 1 -8 0.4 1
 13 1 8 1.6 1.1
 -13 1 -8 1 1.1
 -14 -1 -8 23.8 4.3
 -14 -1 -8 19.5 3.5
 14 -1 8 22.5 3.6
 -14 1 -8 28 4.5
 -14 1 -8 31 4.2
 14 1 8 19.3 4
 -17 -2 8 31.8 4.7
 -17 2 8 33.8 4.8
 -16 -2 8 -1.1 0.7
 -16 2 8 -0.1 1
 16 2 -8 0.4 0.9
 -15 -2 8 21.5 3.6
 -15 2 8 25.3 3.7
 15 2 -8 21.6 3.5
 -14 -2 8 -0.3 0.5
 14 -2 -8 1.1 1.1
 14 2 -8 0.2 0.8
 14 2 -8 -0.2 0.6
 -14 2 8 -0.8 0.4
 13 -2 -8 1.9 0.9
 -13 -2 8 1.2 1.1
 -13 2 8 0.7 0.9
 13 2 -8 -0.2 0.5
 13 2 -8 0.8 0.8
 13 2 -8 1.6 1.1
 -12 -2 8 4.3 1.6
 12 -2 -8 4.3 1.2
 -12 -2 8 3.9 1.2
 12 -2 -8 5.4 1.2
 12 2 -8 3.2 1.3
 -12 2 8 5.9 1.6
 12 2 -8 4.1 1.4
 -12 2 8 7.2 1.7
 12 2 -8 3.3 1.1
 11 -2 -8 443.26 15.8
 11 -2 -8 466.85 17
 -11 -2 8 456.35 17.8
 11 -2 -8 450.75 17.1
 11 -2 -8 462.55 16.9
 -11 -2 8 448.66 18.3
 -11 -2 8 457.15 17.7
 11 2 -8 452.55 17.3
 11 2 -8 454.95 18
 -11 2 8 464.35 17.6
 -11 2 8 448.46 17.9
 11 2 -8 457.25 18.2
 11 2 -8 467.05 18.4
 -10 -2 8 1.2 0.9
 10 -2 -8 2.8 0.8
 10 -2 -8 2.4 0.6
 10 -2 -8 3.2 0.8
 10 -2 -8 1.9 0.8
 -10 -2 8 0 0.6
 10 2 -8 4.6 1.4
 10 2 -8 2.2 0.9
 -10 2 8 1.6 0.8
 -10 2 8 2.4 0.7
 -10 2 8 4.3 1.2
 10 2 -8 0.9 0.8
 10 2 -8 1.4 1.2
 9 -2 -8 29.1 1.8
 9 -2 -8 30.3 2.2
 9 -2 -8 34.6 2.4
 -9 -2 8 32 2.7
 -9 -2 8 34.2 3.5
 9 -2 -8 32.3 1.9
 -9 -2 8 30.8 2.7
 9 2 -8 32 3.7
 -9 2 8 29.7 2.7
 -9 2 8 36 2
 -9 2 8 27.8 2.4
 9 2 -8 29.8 3.2
 9 2 -8 33.8 2.6
 -8 -2 8 11.6 1.8
 -8 -2 8 14.8 2.1
 -8 -2 8 11.2 1.9
 8 -2 -8 16.7 1.7
 8 -2 -8 13.1 1.4
 8 -2 -8 13.3 1.7
 8 -2 -8 15.1 1.1
 8 2 -8 12.3 1.9
 -8 2 8 15.8 1.3
 8 2 -8 12.5 1.8
 -8 2 8 17.3 2.1
 8 2 -8 11.7 1.9
 -8 2 8 9.9 1.6
 -7 -2 8 371.46 14.4
 -7 -2 8 381.06 14.8
 7 -2 -8 382.46 13.9
 7 -2 -8 374.26 13.8
 7 -2 -8 378.46 12.9
 -7 -2 8 389.16 14.6
 7 2 -8 376.66 14.7
 -7 2 8 367.16 13.5
 7 2 -8 389.06 14.8
 7 2 -8 395.76 14.4
 -7 2 8 376.16 14.3
 -7 2 8 382.26 14.4
 6 -2 -8 15 1.5
 -6 -2 8 16.8 2.1
 6 -2 -8 11.8 0.7
 -6 -2 8 14.3 1.9
 -6 -2 8 14.3 1.8
 6 -2 -8 14.4 1.5
 6 -2 -8 14.4 1.5
 -6 2 8 13.1 1.7
 -6 2 8 15.6 1.9
 6 2 -8 11.4 1.6
 -6 2 8 15.3 1.5
 6 2 -8 13.9 2
 6 2 -8 10.6 1.7
 -5 -2 8 581.24 31
 -5 -2 8 583.04 102.99
 5 -2 -8 563.34 28
 5 -2 -8 417.06 75.59
 5 2 -8 659.93 102.29
 5 2 -8 581.24 30.7
 -5 2 8 512.85 27.7
 -5 2 8 688.23 100.59
 4 -2 -8 107.49 4.7
 -4 -2 8 119.69 6
 4 -2 -8 104.79 4.6
 -4 -2 8 112.29 5.3
 -4 -2 8 109.99 5.9
 4 2 -8 109.19 5.3
 4 2 -8 110.49 5.3
 -4 2 8 112.19 5
 -4 2 8 113.39 5.1
 4 2 -8 117.79 5.2
 -4 2 8 105.89 4.7
 -3 -2 8 309.47 11.9
 -3 -2 8 326.87 11.9
 3 -2 -8 320.77 11.5
 -3 -2 8 306.77 11.7
 3 2 -8 323.77 12.5
 3 2 -8 309.37 11.8
 3 2 -8 310.07 11.9
 3 2 -8 301.27 12
 -3 2 8 302.87 11.7
 -3 2 8 331.27 11.6
 2 -2 -8 66.49 3.3
 2 -2 -8 75.49 3.3
 -2 -2 8 68.69 3.5
 -2 -2 8 67.39 3.6
 -2 -2 8 71.29 3.5
 2 -2 -8 67.69 2.8
 -2 2 8 70.19 3.6
 2 2 -8 68.19 3.7
 -2 2 8 70.09 2.7
 2 2 -8 60.89 3.8
 -2 2 8 65.59 3.4
 2 2 -8 67.19 3.5
 -2 2 8 65.49 3.4
 1 -2 -8 30.9 1.7
 -1 -2 8 24.7 3
 1 -2 -8 35.3 2.1
 -1 -2 8 29.5 2
 -1 -2 8 32.8 2.1
 1 -2 -8 32.5 2
 1 2 -8 28.1 2.1
 1 2 -8 27.6 2.5
 -1 2 8 33.6 2.2
 -1 2 8 31.8 1.7
 1 2 -8 25.7 2.3
 1 2 -8 32.9 2.1
 -1 2 8 32.5 2.2
 0 -2 -8 241.28 9.1
 0 -2 8 235.98 9.2
 0 -2 8 241.18 9.2
 0 -2 -8 237.58 9.2
 0 -2 8 238.68 10.1
 0 -2 -8 244.18 8.9
 0 -2 8 244.28 9.2
 0 2 -8 246.18 9.5
 0 2 8 234.78 9.3
 0 2 8 241.88 9.3
 0 2 8 230.98 10
 0 2 -8 234.88 9.8
 0 2 -8 242.38 9.7
 0 2 8 236.78 8.8
 -1 -2 -8 83.29 4
 1 -2 8 78.19 4
 1 -2 8 82.89 4
 1 -2 8 82.49 4.7
 1 -2 8 79.49 3.9
 -1 -2 -8 81.29 4.1
 -1 -2 -8 82.59 4
 -1 2 -8 85.59 4.2
 1 2 8 82.89 3.8
 1 2 8 76.59 4.2
 -1 2 -8 83.99 4.1
 -1 2 -8 87.09 4.5
 1 2 8 86.39 4.2
 -2 -2 -8 4.9 1
 2 -2 8 7.8 1.2
 2 -2 8 4.9 0.9
 -2 -2 -8 5.7 1.2
 -2 -2 -8 5 1.1
 2 -2 8 5.7 1.1
 2 -2 8 5.9 1.4
 -2 2 -8 7.5 1.3
 2 2 8 6.5 1.1
 -2 2 -8 5.1 1.2
 -2 2 -8 7.6 1.2
 -2 2 -8 6.3 1.1
 2 2 8 3.4 0.9
 2 2 8 4 0.9
 3 -2 8 176.08 7.2
 3 -2 8 182.88 7.6
 3 -2 8 184.78 7.8
 -3 -2 -8 181.48 7.7
 -3 -2 -8 183.88 7.6
 -3 -2 -8 188.28 7.9
 3 -2 8 180.48 8.3
 -3 2 -8 179.18 7.6
 3 2 8 180.78 7.8
 3 2 8 178.88 7.7
 -3 2 -8 176.18 7.6
 3 2 8 172.98 7.5
 -3 2 -8 190.98 7.8
 -3 2 -8 186.28 8
 -4 -2 -8 3.1 0.9
 4 -2 8 1.8 0.6
 -4 -2 -8 1.9 0.9
 -4 -2 -8 2.9 0.8
 4 -2 8 3.2 0.9
 4 -2 8 1.4 0.5
 4 -2 8 1.1 0.8
 -4 2 -8 2.3 0.7
 -4 2 -8 2.9 0.9
 4 2 8 3.4 1
 -4 2 -8 2.5 0.8
 4 2 8 2.5 0.9
 -4 2 -8 1.4 0.8
 4 2 8 3.1 0.9
 5 -2 8 24.9 2.1
 5 -2 8 22 1.7
 -5 -2 -8 24.6 2.6
 -5 -2 -8 26.3 3
 5 -2 8 24.3 2
 5 -2 8 22 2.8
 -5 -2 -8 19.2 2.3
 5 2 8 23.5 2.6
 5 2 8 23.3 2.6
 -5 2 -8 28.5 3.1
 -5 2 -8 25.3 2.2
 -5 2 -8 24.7 2.6
 5 2 8 27.1 2.8
 -6 -2 -8 5.7 1.3
 6 -2 8 4.4 1
 6 -2 8 3.8 1.3
 -6 -2 -8 6.4 1.6
 -6 -2 -8 5.2 1.3
 6 -2 8 7.2 1.1
 6 -2 8 5.5 1.2
 6 2 8 5.6 1.4
 6 2 8 7.6 1.6
 -6 2 -8 4.4 1.2
 6 2 8 7.5 1.6
 -6 2 -8 5.4 1.3
 -6 2 -8 3.7 1.1
 -7 -2 -8 479.95 18.8
 7 -2 8 488.05 18
 -7 -2 -8 497.15 19.1
 7 -2 8 475.25 17.3
 -7 -2 -8 474.35 18.3
 7 -2 8 479.05 17.7
 7 -2 8 468.85 18.9
 -7 2 -8 473.75 18.5
 7 2 8 454.45 18.9
 -7 2 -8 500.25 18.3
 -7 2 -8 478.45 18.2
 7 2 8 461.75 18.4
 7 2 8 485.15 18.4
 8 -2 8 61.69 4.6
 8 -2 8 60.89 4
 -8 -2 -8 55.89 4.9
 -8 -2 -8 59.79 4.2
 8 -2 8 68.29 4
 -8 -2 -8 61.69 4.8
 8 2 8 64.19 4.3
 8 2 8 71.09 4.6
 8 2 8 67.09 4.5
 -8 2 -8 64.19 4.5
 -8 2 -8 63.89 7.4
 -8 2 -8 55.99 4.1
 -9 -2 -8 34 3.7
 9 -2 8 35.6 3
 9 -2 8 34.1 2.8
 -9 -2 -8 37.7 4.5
 -9 2 -8 34.6 3.7
 -9 2 -8 36.6 4.1
 -9 2 -8 28.6 3.3
 9 2 8 38.8 3.4
 -10 -2 -8 8.3 2.3
 10 -2 8 6.8 1.6
 10 -2 8 8.2 1.7
 -10 -2 -8 6.5 1.9
 -10 2 -8 7.8 1.9
 10 2 8 8.7 1.9
 -10 2 -8 10 2.3
 -11 -2 -8 81.79 6.4
 -11 -2 -8 77.79 5.6
 11 -2 8 78.89 5
 -11 2 -8 81.39 5.5
 11 2 8 89.59 5.8
 -11 2 -8 77.99 5.7
 -12 -2 -8 6.5 2.4
 -12 -2 -8 5.4 1.7
 -12 2 -8 6.7 2.3
 -12 2 -8 8.5 2.1
 12 2 8 8 1.9
 12 2 8 3.4 1.5
 -13 -2 -8 2.7 1.4
 -13 2 -8 6.8 2
 -13 2 -8 1.8 1.6
 13 2 8 2.1 1.2
 -14 -2 -8 2.3 1.8
 -14 -2 -8 5.5 1.9
 -14 2 -8 5.7 2.4
 -14 2 -8 5.2 1.8
 14 2 8 4.6 1.7
 -16 -3 8 27.2 4.5
 -16 3 8 20 3.6
 16 3 -8 23.1 3.8
 -15 -3 8 41 5.1
 15 3 -8 44.5 5.2
 15 3 -8 45.5 3.8
 -15 3 8 40.5 4.7
 -14 -3 8 2.5 1.4
 -14 3 8 5.8 1.8
 14 3 -8 4.1 1.7
 14 3 -8 4.5 1.5
 -13 -3 8 7.1 2.8
 -13 -3 8 6.7 1.9
 -13 3 8 4.2 1.5
 -13 3 8 6.3 1.6
 13 3 -8 7.3 1.7
 13 3 -8 5.8 1.8
 -12 -3 8 42.5 4.4
 -12 -3 8 33.8 4.1
 -12 3 8 36.4 3.2
 -12 3 8 43.2 3.6
 12 3 -8 36.2 3.7
 12 3 -8 33 4
 -11 -3 8 94.49 5.6
 -11 -3 8 95.39 5.8
 -11 -3 8 96.69 5.5
 11 3 -8 90.29 6.1
 11 3 -8 84.69 7.4
 11 3 -8 86.59 5.6
 -11 3 8 87.69 5.3
 -11 3 8 76.79 4.9
 10 -3 -8 1.3 0.6
 -10 -3 8 4.2 1.4
 -10 -3 8 2.9 1.1
 10 3 -8 1.8 1
 -10 3 8 3.1 1
 -10 3 8 1.5 0.9
 10 3 -8 3.3 1.2
 10 3 -8 1.1 0.9
 10 3 -8 1.7 1.1
 9 -3 -8 71.39 3.2
 9 -3 -8 75.69 3.4
 -9 -3 8 67.69 4.5
 -9 -3 8 72.59 4.3
 9 -3 -8 66.99 3.4
 -9 -3 8 76.19 4.7
 9 3 -8 67.99 4.5
 -9 3 8 63.49 3.9
 9 3 -8 63.29 4.5
 -9 3 8 73.69 4.3
 9 3 -8 60.89 4.2
 -9 3 8 68.09 3.2
 8 -3 -8 -0.2 0.2
 -8 -3 8 -0.2 0.3
 8 -3 -8 0.5 0.4
 8 -3 -8 0.3 0.3
 -8 -3 8 -0.4 0.4
 -8 -3 8 0.6 0.7
 -8 3 8 1 0.4
 8 3 -8 0.2 0.6
 8 3 -8 0.2 0.5
 8 3 -8 0.2 0.5
 -8 3 8 0.6 0.5
 -8 3 8 -0.4 0.3
 -7 -3 8 33.5 2.5
 -7 -3 8 30.2 2.6
 7 -3 -8 31.9 1.8
 7 -3 -8 31.8 1.8
 -7 -3 8 31.1 3.3
 7 3 -8 33.1 2.8
 -7 3 8 28.2 2.2
 7 3 -8 31.1 2.6
 -7 3 8 31.8 2
 -7 3 8 31.5 2.4
 -6 -3 8 6 1.3
 -6 -3 8 6.9 1.5
 -6 -3 8 5.8 1.2
 6 -3 -8 5.3 0.7
 6 -3 -8 6.7 0.8
 6 3 -8 4.5 1.1
 6 3 -8 8 1.5
 6 3 -8 4.9 1.2
 -6 3 8 4.7 1
 -6 3 8 5.2 0.9
 -6 3 8 6.6 1.2
 5 -3 -8 27.2 1.5
 -5 -3 8 27.8 2.2
 5 -3 -8 28.3 1.5
 -5 -3 8 24.7 2.7
 -5 -3 8 27.8 2.1
 -5 3 8 24.5 1.9
 -5 3 8 27 1.9
 5 3 -8 22.1 2.4
 5 3 -8 26.6 2.3
 5 3 -8 28.2 2.3
 -5 3 8 26.7 2
 4 -3 -8 0.3 0.2
 -4 -3 8 -0.6 0.3
 -4 -3 8 0.3 0.4
 -4 -3 8 -0.4 0.3
 4 -3 -8 0.4 0.2
 4 3 -8 0.4 0.5
 4 3 -8 0 0.3
 -4 3 8 0.7 0.4
 4 3 -8 0.4 0.4
 -4 3 8 0.7 0.5
 -4 3 8 0.4 0.4
 -3 -3 8 3.3 0.9
 -3 -3 8 1.2 0.6
 3 -3 -8 1.9 0.4
 3 -3 -8 1.8 0.4
 -3 -3 8 1.3 0.6
 -3 3 8 3 0.7
 3 3 -8 2.8 0.8
 3 3 -8 2.4 1
 -3 3 8 2.9 0.7
 3 3 -8 1.5 0.7
 -3 3 8 1.6 0.6
 3 3 -8 1.9 0.7
 -2 -3 8 348.97 12.6
 -2 -3 8 348.37 13.2
 -2 3 8 344.37 12.8
 2 3 -8 340.17 13.9
 2 3 -8 341.67 12.9
 2 3 -8 344.37 13
 -2 3 8 342.17 12.6
 2 3 -8 345.97 13.1
 -1 -3 8 503.75 18.6
 1 3 -8 525.95 18.6
 0 -3 -8 4.6 0.8
 0 -3 8 4.2 1
 0 -3 8 3.7 0.7
 0 -3 8 3.2 1.1
 0 -3 8 3.5 0.7
 0 -3 -8 4.1 0.7
 0 3 -8 3.7 0.9
 0 3 -8 5.3 1
 0 3 -8 2.8 1
 0 3 8 4.5 0.9
 0 3 8 3.8 0.9
 0 3 8 3.9 0.8
 0 3 -8 5.5 1
 1 -3 8 159.88 7.8
 -1 -3 -8 155.08 6.5
 -1 -3 -8 153.58 6.3
 1 -3 8 146.59 6.6
 1 -3 8 153.28 6.3
 -1 -3 -8 157.88 6.9
 1 -3 8 156.38 6.2
 1 3 8 140.49 7
 -1 3 -8 164.08 6.8
 -1 3 -8 158.98 6.7
 -1 3 -8 156.48 6.6
 1 3 8 165.58 6.5
 -1 3 -8 157.38 7.4
 1 3 8 165.18 6.8
 2 -3 8 184.58 7.5
 2 -3 8 196.08 7.4
 -2 -3 -8 192.98 7.7
 2 -3 8 189.38 7.8
 -2 -3 -8 193.78 8.3
 2 -3 8 178.18 8.8
 2 3 8 187.18 8
 2 3 8 196.08 8
 -2 3 -8 192.18 7.7
 -2 3 -8 200.68 8
 -2 3 -8 186.48 7.9
 -2 3 -8 182.88 8.5
 3 -3 8 149.69 6.3
 3 -3 8 147.29 6.1
 -3 -3 -8 149.59 6.5
 -3 -3 -8 144.49 7.1
 3 -3 8 140.69 6.8
 -3 -3 -8 160.28 6.8
 3 -3 8 140.59 7.5
 3 3 8 140.29 6.6
 -3 3 -8 167.18 6.8
 -3 3 -8 157.98 6.7
 -3 3 -8 149.19 7.2
 3 3 8 147.39 6.8
 3 3 8 148.79 6.8
 -3 3 -8 158.18 6.3
 4 -3 8 -0.3 0.4
 -4 -3 -8 0.4 0.5
 4 -3 8 -0.3 0.3
 -4 -3 -8 0.5 0.6
 4 -3 8 -0.1 0.3
 -4 -3 -8 -0.3 0.3
 4 3 8 -0.3 0.2
 -4 3 -8 0.2 0.3
 4 3 8 0.3 0.5
 -4 3 -8 0.1 0.4
 -4 3 -8 -0.5 0.2
 -4 3 -8 0.5 0.6
 4 3 8 -0.4 0.3
 5 -3 8 224.98 8.9
 5 -3 8 206.18 10
 5 -3 8 220.08 8.7
 -5 -3 -8 210.18 9.1
 -5 -3 -8 209.78 9.8
 5 -3 8 217.88 9.1
 -5 -3 -8 211.98 9
 -5 3 -8 205.88 9.5
 -5 3 -8 216.08 9.1
 -5 3 -8 223.78 9.2
 5 3 8 200.48 9.2
 5 3 8 214.28 9.3
 -5 3 -8 203.28 8.7
 5 3 8 219.88 9.3
 6 -3 8 0.6 0.5
 6 -3 8 -0.3 0.3
 -6 -3 -8 -0.2 0.5
 -6 -3 -8 -0.3 0.4
 -6 -3 -8 0.4 0.8
 6 -3 8 0.3 0.5
 6 3 8 -0.1 0.4
 -6 3 -8 0.1 0.5
 6 3 8 -0.2 0.5
 6 3 8 -0.2 0.5
 -6 3 -8 0.3 0.6
 -6 3 -8 0.7 0.6
 -7 -3 -8 49.99 3.6
 7 -3 8 49.9 3.2
 7 -3 8 44.8 2.9
 7 -3 8 46.9 4
 7 3 8 47.6 3.6
 7 3 8 45.7 3.6
 7 3 8 46.8 3.6
 -7 3 -8 42.1 3.3
 -7 3 -8 45.9 3.7
 -7 3 -8 47.7 3.5
 8 -3 8 0.6 0.8
 -8 -3 -8 0.8 0.8
 -8 -3 -8 0.5 1.2
 -8 -3 -8 0 1
 8 -3 8 0.6 0.6
 8 -3 8 -0.3 0.5
 8 3 8 -0.6 0.5
 8 3 8 -0.2 0.6
 -8 3 -8 0.8 0.7
 -8 3 -8 -0.4 0.5
 -8 3 -8 0.2 0.7
 9 -3 8 51.79 3.5
 -9 -3 -8 62.99 5.2
 -9 -3 -8 53.59 4.1
 9 3 8 58.69 4.4
 -9 3 -8 56.89 4.4
 -9 3 -8 54.89 4.1
 -9 3 -8 52.69 4
 -10 -3 -8 33.3 3.9
 -10 -3 -8 23.1 4
 -10 3 -8 30.6 3.9
 10 3 8 23.2 3.2
 -10 3 -8 28.1 3.4
 -11 -3 -8 73.69 6.3
 -11 -3 -8 60.49 4.9
 -11 3 -8 71.09 5.3
 -11 3 -8 71.39 5.1
 11 3 8 72.29 5.3
 11 3 8 72.49 5.3
 -12 -3 -8 15.7 3.7
 -12 -3 -8 18.3 3.1
 12 3 8 22.2 3.4
 -12 3 -8 15.5 2.8
 -12 3 -8 20.7 3.4
 12 3 8 14.8 2.8
 -13 -3 -8 3.6 1.6
 -13 -3 -8 2.8 1.9
 -13 3 -8 1.7 2.1
 -13 3 -8 4.2 2.5
 13 3 8 3.3 1.5
 -15 -4 8 0.2 0.9
 15 4 -8 -1.2 0.5
 -15 4 8 0.3 0.9
 15 4 -8 0.1 0.9
 -14 -4 8 0.8 1.2
 -14 4 8 1.7 1.2
 14 4 -8 -0.8 0.5
 14 4 -8 -0.5 0.7
 -13 -4 8 12.6 2.6
 13 4 -8 7.9 2.1
 13 4 -8 5.6 1.7
 -13 4 8 5.5 1.7
 -12 -4 8 3.9 1.4
 12 4 -8 8.5 1.9
 -12 4 8 5.4 1.6
 12 4 -8 7.3 2
 -11 -4 8 47.4 3.9
 -11 -4 8 43.2 3.5
 11 4 -8 39.2 4.4
 -11 4 8 43.5 3.5
 11 4 -8 32.7 3.8
 -10 -4 8 0.2 0.6
 -10 -4 8 0.8 0.8
 -10 -4 8 -0.6 0.5
 10 4 -8 -0.2 0.6
 10 4 -8 -1.3 0.4
 -10 4 8 -0.3 0.5
 -10 4 8 0.1 0.6
 10 4 -8 -0.6 0.7
 -9 -4 8 3.2 1.1
 -9 -4 8 2.8 1.1
 -9 -4 8 2.6 1.2
 -9 4 8 3.1 1
 -9 4 8 2.7 1
 9 4 -8 5.7 1.5
 9 4 -8 2.1 1.1
 9 4 -8 3.3 1.3
 -8 -4 8 19.4 2.3
 -8 -4 8 23.8 3.2
 -8 -4 8 22.3 2.8
 -8 4 8 20.7 2.3
 8 4 -8 25 3.3
 -8 4 8 23.4 1.3
 8 4 -8 19.2 2.6
 8 4 -8 22.8 2.8
 -8 4 8 22.2 1.6
 -7 -4 8 0.9 0.9
 -7 -4 8 2.3 0.9
 -7 -4 8 1.2 0.7
 7 4 -8 2.3 1
 -7 4 8 3.3 0.8
 -7 4 8 3.2 0.9
 7 4 -8 1.3 0.8
 7 4 -8 2.2 1
 -6 -4 8 183.38 8.4
 -6 -4 8 176.98 7.6
 -6 -4 8 156.68 7.1
 6 4 -8 175.08 7.9
 -6 4 8 171.28 7.2
 6 4 -8 161.78 7.9
 6 4 -8 170.58 8
 -6 4 8 169.48 7.1
 -5 -4 8 -0.2 0.3
 -5 -4 8 0 0.3
 -5 -4 8 -0.4 0.4
 -5 4 8 -0.1 0.3
 -5 4 8 0.2 0.3
 -5 4 8 0.1 0.3
 5 4 -8 0.3 0.5
 5 4 -8 0.1 0.5
 5 4 -8 -0.5 0.3
 -4 -4 8 5.3 1.4
 -4 -4 8 6.8 1.1
 -4 -4 8 5.7 1
 -4 4 8 4.8 1
 -4 4 8 5.2 1.1
 4 4 -8 10.6 2.2
 4 4 -8 6.5 1.3
 -4 4 8 6.3 1
 4 4 -8 4.6 1.1
 4 4 -8 6.3 1.4
 -3 -4 8 13 1.4
 -3 -4 8 12.2 1.4
 -3 -4 8 14.4 2.2
 -3 4 8 11.1 1.4
 -3 4 8 12.3 0.9
 -3 4 8 10.3 0.9
 3 4 -8 9.9 1.5
 3 4 -8 9.4 1.6
 3 4 -8 11.7 2.2
 -3 4 8 12 1.4
 3 4 -8 11.6 1.7
 -2 -4 8 0.4 0.3
 -2 -4 8 0.4 0.3
 -2 -4 8 0 0.5
 2 4 -8 0.6 0.5
 2 4 -8 0.1 0.5
 -2 4 8 0.4 0.3
 2 4 -8 0.8 0.6
 -2 4 8 0.1 0.3
 -2 4 8 0.7 0.5
 2 4 -8 0.3 0.8
 -1 -4 8 1 0.7
 -1 -4 8 3.2 0.6
 -1 -4 8 3.8 0.7
 1 4 -8 3.6 1
 1 4 -8 3 1.2
 -1 4 8 4.5 0.8
 -1 4 8 4.2 0.9
 1 4 -8 2.7 0.8
 0 -4 8 69.39 2.9
 0 -4 -8 61.69 2.7
 0 -4 -8 63.09 2.8
 0 -4 8 66.29 3.9
 0 -4 8 62.99 2.8
 0 4 8 64.89 3.5
 0 4 -8 60.29 3.5
 0 4 -8 61.19 3.6
 0 4 8 61.99 3.3
 0 4 -8 67.49 4.5
 0 4 -8 67.09 4.3
 0 4 8 62.39 3.4
 -1 -4 -8 23.6 1.6
 1 -4 8 27.4 2.3
 1 -4 8 26.1 1.4
 -1 -4 -8 21.8 1.6
 1 -4 8 23.6 1.5
 1 -4 8 27.9 3.5
 -1 4 -8 27.3 2.1
 1 4 8 27.8 2.1
 -1 4 -8 27.1 2.1
 -1 4 -8 28.4 3.3
 1 4 8 23.5 1.9
 1 4 8 24.6 2
 -2 -4 -8 19.8 1.6
 2 -4 8 23.6 3.2
 -2 -4 -8 20.6 1.6
 2 -4 8 15.7 2
 2 -4 8 21.2 1.3
 2 -4 8 21.5 1.3
 2 4 8 20.7 2.2
 2 4 8 17.4 2.1
 -2 4 -8 22.5 2.3
 2 4 8 22.1 2.3
 -2 4 -8 20.8 2.2
 -2 4 -8 27.9 3.3
 -2 4 -8 21.2 2.2
 3 -4 8 1.5 0.4
 -3 -4 -8 2.4 1
 3 -4 8 1.1 0.4
 3 -4 8 -0.1 0.6
 -3 -4 -8 0.5 0.4
 3 -4 8 1.9 0.7
 3 4 8 0.8 0.6
 -3 4 -8 1.9 0.7
 -3 4 -8 1.3 0.9
 3 4 8 0.7 0.6
 -3 4 -8 0.6 0.5
 -3 4 -8 1 0.6
 3 4 8 0.5 0.6
 4 -4 8 35.3 4.1
 4 -4 8 29.6 2.3
 4 -4 8 36.2 1.9
 -4 -4 -8 30.7 2.3
 -4 -4 -8 34.4 2.5
 4 -4 8 29.3 1.7
 -4 4 -8 25.8 2
 -4 4 -8 31.8 2.5
 -4 4 -8 27 2.3
 4 4 8 31.1 2.6
 -4 4 -8 29.2 3.4
 4 4 8 28.2 2.5
 4 4 8 29 2.5
 5 -4 8 4 0.7
 -5 -4 -8 5.5 1.3
 5 -4 8 4.1 1.6
 5 -4 8 5.1 1.1
 -5 -4 -8 5.4 1.2
 -5 4 -8 3 0.8
 -5 4 -8 4.5 1.1
 5 4 8 3.4 1.1
 5 4 8 4.1 1.2
 -5 4 -8 6.7 1.4
 -5 4 -8 6 1.8
 5 4 8 5.4 1.4
 -6 -4 -8 268.57 11.5
 6 -4 8 288.77 13
 -6 -4 -8 285.07 11.5
 -6 4 -8 281.27 10.5
 -6 4 -8 280.77 12.2
 6 4 8 278.87 11.8
 -6 4 -8 269.87 11.4
 6 4 8 275.27 11.9
 -6 4 -8 276.87 11.4
 6 4 8 287.07 12.9
 -7 -4 -8 86.39 5.1
 -7 4 -8 87.79 5
 -7 4 -8 79.69 5.3
 7 4 8 88.39 5.3
 -7 4 -8 81.19 4.8
 7 4 8 70.49 5
 7 4 8 88.19 5.4
 -8 -4 -8 20.3 3.3
 -8 -4 -8 20.7 2.8
 -8 4 -8 19.2 2.6
 -8 4 -8 16 2.4
 8 4 8 15.8 2.5
 -8 4 -8 25.4 3.4
 -9 -4 -8 -0.4 0.6
 -9 4 -8 0.1 0.6
 9 4 8 -0.3 0.5
 -9 4 -8 0.8 0.8
 -9 4 -8 0.7 0.7
 -10 -4 -8 28.8 3.5
 -10 4 -8 19 3.2
 10 4 8 25.5 3.8
 -10 4 -8 27.1 3.4
 10 4 8 25.7 3.4
 -11 -4 -8 3.3 1.4
 11 4 8 3 1.5
 11 4 8 2.2 1.2
 -11 4 -8 6.4 2.1
 -11 4 -8 2.6 1.3
 -12 -4 -8 6 2
 12 4 8 3 1.5
 12 4 8 4.5 1.8
 -12 4 -8 3.2 1.4
 -12 4 -8 5.6 2
 14 5 -8 7.2 2.1
 14 5 -8 9.9 2.5
 -13 -5 8 17.1 3
 13 5 -8 17.8 3.2
 13 5 -8 16.7 3
 -12 -5 8 27.8 3.7
 12 5 -8 28.7 3.7
 -12 5 8 28.8 3.5
 12 5 -8 27.6 3.8
 -11 -5 8 39.2 4.2
 11 5 -8 30.7 3.9
 -11 5 8 38.2 3.2
 11 5 -8 37.6 4.2
 -10 -5 8 5.2 1.8
 -10 -5 8 6 1.6
 10 5 -8 2.8 1.3
 10 5 -8 4.4 1.6
 -10 5 8 7.8 1.6
 -9 -5 8 0.1 0.7
 -9 -5 8 0.2 0.6
 -9 5 8 0.2 0.6
 9 5 -8 0.2 0.7
 9 5 -8 0.2 0.8
 9 5 -8 -0.3 0.7
 -8 -5 8 255.27 10.5
 -8 -5 8 237.48 10
 8 5 -8 243.68 11
 8 5 -8 243.28 11.1
 8 5 -8 239.48 10.9
 -8 5 8 238.48 9.9
 -7 -5 8 3.7 1.1
 -7 -5 8 3.3 1.3
 -7 -5 8 5.2 1.1
 7 5 -8 5.8 1.5
 7 5 -8 3.6 1.3
 7 5 -8 4.4 1.6
 -7 5 8 3.2 0.9
 -7 5 8 4.1 0.9
 -6 -5 8 28.8 2.1
 -6 -5 8 26.6 2.2
 -6 -5 8 28.3 3.6
 6 5 -8 27.9 3.1
 6 5 -8 30.7 3.5
 -6 5 8 26.7 2.1
 -6 5 8 27.8 2.1
 -6 5 8 27 2.1
 -5 -5 8 1.8 1
 -5 -5 8 1.5 0.6
 5 5 -8 1.5 0.8
 5 5 -8 2.2 1
 -5 5 8 1 0.6
 -5 5 8 1.8 0.6
 -5 5 8 1.5 0.4
 -5 5 8 1.2 0.3
 -5 5 8 1.1 0.6
 -4 -5 8 9.8 1.2
 -4 -5 8 9.3 2.8
 -4 -5 8 10.5 1.3
 4 5 -8 9.6 1.8
 -4 5 8 12.5 1
 -4 5 8 13.6 1.6
 4 5 -8 10.9 1.8
 4 5 -8 13.3 2.7
 -4 5 8 12.1 1.4
 4 5 -8 10.9 1.8
 -4 5 8 12 1.1
 -3 -5 8 11.3 1.1
 -3 -5 8 12.4 1
 -3 -5 8 12.2 2.1
 3 5 -8 13 1.9
 -3 5 8 14.2 1.5
 3 5 -8 11.8 2
 -3 5 8 8.9 1.3
 3 5 -8 13.5 2.6
 -3 5 8 11.1 1.3
 -3 5 8 11.9 1.5
 3 5 -8 10.4 1.8
 -2 -5 8 430.86 14.5
 -2 -5 8 416.86 14.5
 -2 -5 8 453.05 17.1
 2 5 -8 454.25 16.2
 -2 5 8 432.66 15.5
 2 5 -8 445.66 18
 2 5 -8 433.56 16.7
 -2 5 8 414.66 15.5
 2 5 -8 432.96 16.3
 -1 -5 8 35.8 3
 1 5 -8 29.6 2.4
 1 5 -8 33 2.5
 1 5 -8 27.6 3.7
 -1 5 8 30 2.2
 -1 5 8 30.1 2.2
 1 5 -8 33.8 2.8
 -1 5 8 29.5 2.2
 0 -5 8 0.7 0.7
 0 5 -8 0.4 0.6
 0 5 -8 0.5 0.6
 0 5 -8 0.1 0.8
 0 5 8 0.1 0.4
 0 5 -8 0.1 0.6
 1 -5 8 208.08 9.2
 -1 5 -8 199.08 8.6
 -1 5 -8 213.38 8.7
 -1 5 -8 212.98 10.1
 1 5 8 205.28 8.8
 1 5 8 199.98 8.6
 -1 5 -8 217.98 9
 1 5 8 217.68 8.7
 2 -5 8 263.87 11
 -2 -5 -8 278.17 9.6
 2 5 8 252.17 10.8
 -2 5 -8 272.17 10.7
 -2 5 -8 278.37 12.9
 -2 5 -8 269.67 10.6
 -2 5 -8 259.37 10.6
 2 5 8 268.57 10.7
 2 5 8 261.37 10.7
 3 -5 8 8.7 1.6
 -3 -5 -8 8.3 1.1
 3 -5 8 11.1 2.5
 -3 5 -8 7.3 1.4
 3 5 8 3.9 1.1
 3 5 8 6.9 1.5
 -3 5 -8 8 2
 3 5 8 7.2 1.4
 -3 5 -8 8.1 1.4
 -3 5 -8 9.5 1.6
 4 -5 8 2.8 0.9
 -4 -5 -8 5 1
 4 -5 8 4.7 1.8
 4 5 8 4.6 1.2
 4 5 8 3.5 1.2
 -4 5 -8 3.5 1
 -4 5 -8 4.3 1
 4 5 8 6.6 1.4
 -4 5 -8 4.9 1.5
 -4 5 -8 6.6 1.3
 -5 -5 -8 7.8 1.4
 5 -5 8 9.8 2.3
 -5 5 -8 6.4 1.4
 5 5 8 7.4 2.5
 -5 5 -8 8.4 1.3
 -5 5 -8 5.8 1.6
 -5 5 -8 7 1.4
 5 5 8 7.6 2.1
 -6 -5 -8 3.1 1
 -6 5 -8 5.3 1.6
 -6 5 -8 4.8 1.2
 6 5 8 3.1 1.3
 6 5 8 2.6 1.1
 6 5 8 2.2 1
 -7 -5 -8 6.9 1.8
 -7 5 -8 5.7 1.4
 7 5 8 7 1.7
 -7 5 -8 3.1 1.4
 -8 5 -8 11.8 2.3
 8 5 8 10.1 2.1
 8 5 8 13 2.9
 -8 5 -8 12.2 2.4
 9 5 8 7.2 2.1
 -9 5 -8 7 2
 9 5 8 8.1 1.9
 -9 5 -8 5.3 1.5
 -10 5 -8 0.5 0.8
 10 5 8 0.6 1
 -10 5 -8 0.9 1
 10 5 8 0.7 1.2
 -11 5 -8 14.9 3.1
 11 5 8 17.9 3.1
 -11 5 -8 11.9 2.4
 11 5 8 16.6 3.4
 13 6 -8 10.5 2.6
 13 6 -8 13.7 3
 12 6 -8 12.8 2.7
 12 6 -8 6.4 2
 11 6 -8 3.4 1.5
 11 6 -8 2.6 1.3
 10 6 -8 4.2 1.6
 10 6 -8 6.7 2
 9 6 -8 24 3.3
 9 6 -8 21.9 3.4
 8 6 -8 4.1 1.4
 8 6 -8 7.8 2
 8 6 -8 8.1 2
 7 6 -8 192.88 9.2
 7 6 -8 199.18 9.8
 7 6 -8 187.68 9.2
 6 6 -8 2.1 1.1
 6 6 -8 1.6 1.2
 6 6 -8 3.1 1.2
 5 6 -8 1.7 0.9
 -5 6 8 2 0.9
 5 6 -8 2 1.2
 5 6 -8 0.5 0.7
 5 6 -8 1.8 1.3
 -4 -6 8 7.4 3
 4 6 -8 8.7 1.7
 4 6 -8 8.1 1.6
 4 6 -8 6.9 2.2
 4 6 -8 6.4 1.7
 -3 -6 8 136.89 7.7
 -3 6 8 178.08 8.8
 3 6 -8 150.58 8.5
 3 6 -8 150.88 8.8
 -3 6 8 141.49 6.9
 3 6 -8 140.69 6.9
 3 6 -8 157.88 7.3
 -2 -6 8 30.3 3.6
 2 6 -8 25 3.1
 2 6 -8 26.8 2.7
 2 6 -8 27.8 4
 -2 6 8 27.7 2.1
 2 6 -8 29.3 2.5
 -1 -6 8 26.6 3.2
 1 6 -8 35.8 4.7
 -1 6 8 26.5 2.1
 1 6 -8 26.2 2.3
 0 6 -8 59.49 3.6
 0 6 8 57.49 3.4
 0 6 -8 61.09 4.1
 0 6 -8 53.99 4.7
 1 -6 8 1.2 0.9
 1 6 8 0.4 0.5
 -1 6 -8 0.7 0.8
 -1 6 -8 0.4 0.5
 1 6 8 1.1 0.8
 -1 6 -8 0.8 1.1
 2 -6 8 8.1 1.7
 2 6 8 6 1.5
 -2 6 -8 10.1 1.7
 -2 6 -8 7.1 1.9
 -2 6 -8 7.6 1.4
 2 6 8 6.3 1.3
 3 6 8 5.3 1.3
 -3 6 -8 4.1 1.6
 3 6 8 5.4 1.5
 -3 6 -8 4.2 1.1
 -3 6 -8 7.7 1.5
 -4 6 -8 0.7 0.6
 4 6 8 2.3 1
 -4 6 -8 0.4 0.7
 -4 6 -8 3 1.3
 -5 6 -8 5.2 1.7
 5 6 8 3.7 1.4
 5 6 8 2.2 1.1
 -5 6 -8 5.5 1.3
 -6 6 -8 -1.3 0.5
 6 6 8 0.3 0.7
 -6 6 -8 -1.4 0.6
 7 6 8 12 2.3
 -7 6 -8 15.6 2.8
 7 6 8 13.8 2.9
 8 6 8 5.8 2
 -8 6 -8 7.2 2.1
 8 6 8 6.7 1.9
 9 6 8 0.1 0.9
 -9 6 -8 2.4 1.5
 10 6 8 1.1 1.1
 10 6 8 0.3 1.2
 -10 6 -8 0.1 1.1
 11 7 -8 12.5 2.7
 11 7 -8 15.1 3
 10 7 -8 0.4 0.9
 10 7 -8 1.1 1.4
 9 7 -8 45.7 5.4
 9 7 -8 46.7 4.9
 8 7 -8 6.7 1.8
 8 7 -8 5.9 2
 7 7 -8 1.6 1.2
 6 7 -8 3.7 2
 6 7 -8 3.6 1.5
 6 7 -8 4.4 1.5
 5 7 -8 34 4.1
 -5 7 8 41.6 3.4
 5 7 -8 34.3 3.6
 5 7 -8 40.4 5.5
 4 7 -8 6.4 1.5
 4 7 -8 7.2 2.4
 -4 7 8 12 2.2
 4 7 -8 7.6 2
 -3 7 8 4.3 1.6
 3 7 -8 3.6 1.2
 3 7 -8 1.6 1.5
 3 7 -8 0.6 0.9
 2 7 -8 19.6 3.5
 2 7 -8 19.7 2.4
 2 7 -8 15.3 2.6
 -2 7 8 16 2.7
 -1 7 8 6 1.8
 1 7 -8 6.1 1.7
 1 7 -8 5.1 2
 0 7 -8 8.1 2.3
 0 7 8 7.7 2
 0 7 -8 8.8 2
 1 7 8 151.28 8.4
 -1 7 -8 136.29 8.4
 -2 7 -8 28.8 4.3
 -2 7 -8 33.6 3.5
 2 7 8 32.6 4.4
 3 7 8 24.3 3.8
 -3 7 -8 22.8 3.1
 3 7 8 20.8 3.7
 -3 7 -8 25.1 3.8
 -4 7 -8 1.2 1.3
 4 7 8 2.7 1.1
 4 7 8 2 1.3
 5 7 8 42.6 3.5
 -5 7 -8 45.1 5.2
 5 7 8 39.9 5
 6 7 8 2.1 1.1
 6 7 8 5.1 2
 -6 7 -8 4.3 1.8
 7 7 8 0.2 0.9
 7 7 8 0.6 0.8
 -7 7 -8 -1.2 0.4
 8 7 8 0.5 1
 -8 7 -8 2.5 1.4
 8 7 8 -1.4 0.6
 8 8 -8 10.8 2.7
 7 8 -8 2.6 2
 7 8 -8 7.5 2.3
 6 8 -8 7.6 2.6
 5 8 -8 3.4 2
 5 8 -8 1.8 1.2
 4 8 -8 7.1 2.5
 4 8 -8 6.2 1.9
 3 8 -8 1.7 1.5
 3 8 -8 -0.2 0.8
 -3 8 8 0.8 1
 -2 8 8 9.3 2.2
 2 8 -8 6.4 1.9
 2 8 -8 5.5 2.2
 -1 8 8 1.5 1.2
 1 8 -8 0.9 1.3
 1 8 -8 -0.4 0.8
 0 8 -8 1.8 1.5
 0 8 -8 1.9 1.1
 0 8 8 1.3 1.3
 1 8 8 9.4 2.5
 -1 8 -8 12.5 3
 -1 8 -8 12.1 2.3
 -2 8 -8 0.6 1.2
 2 8 8 -1 0.7
 3 8 8 -0.9 0.8
 -3 8 -8 -0.8 0.8
 4 8 8 0.6 1.1
 -4 8 -8 1.1 1.2
 -5 8 -8 0.1 1.1
 5 8 8 -0.9 0.7
 -17 0 9 9 2.5
 17 0 -9 9 2.2
 16 0 -9 0.2 0.9
 -16 0 9 -1.2 0.6
 15 0 -9 6.4 1.8
 -15 0 9 10.4 2.5
 14 0 -9 -0.1 0.6
 -14 0 9 -0.8 0.4
 13 0 -9 66.49 3.6
 13 0 -9 55.29 3.9
 -13 0 9 64.29 4.9
 -12 0 9 -0.2 0.7
 12 0 -9 -0.4 0.5
 -12 0 9 -0.3 0.4
 12 0 -9 -0.3 0.5
 -12 0 9 -0.4 0.7
 12 0 -9 -0.3 0.7
 12 0 -9 -0.2 0.4
 -11 0 9 1134.99 39
 -10 0 9 -0.5 0.3
 -10 0 9 -0.8 0.4
 10 0 -9 -0.3 0.3
 10 0 -9 0 0.5
 -10 0 9 -0.6 0.3
 10 0 -9 -0.5 0.4
 10 0 -9 -0.4 0.4
 -9 0 9 50.19 3
 9 0 -9 58.89 3.7
 -9 0 9 42.9 3.3
 9 0 -9 47.6 2.8
 -9 0 9 52.29 3.7
 9 0 -9 46.1 3.4
 9 0 -9 46.3 3.3
 8 0 -9 0.6 0.6
 -8 0 9 -0.7 0.4
 8 0 -9 0.1 0.4
 -8 0 9 -0.4 0.3
 -8 0 9 -0.2 0.4
 8 0 -9 -0.2 0.3
 8 0 -9 -0.5 0.3
 7 0 -9 876.91 130.09
 -7 0 9 905.01 131.49
 7 0 -9 897.61 43.9
 -7 0 9 902.81 43.9
 -6 0 9 -0.4 0.2
 6 0 -9 -0.1 0.3
 6 0 -9 0.4 0.4
 6 0 -9 0.3 0.4
 5 0 -9 964.2 130.09
 5 0 -9 1010.6 44.7
 -5 0 9 923.11 127.39
 -5 0 9 939.31 44.2
 -4 0 9 -0.5 0.3
 -4 0 9 -0.2 0.3
 4 0 -9 0.8 0.6
 4 0 -9 -0.3 0.3
 -4 0 9 -0.3 0.2
 4 0 -9 -0.6 0.2
 3 0 -9 12.9 1.5
 -3 0 9 14.6 1.7
 3 0 -9 9.2 1.4
 -3 0 9 9.4 1.4
 -3 0 9 10.8 1.4
 2 0 -9 -0.1 0.3
 -2 0 9 0 0.3
 -2 0 9 0.4 0.4
 2 0 -9 -0.3 0.3
 2 0 -9 0.2 0.4
 -2 0 9 -0.3 0.4
 -2 0 9 0.1 0.4
 -1 0 9 1489.35 61.19
 1 0 -9 1555.14 138.09
 -1 0 9 1398.26 130.19
 1 0 -9 1563.14 61.19
 0 0 -9 -0.1 0.3
 0 0 -9 0.1 0.5
 0 0 9 -0.3 0.2
 0 0 -9 0.1 0.3
 0 0 -9 0 0.3
 0 0 9 -0.1 0.3
 0 0 9 -0.3 0.3
 -1 0 -9 162.28 6.8
 1 0 9 175.18 7.1
 -1 0 -9 157.78 7
 -1 0 -9 163.58 7.1
 -1 0 -9 164.88 6.8
 1 0 9 160.48 6.8
 1 0 9 164.48 7
 1 0 9 168.78 7.1
 2 0 9 0.2 0.3
 -2 0 -9 0.2 0.4
 2 0 9 0.2 0.4
 2 0 9 -0.2 0.2
 -2 0 -9 0.4 0.4
 2 0 9 0.1 0.3
 -2 0 -9 -0.1 0.3
 -2 0 -9 0.9 0.6
 -3 0 -9 1339.27 165.88
 3 0 9 1400.76 175.38
 -3 0 -9 1322.97 58.99
 3 0 9 1422.96 59.79
 -4 0 -9 -0.3 0.2
 4 0 9 -0.1 0.4
 4 0 9 0.3 0.4
 -4 0 -9 0.2 0.5
 -4 0 -9 0.5 0.6
 4 0 9 0.1 0.4
 4 0 9 0.2 0.3
 5 0 9 5.5 1.3
 5 0 9 3.1 0.8
 5 0 9 5 1.2
 -5 0 -9 4 1.2
 -5 0 -9 3.8 1.1
 5 0 9 4 1.2
 -5 0 -9 3.9 1.1
 -6 0 -9 -0.1 0.5
 6 0 9 -0.3 0.4
 -6 0 -9 0.3 0.5
 6 0 9 0.1 0.4
 6 0 9 0.2 0.5
 6 0 9 0.1 0.4
 -6 0 -9 0.3 0.5
 7 0 9 236.58 13.3
 -7 0 -9 213.28 10.8
 7 0 9 214.98 9.4
 7 0 9 210.78 8.7
 7 0 9 197.08 9.7
 -7 0 -9 200.88 9.4
 -7 0 -9 224.48 9.8
 8 0 9 -0.8 0.5
 8 0 9 -0.5 0.5
 -8 0 -9 0 0.5
 -8 0 -9 -0.3 0.7
 8 0 9 0.3 0.5
 -8 0 -9 -0.3 0.5
 8 0 9 1 0.6
 -9 0 -9 1.3 1
 9 0 9 1 0.6
 9 0 9 0.1 0.8
 -9 0 -9 1.6 1.1
 -10 0 -9 1.4 1
 10 0 9 -0.3 0.7
 -10 0 -9 0.6 0.9
 11 0 9 1.7 1
 -11 0 -9 3.4 1.4
 -11 0 -9 4.7 1.8
 -12 0 -9 -0.4 0.7
 12 0 9 -1.1 0.3
 -12 0 -9 -1.2 0.7
 13 0 9 13.8 2.7
 -17 -1 9 2.9 1.7
 17 1 -9 2.8 1.4
 -17 1 9 1.9 1.4
 -16 -1 9 29.9 4.3
 16 -1 -9 29.1 3.6
 16 1 -9 40.1 4.7
 -16 1 9 31 4.5
 15 -1 -9 118.99 6.9
 -15 -1 9 129.29 8
 -15 1 9 118.59 7.7
 15 1 -9 117.59 7.3
 14 -1 -9 29.4 3.7
 -14 -1 9 36.6 4.4
 14 1 -9 24.6 2.7
 14 1 -9 26.1 3.3
 14 1 -9 25.6 3.6
 -14 1 9 29.7 4
 13 -1 -9 29.4 3.1
 -13 -1 9 32.4 4
 13 -1 -9 24.4 3
 13 1 -9 24 2.6
 13 1 -9 27.9 3.5
 -13 1 9 25.6 3.5
 13 1 -9 20.3 2.9
 12 -1 -9 69.39 3.5
 12 -1 -9 75.29 6.1
 -12 -1 9 66.59 4.3
 12 -1 -9 70.29 4.6
 -12 -1 9 66.09 5
 12 -1 -9 82.09 4.6
 -12 -1 9 66.59 7.4
 12 1 -9 69.29 4.6
 -12 1 9 70.59 4.7
 12 1 -9 71.19 4.8
 12 1 -9 73.29 4.1
 12 1 -9 76.39 6
 -11 -1 9 1.4 0.9
 -11 -1 9 2.8 1.4
 -11 -1 9 2.6 1
 11 -1 -9 2.3 0.8
 11 -1 -9 3.7 0.9
 11 -1 -9 4.2 1.2
 11 -1 -9 1.2 0.8
 11 1 -9 4.7 1.4
 11 1 -9 2.2 1
 11 1 -9 2.3 1.3
 11 1 -9 2.9 1
 -11 1 9 3.2 1.3
 -10 -1 9 20.3 2.9
 10 -1 -9 28.1 2.9
 -10 -1 9 26.2 2.8
 10 -1 -9 29.9 2.1
 10 -1 -9 27.7 2.9
 10 -1 -9 23.8 2
 -10 -1 9 26.1 2.9
 10 1 -9 24.9 2.2
 -10 1 9 28.1 3.2
 10 1 -9 28.7 3.2
 -10 1 9 28.1 2.1
 10 1 -9 27.8 3
 10 1 -9 27.5 3.2
 -10 1 9 27.5 3
 -9 -1 9 3.5 1
 9 -1 -9 3 1
 9 -1 -9 1.9 0.6
 9 -1 -9 2.2 0.8
 -9 -1 9 1 0.7
 -9 -1 9 2.4 0.9
 9 1 -9 2.4 0.9
 -9 1 9 1.4 0.8
 9 1 -9 2.2 1
 -9 1 9 2.9 0.8
 -9 1 9 1.8 0.9
 9 1 -9 1.9 0.9
 9 1 -9 1.2 0.7
 8 -1 -9 2.1 0.6
 -8 -1 9 2.2 1
 -8 -1 9 3.5 1
 8 -1 -9 2.5 0.8
 8 -1 -9 1.9 0.7
 -8 -1 9 1.4 0.7
 8 -1 -9 3.8 1
 -8 1 9 3.1 0.7
 8 1 -9 1.4 0.7
 8 1 -9 3 0.8
 -8 1 9 2.4 0.9
 8 1 -9 2 0.8
 -8 1 9 1.8 0.8
 -7 -1 9 27.7 2.5
 7 -1 -9 30.6 1.8
 -7 -1 9 26.1 2.3
 7 -1 -9 28.6 2.2
 -7 -1 9 28.7 2.2
 7 -1 -9 31.3 2
 7 -1 -9 26.8 2.2
 7 1 -9 28.3 2.4
 -7 1 9 30.1 2.5
 7 1 -9 29.5 2.4
 -7 1 9 26.3 1.9
 7 1 -9 30.2 2.2
 -6 -1 9 202.88 8.5
 6 -1 -9 211.68 8.1
 6 -1 -9 203.68 7.6
 -6 -1 9 213.48 9
 -6 -1 9 207.98 8.7
 6 -1 -9 212.68 8.5
 6 -1 -9 215.38 8.6
 6 1 -9 199.08 8.3
 -6 1 9 210.88 8.7
 6 1 -9 200.18 8.8
 6 1 -9 202.98 8.8
 -6 1 9 214.08 8.1
 -6 1 9 205.68 8.8
 5 -1 -9 28.6 2
 5 -1 -9 32.1 2.2
 5 -1 -9 34.2 2.8
 -5 -1 9 28.3 2.1
 -5 -1 9 25.6 2.2
 -5 -1 9 32.7 2.5
 5 -1 -9 30.1 1.6
 -5 1 9 29.5 2.3
 -5 1 9 28 2.2
 -5 1 9 31.4 2
 5 1 -9 26.5 2.2
 5 1 -9 33.1 2.2
 5 1 -9 27.3 2.3
 4 -1 -9 98.29 4.6
 4 -1 -9 103.49 4.6
 4 -1 -9 94.49 4.6
 -4 -1 9 89.29 4.8
 4 -1 -9 100.29 3.8
 -4 -1 9 94.29 4.6
 -4 -1 9 100.39 4.8
 4 1 -9 96.09 4.5
 4 1 -9 89.69 4.8
 -4 1 9 104.69 4.9
 4 1 -9 97.69 4.8
 4 1 -9 91.89 4.7
 -4 1 9 103.99 4.8
 -4 1 9 94.69 4.4
 3 -1 -9 1240.88 120.29
 -3 -1 9 1031.1 133.19
 3 -1 -9 1230.58 50.89
 -3 -1 9 1243.98 52.39
 -3 1 9 1229.08 51.19
 -3 1 9 1041.2 127.59
 3 1 -9 1218.88 117.99
 -2 -1 9 547.75 95.69
 -2 -1 9 620.74 31.7
 2 -1 -9 678.73 31.4
 2 -1 -9 568.64 92.29
 -2 1 9 629.04 31.1
 2 1 -9 635.64 103.69
 -2 1 9 673.33 104.39
 2 1 -9 623.14 31.2
 -1 -1 9 523.15 27.8
 1 -1 -9 555.04 27.8
 1 -1 -9 444.06 85.39
 -1 -1 9 643.24 106.99
 1 1 -9 478.45 90.59
 -1 1 9 521.85 27.5
 -1 1 9 493.45 89.89
 1 1 -9 514.25 27.3
 0 -1 9 126.79 5.9
 0 -1 -9 122.09 5.2
 0 -1 9 126.79 5.8
 0 -1 -9 125.09 6.5
 0 1 -9 126.89 5.7
 0 1 9 128.49 5.4
 0 1 -9 126.79 5.8
 0 1 9 132.19 6.5
 0 1 -9 126.09 5.5
 0 1 9 125.99 5.7
 0 1 9 125.39 5.5
 1 -1 9 2.5 0.8
 -1 -1 -9 2.3 0.7
 -1 -1 -9 1.2 0.6
 1 -1 9 1.6 0.7
 1 -1 9 2.2 0.8
 -1 -1 -9 1.8 0.6
 1 1 9 2.6 0.8
 -1 1 -9 2.6 0.7
 -1 1 -9 1.6 0.7
 1 1 9 2.2 0.8
 -1 1 -9 4.8 1
 -1 1 -9 1.8 0.7
 1 1 9 2.6 0.7
 1 1 9 2.7 0.7
 2 -1 9 124.69 5.5
 2 -1 9 108.79 5.6
 -2 -1 -9 110.89 5.4
 2 -1 9 110.99 5.3
 -2 -1 -9 114.39 5.3
 2 -1 9 111.29 5.1
 -2 -1 -9 110.29 5.2
 -2 1 -9 110.29 5.4
 -2 1 -9 117.79 5.5
 -2 1 -9 113.39 5.4
 2 1 9 123.09 5.6
 -2 1 -9 113.49 5
 2 1 9 109.19 5.2
 2 1 9 118.09 5.5
 3 -1 9 13.3 1.7
 3 -1 9 11.5 1.5
 3 -1 9 11.2 1.8
 -3 -1 -9 12.1 1.6
 3 -1 9 12 1.7
 -3 -1 -9 13.2 1.8
 -3 -1 -9 9 1.5
 -3 1 -9 12.9 1.8
 3 1 9 11.4 1.7
 -3 1 -9 11.4 1.5
 3 1 9 12.4 1.6
 3 1 9 10.1 1.6
 -3 1 -9 14.6 1.9
 3 1 9 15.1 2
 -3 1 -9 10.2 1.6
 -4 -1 -9 0.6 0.5
 4 -1 9 1.7 0.6
 -4 -1 -9 0.8 0.7
 -4 -1 -9 0.2 0.4
 4 -1 9 2.6 0.8
 4 -1 9 1.6 0.8
 4 -1 9 0.9 0.6
 -4 1 -9 1.1 0.6
 4 1 9 2.7 0.9
 4 1 9 1.3 0.6
 4 1 9 1.5 0.7
 -4 1 -9 1.1 0.6
 4 1 9 0.9 0.6
 -4 1 -9 0.6 0.5
 -4 1 -9 1.6 0.6
 5 -1 9 0 0.5
 5 -1 9 0.3 0.5
 5 -1 9 -0.2 0.3
 -5 -1 -9 -0.2 0.4
 -5 -1 -9 0.9 0.6
 -5 -1 -9 0.4 0.6
 5 -1 9 -0.2 0.4
 -5 1 -9 0.2 0.4
 5 1 9 0 0.3
 5 1 9 0.2 0.4
 5 1 9 0.3 0.5
 -5 1 -9 -0.2 0.4
 5 1 9 0.8 0.6
 -5 1 -9 0.4 0.5
 -6 -1 -9 14 2.3
 6 -1 9 10.6 2
 6 -1 9 12.9 1.6
 -6 -1 -9 9.8 1.7
 6 -1 9 13.6 2
 -6 -1 -9 14.4 2.1
 6 -1 9 13.6 1.9
 6 1 9 9.7 1.7
 -6 1 -9 12.4 2.2
 -6 1 -9 10.6 1.8
 6 1 9 11.1 1.6
 6 1 9 8.2 1.7
 6 1 9 8.2 1.6
 -6 1 -9 11.3 1.8
 -7 -1 -9 576.34 20.8
 7 -1 9 542.45 19.1
 7 -1 9 520.35 20
 -7 -1 -9 552.14 20.3
 -7 -1 -9 512.15 20.2
 7 -1 9 521.35 20.6
 7 -1 9 556.44 19.9
 7 1 9 545.65 20.4
 -7 1 -9 494.85 23.5
 7 1 9 552.84 19.6
 7 1 9 476.35 20.9
 7 1 9 520.45 20.1
 -7 1 -9 551.54 20.2
 -7 1 -9 530.05 20.4
 -8 -1 -9 3.6 1.3
 -8 -1 -9 3.7 1.3
 8 -1 9 2.9 1.3
 8 -1 9 6.1 1.5
 -8 -1 -9 2.5 1.4
 8 -1 9 5.5 1.2
 8 -1 9 4.2 1.3
 -8 1 -9 5 1.4
 8 1 9 3.8 1.3
 -8 1 -9 4.7 1.7
 -8 1 -9 5.3 1.5
 8 1 9 3.2 1
 8 1 9 6.4 1.5
 8 1 9 6.2 1.8
 -9 -1 -9 4.6 1.5
 -9 -1 -9 3.8 1.5
 9 -1 9 2.4 1.1
 9 -1 9 4 1.2
 -9 1 -9 4.2 1.3
 9 1 9 3.3 1.1
 9 1 9 3.8 1.4
 -9 1 -9 2.5 1.3
 -10 -1 -9 4.3 1.9
 -10 -1 -9 3.9 1.4
 10 -1 9 6 1.5
 -10 1 -9 5.2 1.6
 -10 1 -9 1.1 1.2
 10 1 9 5.3 1.6
 11 -1 9 153.98 7.8
 -11 -1 -9 149.69 8.3
 -11 -1 -9 130.49 8.6
 11 1 9 155.68 8.2
 -11 1 -9 147.99 8.1
 -11 1 -9 132.39 8.2
 -12 -1 -9 65.99 5.3
 -12 -1 -9 83.49 6.5
 12 -1 9 75.19 5.2
 -12 1 -9 70.89 5.8
 12 1 9 83.69 5.7
 -12 1 -9 71.29 5.5
 13 -1 9 21.7 3.2
 -13 -1 -9 27.9 5.2
 -13 1 -9 16.5 4.7
 13 1 9 18.4 3.1
 -17 -2 9 5 1.9
 17 2 -9 1.9 1.4
 -17 2 9 3.8 1.8
 -16 -2 9 27.7 4.3
 16 2 -9 26.6 4
 -16 2 9 28.2 4.1
 -15 -2 9 1.6 1.1
 -15 2 9 2.2 1.2
 15 2 -9 1.3 1.2
 -14 -2 9 9.4 2.3
 14 2 -9 8.5 1.8
 -14 2 9 8.6 2.2
 14 2 -9 9.8 2.3
 13 -2 -9 0.1 0.6
 -13 -2 9 -0.1 0.6
 -13 -2 9 0.8 1
 13 2 -9 -0.1 0.5
 13 2 -9 1 0.8
 -13 2 9 -0.6 0.4
 13 2 -9 -0.6 0.6
 -12 -2 9 2 1.2
 12 -2 -9 1.9 1
 -12 -2 9 2.5 1.2
 12 -2 -9 2.3 0.9
 12 2 -9 1.2 0.8
 -12 2 9 1.3 1
 12 2 -9 3.4 1.3
 12 2 -9 1.8 1.2
 -12 2 9 2.5 1.4
 -11 -2 9 77.09 5
 -11 -2 9 72.19 5.2
 11 -2 -9 78.39 4.5
 11 -2 -9 89.29 4.5
 11 -2 -9 82.69 3.7
 -11 -2 9 75.09 4.8
 11 2 -9 73.29 5
 11 2 -9 78.49 5.2
 11 2 -9 72.09 5.1
 -11 2 9 76.79 4.8
 -11 2 9 85.09 5.3
 11 2 -9 90.79 4.9
 10 -2 -9 79.39 3.7
 -10 -2 9 72.49 4.6
 -10 -2 9 78.89 4.8
 10 -2 -9 85.49 4.5
 10 -2 -9 76.19 3.6
 10 -2 -9 76.19 4.2
 -10 -2 9 77.89 5.1
 10 2 -9 79.19 4.5
 10 2 -9 82.79 5.1
 -10 2 9 80.79 4.7
 10 2 -9 75.49 4.9
 10 2 -9 70.19 4.9
 -10 2 9 81.29 3.8
 -10 2 9 80.89 4.9
 9 -2 -9 31 2.4
 -9 -2 9 34.1 3.6
 9 -2 -9 36 2.1
 9 -2 -9 35 1.9
 -9 -2 9 39.3 3
 -9 -2 9 32 3.2
 9 -2 -9 31.9 2.4
 -9 2 9 32.8 2.7
 -9 2 9 33.2 2.8
 9 2 -9 30.1 2.6
 -9 2 9 33.4 2.1
 9 2 -9 35.8 3.1
 9 2 -9 32.1 3.4
 -8 -2 9 149.49 7.1
 8 -2 -9 126.99 5.9
 8 -2 -9 125.69 5.6
 -8 -2 9 136.69 6.6
 8 -2 -9 131.29 6.1
 8 -2 -9 143.89 5.2
 -8 -2 9 142.99 6.7
 8 2 -9 144.09 6.9
 -8 2 9 137.39 5.7
 -8 2 9 139.79 6.5
 -8 2 9 135.19 6.6
 8 2 -9 134.59 6.4
 8 2 -9 136.09 6.8
 7 -2 -9 0.6 0.5
 7 -2 -9 0.8 0.4
 7 -2 -9 1.8 0.3
 -7 -2 9 3.2 1
 -7 -2 9 1.4 0.7
 -7 -2 9 1.3 0.8
 7 2 -9 0.8 0.6
 -7 2 9 1.4 0.7
 7 2 -9 2.3 0.9
 -7 2 9 1.1 0.6
 7 2 -9 3.9 1.1
 -7 2 9 2.3 0.6
 6 -2 -9 190.08 7.4
 -6 -2 9 177.58 7.9
 6 -2 -9 179.68 7.2
 -6 -2 9 184.68 7.9
 6 -2 -9 182.18 7.3
 -6 -2 9 179.48 8.1
 6 2 -9 187.78 8.1
 -6 2 9 184.98 7.9
 -6 2 9 185.98 7.2
 6 2 -9 171.28 8
 -6 2 9 176.48 7.7
 6 2 -9 174.98 7.7
 -5 -2 9 98.39 5
 5 -2 -9 94.79 4.4
 5 -2 -9 100.49 4.4
 -5 -2 9 95.79 4.8
 -5 -2 9 96.39 4.9
 5 2 -9 89.89 4.8
 5 2 -9 93.79 4.7
 -5 2 9 90.19 4.3
 -5 2 9 91.49 5.2
 5 2 -9 94.59 5
 -5 2 9 97.99 4.8
 4 -2 -9 35.2 2.1
 -4 -2 9 34.7 2.5
 -4 -2 9 34.9 2.5
 -4 -2 9 25.9 2.2
 4 -2 -9 33.5 2.2
 4 2 -9 33.9 2.5
 4 2 -9 30.5 2.6
 4 2 -9 34.4 2.5
 4 2 -9 29.4 2.3
 -4 2 9 33.8 2.4
 -4 2 9 31.5 2.4
 -4 2 9 31.5 2.2
 3 -2 -9 226.88 7.9
 3 -2 -9 241.78 9
 3 -2 -9 216.38 8.7
 -3 -2 9 230.28 9.3
 -3 -2 9 247.68 9.4
 -3 -2 9 218.48 9.1
 3 2 -9 241.58 9.5
 3 2 -9 241.88 9.6
 -3 2 9 237.18 9.5
 3 2 -9 241.38 9.9
 -3 2 9 238.58 10.1
 -3 2 9 225.98 9.1
 -3 2 9 226.68 7.9
 3 2 -9 224.48 9.2
 -2 -2 9 503.55 18.1
 2 2 -9 504.95 18.3
 2 2 -9 494.85 18.6
 -1 -2 9 3.3 1.1
 1 -2 -9 1.7 0.6
 -1 -2 9 2.8 0.7
 1 -2 -9 1.5 0.5
 -1 -2 9 3.1 0.9
 1 -2 -9 3.2 0.7
 -1 -2 9 2.3 0.7
 1 2 -9 2.2 0.9
 -1 2 9 2.5 0.8
 1 2 -9 3.2 0.8
 -1 2 9 1.8 0.7
 -1 2 9 2.3 0.6
 -1 2 9 1.6 0.7
 1 2 -9 4.3 1
 1 2 -9 2.2 0.8
 0 -2 -9 42.6 2.7
 0 -2 -9 44 2.6
 0 -2 -9 43.8 2.5
 0 -2 9 44.6 3.2
 0 -2 9 45.8 2.8
 0 -2 9 43.6 2.7
 0 -2 9 48.9 3
 0 2 9 41.3 2.3
 0 2 9 46.2 2.8
 0 2 9 41.8 2.8
 0 2 -9 39.3 2.9
 0 2 9 41.5 2.7
 0 2 -9 43.6 2.8
 0 2 -9 45.3 2.9
 0 2 -9 48 2.7
 1 -2 9 39.7 2.5
 1 -2 9 37 3
 -1 -2 -9 40.6 2.7
 1 -2 9 40.9 3
 -1 -2 -9 38.8 2.5
 -1 -2 -9 42.8 2.6
 1 2 9 41.2 2.7
 -1 2 -9 44.5 3
 1 2 9 37 2.6
 -1 2 -9 39.7 2.5
 1 2 9 40.3 2.4
 1 2 9 38.2 2.7
 -1 2 -9 40.7 2.8
 -1 2 -9 44.7 2.8
 2 -2 9 735.13 26.7
 3 -2 9 84.99 4.2
 -3 -2 -9 80.59 4.5
 3 -2 9 83.69 4.4
 3 -2 9 80.79 4.1
 -3 -2 -9 81.29 4.4
 3 -2 9 73.89 4.8
 -3 -2 -9 87.09 4.6
 -3 2 -9 83.69 4.5
 3 2 9 89.89 4.6
 3 2 9 79.79 4.3
 -3 2 -9 87.19 4.8
 3 2 9 89.29 4.7
 -3 2 -9 85.59 4.1
 -3 2 -9 76.99 4.4
 3 2 9 90.49 4.5
 -4 -2 -9 295.37 11.8
 4 -2 9 300.77 12.6
 -4 -2 -9 306.17 12.2
 -4 -2 -9 302.37 12
 4 -2 9 297.47 11.5
 4 -2 9 309.07 11.8
 4 -2 9 289.47 11.2
 -4 2 -9 285.17 11.1
 4 2 9 305.47 12
 -4 2 -9 294.47 12.1
 -4 2 -9 288.57 11.8
 4 2 9 291.87 12
 -4 2 -9 309.57 12
 4 2 9 284.67 11.6
 4 2 9 311.97 11.9
 5 -2 9 1.4 0.6
 -5 -2 -9 0.3 0.5
 5 -2 9 0.8 0.5
 5 -2 9 0.4 0.7
 -5 -2 -9 0.1 0.5
 5 -2 9 0.8 0.6
 -5 -2 -9 -0.1 0.4
 5 2 9 0.5 0.5
 5 2 9 0.4 0.5
 -5 2 -9 -0.1 0.4
 -5 2 -9 0.6 0.4
 -5 2 -9 -0.1 0.4
 5 2 9 1.3 0.8
 -5 2 -9 0.6 0.6
 6 -2 9 327.37 12.8
 -6 -2 -9 339.27 13.3
 -6 -2 -9 341.57 13.9
 -6 -2 -9 332.37 13.5
 6 -2 9 321.07 13
 6 -2 9 321.77 12.3
 -6 2 -9 337.47 13.6
 -6 2 -9 328.07 13.2
 -6 2 -9 331.97 13.3
 6 2 9 328.77 13.5
 6 2 9 322.57 13.5
 6 2 9 330.07 13.4
 -7 -2 -9 13.2 2.2
 7 -2 9 17.2 1.8
 7 -2 9 14.5 2.5
 -7 -2 -9 13.8 2.2
 -7 -2 -9 11 2.6
 7 -2 9 10.6 1.8
 7 -2 9 14.1 2
 7 2 9 14.1 2.1
 -7 2 -9 11.5 1.9
 7 2 9 11.3 2
 -7 2 -9 12.5 2.2
 -7 2 -9 14.9 2.3
 7 2 9 12.3 2.2
 8 -2 9 59.99 4.1
 -8 -2 -9 70.29 4.6
 -8 -2 -9 67.59 4.5
 8 -2 9 63.79 5.3
 8 -2 9 63.79 4
 8 2 9 68.39 4.6
 -8 2 -9 57.09 4.2
 -8 2 -9 60.89 4.5
 -8 2 -9 58.29 4.2
 8 2 9 59.89 4.3
 -9 -2 -9 4.5 1.4
 9 -2 9 0.8 0.7
 -9 -2 -9 2.8 1.4
 9 -2 9 3 1.1
 9 2 9 1.9 1
 9 2 9 3.3 1.2
 -9 2 -9 1.8 1.2
 -9 2 -9 3.5 1.3
 -10 -2 -9 62.49 5.5
 10 -2 9 71.89 4.7
 -10 -2 -9 76.29 5.2
 10 -2 9 72.59 5.4
 -10 2 -9 70.69 5.2
 10 2 9 69.89 4.5
 10 2 9 63.79 4.8
 -10 2 -9 68.39 4.9
 11 -2 9 6.1 1.9
 -11 -2 -9 2.3 1.4
 -11 -2 -9 3.2 1.9
 11 2 9 3.9 1.5
 -11 2 -9 1.9 1.4
 -11 2 -9 4.7 1.6
 -12 -2 -9 17.9 3.2
 -12 -2 -9 19.5 3.8
 -12 2 -9 17.2 3.2
 -12 2 -9 17.5 3
 12 2 9 13.9 2.7
 -13 -2 -9 3.8 2.1
 -13 -2 -9 2 1.6
 -13 2 -9 10 2.4
 13 2 9 9.6 2.4
 -13 2 -9 5.9 2.2
 -16 3 9 89.59 6.6
 -15 -3 9 18.3 3.4
 -15 3 9 21.5 3.5
 15 3 -9 18.7 2.8
 -14 -3 9 8.5 2.2
 -14 3 9 10.9 2.4
 14 3 -9 10.5 2.5
 14 3 -9 8.2 1.9
 -13 -3 9 0.9 1.1
 13 3 -9 0.2 0.7
 -13 3 9 1 1
 13 3 -9 1 1.1
 -12 -3 9 102.49 6.2
 -12 -3 9 107.99 6.7
 12 3 -9 96.39 6.4
 -12 3 9 105.39 6
 -12 3 9 107.59 6.7
 -11 -3 9 74.09 5
 -11 -3 9 83.79 5
 -11 -3 9 72.59 5.1
 11 3 -9 70.59 4.6
 -11 3 9 68.59 4.5
 -11 3 9 72.29 4.8
 11 3 -9 76.89 5.5
 10 -3 -9 21.4 2.3
 -10 -3 9 26.1 3.2
 10 -3 -9 23.7 1.9
 -10 -3 9 18.6 2.8
 -10 -3 9 22 2.7
 10 3 -9 28.6 3.4
 10 3 -9 31.1 4
 -10 3 9 23.8 2.7
 10 3 -9 20.1 2.6
 -10 3 9 30.6 3.3
 -9 -3 9 1.1 0.8
 9 -3 -9 1.1 0.5
 9 -3 -9 1.6 0.6
 -9 -3 9 0.6 0.7
 -9 -3 9 2.2 1
 9 3 -9 3.1 1.2
 -9 3 9 1.6 0.8
 -9 3 9 1.6 0.7
 -9 3 9 1.3 0.5
 9 3 -9 1.4 0.8
 9 3 -9 2.4 1
 -8 -3 9 14.6 2
 8 -3 -9 12.7 1.4
 -8 -3 9 20.3 2.7
 8 -3 -9 15.7 1.3
 -8 -3 9 13.7 2.2
 -8 3 9 11.8 1.4
 8 3 -9 12.1 2
 8 3 -9 15.6 2.3
 8 3 -9 16.6 2.4
 -8 3 9 16.7 2.2
 7 -3 -9 19.3 1.4
 7 -3 -9 20.4 1.5
 -7 -3 9 25.8 2.6
 -7 -3 9 18.6 2.5
 -7 -3 9 19.6 2.5
 7 3 -9 13.8 2.1
 7 3 -9 18.1 2.4
 -7 3 9 23 2
 -7 3 9 20.9 2.3
 -7 3 9 21.7 1.6
 7 3 -9 19.2 2.5
 -6 -3 9 255.27 10.1
 -6 -3 9 232.48 9.7
 6 -3 -9 228.78 8.6
 -6 -3 9 233.28 10.1
 6 -3 -9 239.08 8.7
 6 3 -9 228.88 9.9
 -6 3 9 249.97 9.7
 6 3 -9 221.78 10
 -6 3 9 236.28 9.6
 -6 3 9 241.38 9.7
 6 3 -9 240.98 10.1
 -5 -3 9 1.1 0.6
 -5 -3 9 2.1 0.9
 5 -3 -9 2 0.5
 -5 -3 9 1.7 0.7
 5 -3 -9 2.7 0.5
 -5 3 9 1.7 0.7
 5 3 -9 4.1 1.1
 5 3 -9 1 0.6
 5 3 -9 2 0.8
 -5 3 9 3.3 0.8
 -5 3 9 2.1 0.7
 4 -3 -9 5.8 0.8
 4 -3 -9 3.9 0.7
 -4 -3 9 4.9 1.1
 -4 -3 9 2.4 0.8
 -4 -3 9 4.3 1
 -4 3 9 5.7 1.1
 4 3 -9 3.8 1.1
 4 3 -9 3.8 1
 -4 3 9 3.7 0.9
 4 3 -9 5.1 1.5
 4 3 -9 6.4 1.3
 -4 3 9 3.4 0.8
 3 -3 -9 22.1 1.5
 -3 -3 9 16.3 2.1
 3 -3 -9 20.5 1.4
 -3 -3 9 23.9 1.9
 -3 -3 9 24.1 3.2
 -3 3 9 23.9 2
 3 3 -9 28 3.2
 3 3 -9 30 2.3
 -3 3 9 20.5 1.8
 3 3 -9 19.4 2.2
 -3 3 9 24.2 1.9
 3 3 -9 21.3 2.4
 -2 -3 9 341.77 12.3
 -2 -3 9 334.07 12.8
 -2 -3 9 322.77 12.2
 2 -3 -9 319.07 11.8
 -2 3 9 346.87 12.5
 2 3 -9 327.17 13.4
 -2 3 9 309.67 12.2
 -2 3 9 323.27 12.3
 2 3 -9 324.97 12.7
 2 3 -9 340.27 12.6
 -2 3 9 319.37 11.2
 2 3 -9 320.47 12.5
 -1 -3 9 1.1 0.5
 1 -3 -9 1.9 0.5
 -1 -3 9 1.2 0.6
 -1 -3 9 0.6 0.4
 1 -3 -9 1.8 0.6
 -1 3 9 2.1 0.7
 -1 3 9 1.6 0.7
 -1 3 9 2.5 0.7
 1 3 -9 3.2 1.1
 1 3 -9 0.9 0.6
 1 3 -9 1.2 0.7
 -1 3 9 1.4 0.4
 1 3 -9 2.3 0.8
 0 -3 -9 -0.1 0.4
 0 -3 9 2.2 0.7
 0 -3 9 0.6 0.4
 0 -3 9 0.8 0.7
 0 -3 -9 0.3 0.3
 0 -3 -9 0.8 0.5
 0 -3 9 0.7 0.4
 0 3 9 0.4 0.4
 0 3 -9 1.3 0.7
 0 3 9 0.4 0.4
 0 3 9 0.2 0.4
 0 3 -9 0.7 0.5
 0 3 -9 0.4 0.4
 0 3 -9 1.6 0.7
 1 -3 9 82.19 3.8
 1 -3 9 83.39 5.1
 -1 -3 -9 84.29 4
 1 -3 9 81.69 4
 1 -3 9 81.59 4.2
 -1 -3 -9 86.99 4.4
 -1 -3 -9 69.99 5
 1 3 9 76.09 3.9
 -1 3 -9 85.89 4.4
 -1 3 -9 81.79 4.8
 -1 3 -9 83.79 4.3
 -1 3 -9 72.49 4
 1 3 9 68.69 4.1
 1 3 9 82.29 4.3
 2 -3 9 452.25 18.1
 -2 -3 -9 435.96 17
 2 -3 9 444.96 16.6
 2 -3 9 471.25 16.5
 -2 -3 -9 462.45 16.8
 -2 3 -9 464.65 16.6
 2 3 9 446.16 16.9
 2 3 9 460.45 16.7
 -2 3 -9 474.85 17.6
 -2 3 -9 460.35 16.9
 -2 3 -9 460.55 17
 -3 -3 -9 39.7 2.9
 3 -3 9 41.3 2.7
 -3 -3 -9 48.1 3.4
 3 -3 9 45.9 2.6
 3 -3 9 46.9 2.9
 -3 -3 -9 41.2 2.8
 3 3 9 41.4 3
 -3 3 -9 47.8 2.8
 -3 3 -9 47.2 3.1
 -3 3 -9 36.8 2.8
 -3 3 -9 50.99 3.6
 3 3 9 42.5 2.9
 3 3 9 41.9 3
 4 -3 9 11.2 1.6
 4 -3 9 13.8 1.7
 -4 -3 -9 11.2 1.7
 -4 -3 -9 14.3 2.3
 4 -3 9 11.6 2.2
 -4 -3 -9 13.2 1.8
 4 -3 9 14.8 1.8
 4 3 9 12 1.8
 4 3 9 12.7 1.9
 -4 3 -9 14.2 2.3
 -4 3 -9 14.2 1.9
 -4 3 -9 14.1 1.7
 -4 3 -9 15.9 2.1
 4 3 9 14.9 2.1
 -5 -3 -9 0.4 0.7
 -5 -3 -9 -0.3 0.4
 5 -3 9 0.1 0.4
 5 -3 9 -0.4 0.3
 -5 -3 -9 -0.1 0.5
 5 -3 9 -0.1 0.3
 -5 3 -9 0.6 0.5
 5 3 9 0.1 0.5
 -5 3 -9 -0.2 0.4
 -5 3 -9 0.1 0.4
 -5 3 -9 0.1 0.7
 5 3 9 0.2 0.6
 5 3 9 0.1 0.4
 -6 -3 -9 5 1.3
 6 -3 9 2.9 0.9
 6 -3 9 6.7 1.9
 6 -3 9 6.1 1.1
 -6 -3 -9 2 1.2
 6 -3 9 4.2 1.1
 -6 -3 -9 4.2 1.2
 6 3 9 3.4 1.2
 6 3 9 2.5 1
 -6 3 -9 2.9 0.8
 -6 3 -9 3.9 1.2
 -6 3 -9 1.5 0.8
 -6 3 -9 4.5 1.3
 7 -3 9 146.29 6.7
 -7 -3 -9 143.79 7.1
 -7 -3 -9 138.39 7.9
 -7 -3 -9 144.49 7.2
 7 -3 9 141.69 6.3
 7 -3 9 137.89 7.9
 -7 3 -9 137.59 8.2
 7 3 9 147.59 7.4
 -7 3 -9 134.19 7.4
 7 3 9 143.39 8.2
 -7 3 -9 118.59 7.4
 7 3 9 128.79 7.1
 -8 -3 -9 17.5 3.1
 8 -3 9 15.6 2
 -8 -3 -9 13.1 2.2
 -8 -3 -9 13.1 2.2
 -8 3 -9 12.7 2.2
 -8 3 -9 13.5 2.6
 8 3 9 15.1 2.5
 -9 -3 -9 116.59 7.5
 -9 -3 -9 104.79 6.4
 9 3 9 114.99 6.6
 -9 3 -9 112.89 6.4
 -9 3 -9 105.69 6.7
 -10 -3 -9 13.9 2.6
 -10 -3 -9 15.6 3.3
 10 3 9 14.7 2.6
 -10 3 -9 10.3 2.3
 -10 3 -9 9 2.1
 -11 -3 -9 46.1 5.9
 -11 -3 -9 36 4.2
 -11 3 -9 38.5 4.3
 -11 3 -9 36.7 4.7
 11 3 9 45.4 4.9
 -12 -3 -9 21.9 3.5
 12 3 9 17.4 4.8
 12 3 9 14.7 3
 -12 3 -9 21 3.4
 -12 3 -9 20.6 3.2
 -13 -3 -9 5 1.9
 -13 -3 -9 11.2 3.4
 13 3 9 3.5 1.7
 -13 3 -9 4.7 2
 -13 3 -9 4.5 1.8
 -15 -4 9 2.1 1.3
 -15 4 9 5.8 1.9
 15 4 -9 4.6 1.6
 15 4 -9 0.5 1.4
 -14 -4 9 12.2 2.7
 14 4 -9 15.3 2.7
 14 4 -9 12.2 2.7
 -14 4 9 17.2 3
 -13 -4 9 1.7 1
 -13 4 9 0.7 0.9
 13 4 -9 1.4 1.1
 13 4 -9 -0.6 0.6
 -12 -4 9 7 1.9
 -12 4 9 6.1 2.3
 12 4 -9 9 2
 12 4 -9 5.7 1.7
 -11 -4 9 79.59 5.4
 -11 4 9 74.39 5
 11 4 -9 78.89 5.3
 11 4 -9 89.69 5.8
 -10 -4 9 57.79 4
 -10 -4 9 61.79 4.4
 10 4 -9 59.59 4.5
 10 4 -9 56.79 4.2
 -10 4 9 57.19 3.8
 -10 4 9 60.79 4.1
 -9 -4 9 84.49 5.2
 -9 -4 9 76.69 4.7
 -9 -4 9 75.59 5.2
 9 4 -9 82.79 5.7
 9 4 -9 93.79 5.6
 -9 4 9 85.59 4.8
 -9 4 9 83.09 4.6
 -8 -4 9 10.7 1.9
 -8 -4 9 12.9 2.3
 -8 -4 9 13.6 1.9
 8 4 -9 12.2 2.2
 -8 4 9 11.2 1.7
 -8 4 9 14.4 1.6
 -8 4 9 10.4 1.7
 8 4 -9 10.9 2
 -7 -4 9 240.08 11.1
 -7 -4 9 242.98 10.5
 -7 -4 9 260.27 10.3
 7 4 -9 248.48 10.9
 7 4 -9 250.17 10.8
 -7 4 9 252.57 10
 -7 4 9 252.57 10.2
 7 4 -9 248.08 10.9
 -7 4 9 249.38 9.6
 -6 -4 9 3.4 0.9
 -6 -4 9 1 0.6
 -6 -4 9 3.3 1.2
 -6 4 9 2.5 0.8
 -6 4 9 3.3 0.9
 6 4 -9 3 1.1
 6 4 -9 2.8 1
 -6 4 9 1.5 0.9
 6 4 -9 0.9 0.8
 -5 -4 9 107.29 6
 -5 -4 9 112.89 5.2
 -5 -4 9 112.99 5.4
 5 4 -9 114.99 5.9
 -5 4 9 106.49 5.1
 -5 4 9 115.59 5.3
 5 4 -9 105.19 5.6
 -5 4 9 108.59 5.1
 5 4 -9 112.79 5.9
 -4 -4 9 7.3 1.6
 -4 -4 9 6.7 1.1
 -4 4 9 7.1 1.2
 4 4 -9 6.8 1.5
 -4 4 9 7.6 1.2
 -4 4 9 8.9 1.5
 4 4 -9 7.2 1.5
 4 4 -9 5.7 1.6
 4 4 -9 6.5 1.3
 -3 -4 9 50.49 2.8
 -3 -4 9 50.69 2.8
 -3 -4 9 53.79 3.6
 3 4 -9 45.6 3.2
 3 4 -9 50.89 4
 3 4 -9 47.2 3.2
 3 4 -9 44.7 3.1
 -3 4 9 46.7 3
 -3 4 9 43.6 2.8
 -3 4 9 47.4 2.8
 -3 4 9 44.6 2.1
 -3 4 9 45.5 2
 -2 -4 9 3.6 0.8
 -2 -4 9 2.3 0.6
 -2 -4 9 5.5 1.3
 -2 4 9 3.2 0.6
 2 4 -9 2.5 0.9
 2 4 -9 2.5 0.9
 -2 4 9 3 0.8
 2 4 -9 1.6 0.7
 2 4 -9 7 1.8
 -2 4 9 0.9 0.6
 -1 -4 9 7.2 1
 1 -4 -9 6.5 0.7
 -1 -4 9 5.7 0.9
 -1 -4 9 6.3 1.4
 1 -4 -9 6.5 0.8
 -1 4 9 6.8 1.2
 1 4 -9 7.6 1.4
 1 4 -9 7.7 1.4
 -1 4 9 4.8 0.8
 1 4 -9 8.3 1.8
 1 4 -9 8.5 1.5
 0 -4 9 74.39 4.4
 0 -4 -9 82.19 3.5
 0 -4 -9 77.99 3.6
 0 -4 9 85.29 3.6
 0 -4 9 82.09 3.7
 0 4 -9 85.99 4.4
 0 4 9 86.89 4.3
 0 4 -9 79.39 5.1
 0 4 -9 77.19 4.3
 0 4 -9 80.79 4.4
 0 4 9 76.59 4.2
 0 4 9 77.79 3.9
 1 -4 9 65.09 3
 1 -4 9 71.19 4
 1 -4 9 70.09 3.2
 -1 -4 -9 60.49 3.3
 1 -4 9 61.99 4.7
 -1 -4 -9 61.99 3.2
 -1 4 -9 64.89 3.8
 -1 4 -9 64.49 3.7
 -1 4 -9 63.69 3.7
 -1 4 -9 61.29 4.4
 1 4 9 66.19 3.8
 1 4 9 64.89 3.7
 -2 -4 -9 13.2 1.6
 2 -4 9 13.4 1.1
 2 -4 9 14.1 1.9
 2 -4 9 10.2 2.2
 -2 4 -9 18.3 2.1
 2 4 9 12.1 1.7
 -2 4 -9 11.6 1.7
 -2 4 -9 15.9 2.5
 -2 4 -9 15.2 2
 2 4 9 12 1.8
 2 4 9 12.6 1.8
 3 -4 9 213.68 8.2
 3 -4 9 219.58 9.2
 3 -4 9 230.68 8.5
 -3 -4 -9 222.78 9.1
 -3 -4 -9 224.78 9
 -3 4 -9 218.48 9.3
 -3 4 -9 246.18 10.5
 -3 4 -9 214.78 9.2
 3 4 9 215.38 9.5
 3 4 9 238.28 9.7
 -3 4 -9 228.78 9.1
 3 4 9 217.18 9.3
 -4 -4 -9 10.6 1.6
 -4 -4 -9 11.6 1.7
 4 -4 9 8.5 1.1
 4 -4 9 8 2.1
 4 -4 9 10.5 1.3
 4 -4 9 8.9 1.5
 -4 4 -9 8.1 1.5
 -4 4 -9 11.6 1.6
 -4 4 -9 8.1 1.5
 4 4 9 8.6 1.6
 4 4 9 10.3 1.8
 4 4 9 12.7 2
 -5 -4 -9 15.5 2.1
 5 -4 9 15.9 2
 -5 -4 -9 16.5 2.2
 5 -4 9 16.8 3.1
 5 -4 9 15.2 1.3
 5 4 9 10.2 3.1
 -5 4 -9 17.6 1.9
 5 4 9 13 2.2
 -5 4 -9 16.1 2.1
 -5 4 -9 19.3 2.4
 5 4 9 13.8 2.1
 -5 4 -9 17.7 2.6
 -6 -4 -9 28.7 3.1
 6 -4 9 25.4 4.2
 -6 -4 -9 28.4 3
 6 4 9 18.5 3.2
 -6 4 -9 22.1 1.9
 -6 4 -9 24.4 3.2
 -6 4 -9 22.4 2.7
 6 4 9 19.9 2.7
 -6 4 -9 24.1 2.8
 6 4 9 26.4 3.2
 -7 -4 -9 40.6 3.3
 -7 -4 -9 39.1 3.3
 -7 4 -9 41.9 3.7
 7 4 9 41.3 3.5
 -7 4 -9 38.4 3.4
 7 4 9 43.8 3.6
 -8 -4 -9 1 0.8
 -8 -4 -9 0.5 0.7
 -8 4 -9 0.3 0.8
 8 4 9 0.8 0.8
 -8 4 -9 0.3 0.7
 -8 4 -9 0.9 0.7
 -9 -4 -9 6.4 1.8
 -9 4 -9 4.1 1.6
 -9 4 -9 4.6 1.5
 9 4 9 6.2 1.9
 -10 -4 -9 23 3.2
 -10 4 -9 18.3 3.1
 -10 4 -9 21.4 3.2
 10 4 9 21.8 3.4
 -11 -4 -9 0.5 1
 11 4 9 1.1 1.2
 -11 4 -9 2.9 1.3
 11 4 9 0.5 1.2
 -11 4 -9 3.8 1.7
 -12 -4 -9 0.4 0.9
 -12 4 -9 -0.2 0.8
 12 4 9 -0.3 0.8
 12 4 9 1.5 1.4
 -12 4 -9 -0.2 0.8
 14 5 -9 11.9 2.8
 14 5 -9 17.3 3.1
 -13 -5 9 5.1 1.8
 13 5 -9 10.1 2.3
 13 5 -9 9.6 2.4
 -12 -5 9 8.8 2.2
 12 5 -9 7.8 2
 12 5 -9 10.3 2.4
 -11 -5 9 15.7 2.7
 11 5 -9 16.8 2.9
 -11 5 9 15.2 2.4
 11 5 -9 13.1 2.4
 -10 -5 9 4.3 1.3
 -10 5 9 4 1.2
 10 5 -9 4.8 1.5
 10 5 -9 8.3 2
 -9 -5 9 113.89 5.8
 -9 -5 9 107.99 6.1
 9 5 -9 107.39 6.5
 9 5 -9 107.49 7.5
 9 5 -9 106.69 6.5
 -9 5 9 112.39 5.8
 -8 -5 9 11.6 1.8
 -8 -5 9 10.9 1.9
 8 5 -9 9.1 2.1
 8 5 -9 9.2 2
 -8 5 9 16.6 2.1
 -7 -5 9 0.6 0.5
 -7 -5 9 -0.2 0.5
 -7 5 9 0.1 0.5
 -7 5 9 -0.2 0.4
 7 5 -9 0.5 0.7
 7 5 -9 0 0.9
 7 5 -9 -0.4 0.8
 -6 -5 9 0.4 0.5
 -6 -5 9 -0.7 0.5
 -6 -5 9 0.2 0.5
 -6 5 9 0.1 0.4
 -6 5 9 0.1 0.4
 6 5 -9 -0.2 0.7
 6 5 -9 1 0.8
 -6 5 9 -0.4 0.3
 6 5 -9 0.1 0.7
 -5 -5 9 95.19 5.9
 -5 -5 9 98.09 4.6
 -5 -5 9 103.09 4.8
 -5 5 9 98.49 4.7
 -5 5 9 106.89 4.9
 5 5 -9 91.29 5.4
 5 5 -9 106.89 5.6
 -5 5 9 97.09 4.9
 5 5 -9 89.29 6.4
 5 5 -9 99.79 5.8
 -4 -5 9 4.1 0.8
 -4 -5 9 4.8 0.9
 -4 -5 9 5.3 1.4
 -4 5 9 4.5 1.1
 -4 5 9 6.5 0.8
 -4 5 9 5.7 1.1
 -4 5 9 5.1 1
 4 5 -9 3.9 1.7
 4 5 -9 5.1 1.3
 4 5 -9 7.6 1.9
 4 5 -9 3.7 1.2
 -4 5 9 5.1 0.6
 -3 -5 9 3.8 0.7
 -3 -5 9 2.6 0.6
 -3 5 9 4.6 0.7
 3 5 -9 4.5 1.2
 -3 5 9 3.9 0.9
 -3 5 9 3 0.9
 -3 5 9 3.7 0.8
 3 5 -9 1.7 0.9
 3 5 -9 2.1 0.9
 -2 -5 9 285.97 10
 -2 -5 9 297.17 12.2
 -2 -5 9 289.47 10
 -2 5 9 284.77 11
 2 5 -9 277.67 11.4
 -2 5 9 273.37 10.8
 2 5 -9 312.17 12
 2 5 -9 276.07 11.5
 -2 5 9 276.97 10.4
 2 5 -9 267.67 13.7
 -1 -5 9 4.6 0.5
 -1 -5 9 6.4 1.6
 -1 5 9 5.9 1.1
 1 5 -9 3.4 1
 -1 5 9 5.8 1.1
 -1 5 9 6.7 1.2
 1 5 -9 5.8 1.4
 1 5 -9 4.8 1.2
 1 5 -9 4.8 1.9
 0 -5 9 24.6 2.9
 0 5 9 22.7 2.4
 0 5 -9 22 2.4
 0 5 9 23.4 2
 0 5 -9 25.2 2.6
 0 5 -9 22.7 2.6
 1 -5 9 217.88 9.6
 1 5 9 215.68 9.1
 -1 5 -9 219.68 9.3
 -1 5 -9 235.88 11.7
 1 5 9 225.78 9.3
 -1 5 -9 218.98 9.3
 1 5 9 217.38 9.2
 -1 5 -9 220.38 9.2
 2 -5 9 66.59 4.2
 -2 5 -9 69.99 4
 -2 5 -9 67.09 4
 -2 5 -9 68.19 4
 2 5 9 70.49 4.1
 2 5 9 60.59 3.9
 2 5 9 61.09 3.9
 -2 5 -9 71.19 5
 3 -5 9 13.7 2
 -3 -5 -9 13.7 2.3
 3 -5 9 11 2.5
 -3 5 -9 11.8 2.6
 3 5 9 10.5 1.7
 -3 5 -9 14.4 1.9
 -3 5 -9 8.4 1.5
 -3 5 -9 10.8 1.7
 3 5 9 12.7 1.9
 3 5 9 9.7 1.8
 -4 -5 -9 2.7 1.1
 4 -5 9 5.6 2.9
 -4 5 -9 2.3 0.9
 4 5 9 3.2 1.1
 4 5 9 1.3 0.8
 -4 5 -9 2.5 0.9
 -4 5 -9 5 1.2
 4 5 9 3.6 1.1
 -4 5 -9 5.6 1.7
 -5 -5 -9 12.3 2.6
 -5 5 -9 12.9 1.7
 -5 5 -9 9.9 1.8
 5 5 9 18.9 2.5
 -5 5 -9 8.4 2
 5 5 9 10.1 1.9
 5 5 9 12 2.2
 6 5 9 12.7 2.3
 6 5 9 14.6 2.3
 -6 5 -9 15.4 2.2
 6 5 9 14.5 2.5
 -6 5 -9 16.9 2.9
 -7 5 -9 62.59 4.7
 7 5 9 58.69 4.4
 -7 5 -9 48.7 3.7
 -8 5 -9 14 2.3
 -8 5 -9 13.6 2.7
 8 5 9 10.7 2.2
 -9 5 -9 15.8 2.9
 9 5 9 13.9 2.7
 9 5 9 17.3 3.4
 -9 5 -9 16.3 2.6
 10 5 9 -1.6 0.6
 10 5 9 -0.7 0.5
 -10 5 -9 0.9 1
 -10 5 -9 1.6 1.3
 11 5 9 28.1 4.4
 -11 5 -9 33.2 3.9
 11 5 9 25.3 3.8
 -11 5 -9 29.2 4.2
 13 6 -9 14 2.9
 13 6 -9 9.6 2.5
 12 6 -9 2.8 1.9
 12 6 -9 4.1 1.6
 11 6 -9 1.9 1.2
 11 6 -9 2.8 1.4
 10 6 -9 15.6 2.9
 10 6 -9 19.5 3.1
 9 6 -9 0.2 0.9
 8 6 -9 0.7 1
 8 6 -9 0.5 1
 7 6 -9 48.1 4.9
 7 6 -9 51.29 5.7
 7 6 -9 47 3.9
 6 6 -9 119.59 7.2
 6 6 -9 148.99 8.8
 6 6 -9 138.19 7.1
 5 6 -9 0.9 0.8
 5 6 -9 0.3 0.7
 -5 6 9 0.4 0.6
 5 6 -9 -0.7 0.6
 5 6 -9 -0.2 0.7
 4 6 -9 0.6 0.6
 4 6 -9 -0.1 0.5
 4 6 -9 0.5 1.1
 4 6 -9 0.2 0.7
 -4 6 9 -0.1 0.5
 -3 -6 9 31.1 3.7
 3 6 -9 29.4 4.3
 3 6 -9 27.1 3.3
 3 6 -9 30.4 3.2
 3 6 -9 23.8 2.7
 -3 6 9 30.3 2.3
 -2 -6 9 53.29 4.2
 2 6 -9 44.9 5.2
 2 6 -9 56.29 4.1
 2 6 -9 49.7 3.5
 -2 6 9 53.79 3.2
 2 6 -9 45.7 4.1
 -1 -6 9 23.4 3.2
 1 6 -9 12.7 2.8
 1 6 -9 30 3.3
 1 6 -9 23.9 2.6
 -1 6 9 24.1 2.1
 0 -6 9 3.1 1.2
 0 6 -9 5.1 1.2
 0 6 9 5.4 1.1
 0 6 -9 6.3 2.2
 0 6 -9 6.2 1.9
 -1 6 -9 35.8 4.5
 -1 6 -9 35.5 2.9
 -1 6 -9 27.3 2.4
 1 6 9 36.5 2.7
 2 -6 9 11.3 2.1
 -2 6 -9 11.6 1.8
 -2 6 -9 17.3 2.3
 2 6 9 14.4 2
 -2 6 -9 10.7 2.3
 -3 6 -9 8.1 1.5
 -3 6 -9 8.2 1.5
 3 6 9 5.5 1.3
 -3 6 -9 5.1 1.8
 -4 6 -9 16.6 2.1
 -4 6 -9 16.7 2.2
 4 6 9 15.8 2.3
 -4 6 -9 15.9 2.9
 -5 6 -9 1.7 1.3
 -5 6 -9 1.4 0.8
 5 6 9 1.7 0.9
 6 6 9 21.3 2.9
 -6 6 -9 23.9 3.7
 -6 6 -9 25.1 3.7
 -7 6 -9 0.9 1.1
 7 6 9 -0.7 0.8
 7 6 9 0.3 0.7
 -8 6 -9 15.2 3
 8 6 9 13 2.5
 8 6 9 12.8 3
 9 6 9 9 2.5
 -9 6 -9 8 2.2
 9 6 9 8.9 2.4
 11 7 -9 8.9 2.3
 10 7 -9 4.1 1.8
 9 7 -9 1 1.2
 9 7 -9 1 0.9
 8 7 -9 58.89 5.1
 8 7 -9 60.29 4.7
 7 7 -9 7.9 1.9
 7 7 -9 8.3 2.2
 7 7 -9 5.9 2.3
 6 7 -9 24.5 4.3
 6 7 -9 36.2 4.3
 6 7 -9 25 3.2
 5 7 -9 0 0.7
 -5 7 9 -0.1 0.6
 5 7 -9 -0.1 0.7
 5 7 -9 -1.4 0.9
 4 7 -9 2.7 1.8
 4 7 -9 2.2 1.2
 -4 7 9 1 0.9
 3 7 -9 28.9 4.5
 3 7 -9 19.8 2.6
 3 7 -9 21.9 3.1
 2 7 -9 131.19 8.6
 2 7 -9 153.08 7.9
 2 7 -9 147.29 7.2
 1 7 -9 34.2 3.8
 1 7 -9 39.1 5.2
 0 7 -9 10.2 2
 0 7 -9 9.3 2.6
 -1 7 -9 2.1 1.5
 -1 7 -9 2.1 1.1
 -2 7 -9 48.3 5.5
 2 7 9 54.79 5.8
 -2 7 -9 70.39 5
 3 7 9 4.3 1.7
 3 7 9 6.2 2.3
 -3 7 -9 2.3 1.4
 -4 7 -9 6.1 2
 4 7 9 5.3 1.4
 4 7 9 5.2 1.9
 5 7 9 1 1
 5 7 9 0.5 1
 -5 7 -9 1.1 1.2
 6 7 9 1.1 1.4
 6 7 9 -0.1 0.6
 -6 7 -9 1.2 1.1
 7 7 9 3.8 1.5
 -7 7 -9 1.4 1.3
 7 7 9 2.7 1.5
 8 8 -9 1.8 1.4
 8 8 -9 -0.6 1.4
 7 8 -9 19.9 4.2
 7 8 -9 17.7 3.3
 6 8 -9 4.1 2.7
 6 8 -9 2.2 1.8
 5 8 -9 3.7 3
 5 8 -9 2 1.3
 4 8 -9 1.9 1.2
 4 8 -9 -1 1.2
 3 8 -9 13.7 2.5
 -3 8 9 18.8 3.2
 3 8 -9 15.1 3.5
 2 8 -9 3.1 1.5
 2 8 -9 2.7 1.8
 -2 8 9 0.9 1
 -1 8 9 16.1 3
 1 8 -9 18.1 3
 1 8 -9 20.9 3.8
 0 8 9 3.1 1.5
 0 8 -9 7.9 2
 0 8 -9 4.7 2.2
 -1 8 -9 -0.1 1
 -1 8 -9 -0.4 0.6
 1 8 9 0.7 1
 2 8 9 1.8 1.3
 -2 8 -9 0.2 1.1
 -3 8 -9 3.8 1.8
 3 8 9 2.5 1.8
 4 8 9 0.7 1.1
 -17 0 10 0.8 1.3
 17 0 -10 -0.3 0.7
 16 0 -10 31.5 4.1
 -16 0 10 28 4.3
 -15 0 10 -0.5 0.6
 15 0 -10 -0.8 0.4
 14 0 -10 -0.2 0.7
 -14 0 10 -1.3 0.3
 -13 0 10 0.9 0.9
 13 0 -10 0.4 0.9
 13 0 -10 -0.6 0.4
 -12 0 10 27.1 2.8
 12 0 -10 22.5 3.1
 12 0 -10 26.8 3.1
 12 0 -10 27.1 2.2
 12 0 -10 26.2 2.9
 -12 0 10 27.8 3.3
 -12 0 10 25.1 3.4
 11 0 -10 0.8 0.9
 -11 0 10 0.8 0.7
 11 0 -10 -0.2 0.6
 -11 0 10 0.4 0.7
 11 0 -10 -0.2 0.5
 11 0 -10 -0.1 0.7
 -11 0 10 0.4 0.8
 -10 0 10 22.1 2.5
 10 0 -10 18.9 2.4
 -10 0 10 17.3 2.6
 10 0 -10 18.7 2.5
 10 0 -10 21.5 2.2
 10 0 -10 20.2 2.3
 9 0 -10 -0.1 0.3
 -9 0 10 -0.6 0.4
 9 0 -10 -0.3 0.4
 -9 0 10 -0.5 0.4
 9 0 -10 0.3 0.6
 9 0 -10 -0.3 0.5
 -9 0 10 0.1 0.3
 8 0 -10 384.96 14.6
 -8 0 10 386.76 15.4
 -8 0 10 391.06 15.1
 8 0 -10 391.26 15
 8 0 -10 385.56 15
 -8 0 10 387.56 14.4
 -7 0 10 0.2 0.5
 -7 0 10 -0.1 0.4
 -7 0 10 -0.1 0.4
 7 0 -10 0.9 0.6
 7 0 -10 0.1 0.4
 7 0 -10 0.5 0.5
 -6 0 10 3.9 1.1
 -6 0 10 3.4 0.9
 6 0 -10 4.2 1
 -6 0 10 3 0.9
 6 0 -10 3.3 1
 6 0 -10 3.9 0.9
 5 0 -10 -0.1 0.3
 -5 0 10 0.3 0.4
 -5 0 10 0.1 0.4
 -5 0 10 0.3 0.5
 5 0 -10 -0.5 0.2
 5 0 -10 0.1 0.4
 5 0 -10 0 0.3
 -4 0 10 58.89 3.3
 4 0 -10 63.19 3.7
 -4 0 10 66.89 3.8
 -4 0 10 65.69 3.7
 4 0 -10 58.29 3.5
 4 0 -10 62.99 3.3
 4 0 -10 62.69 3.3
 3 0 -10 -0.5 0.3
 3 0 -10 0 0.3
 -3 0 10 -0.3 0.3
 -3 0 10 -0.6 0.2
 -3 0 10 -0.2 0.3
 3 0 -10 0.5 0.4
 3 0 -10 -0.3 0.3
 2 0 -10 512.35 110.59
 2 0 -10 517.45 27.9
 -2 0 10 511.35 28
 -2 0 10 670.13 109.79
 1 0 -10 0.5 0.4
 -1 0 10 -0.1 0.3
 -1 0 10 0.3 0.4
 1 0 -10 0.1 0.3
 -1 0 10 -0.1 0.3
 1 0 -10 0.5 0.4
 1 0 -10 0.6 0.5
 0 0 -10 322.17 12
 0 0 10 328.47 12.1
 0 0 -10 304.87 12.4
 0 0 10 315.87 12.2
 0 0 10 329.87 12.4
 0 0 -10 326.37 12.3
 1 0 10 0.2 0.4
 -1 0 -10 -0.1 0.3
 1 0 10 0.1 0.3
 -1 0 -10 0.4 0.4
 1 0 10 0.9 0.7
 -1 0 -10 0.1 0.4
 1 0 10 0.2 0.4
 -1 0 -10 -0.4 0.3
 -2 0 -10 216.58 8.7
 2 0 10 202.48 9
 2 0 10 217.98 9.1
 2 0 10 221.58 8.8
 -2 0 -10 222.58 9.1
 -2 0 -10 216.38 8.9
 2 0 10 238.38 9.2
 -2 0 -10 214.38 9.2
 -3 0 -10 -0.3 0.2
 3 0 10 0 0.3
 -3 0 -10 0 0.5
 3 0 10 0 0.4
 3 0 10 -0.6 0.3
 3 0 10 0.3 0.4
 -3 0 -10 0.1 0.5
 4 0 10 51.39 3.6
 -4 0 -10 60.49 3.7
 4 0 10 54.39 3.7
 -4 0 -10 57.49 3.7
 4 0 10 56.49 3.3
 -4 0 -10 59.79 3.7
 4 0 10 57.89 3.6
 -5 0 -10 -0.3 0.3
 5 0 10 0 0.5
 -5 0 -10 0.2 0.5
 -5 0 -10 0.1 0.4
 5 0 10 0.2 0.5
 5 0 10 -0.1 0.4
 5 0 10 -0.4 0.2
 -6 0 -10 32.4 3.6
 6 0 10 33.9 3.7
 -6 0 -10 28.2 3.1
 6 0 10 34.2 2.9
 6 0 10 31.8 2.5
 6 0 10 35.8 2.9
 -6 0 -10 43.7 3.3
 7 0 10 0.1 0.7
 -7 0 -10 -0.3 0.4
 7 0 10 -0.4 0.3
 7 0 10 0.1 0.5
 7 0 10 0.6 0.6
 -7 0 -10 0.6 1
 -7 0 -10 -0.2 0.5
 -8 0 -10 293.27 12.4
 -8 0 -10 269.17 13.3
 8 0 10 280.57 12.3
 -8 0 -10 286.77 12.7
 8 0 10 268.27 13.2
 8 0 10 294.57 12.2
 8 0 10 283.87 11.3
 -9 0 -10 -0.2 0.7
 9 0 10 -0.3 0.8
 -9 0 -10 -0.8 0.5
 10 0 10 151.58 7.7
 -10 0 -10 119.09 7.4
 -10 0 -10 148.89 8.3
 -11 0 -10 -1.2 0.7
 11 0 10 -0.7 0.4
 -11 0 -10 0.3 0.8
 -12 0 -10 37.2 5.1
 12 0 10 26.3 3.6
 -12 0 -10 24.4 3.6
 -13 0 -10 0.7 1.3
 13 0 10 0.4 0.9
 -13 0 -10 -1.4 0.5
 -17 1 10 0.6 1
 17 1 -10 1.1 1.1
 16 -1 -10 4.6 1.6
 -16 -1 10 -0.1 1
 -16 1 10 2 1.4
 16 1 -10 2.8 1.5
 -15 -1 10 1.2 1.2
 15 -1 -10 2.1 1.1
 15 1 -10 0.8 1.1
 -15 1 10 0.6 1.1
 -14 -1 10 2.4 1.4
 14 1 -10 0.7 0.7
 -14 1 10 1.3 1
 14 1 -10 1.1 1
 13 -1 -10 99.19 5.6
 -13 -1 10 100.89 6.5
 13 1 -10 89.99 6
 13 1 -10 99.59 5.2
 -13 1 10 87.39 6.1
 13 1 -10 104.79 5.9
 -12 -1 10 1 1
 12 -1 -10 0.5 0.8
 12 -1 -10 0 0.4
 -12 -1 10 0.4 0.5
 12 -1 -10 0.3 0.6
 12 1 -10 0.3 1
 12 1 -10 0 0.4
 -12 1 10 -0.8 0.4
 12 1 -10 0.6 0.9
 -12 1 10 0.9 0.8
 12 1 -10 0.9 0.7
 -11 -1 10 12 2.1
 11 -1 -10 10.8 1.9
 11 -1 -10 12.7 1.7
 -11 -1 10 12.1 2
 11 -1 -10 16.6 2.3
 -11 -1 10 12 2.3
 11 -1 -10 12.8 1.6
 11 1 -10 13.9 2.3
 -11 1 10 10.2 1.9
 11 1 -10 12.7 1.9
 -11 1 10 11.1 1.6
 11 1 -10 13.2 2.4
 -11 1 10 9.6 2.1
 11 1 -10 12.3 2.1
 -10 -1 10 36.1 3.8
 -10 -1 10 32.7 3.5
 10 -1 -10 29.8 2.1
 10 -1 -10 30.9 2.6
 -10 -1 10 31.2 3.1
 10 -1 -10 30.4 2.1
 10 -1 -10 31.2 2.7
 10 1 -10 26.4 3.2
 -10 1 10 26.7 2.1
 10 1 -10 33.2 2.5
 -10 1 10 25.4 2.9
 10 1 -10 32.7 3.5
 -10 1 10 30 3.4
 9 -1 -10 2.7 0.7
 9 -1 -10 0.5 0.6
 -9 -1 10 0.7 0.6
 -9 -1 10 0.2 0.6
 9 -1 -10 2.1 0.6
 9 -1 -10 2 0.9
 -9 -1 10 1.8 0.8
 -9 1 10 1.8 0.8
 -9 1 10 2.5 0.8
 9 1 -10 1.2 0.6
 9 1 -10 1.1 0.7
 9 1 -10 2.6 1
 -9 1 10 1.4 0.9
 9 1 -10 2 0.9
 -8 -1 10 72.19 4.1
 8 -1 -10 70.79 4.1
 8 -1 -10 69.99 3.4
 -8 -1 10 69.49 4.3
 -8 -1 10 69.99 4.5
 8 -1 -10 75.89 3.7
 8 -1 -10 69.59 4.1
 8 1 -10 73.79 4.4
 -8 1 10 70.09 4.4
 8 1 -10 71.99 4.4
 -8 1 10 73.79 4.3
 8 1 -10 76.29 4
 -8 1 10 75.49 3.8
 7 -1 -10 26.4 1.9
 7 -1 -10 30.9 2.4
 7 -1 -10 29.3 2.3
 7 -1 -10 27.5 1.7
 -7 -1 10 29.4 2.4
 -7 -1 10 29.1 2.3
 -7 -1 10 26.6 2.9
 7 1 -10 23.7 2.7
 7 1 -10 29.2 2.5
 7 1 -10 23.5 2
 -7 1 10 28 2.5
 -7 1 10 27.4 2.4
 -7 1 10 29.8 2.1
 6 -1 -10 42.1 2.6
 6 -1 -10 40.7 2.8
 -6 -1 10 39 2.9
 -6 -1 10 42.3 2.8
 -6 -1 10 43 3.1
 6 -1 -10 45 2.3
 6 -1 -10 49.8 3
 -6 1 10 46 2.7
 6 1 -10 43.6 3.1
 -6 1 10 44.5 3
 -6 1 10 40.8 3
 6 1 -10 41.3 2.7
 6 1 -10 45.3 3.1
 -5 -1 10 194.28 8.4
 -5 -1 10 184.78 8
 5 -1 -10 187.28 7.7
 -5 -1 10 197.08 8.3
 5 -1 -10 200.98 8
 5 -1 -10 201.78 7.1
 5 -1 -10 191.78 8.1
 5 1 -10 193.78 8.4
 5 1 -10 190.98 8.3
 5 1 -10 195.98 8.3
 5 1 -10 199.58 8
 -5 1 10 190.38 8.1
 -5 1 10 183.18 7.7
 -5 1 10 183.08 8.2
 4 -1 -10 0.8 0.3
 -4 -1 10 1.5 0.7
 4 -1 -10 0.1 0.4
 4 -1 -10 0.6 0.5
 -4 -1 10 1.7 0.7
 -4 -1 10 1 0.6
 4 -1 -10 0.6 0.4
 4 1 -10 0.7 0.5
 4 1 -10 1 0.6
 -4 1 10 1.3 0.7
 4 1 -10 0.8 0.5
 -4 1 10 0.6 0.5
 4 1 -10 1.3 0.7
 -4 1 10 0.7 0.5
 3 -1 -10 111.49 4.4
 -3 -1 10 106.79 5.3
 3 -1 -10 113.79 5.3
 3 -1 -10 109.09 5.3
 -3 -1 10 105.79 5.4
 3 -1 -10 110.99 5
 -3 -1 10 109.29 5.2
 -3 1 10 117.59 5.5
 -3 1 10 114.89 5.4
 -3 1 10 117.59 4.7
 3 1 -10 112.69 5.4
 -3 1 10 111.09 5.1
 3 1 -10 115.59 5.2
 3 1 -10 115.09 5.4
 3 1 -10 102.09 5.4
 -2 -1 10 392.16 14.9
 -2 -1 10 425.46 15.3
 2 -1 -10 402.16 14.9
 -2 1 10 389.06 14.8
 2 1 -10 397.56 15.1
 -2 1 10 398.76 15
 -1 -1 10 7.3 1.6
 -1 -1 10 7 1.3
 1 -1 -10 7.6 1.3
 -1 -1 10 8.8 1.4
 -1 -1 10 5.1 1
 1 -1 -10 7.7 1
 1 -1 -10 6.8 1.2
 1 -1 -10 7.5 1.3
 -1 1 10 6.3 1.2
 -1 1 10 6.8 1.3
 1 1 -10 8 1.3
 -1 1 10 7.7 1.3
 1 1 -10 10.8 1.5
 1 1 -10 6.5 1.3
 1 1 -10 5.5 1.2
 -1 1 10 7.8 1.2
 0 -1 10 97.19 4.6
 0 -1 10 82.59 4.2
 0 -1 10 80.49 4.3
 0 -1 10 83.39 4.6
 0 -1 -10 90.59 4.4
 0 -1 -10 90.09 4
 0 -1 -10 79.99 4.4
 0 1 -10 90.09 4.5
 0 1 10 82.19 4.4
 0 1 -10 82.29 4.2
 0 1 10 88.89 4.1
 0 1 -10 89.99 4.5
 0 1 10 75.99 4.1
 0 1 -10 87.09 4.6
 0 1 10 83.39 4.4
 -1 -1 -10 91.79 4.7
 1 -1 10 91.39 4.5
 1 -1 10 100.09 5.1
 1 -1 10 89.39 4.6
 1 -1 10 99.09 4.8
 -1 -1 -10 85.19 4.5
 -1 -1 -10 84.69 4.7
 -1 1 -10 90.39 4.4
 1 1 10 89.99 4.7
 -1 1 -10 97.99 4.8
 1 1 10 94.59 4.8
 -1 1 -10 86.79 4.7
 1 1 10 100.79 4.7
 1 1 10 90.59 4.5
 -1 1 -10 99.59 4.8
 2 -1 10 63.89 3.6
 2 -1 10 73.89 3.9
 2 -1 10 65.89 4.1
 -2 -1 -10 73.99 3.8
 -2 -1 -10 74.79 4
 2 -1 10 63.29 3.8
 -2 -1 -10 66.89 4
 2 1 10 67.99 3.8
 -2 1 -10 69.89 4
 2 1 10 79.69 4.2
 2 1 10 68.29 3.9
 -2 1 -10 66.39 4
 2 1 10 63.59 3.7
 -2 1 -10 68.59 3.6
 -2 1 -10 66.89 3.9
 3 -1 10 14.8 2.2
 -3 -1 -10 12 1.7
 3 -1 10 15.8 1.8
 3 -1 10 17.4 2
 3 -1 10 14.1 1.9
 -3 -1 -10 13.5 1.9
 -3 -1 -10 15.3 2
 -3 1 -10 11.7 1.8
 3 1 10 13.7 1.8
 -3 1 -10 12.7 1.9
 -3 1 -10 13.1 1.6
 3 1 10 12.1 1.8
 -3 1 -10 15.3 2.1
 3 1 10 14.2 1.8
 3 1 10 14.2 1.9
 4 -1 10 16.9 2.1
 4 -1 10 12.8 2.1
 4 -1 10 18.9 2
 4 -1 10 19.9 2.3
 -4 -1 -10 16.2 2.1
 -4 -1 -10 19.8 2.4
 -4 -1 -10 13.2 2
 -4 1 -10 19.1 2.4
 -4 1 -10 18.2 2.3
 -4 1 -10 18.5 2.3
 4 1 10 18.5 2.1
 4 1 10 17.5 2.2
 4 1 10 14.3 2
 4 1 10 17.8 2.2
 5 -1 10 94.09 5.1
 5 -1 10 85.89 5.2
 5 -1 10 82.49 4.4
 -5 -1 -10 87.99 5.1
 5 -1 10 93.79 4.9
 -5 -1 -10 98.69 5.3
 -5 -1 -10 89.19 5
 -5 1 -10 90.89 5
 5 1 10 90.39 5.1
 -5 1 -10 87.99 5.1
 5 1 10 86.59 4.6
 5 1 10 84.39 4.9
 5 1 10 86.79 5
 -5 1 -10 95.99 5.2
 6 -1 10 15.7 2.1
 -6 -1 -10 13.2 2.1
 -6 -1 -10 15.4 2.4
 6 -1 10 17.8 2.4
 6 -1 10 16.1 1.9
 6 1 10 15.5 2.4
 6 1 10 11.8 1.8
 6 1 10 12.8 2.2
 -6 1 -10 19.6 2.6
 -6 1 -10 14.1 2.1
 -6 1 -10 18.8 2.7
 7 -1 10 43.3 2.8
 -7 -1 -10 38.7 4.6
 7 -1 10 43.1 3.2
 7 -1 10 45.2 3.8
 -7 -1 -10 39 3.4
 -7 -1 -10 40.3 3.4
 7 1 10 50.59 3.7
 7 1 10 42.8 3.1
 -7 1 -10 44.3 3.6
 -7 1 -10 36.4 3.3
 7 1 10 49.9 3.6
 -7 1 -10 37.7 3.2
 7 1 10 41.4 3.5
 8 -1 10 0.6 0.8
 8 -1 10 5.2 1.1
 -8 -1 -10 3.4 1.3
 8 -1 10 3.7 1.5
 -8 -1 -10 6.5 1.9
 -8 1 -10 4.2 1.4
 -8 1 -10 4.4 1.4
 8 1 10 5.5 1.5
 -8 1 -10 3.9 1.3
 8 1 10 3.7 1.1
 8 1 10 4.2 1.7
 9 -1 10 61.49 4.6
 -9 -1 -10 59.89 4.9
 -9 -1 -10 65.19 4.7
 9 1 10 69.29 4.7
 9 1 10 62.39 4.6
 -9 1 -10 67.29 4.7
 -9 1 -10 62.19 4.8
 -10 -1 -10 -0.7 0.5
 -10 -1 -10 -0.4 0.7
 10 -1 10 -0.3 0.6
 10 1 10 1.1 1
 -10 1 -10 0.2 1
 -10 1 -10 1.7 1.3
 11 -1 10 -0.5 0.7
 -11 -1 -10 2.1 1.5
 -11 -1 -10 0.1 0.8
 11 1 10 0.3 0.9
 -11 1 -10 0.4 0.9
 -11 1 -10 -0.3 0.8
 -12 -1 -10 0.3 0.9
 12 -1 10 1.5 1
 -12 -1 -10 -0.4 1.1
 -12 1 -10 0 0.9
 12 1 10 0.1 0.8
 -12 1 -10 -0.5 0.8
 13 -1 10 22.1 3.3
 -13 -1 -10 20.4 3.6
 -13 -1 -10 20.8 4
 -13 1 -10 18.7 3.4
 13 1 10 25.8 4.5
 -13 1 -10 18.8 3.6
 -17 -2 10 9.1 2.5
 17 2 -10 7.8 2.4
 -17 2 10 8.8 2.6
 -16 -2 10 0.2 0.9
 16 2 -10 -0.6 0.8
 -16 2 10 0.8 1.2
 -15 -2 10 3.1 1.6
 15 2 -10 2.5 1.4
 -15 2 10 5.4 1.8
 -14 -2 10 0.3 0.7
 -14 2 10 1.9 1.2
 14 2 -10 0 0.7
 14 2 -10 1.2 1
 -13 -2 10 9 2.2
 -13 -2 10 7.7 1.8
 13 -2 -10 7.9 1.7
 -13 2 10 12.4 2.4
 13 2 -10 10.7 2.2
 13 2 -10 9.1 1.7
 13 2 -10 11.6 2.2
 -12 -2 10 1.6 0.9
 -12 -2 10 1.1 1
 12 -2 -10 0.8 0.7
 12 -2 -10 0.6 0.8
 -12 2 10 0.9 0.9
 12 2 -10 1.5 1
 12 2 -10 0.1 0.5
 12 2 -10 1.8 1
 -12 2 10 0.5 0.9
 -11 -2 10 55.29 4
 -11 -2 10 60.59 4.6
 11 -2 -10 54.29 3.5
 11 -2 -10 52.49 3.6
 -11 -2 10 54.89 4
 11 2 -10 57.29 3.8
 11 2 -10 56.99 7.6
 11 2 -10 53.29 4.1
 11 2 -10 55.59 4.3
 -10 -2 10 9.2 1.8
 -10 -2 10 14 2.4
 10 -2 -10 14.8 2
 10 -2 -10 10 1.6
 -10 -2 10 12 2.1
 10 -2 -10 11.7 1.8
 10 -2 -10 13.7 1.7
 -10 2 10 12.3 2.2
 10 2 -10 13.9 2.3
 -10 2 10 14.6 1.7
 10 2 -10 12.4 2
 10 2 -10 10 2.2
 -10 2 10 13.2 2.1
 10 2 -10 16.8 3.1
 9 -2 -10 4.9 0.9
 -9 -2 10 6.2 1.4
 -9 -2 10 5 1.4
 -9 -2 10 5.8 1.6
 9 -2 -10 6.6 1.3
 9 -2 -10 5.4 0.8
 9 -2 -10 4.2 1.1
 9 2 -10 5.4 1.5
 9 2 -10 4.1 1.3
 -9 2 10 7.8 1.5
 9 2 -10 5.4 1.2
 -9 2 10 5.1 1.4
 8 -2 -10 23.3 2
 -8 -2 10 28.8 2.5
 -8 -2 10 26.1 3
 -8 -2 10 34 3.3
 8 -2 -10 26.8 2.2
 8 -2 -10 29.9 2
 8 -2 -10 28.5 1.4
 -8 2 10 26.3 2.9
 8 2 -10 25.8 3
 8 2 -10 22.2 2.7
 8 2 -10 33.3 2.6
 -7 -2 10 6 1.3
 7 -2 -10 10.6 1.5
 7 -2 -10 9.7 1.4
 -7 -2 10 9.6 1.6
 7 -2 -10 8.3 1.2
 -7 -2 10 8.7 1.7
 -7 2 10 9.2 1.6
 7 2 -10 8.8 1.7
 -7 2 10 10.2 1.6
 7 2 -10 7.4 1.4
 -7 2 10 8.4 1.5
 7 2 -10 9.8 1.8
 6 -2 -10 10.8 1.8
 -6 -2 10 9.3 1.6
 6 -2 -10 13.1 1.6
 6 -2 -10 11.7 1.5
 -6 -2 10 8.3 1.5
 -6 -2 10 8.8 1.6
 6 2 -10 7.5 1.5
 -6 2 10 12.9 1.8
 -6 2 10 10.6 1.4
 -6 2 10 10.9 1.7
 6 2 -10 10.2 1.7
 6 2 -10 13.6 1.9
 5 -2 -10 182.48 7.1
 -5 -2 10 183.18 7.7
 -5 -2 10 161.98 7.6
 -5 -2 10 158.08 7.5
 5 -2 -10 165.28 7.1
 5 -2 -10 175.78 7.1
 -5 2 10 173.78 7.1
 5 2 -10 167.88 7.4
 5 2 -10 169.18 7.8
 5 2 -10 174.98 7.7
 -5 2 10 172.48 7.4
 5 2 -10 172.28 8.1
 -5 2 10 175.48 7.6
 -4 -2 10 202.28 8.5
 4 -2 -10 199.48 8
 -4 -2 10 195.98 8.5
 -4 -2 10 197.88 8.5
 4 -2 -10 192.38 8
 4 2 -10 205.38 8.4
 4 2 -10 214.78 9.1
 -4 2 10 204.08 8.4
 4 2 -10 202.38 8.6
 4 2 -10 197.58 8.7
 -4 2 10 203.48 8.1
 -4 2 10 205.88 8.5
 3 -2 -10 269.37 10.3
 -3 -2 10 265.07 10.5
 3 -2 -10 257.47 10
 -3 -2 10 263.37 10.5
 -3 -2 10 271.97 10.5
 3 2 -10 262.57 10.4
 3 2 -10 263.67 10.8
 -3 2 10 262.77 10.5
 3 2 -10 259.17 11
 -3 2 10 279.37 10.5
 -3 2 10 264.37 10.2
 3 2 -10 264.07 10.6
 -3 2 10 260.77 9.2
 2 -2 -10 22.6 1.4
 2 -2 -10 21 1.7
 -2 -2 10 27.8 2.2
 -2 -2 10 24.8 2
 2 -2 -10 20.6 1.8
 -2 -2 10 23.4 1.9
 -2 2 10 25 2
 2 2 -10 23.8 2.5
 -2 2 10 21.7 2.2
 2 2 -10 24 2.7
 -2 2 10 23.2 2
 2 2 -10 23 2.4
 -2 2 10 23.2 1.4
 2 2 -10 18.5 2.1
 -1 -2 10 11.9 2.1
 1 -2 -10 13.4 1.1
 -1 -2 10 13.7 1.7
 1 -2 -10 9.8 1.4
 -1 -2 10 9.8 1.4
 -1 -2 10 11 1.5
 1 -2 -10 9.9 1.8
 1 2 -10 12.1 1.9
 -1 2 10 10.2 1.5
 1 2 -10 11.9 1.7
 1 2 -10 13.3 1.7
 -1 2 10 11 1.3
 -1 2 10 10.7 1.5
 -1 2 10 11.7 1.6
 1 2 -10 11.1 1.6
 0 -2 -10 66.89 3.6
 0 -2 10 65.39 3.7
 0 -2 -10 62.09 3.7
 0 -2 -10 71.79 3.4
 0 -2 10 67.49 3.8
 0 -2 10 69.79 3.7
 0 -2 10 66.99 4.3
 0 2 -10 77.09 3.8
 0 2 10 66.19 3.8
 0 2 -10 65.09 3.8
 0 2 10 69.79 3.4
 0 2 -10 64.49 3.9
 0 2 -10 68.19 4.1
 0 2 10 73.59 3.8
 0 2 10 68.09 3.8
 -1 -2 -10 72.59 3.8
 -1 -2 -10 72.09 3.9
 1 -2 10 74.19 4
 1 -2 10 74.49 4.7
 1 -2 10 70.89 3.9
 -1 -2 -10 70.99 4
 1 -2 10 78.69 4
 1 2 10 76.79 3.8
 1 2 10 63.89 4
 -1 2 -10 76.19 4.2
 -1 2 -10 71.59 3.8
 -1 2 -10 79.29 4.2
 -1 2 -10 80.79 4.4
 1 2 10 75.29 4.2
 1 2 10 71.89 4
 -2 -2 -10 4 1.1
 -2 -2 -10 3.9 1
 -2 -2 -10 4.5 1.1
 2 -2 10 5.4 1.4
 2 -2 10 6.1 1.2
 2 -2 10 4.9 1.1
 2 -2 10 4.7 1
 -2 2 -10 7.3 1.6
 -2 2 -10 5.6 1.1
 2 2 10 6.4 1.2
 2 2 10 5.6 1.2
 2 2 10 5 1.2
 -2 2 -10 3.7 1
 -2 2 -10 5.9 1.3
 2 2 10 2.6 0.9
 3 -2 10 110.59 6.1
 3 -2 10 114.39 5.3
 -3 -2 -10 107.49 5.5
 3 -2 10 107.99 5.1
 3 -2 10 110.39 5.4
 -3 -2 -10 105.49 5.4
 -3 -2 -10 114.29 5.7
 3 2 10 117.59 5.5
 -3 2 -10 103.79 5
 -3 2 -10 113.39 5.7
 -3 2 -10 108.79 5.7
 -3 2 -10 111.99 5.6
 3 2 10 107.89 5.5
 3 2 10 106.49 5.6
 3 2 10 111.89 5.6
 -4 -2 -10 5.9 1.4
 4 -2 10 3.6 0.9
 -4 -2 -10 4.5 1.1
 4 -2 10 5.4 1.6
 4 -2 10 6.3 1.3
 -4 -2 -10 6.9 1.5
 4 -2 10 6.2 1.1
 4 2 10 4.7 1.2
 4 2 10 3.9 1.1
 -4 2 -10 3.1 1
 4 2 10 6.4 1.4
 4 2 10 6.4 1.4
 -4 2 -10 5.5 1.1
 -4 2 -10 6.9 1.4
 -4 2 -10 4 1.1
 -5 -2 -10 130.99 6.5
 5 -2 10 127.79 6.3
 5 -2 10 112.79 6.8
 5 -2 10 140.19 5.9
 -5 -2 -10 138.09 6.7
 -5 -2 -10 121.89 6.7
 5 -2 10 126.09 6.1
 5 2 10 133.09 6.6
 -5 2 -10 138.19 6.8
 -5 2 -10 130.39 6.6
 -5 2 -10 115.09 5.7
 5 2 10 128.39 6.6
 -5 2 -10 144.49 6.7
 5 2 10 123.99 6.4
 5 2 10 129.69 6.4
 6 -2 10 7.8 1.9
 -6 -2 -10 3.3 1.3
 -6 -2 -10 4.3 1.3
 -6 -2 -10 5.7 1.6
 6 -2 10 4.6 1.3
 6 -2 10 7 1.3
 6 -2 10 4.9 1.2
 6 2 10 5 1.4
 6 2 10 5 1.4
 -6 2 -10 5.3 1.3
 -6 2 -10 5.6 1.5
 6 2 10 7.6 1.7
 7 -2 10 83.89 5.6
 7 -2 10 78.09 4.8
 -7 -2 -10 81.09 5.2
 -7 -2 -10 80.09 5
 -7 -2 -10 80.29 5.5
 7 -2 10 79.29 4.2
 7 -2 10 80.29 4.6
 7 2 10 83.69 4.9
 -7 2 -10 83.69 5.1
 7 2 10 90.19 5.4
 -7 2 -10 73.09 4.9
 7 2 10 88.79 5.3
 -8 -2 -10 -0.1 0.6
 -8 -2 -10 -1.5 0.6
 8 -2 10 -0.1 0.5
 8 -2 10 -0.2 0.6
 -8 2 -10 0 0.6
 8 2 10 -0.8 0.5
 -8 2 -10 0.8 0.7
 -8 2 -10 -0.9 0.6
 8 2 10 -0.1 0.7
 9 -2 10 63.09 4.3
 -9 -2 -10 58.69 4.5
 -9 -2 -10 57.69 5
 9 -2 10 58.19 4.3
 9 2 10 62.39 4.2
 -9 2 -10 58.39 4.4
 -9 2 -10 57.69 4.6
 9 2 10 62.79 4.6
 -10 -2 -10 19.5 3.5
 10 -2 10 12.8 2.3
 -10 -2 -10 16.5 2.8
 -10 2 -10 17.2 2.7
 10 2 10 18.7 3
 -10 2 -10 17.3 3.1
 -11 -2 -10 18.8 3
 11 -2 10 15.9 2.5
 -11 -2 -10 14.5 3.3
 -11 2 -10 17.5 3.3
 11 2 10 14.1 2.7
 -11 2 -10 17.2 2.8
 -12 -2 -10 2.3 2.6
 -12 -2 -10 0.7 1
 -12 2 -10 2.1 1.3
 12 2 10 0.9 1.1
 -12 2 -10 1.6 1.6
 -13 -2 -10 -0.6 0.7
 -13 -2 -10 1.6 1.5
 -13 2 -10 0.7 1.1
 -13 2 -10 -0.3 0.8
 13 2 10 1.4 1.2
 -16 3 10 -1.2 0.7
 16 3 -10 1.7 1.3
 -15 -3 10 9.8 2.5
 15 3 -10 11.7 2.6
 -15 3 10 11.7 2.7
 15 3 -10 14 2.4
 -14 -3 10 26.3 3.9
 -14 3 10 25.1 3.5
 14 3 -10 23.6 3.1
 14 3 -10 33.8 4.3
 -13 -3 10 1.3 1.2
 13 3 -10 -0.1 0.8
 -13 3 10 1.2 1
 13 3 -10 0.8 0.9
 -12 -3 10 5.1 1.7
 -12 -3 10 7.1 2.1
 12 3 -10 7.4 1.8
 -12 3 10 4.9 1.9
 12 3 -10 3.8 1.4
 -12 3 10 3.9 1.3
 -11 -3 10 41.6 4.3
 -11 -3 10 41.6 4.9
 11 3 -10 40.4 4.3
 -11 3 10 35 3.8
 11 3 -10 37.8 3.3
 11 3 -10 43.3 5
 -10 -3 10 1.5 0.9
 -10 -3 10 3 1.5
 -10 -3 10 3.6 1.4
 -10 3 10 2.8 1.1
 10 3 -10 9.8 3
 10 3 -10 2.2 1.1
 -10 3 10 2.9 1.1
 -9 -3 10 0 0.6
 9 -3 -10 -0.2 0.3
 -9 -3 10 -0.1 0.6
 -9 -3 10 0.5 0.8
 -9 3 10 -0.1 0.4
 -9 3 10 -0.1 0.6
 9 3 -10 0.4 0.7
 -9 3 10 0 0.4
 9 3 -10 0.8 0.9
 9 3 -10 0.4 0.5
 -8 -3 10 3.3 1
 -8 -3 10 4.9 1.4
 8 -3 -10 4.2 0.9
 -8 -3 10 3.9 1.3
 8 -3 -10 4.3 0.8
 8 3 -10 4.8 1.3
 -8 3 10 5.8 1.2
 8 3 -10 5.9 1.5
 8 3 -10 5.5 1.5
 -8 3 10 3 0.9
 -8 3 10 6.3 1.4
 -7 -3 10 152.48 7
 -7 -3 10 144.99 7.3
 7 -3 -10 147.09 6
 -7 -3 10 148.99 7.2
 7 -3 -10 144.49 6
 7 3 -10 137.39 7.2
 7 3 -10 157.38 7.4
 7 3 -10 144.79 7
 -7 3 10 146.29 6.9
 -7 3 10 150.88 6.3
 -7 3 10 145.79 6.7
 -6 -3 10 2.6 0.8
 6 -3 -10 3.4 0.7
 -6 -3 10 2.5 0.9
 6 -3 -10 1.6 0.5
 -6 -3 10 2.3 0.9
 -6 3 10 2.4 0.8
 6 3 -10 2.7 1
 6 3 -10 2.3 1
 -6 3 10 2.9 0.8
 -6 3 10 1.5 0.7
 6 3 -10 2.2 0.9
 5 -3 -10 18.5 1.4
 5 -3 -10 22.8 1.6
 -5 -3 10 14.9 2
 -5 -3 10 23.1 2.8
 -5 -3 10 24.6 2.1
 -5 3 10 19.9 2.2
 -5 3 10 18.7 2.2
 5 3 -10 22 2.5
 5 3 -10 17.4 2.2
 -5 3 10 21.4 1.8
 5 3 -10 16.6 2.2
 5 3 -10 23.2 3.1
 4 -3 -10 0.3 0.3
 -4 -3 10 0.6 0.5
 -4 -3 10 0.2 0.4
 4 -3 -10 0.2 0.3
 -4 -3 10 0.3 0.5
 -4 3 10 0.4 0.4
 -4 3 10 0.1 0.3
 -4 3 10 0.1 0.3
 4 3 -10 0.2 0.5
 4 3 -10 -0.1 0.4
 4 3 -10 0.5 0.5
 4 3 -10 1 0.7
 -3 -3 10 0.4 0.4
 -3 -3 10 1 0.7
 3 -3 -10 1.1 0.4
 -3 -3 10 0.4 0.5
 3 -3 -10 0.5 0.4
 -3 3 10 0.3 0.2
 3 3 -10 1.2 0.7
 -3 3 10 1.2 0.6
 3 3 -10 0.8 0.6
 3 3 -10 0.5 0.5
 -3 3 10 0.8 0.6
 -3 3 10 0.3 0.4
 3 3 -10 0.1 0.4
 -2 -3 10 -0.1 0.3
 -2 -3 10 0.7 0.6
 -2 -3 10 0.2 0.4
 2 -3 -10 0.1 0.3
 2 -3 -10 0.6 0.4
 -2 3 10 -0.1 0.2
 2 3 -10 0.4 0.5
 2 3 -10 -0.2 0.5
 -2 3 10 0.1 0.3
 -2 3 10 0.1 0.2
 2 3 -10 -0.2 0.2
 -2 3 10 0.2 0.4
 2 3 -10 0.3 0.5
 1 -3 -10 2.9 0.7
 1 -3 -10 2.3 0.7
 -1 -3 10 2.5 0.9
 -1 -3 10 1.9 0.6
 1 -3 -10 3.4 0.8
 1 3 -10 2.1 0.8
 -1 3 10 3.2 0.9
 1 3 -10 3.3 0.9
 1 3 -10 2.1 0.7
 -1 3 10 2.6 0.6
 1 3 -10 2 1
 -1 3 10 1.3 0.6
 -1 3 10 3.1 0.9
 0 -3 10 38 2.7
 0 -3 -10 36.9 2.4
 0 -3 -10 42 2.6
 0 -3 10 38.5 2.6
 0 -3 10 38.8 3.4
 0 3 10 38.7 2.8
 0 3 -10 38.8 3.2
 0 3 10 47.6 3.1
 0 3 -10 48.4 2.9
 0 3 10 37.6 2.7
 0 3 -10 43.4 2.9
 0 3 10 37.9 2.3
 0 3 -10 39.2 2.9
 -1 -3 -10 73.19 3.9
 -1 -3 -10 75.59 4.1
 1 -3 10 73.89 4
 1 -3 10 79.69 4.3
 1 -3 10 81.99 5.2
 1 3 10 76.19 4.4
 1 3 10 85.29 4.4
 -1 3 -10 78.09 4.4
 -1 3 -10 77.79 4.3
 1 3 10 80.49 4
 1 3 10 73.49 4.2
 -1 3 -10 75.49 4.1
 -1 3 -10 82.99 4.9
 2 -3 10 29.5 2.4
 -2 -3 -10 33.6 2.4
 2 -3 10 35.1 2.5
 2 -3 10 39 2.4
 -2 -3 -10 30.5 2.5
 -2 -3 -10 37.9 2.9
 2 -3 10 38.3 4.2
 -2 3 -10 36.7 3
 2 3 10 36.3 2.5
 2 3 10 35 2.7
 2 3 10 29.5 2.5
 -2 3 -10 29.8 2.5
 -2 3 -10 38.7 2.5
 -2 3 -10 33.3 2.6
 3 -3 10 2.6 0.8
 3 -3 10 3.7 0.9
 -3 -3 -10 1.8 0.8
 -3 -3 -10 2.9 0.9
 3 -3 10 2.4 0.9
 3 -3 10 2.7 1.2
 -3 -3 -10 4.4 1.2
 -3 3 -10 3.4 1
 3 3 10 3.8 1.1
 -3 3 -10 1.9 0.8
 -3 3 -10 1.6 0.7
 3 3 10 4 1.1
 3 3 10 2.6 1
 -3 3 -10 1.5 0.9
 -4 -3 -10 27.4 3.3
 4 -3 10 28.6 2.1
 4 -3 10 26.3 2.2
 -4 -3 -10 25.7 2.3
 4 -3 10 20.7 2.3
 -4 -3 -10 22.7 2.6
 -4 3 -10 28.2 2.1
 -4 3 -10 26.4 2.8
 4 3 10 31.5 2.7
 4 3 10 28.9 2.5
 4 3 10 31.8 3.2
 -4 3 -10 30.8 3.5
 -4 3 -10 26.7 2.8
 -5 -3 -10 1.1 0.7
 5 -3 10 2.3 0.9
 -5 -3 -10 1.5 0.9
 -5 -3 -10 2.3 0.9
 5 -3 10 1.8 1.1
 5 -3 10 0.7 0.5
 5 -3 10 1.9 0.8
 -5 3 -10 2.7 1
 5 3 10 2.5 1.1
 -5 3 -10 2.8 1.3
 5 3 10 1.9 1.4
 -5 3 -10 3.6 1.2
 -5 3 -10 1.7 0.7
 5 3 10 0.6 0.7
 6 -3 10 2.1 1.2
 -6 -3 -10 3.6 1.4
 6 -3 10 3.4 1.1
 -6 -3 -10 2.5 1
 6 -3 10 2.5 0.9
 -6 -3 -10 1.3 0.9
 6 -3 10 2.3 0.8
 -6 3 -10 1.2 0.8
 -6 3 -10 1.8 1
 6 3 10 5.2 1.5
 6 3 10 3.7 1.2
 -6 3 -10 2.7 0.9
 6 3 10 2 1.1
 7 -3 10 78.79 4.5
 -7 -3 -10 74.89 4.8
 -7 -3 -10 73.79 4.9
 7 -3 10 70.89 4.1
 7 3 10 77.29 5
 7 3 10 68.49 4.8
 -7 3 -10 69.39 4.6
 -7 3 -10 76.29 5.1
 -7 3 -10 67.59 4.6
 -8 -3 -10 -0.5 0.8
 8 -3 10 0.6 0.6
 -8 -3 -10 0.3 0.7
 -8 3 -10 0.7 0.8
 8 3 10 -0.2 0.6
 -8 3 -10 -0.8 0.4
 -8 3 -10 -0.5 0.5
 -9 -3 -10 0.7 1.1
 -9 -3 -10 -0.1 0.8
 -9 3 -10 0.7 0.9
 -9 3 -10 0.9 1.1
 9 3 10 0.5 1
 -10 -3 -10 19 3.1
 -10 -3 -10 15.3 3.3
 10 3 10 15.1 2.7
 -10 3 -10 17.7 3.1
 -10 3 -10 25.5 3.4
 -11 -3 -10 2 1.8
 -11 -3 -10 1.8 1.2
 11 3 10 2.8 1.3
 -11 3 -10 3.5 1.6
 -11 3 -10 2.1 1.3
 -12 -3 -10 2.8 1.5
 -12 -3 -10 1.4 1.5
 -12 3 -10 2.3 1.6
 12 3 10 1.4 1.1
 -15 -4 10 0.2 1
 15 4 -10 4.3 1.7
 -15 4 10 1.1 1.1
 15 4 -10 3.4 1.6
 -14 -4 10 1.5 1.3
 14 4 -10 2.7 1.4
 14 4 -10 2 1.3
 -14 4 10 1.4 1.2
 -13 -4 10 -0.5 0.7
 13 4 -10 1.9 1.1
 -13 4 10 0.5 1
 13 4 -10 1.2 1.1
 -12 -4 10 3 1.3
 -12 4 10 4.4 1.5
 12 4 -10 4 1.7
 12 4 -10 3.2 1.3
 11 4 -10 1.1 1.1
 11 4 -10 2.8 1.4
 -10 -4 10 12.7 2.1
 -10 4 10 17.1 2.5
 10 4 -10 15.6 2.7
 10 4 -10 17.7 2.7
 -10 4 10 19.8 2.5
 -9 -4 10 -0.1 0.6
 -9 -4 10 0.6 0.8
 -9 -4 10 1.8 1
 -9 4 10 2.5 1
 9 4 -10 1.1 1
 -9 4 10 2.2 1
 9 4 -10 2.2 1.5
 9 4 -10 0.4 0.8
 -8 -4 10 30.8 3.7
 -8 -4 10 28.7 3.2
 -8 -4 10 28.9 2.5
 -8 4 10 22.3 2.6
 8 4 -10 27.1 3.2
 8 4 -10 23.7 3
 -8 4 10 27.1 2.4
 -8 4 10 28.6 2.1
 8 4 -10 24.3 3.1
 -7 -4 10 2.1 1
 -7 -4 10 1.8 0.9
 -7 -4 10 2.9 1
 7 4 -10 5.7 1.5
 -7 4 10 3.5 0.9
 7 4 -10 2 1
 -7 4 10 1.8 0.8
 -7 4 10 2.9 0.9
 -6 -4 10 14.8 1.9
 -6 -4 10 13 1.9
 -6 -4 10 13.4 2.3
 6 4 -10 10.8 2
 6 4 -10 15.4 2.3
 -6 4 10 18.9 2
 6 4 -10 15 2.2
 -6 4 10 14.5 1.8
 -6 4 10 10.4 1.7
 -5 -4 10 3.5 1.3
 -5 -4 10 3 1
 -5 -4 10 3.3 0.9
 5 4 -10 3.2 1.4
 -5 4 10 3.3 0.9
 5 4 -10 2.6 1
 5 4 -10 3.2 1.1
 5 4 -10 2.6 1
 -5 4 10 4.1 1
 -5 4 10 6.3 1.2
 -4 -4 10 73.19 4.2
 -4 -4 10 78.69 4.2
 -4 -4 10 93.89 5.2
 4 4 -10 84.69 5.6
 -4 4 10 79.99 4.3
 4 4 -10 88.09 4.8
 4 4 -10 84.39 4.8
 -4 4 10 87.29 4.4
 4 4 -10 83.09 4.8
 -4 4 10 76.99 4.3
 3 -4 -10 1.3 0.3
 3 -4 -10 1.3 0.3
 -3 -4 10 0.6 0.6
 -3 -4 10 2.5 0.7
 3 4 -10 1 0.7
 3 4 -10 1.6 0.8
 3 4 -10 2.7 0.9
 -3 4 10 1.8 0.7
 -3 4 10 0.8 0.6
 -3 4 10 1.8 0.8
 3 4 -10 1.5 1
 -3 4 10 1.5 0.3
 -2 -4 10 57.69 3.9
 2 -4 -10 59.19 2.7
 2 -4 -10 56.59 2.6
 -2 -4 10 59.29 3.2
 2 4 -10 66.29 3.9
 -2 4 10 63.79 3.6
 -2 4 10 57.49 3.4
 -2 4 10 61.49 3.7
 2 4 -10 54.39 3.6
 -2 4 10 58.89 2.7
 2 4 -10 63.29 4.6
 2 4 -10 57.89 3.8
 -1 -4 10 41.5 2.4
 1 -4 -10 36.8 2.1
 -1 -4 10 34.3 2.9
 1 -4 -10 35.1 2
 -1 -4 10 37.7 2.3
 1 4 -10 38.7 2.9
 -1 4 10 33.5 2.6
 1 4 -10 39.9 3.5
 1 4 -10 40.2 2.9
 -1 4 10 39.1 2.2
 -1 4 10 34.3 2.7
 1 4 -10 40.5 2.9
 -1 4 10 35.8 2.6
 0 -4 10 45.4 2.5
 0 -4 10 42.6 3.1
 0 -4 -10 40.7 2.3
 0 -4 10 39.4 2.5
 0 -4 -10 40.4 2.5
 0 4 -10 46.1 3.1
 0 4 -10 36.4 4
 0 4 10 40.5 2.5
 0 4 -10 40.6 3
 0 4 -10 38.7 2.9
 0 4 10 43.2 2.9
 0 4 10 44 2.9
 -1 -4 -10 -0.1 0.4
 1 -4 10 -0.4 0.3
 1 -4 10 -0.2 0.4
 1 -4 10 -0.2 0.8
 -1 -4 -10 -0.1 0.3
 1 -4 10 0.4 0.4
 -1 4 -10 -0.3 0.4
 1 4 10 -0.1 0.4
 -1 4 -10 0.3 0.7
 -1 4 -10 0 0.5
 1 4 10 -0.2 0.4
 1 4 10 0.2 0.5
 -1 4 -10 -0.2 0.5
 2 -4 10 1.8 0.6
 -2 -4 -10 2.1 0.8
 2 -4 10 1.8 0.9
 2 -4 10 1.5 1.2
 -2 -4 -10 1.5 0.7
 2 -4 10 1.5 0.5
 -2 4 -10 3.6 1.3
 2 4 10 2.2 0.9
 -2 4 -10 2.9 1
 2 4 10 1.2 0.8
 2 4 10 1.5 0.8
 -2 4 -10 1.9 0.8
 -2 4 -10 1.3 0.8
 3 -4 10 5.6 1.3
 3 -4 10 7 1.1
 3 -4 10 7.9 2.1
 -3 -4 -10 7 1.3
 3 -4 10 6.1 1
 -3 -4 -10 6.5 1.3
 3 4 10 7.8 1.5
 -3 4 -10 8.9 1.6
 -3 4 -10 7.7 1.5
 3 4 10 6.2 1.4
 -3 4 -10 4.6 1.1
 3 4 10 6.8 1.4
 4 -4 10 98.19 6.6
 -4 -4 -10 100.29 5.4
 -4 -4 -10 117.99 5.5
 4 -4 10 101.89 4.6
 4 -4 10 106.49 5.3
 4 4 10 102.59 5.5
 4 4 10 103.69 5.8
 -4 4 -10 96.79 5.5
 -4 4 -10 111.89 5.7
 -4 4 -10 93.99 5.9
 -4 4 -10 105.39 5.1
 4 4 10 98.79 5.6
 -5 -4 -10 13.2 2
 5 -4 10 9.4 2.5
 -5 -4 -10 9.4 1.8
 5 -4 10 11.3 2.3
 -5 -4 -10 7.1 1.9
 5 4 10 11.3 2
 5 4 10 10.2 1.9
 -5 4 -10 11.2 1.6
 5 4 10 8.2 1.9
 -5 4 -10 10 1.8
 -5 4 -10 10.3 1.9
 -5 4 -10 10.3 2.1
 -6 -4 -10 3 1.4
 -6 -4 -10 0.4 1
 -6 -4 -10 2.8 1.1
 -6 4 -10 1.9 0.8
 6 4 10 3.7 1.4
 6 4 10 0.9 0.9
 -6 4 -10 1.5 1
 6 4 10 3.4 1.3
 -6 4 -10 3.3 1.4
 -7 -4 -10 2.2 1.8
 -7 -4 -10 4.4 1.7
 -7 -4 -10 7.3 1.7
 7 4 10 3.7 1.3
 -7 4 -10 5.5 1.7
 -7 4 -10 6.2 1.6
 -8 -4 -10 5.1 1.6
 -8 -4 -10 11 2.8
 -8 4 -10 4.4 1.4
 8 4 10 10 2.1
 -8 4 -10 4.9 1.7
 -9 -4 -10 3.5 1.4
 -9 -4 -10 6.6 2.3
 9 4 10 4.4 1.5
 -9 4 -10 4.6 1.4
 -9 4 -10 3.7 1.6
 -10 -4 -10 1.3 1.1
 -10 4 -10 1.6 1.2
 10 4 10 0 0.6
 -10 4 -10 1.3 0.9
 -11 -4 -10 2.1 1.2
 -11 4 -10 2.5 1.3
 11 4 10 1.6 1.1
 11 4 10 2 1.3
 14 5 -10 5.3 1.8
 -13 -5 10 21.6 3.3
 13 5 -10 20.5 3.4
 -12 -5 10 -0.8 0.6
 12 5 -10 2.7 1.4
 -12 5 10 0.3 0.8
 12 5 -10 -0.4 0.6
 -11 -5 10 0.3 1
 -11 5 10 -0.6 0.5
 11 5 -10 0 0.6
 11 5 -10 1.6 1.1
 -10 -5 10 0.1 0.6
 10 5 -10 0.7 0.8
 -10 5 10 0.3 0.7
 10 5 -10 1 0.9
 -9 -5 10 0.3 0.7
 -9 5 10 0.1 0.6
 9 5 -10 0.5 0.9
 9 5 -10 0.2 0.7
 -8 -5 10 2 0.9
 -8 -5 10 1.6 0.9
 8 5 -10 1.1 0.8
 8 5 -10 0 0.8
 8 5 -10 0.7 0.8
 -8 5 10 2.1 0.9
 -7 -5 10 4 1.1
 -7 -5 10 5.5 1.3
 7 5 -10 4.3 1.4
 7 5 -10 3.9 1.3
 -7 5 10 2.6 0.9
 -7 5 10 5.4 1.8
 7 5 -10 1.1 1
 -6 -5 10 20 2.1
 -6 -5 10 16.5 2.7
 -6 -5 10 20.2 2.2
 -6 5 10 16.7 2.1
 -6 5 10 17.6 2.1
 6 5 -10 20.4 2.7
 6 5 -10 21.8 3
 6 5 -10 21 2.7
 6 5 -10 18.6 3.3
 -5 -5 10 0.9 0.6
 -5 -5 10 1.6 1.1
 -5 -5 10 1.5 0.7
 -5 5 10 1.7 0.7
 5 5 -10 1.3 1.3
 5 5 -10 0.8 0.8
 5 5 -10 1 0.9
 -5 5 10 2.7 0.8
 -5 5 10 4 1.1
 5 5 -10 3.1 1.2
 -4 -5 10 0.2 0.6
 -4 -5 10 1.1 0.5
 -4 -5 10 1.5 0.7
 -4 5 10 1.5 0.7
 -4 5 10 0.4 0.6
 4 5 -10 -0.1 0.5
 4 5 -10 2.4 1.1
 -4 5 10 -0.5 0.3
 4 5 -10 1.1 1.1
 4 5 -10 0.6 0.7
 -3 -5 10 9.8 1.6
 -3 -5 10 10 1.2
 -3 -5 10 9.9 2.1
 -3 5 10 10.6 1.6
 3 5 -10 9.4 1.7
 -3 5 10 13.1 2
 3 5 -10 12.5 2.4
 3 5 -10 9.3 2.3
 -3 5 10 13.1 1.7
 3 5 -10 8.2 1.7
 -3 5 10 11.1 1.2
 -2 -5 10 0.6 0.4
 2 5 -10 0.3 0.7
 2 5 -10 1.1 0.9
 -2 5 10 1.2 0.7
 2 5 -10 0.3 0.9
 2 5 -10 1.6 1
 -2 5 10 0.5 0.6
 -2 5 10 -0.1 0.4
 -1 -5 10 121.39 6.7
 -1 5 10 130.79 6.1
 1 5 -10 122.39 6.4
 -1 5 10 142.59 6.3
 1 5 -10 130.99 6.4
 1 5 -10 116.69 6.3
 -1 5 10 132.99 5.6
 1 5 -10 138.99 7.7
 0 -5 10 4 1.3
 0 5 10 2.5 0.9
 0 5 -10 3 1.5
 0 5 -10 4.1 1.2
 0 5 10 1.4 0.7
 0 5 10 1.5 0.8
 0 5 -10 1.3 0.8
 0 5 -10 1.6 0.8
 1 -5 10 1.1 0.8
 1 5 10 2.8 1
 1 5 10 0.8 0.6
 -1 5 -10 3.6 1.6
 -1 5 -10 1.4 0.9
 1 5 10 1.5 0.8
 -1 5 -10 0.9 0.7
 -1 5 -10 1.5 0.8
 2 -5 10 0 0.6
 2 5 10 0.8 0.6
 2 5 10 -0.5 0.4
 -2 5 -10 -0.6 0.4
 -2 5 -10 0.3 0.9
 -2 5 -10 -0.7 0.5
 2 5 10 0 0.5
 -2 5 -10 1.1 0.7
 3 -5 10 6.7 1.5
 -3 5 -10 9.1 1.6
 -3 5 -10 10.9 2.4
 -3 5 -10 9.4 1.7
 3 5 10 7.5 1.5
 -3 5 -10 8.6 1.6
 3 5 10 7.8 1.6
 3 5 10 7.8 1.6
 -4 5 -10 3.2 1.4
 -4 5 -10 4.4 1.2
 4 5 10 6.5 1.5
 4 5 10 5.1 1.4
 -4 5 -10 3.9 1.2
 -4 5 -10 3.6 1
 4 5 10 3.7 1.2
 5 5 10 2.3 1.2
 -5 5 -10 1.4 0.7
 5 5 10 1.3 0.9
 5 5 10 1.9 1
 -5 5 -10 0.9 0.9
 -5 5 -10 0.9 0.7
 -6 5 -10 0.3 0.7
 6 5 10 -0.3 0.6
 -6 5 -10 0.3 0.8
 -7 5 -10 9.6 2.3
 -7 5 -10 7.6 1.7
 7 5 10 8.5 1.9
 -8 5 -10 0 0.8
 -8 5 -10 0.6 0.9
 8 5 10 -0.3 0.5
 -9 5 -10 20.7 3.4
 9 5 10 15.9 2.8
 -9 5 -10 19.9 3
 -10 5 -10 3.8 1.6
 10 5 10 4.9 1.8
 13 6 -10 1.1 1.2
 13 6 -10 0.5 1.2
 12 6 -10 0.1 1
 11 6 -10 -0.3 0.8
 11 6 -10 0.2 0.9
 10 6 -10 2.5 1.4
 10 6 -10 4.2 1.6
 9 6 -10 5.2 1.7
 9 6 -10 6.3 1.9
 8 6 -10 1.3 1.1
 8 6 -10 0 0.8
 7 6 -10 1.1 0.9
 7 6 -10 3.6 1.6
 7 6 -10 0.9 0.9
 6 6 -10 7.5 1.8
 6 6 -10 10.8 2.8
 6 6 -10 4.9 1.4
 6 6 -10 9.9 2.2
 5 6 -10 43.1 5.2
 -5 6 10 41.2 3.1
 5 6 -10 31.4 3.8
 5 6 -10 37.1 3.9
 4 6 -10 0.2 1
 4 6 -10 0.7 0.7
 4 6 -10 -0.3 0.5
 -4 6 10 -0.5 0.4
 4 6 -10 -0.2 0.6
 -4 6 10 0.8 0.8
 3 6 -10 9.3 2.5
 -3 6 10 13.5 1.8
 3 6 -10 10.1 1.9
 3 6 -10 14 2.1
 3 6 -10 12.5 2.3
 -2 -6 10 8.9 2.1
 -2 6 10 5.6 1.2
 2 6 -10 4.2 1.5
 2 6 -10 9.9 2.5
 2 6 -10 6.5 1.4
 -1 -6 10 3.2 1.4
 1 6 -10 1.5 1.1
 1 6 -10 0.4 0.7
 -1 6 10 1.9 0.8
 1 6 -10 0.2 0.8
 0 -6 10 7.2 1.8
 0 6 -10 5.8 1.9
 0 6 -10 12.2 1.9
 0 6 10 10.9 1.7
 0 6 -10 9 1.8
 1 -6 10 23 3
 1 6 10 19 2.4
 -1 6 -10 17.2 3.1
 -1 6 -10 19.4 2.4
 -2 6 -10 1.8 1
 -2 6 -10 2.1 1.4
 2 6 10 1.4 0.8
 3 6 10 0.3 0.6
 -3 6 -10 -0.6 0.5
 -3 6 -10 0.2 0.6
 -3 6 -10 -0.6 0.7
 -4 6 -10 8.9 2.5
 -4 6 -10 6.3 1.5
 -4 6 -10 5.9 1.5
 4 6 10 10.1 1.9
 -5 6 -10 0.7 0.7
 -5 6 -10 -0.7 0.9
 5 6 10 2.5 1.2
 -6 6 -10 7.2 2
 -6 6 -10 9.4 2.3
 6 6 10 6.6 1.7
 7 6 10 1.1 1
 -7 6 -10 1.4 1.3
 8 6 10 -0.1 0.7
 8 6 10 1.6 1.6
 -8 6 -10 -0.5 0.7
 9 6 10 7.4 2.4
 9 6 10 13 2.6
 -9 6 -10 14 2.9
 10 7 -10 0.8 1
 10 7 -10 0.5 1.1
 9 7 -10 0.5 0.9
 8 7 -10 6.1 1.8
 8 7 -10 6.7 2
 7 7 -10 1.3 1.2
 7 7 -10 1 1.4
 7 7 -10 1.2 1
 6 7 -10 0.4 1
 6 7 -10 2.3 1.1
 6 7 -10 -0.5 0.9
 5 7 -10 4.1 2.1
 5 7 -10 1.1 0.9
 5 7 -10 2.4 1.2
 4 7 -10 14.7 2.7
 4 7 -10 18 2.6
 4 7 -10 16.4 3.7
 3 7 -10 8.3 2.5
 3 7 -10 4.6 1.7
 2 7 -10 -0.1 0.9
 2 7 -10 0.6 0.8
 2 7 -10 0.8 1.2
 1 7 -10 10.6 2.6
 1 7 -10 12.9 2.3
 0 7 -10 33.2 4.7
 0 7 -10 35.2 3.8
 -1 7 -10 -0.1 1
 -1 7 -10 0.3 0.7
 -2 7 -10 3.4 1.1
 -2 7 -10 3 1.6
 3 7 10 0.8 0.8
 -3 7 -10 1 1.2
 4 7 10 2.5 1.5
 -4 7 -10 2.8 1.5
 4 7 10 2.5 1.1
 5 7 10 7.5 1.8
 -5 7 -10 16.8 3.3
 -6 7 -10 2.6 1.8
 6 7 10 4.1 1.4
 6 7 10 3.6 1.7
 7 8 -10 0.6 1.3
 7 8 -10 -1 0.9
 6 8 -10 12.9 3.5
 6 8 -10 10.9 2.6
 5 8 -10 1.3 1.4
 5 8 -10 0.4 1
 4 8 -10 11.2 2.5
 3 8 -10 1 1.1
 3 8 -10 0.5 1.3
 -3 8 10 1.6 1.2
 2 8 -10 34.3 5
 2 8 -10 35.3 4.3
 -2 8 10 38.9 4.7
 1 8 -10 0.3 0.9
 1 8 -10 -0.2 1
 -1 8 10 0.4 0.9
 0 8 10 5.3 2
 0 8 -10 8.5 2
 0 8 -10 6.3 2.3
 -1 8 -10 1.6 1.7
 1 8 10 2.1 1.4
 2 8 10 10.6 4.1
 -3 8 -10 0 1.3
 3 8 10 0.7 1.2
 17 0 -11 37.2 4.5
 -17 0 11 27.1 4.4
 16 0 -11 -1.2 0.5
 -16 0 11 0 0.9
 15 0 -11 3.4 1.4
 -15 0 11 0.7 1.1
 -14 0 11 -0.4 0.6
 14 0 -11 -0.8 0.5
 -13 0 11 3.5 1.5
 13 0 -11 2.3 1.1
 13 0 -11 2.5 0.9
 12 0 -11 0.1 0.5
 -12 0 11 -0.5 0.6
 12 0 -11 -0.5 0.3
 12 0 -11 -0.5 0.4
 -12 0 11 -0.3 0.5
 12 0 -11 -0.4 0.5
 -11 0 11 459.95 17.5
 11 0 -11 474.35 18.2
 11 0 -11 479.15 17.2
 -11 0 11 449.36 18.2
 11 0 -11 455.45 18.2
 11 0 -11 476.75 17.6
 -11 0 11 473.35 18.9
 10 0 -11 0.3 0.6
 -10 0 11 -0.5 0.4
 10 0 -11 -0.2 0.4
 -10 0 11 -0.3 0.4
 10 0 -11 -0.4 0.4
 10 0 -11 0.2 0.5
 -10 0 11 -0.6 0.4
 9 0 -11 277.97 11.9
 -9 0 11 284.27 11.4
 -9 0 11 295.37 12.1
 9 0 -11 285.37 12
 9 0 -11 290.67 11.2
 -9 0 11 289.57 12.4
 9 0 -11 297.57 12.1
 8 0 -11 0 0.4
 -8 0 11 0.1 0.5
 -8 0 11 0 0.4
 8 0 -11 0.2 0.5
 -8 0 11 -0.5 0.3
 8 0 -11 0 0.4
 8 0 -11 0.6 0.6
 7 0 -11 769.02 27.5
 -6 0 11 0.2 0.5
 -6 0 11 -0.3 0.4
 6 0 -11 0.3 0.5
 6 0 -11 0.1 0.4
 6 0 -11 -0.1 0.4
 6 0 -11 0.2 0.4
 -6 0 11 0 0.4
 5 0 -11 214.98 8.4
 -5 0 11 191.38 8.6
 -5 0 11 198.58 8.3
 -5 0 11 194.28 8.8
 5 0 -11 200.48 8.7
 5 0 -11 216.78 8.8
 5 0 -11 206.48 8.2
 4 0 -11 0 0.4
 4 0 -11 -0.3 0.2
 -4 0 11 -0.1 0.4
 -4 0 11 -0.1 0.4
 4 0 -11 -0.3 0.3
 4 0 -11 -0.2 0.3
 -4 0 11 0.2 0.4
 -3 0 11 1.5 0.7
 -3 0 11 1.2 0.6
 3 0 -11 1.9 0.6
 3 0 -11 1.1 0.6
 -3 0 11 2.1 0.7
 3 0 -11 0.4 0.5
 3 0 -11 1.8 0.7
 -2 0 11 0.1 0.4
 2 0 -11 -0.4 0.3
 2 0 -11 0.1 0.4
 2 0 -11 0.3 0.4
 -2 0 11 0.2 0.4
 -2 0 11 0 0.4
 -2 0 11 1.1 0.6
 2 0 -11 0.1 0.4
 -1 0 11 193.28 8.3
 1 0 -11 199.88 7.9
 1 0 -11 198.48 7.8
 -1 0 11 188.48 7.9
 1 0 -11 184.78 8.1
 1 0 -11 185.08 8.3
 -1 0 11 191.68 8.1
 -1 0 11 192.18 8.2
 0 0 11 0.5 0.5
 0 0 11 0.4 0.5
 0 0 -11 0.7 0.4
 0 0 -11 1 0.6
 0 0 -11 0.1 0.4
 0 0 11 0.6 0.5
 0 0 -11 0.6 0.5
 -1 0 -11 1152.28 160.08
 -1 0 -11 1069.39 49.1
 1 0 11 1027 156.58
 1 0 11 1039 49.2
 -2 0 -11 0.2 0.5
 -2 0 -11 0 0.4
 2 0 11 -0.3 0.3
 2 0 11 -0.3 0.3
 -2 0 -11 -0.5 0.4
 -2 0 -11 0.4 0.5
 2 0 11 0 0.4
 2 0 11 -0.3 0.3
 3 0 11 179.88 7.9
 3 0 11 173.38 8
 -3 0 -11 171.78 7.9
 -3 0 -11 175.38 7.8
 3 0 11 187.58 8.2
 3 0 11 169.58 7.5
 -3 0 -11 183.88 8.2
 4 0 11 0.3 0.4
 -4 0 -11 0 0.4
 4 0 11 -0.1 0.3
 4 0 11 0.3 0.5
 4 0 11 0 0.5
 -4 0 -11 -0.4 0.2
 -4 0 -11 0.3 0.5
 5 0 11 398.16 15.6
 -5 0 -11 385.76 15.8
 -5 0 -11 414.06 15.8
 5 0 11 388.76 15.9
 -5 0 -11 409.16 15.8
 5 0 11 408.16 15.1
 5 0 11 400.06 15.8
 6 0 11 0.3 0.6
 6 0 11 -0.2 0.4
 6 0 11 0.3 0.5
 -6 0 -11 0.5 0.7
 -6 0 -11 0.2 0.6
 6 0 11 0.1 0.5
 7 0 11 828.32 29.5
 7 0 11 830.32 28.7
 7 0 11 811.62 29.7
 -7 0 -11 800.02 29.8
 7 0 11 749.42 29.6
 -7 0 -11 840.22 31.1
 -7 0 -11 822.32 34
 8 0 11 0.5 0.7
 -8 0 -11 -0.3 0.8
 -8 0 -11 -0.7 0.4
 8 0 11 -0.5 0.5
 9 0 11 125.79 6.9
 -9 0 -11 114.89 6.9
 -9 0 -11 122.89 7.4
 -10 0 -11 0.1 0.8
 10 0 11 0.1 0.6
 -10 0 -11 -0.2 0.7
 -11 0 -11 1.3 1.2
 11 0 11 2.3 1.1
 12 0 11 0.4 0.8
 -13 0 -11 -0.2 1.2
 -13 0 -11 0.1 1
 -17 -1 11 11.8 2.8
 -17 1 11 14.9 3.4
 16 -1 -11 39.1 5.1
 -16 -1 11 47 5.7
 16 1 -11 44.5 4.9
 -16 1 11 46.9 5.4
 -15 -1 11 42.5 5.1
 15 -1 -11 35.3 4
 -15 1 11 40.4 4.8
 15 1 -11 35 4.2
 14 -1 -11 6 1.7
 -14 -1 11 5.5 1.8
 14 1 -11 2.9 1
 -14 1 11 4.8 1.7
 14 1 -11 5.2 1.7
 -13 -1 11 52.29 4.4
 13 -1 -11 38.5 3.5
 -13 1 11 42.9 4.7
 13 1 -11 45 4.6
 13 1 -11 38.3 3.4
 13 1 -11 43.8 3.1
 12 -1 -11 1.9 0.9
 -12 -1 11 2 0.9
 12 -1 -11 1 0.8
 12 -1 -11 0.7 0.5
 -12 -1 11 0.9 0.8
 12 1 -11 1 0.9
 -12 1 11 1.6 1
 -12 1 11 1.3 0.9
 12 1 -11 1.5 0.8
 -11 -1 11 4.8 1.8
 11 -1 -11 3.8 1.1
 -11 -1 11 4.4 1.3
 -11 -1 11 3.1 1.2
 11 -1 -11 3.3 0.9
 11 -1 -11 4.7 1.3
 11 1 -11 8.3 1.8
 11 1 -11 4.1 1.3
 -11 1 11 5.4 1.5
 -11 1 11 1.3 1
 11 1 -11 3.6 1.3
 -11 1 11 6 1.2
 11 1 -11 4.2 1.1
 10 -1 -11 5.2 1.3
 -10 -1 11 2.1 1.4
 10 -1 -11 3.9 0.9
 -10 -1 11 3.6 1.2
 -10 -1 11 3.6 1.1
 10 -1 -11 3.4 0.9
 10 -1 -11 4.2 1.2
 10 1 -11 3.3 1
 10 1 -11 2.4 1.1
 -10 1 11 2.2 1
 -10 1 11 2.3 0.8
 -10 1 11 4.1 1.3
 10 1 -11 2.8 1.1
 10 1 -11 0.7 0.8
 -9 -1 11 20 2.8
 -9 -1 11 22.5 2.7
 9 -1 -11 24.3 1.9
 9 -1 -11 24.4 1.8
 -9 -1 11 18.9 2.4
 9 -1 -11 23.4 2.7
 9 -1 -11 21.9 2.5
 9 1 -11 26.5 3
 9 1 -11 25.4 3
 -9 1 11 23.9 3
 9 1 -11 22.1 2.4
 -9 1 11 26 2.1
 -9 1 11 19.3 2.5
 -8 -1 11 51.59 3.5
 8 -1 -11 59.39 3.3
 -8 -1 11 61.29 3.9
 -8 -1 11 69.19 4.3
 8 -1 -11 55.19 3.6
 8 -1 -11 55.49 2.9
 8 -1 -11 63.69 3.8
 8 1 -11 58.59 3.5
 -8 1 11 55.29 3.3
 -8 1 11 49.3 3.6
 8 1 -11 57.29 3.9
 -8 1 11 49.6 3.8
 8 1 -11 64.69 4.1
 7 -1 -11 36.5 2.5
 -7 -1 11 33.2 2.8
 -7 -1 11 41.4 3.3
 7 -1 -11 40.4 2.9
 7 -1 -11 42.7 2.4
 7 -1 -11 42.2 2.3
 -7 -1 11 46.2 3
 7 -1 -11 43.1 3
 -7 1 11 47.8 3.4
 7 1 -11 39.7 3.1
 -7 1 11 35.7 2.9
 -7 1 11 42.5 2.7
 7 1 -11 38.5 2.7
 7 1 -11 32 2.9
 6 -1 -11 122.59 5.9
 6 -1 -11 113.49 5.7
 -6 -1 11 123.89 6.3
 -6 -1 11 120.39 6
 -6 -1 11 116.79 5.7
 6 -1 -11 118.89 4.9
 6 -1 -11 123.19 5.5
 -6 1 11 116.69 6.1
 6 1 -11 120.49 5.7
 6 1 -11 117.99 6
 -6 1 11 121.29 5.5
 6 1 -11 131.59 6.2
 6 1 -11 125.59 6.2
 -6 1 11 127.09 6
 -5 -1 11 177.08 7.4
 -5 -1 11 156.68 7.4
 5 -1 -11 161.28 7.3
 5 -1 -11 168.08 6.3
 5 -1 -11 172.38 7.3
 -5 -1 11 164.38 7.6
 5 -1 -11 169.18 7
 5 1 -11 171.58 7.6
 -5 1 11 164.78 7
 -5 1 11 162.68 7.4
 5 1 -11 158.48 7.6
 5 1 -11 168.28 7.6
 -5 1 11 164.68 7.6
 5 1 -11 172.58 7.2
 4 -1 -11 195.98 7.4
 -4 -1 11 198.88 8.6
 4 -1 -11 200.08 8.5
 -4 -1 11 194.28 8.3
 -4 -1 11 213.38 8.9
 4 -1 -11 202.68 8.4
 4 -1 -11 200.48 8.2
 -4 1 11 202.68 8.6
 4 1 -11 193.88 9.1
 4 1 -11 213.18 8.4
 -4 1 11 211.28 8.3
 4 1 -11 198.48 8.6
 -4 1 11 192.88 8.6
 4 1 -11 206.48 8.8
 -3 -1 11 614.44 115.99
 -3 -1 11 801.62 39.7
 3 -1 -11 804.32 38.3
 3 -1 -11 932.11 131.59
 -3 1 11 702.63 37.5
 3 1 -11 979.5 136.09
 -3 1 11 871.11 129.09
 3 1 -11 776.42 38.6
 -2 -1 11 2.9 0.9
 2 -1 -11 5.1 0.8
 2 -1 -11 5.9 1.1
 -2 -1 11 6.1 1.4
 2 -1 -11 4 1
 -2 -1 11 3.6 1
 -2 -1 11 5.8 1.2
 2 -1 -11 4.3 1.1
 -2 1 11 2.7 0.7
 -2 1 11 6.1 1.2
 2 1 -11 4.6 1.1
 2 1 -11 5.4 1.3
 -2 1 11 4.1 1
 -2 1 11 5.2 1.1
 2 1 -11 4.3 1
 2 1 -11 7.1 1.4
 -1 -1 11 37.2 2.7
 -1 -1 11 38.8 3
 -1 -1 11 39.4 2.8
 -1 -1 11 45.7 2.8
 1 -1 -11 40 2.8
 1 -1 -11 40 2.7
 1 -1 -11 41.7 2.4
 1 -1 -11 38.1 2.7
 1 1 -11 39.1 2.9
 -1 1 11 44.6 2.6
 1 1 -11 39.1 2.8
 -1 1 11 40.2 2.8
 1 1 -11 42.8 2.7
 -1 1 11 36.5 2.6
 1 1 -11 39.7 2.7
 -1 1 11 42.7 2.9
 0 -1 11 251.07 10.4
 0 -1 -11 265.97 10.5
 0 -1 11 263.17 10.6
 0 -1 11 266.17 10.3
 0 -1 11 250.97 10.8
 0 -1 -11 262.17 9.9
 0 -1 -11 257.57 10.6
 0 1 -11 257.47 10.2
 0 1 11 270.57 10.7
 0 1 11 264.67 10.6
 0 1 -11 263.17 10.8
 0 1 11 252.77 10.1
 0 1 -11 268.27 10.6
 0 1 -11 265.27 10.6
 0 1 11 263.27 10.3
 1 -1 11 84.09 4.3
 -1 -1 -11 85.79 4.6
 1 -1 11 78.99 4.5
 -1 -1 -11 86.59 4.5
 -1 -1 -11 79.59 4.1
 1 -1 11 87.19 4.9
 1 -1 11 83.69 4.4
 -1 1 -11 81.29 4.6
 -1 1 -11 82.49 4.2
 -1 1 -11 78.59 4.4
 1 1 11 81.89 4.3
 1 1 11 80.99 4.5
 1 1 11 78.79 4.5
 -1 1 -11 84.19 4.5
 1 1 11 80.59 4.3
 -2 -1 -11 93.69 5.1
 2 -1 11 94.89 4.7
 -2 -1 -11 95.19 4.8
 2 -1 11 97.69 5
 -2 -1 -11 102.59 5.1
 2 -1 11 92.39 5.3
 2 -1 11 92.29 5
 -2 1 -11 99.19 4.8
 2 1 11 96.09 4.8
 2 1 11 94.99 5.1
 -2 1 -11 99.69 5.1
 -2 1 -11 94.39 5.2
 -2 1 -11 91.29 5
 2 1 11 101.49 5.2
 2 1 11 97.19 4.9
 3 -1 11 1.1 0.8
 -3 -1 -11 2.8 0.9
 3 -1 11 2 0.8
 -3 -1 -11 2.1 0.8
 3 -1 11 2.1 0.8
 3 -1 11 2.3 0.8
 -3 -1 -11 3.8 1.1
 3 1 11 3.4 1.1
 3 1 11 1.1 0.7
 3 1 11 0.7 0.6
 -3 1 -11 1.3 0.7
 -3 1 -11 1.9 0.8
 3 1 11 1 0.6
 -3 1 -11 1.9 0.7
 4 -1 11 41.9 2.9
 4 -1 11 34.5 3.7
 -4 -1 -11 37.7 2.9
 4 -1 11 30.3 2.7
 4 -1 11 35.6 2.6
 -4 -1 -11 32.8 2.7
 -4 -1 -11 38.2 3
 4 1 11 29.6 2.5
 -4 1 -11 37.5 3
 -4 1 -11 41.4 3
 4 1 11 37 2.9
 4 1 11 31 2.7
 4 1 11 34.3 2.9
 -4 1 -11 32.7 2.8
 -5 -1 -11 -0.8 0.3
 5 -1 11 0.6 0.6
 5 -1 11 1 0.6
 -5 -1 -11 -0.4 0.5
 -5 -1 -11 0.2 0.5
 5 -1 11 -0.5 0.5
 5 -1 11 0.4 0.5
 -5 1 -11 0.3 0.5
 5 1 11 0.2 0.5
 5 1 11 0.2 0.6
 -5 1 -11 0.1 0.5
 -5 1 -11 -0.4 0.4
 5 1 11 0.1 0.5
 5 1 11 0.1 0.7
 6 -1 11 23.8 3.5
 6 -1 11 31.1 3.2
 -6 -1 -11 29.4 3.4
 6 -1 11 26.9 3.4
 -6 -1 -11 25.5 3.2
 6 -1 11 34.1 2.5
 -6 1 -11 30.3 3.8
 6 1 11 27.9 3.2
 6 1 11 31.6 3.5
 -6 1 -11 24.1 3.1
 6 1 11 30.7 2.5
 -6 1 -11 28.6 3.3
 6 1 11 26.3 3.2
 -7 -1 -11 100.99 6.1
 7 -1 11 117.59 5.9
 7 -1 11 104.89 5.2
 -7 -1 -11 109.59 7
 7 -1 11 98.59 5.8
 -7 1 -11 95.39 5.9
 -7 1 -11 86.29 5.8
 7 1 11 98.39 6
 -7 1 -11 119.79 7.2
 7 1 11 96.99 5.9
 7 1 11 93.79 6.7
 7 1 11 113.89 5.6
 -8 -1 -11 24.7 3.5
 8 -1 11 18.8 2.7
 8 -1 11 27.9 3.2
 -8 -1 -11 24.7 3.2
 8 1 11 21 2.9
 -8 1 -11 23.9 3.3
 8 1 11 29.6 3.1
 -8 1 -11 17.8 2.7
 -9 -1 -11 43.6 3.9
 9 -1 11 51.19 3.9
 -9 -1 -11 51.09 4.5
 -9 1 -11 46.4 4.1
 -9 1 -11 52.29 4.2
 9 1 11 46.4 4
 9 1 11 50.39 3.6
 -10 -1 -11 94.19 6.7
 -10 -1 -11 97.19 6.3
 10 -1 11 92.39 5.8
 -10 1 -11 102.79 6.4
 -10 1 -11 98.99 6.5
 10 1 11 84.59 5.9
 11 -1 11 84.79 5.5
 -11 -1 -11 77.09 5.8
 -11 -1 -11 75.69 6.2
 -11 1 -11 80.49 6
 -11 1 -11 72.79 5.5
 11 1 11 70.69 5.4
 -12 -1 -11 4.1 2.5
 -12 -1 -11 4.4 2.8
 12 -1 11 4.2 1.5
 -12 1 -11 6.6 2.5
 -12 1 -11 7.1 2.6
 12 1 11 6.6 1.9
 16 2 -11 0.2 0.9
 -16 2 11 2.9 1.6
 -15 -2 11 0.8 1
 15 2 -11 -0.9 0.7
 -15 2 11 0.7 1
 -14 -2 11 5.9 1.9
 -14 2 11 2.2 1.4
 14 2 -11 2.9 1.2
 14 2 -11 4.5 1.6
 -13 -2 11 1.6 1.2
 -13 -2 11 0.8 0.8
 13 -2 -11 0.3 0.7
 13 2 -11 -0.2 0.8
 -13 2 11 0.2 0.7
 13 2 -11 1.1 0.8
 13 2 -11 2.2 1.1
 12 -2 -11 44.5 3.4
 -12 -2 11 42 3.6
 12 -2 -11 41.2 3.1
 -12 -2 11 49.4 5
 12 2 -11 44.5 3.9
 -12 2 11 48.3 3.8
 -12 2 11 44.2 3.9
 12 2 -11 41 4.4
 11 -2 -11 56.59 3.6
 -11 -2 11 58.19 4.5
 11 -2 -11 57.39 3.2
 -11 -2 11 61.59 6.7
 11 -2 -11 61.49 3.9
 -11 -2 11 52.89 4.5
 11 2 -11 59.49 5.1
 -11 2 11 50.59 4.2
 -11 2 11 57.89 4.1
 11 2 -11 64.19 4.6
 11 2 -11 57.19 3.9
 10 -2 -11 2.1 0.9
 -10 -2 11 1.6 1.2
 -10 -2 11 0.9 0.7
 10 -2 -11 1.4 0.6
 -10 -2 11 1 0.8
 10 -2 -11 1.4 0.7
 10 2 -11 1.6 0.9
 10 2 -11 -0.6 0.5
 -10 2 11 2.1 0.7
 10 2 -11 0.6 0.8
 -10 2 11 3.7 1.3
 -10 2 11 2.5 1
 10 2 -11 2.3 1.2
 9 -2 -11 12.6 1.7
 9 -2 -11 8.8 1.6
 -9 -2 11 16 2.4
 9 -2 -11 11.3 0.9
 -9 -2 11 10 2
 9 -2 -11 10.4 1.5
 9 2 -11 10.6 1.8
 9 2 -11 10.2 1.9
 9 2 -11 10 1.9
 -9 2 11 9.7 1.4
 -9 2 11 14.2 2.2
 -9 2 11 11 2
 -8 -2 11 808.12 29.6
 -8 -2 11 867.71 29.8
 8 2 -11 812.52 30
 -8 2 11 845.32 29.5
 8 2 -11 809.72 29.8
 7 -2 -11 67.39 3.6
 -7 -2 11 72.99 4.5
 7 -2 -11 73.79 3.9
 -7 -2 11 68.49 4.2
 -7 -2 11 77.29 4.4
 7 -2 -11 67.89 3.8
 7 2 -11 66.69 4.4
 -7 2 11 64.09 4
 -7 2 11 68.59 3.7
 7 2 -11 72.09 4.4
 7 2 -11 67.29 4
 -7 2 11 62.69 4.1
 -6 -2 11 3.2 1
 6 -2 -11 4.2 1
 6 -2 -11 4.8 1
 6 -2 -11 5.3 1.1
 -6 -2 11 7 1.5
 -6 -2 11 2.4 0.9
 -6 2 11 4.2 1.1
 -6 2 11 4.6 1.2
 6 2 -11 5.5 1.3
 -6 2 11 3.4 0.9
 6 2 -11 4.9 1.3
 6 2 -11 6.4 1.4
 -5 -2 11 24.2 2.7
 5 -2 -11 24.5 2
 5 -2 -11 24.2 2
 5 -2 -11 25.9 2
 -5 -2 11 25.8 2.8
 -5 -2 11 22.2 2.5
 -5 2 11 29.1 2.4
 5 2 -11 22.3 2.6
 5 2 -11 19.3 2.5
 -5 2 11 18.4 2.2
 -5 2 11 26.9 2
 5 2 -11 20.4 2.7
 5 2 -11 23.6 2.5
 4 -2 -11 87.39 3.2
 -4 -2 11 86.99 4.7
 4 -2 -11 87.29 4.9
 4 -2 -11 82.09 4.3
 -4 -2 11 96.09 4.8
 -4 -2 11 97.59 4.9
 4 2 -11 89.49 4.6
 -4 2 11 88.39 4.4
 4 2 -11 82.99 4.8
 4 2 -11 77.29 4.6
 -4 2 11 89.79 4.8
 -4 2 11 81.39 4.5
 4 2 -11 87.79 5
 -3 -2 11 0.2 0.4
 -3 -2 11 0.3 0.4
 3 -2 -11 0.2 0.2
 3 -2 -11 0.6 0.5
 -3 -2 11 0.8 0.6
 3 2 -11 0.7 0.5
 -3 2 11 0.9 0.6
 -3 2 11 -0.1 0.4
 -3 2 11 -0.1 0.4
 3 2 -11 0.2 0.5
 3 2 -11 -0.5 0.4
 3 2 -11 0.2 0.4
 -3 2 11 0.5 0.3
 -2 -2 11 49.1 3.3
 2 -2 -11 57.19 3.4
 2 -2 -11 56.99 3.2
 2 -2 -11 57.89 2.7
 -2 -2 11 53.69 3.4
 -2 -2 11 64.49 3.6
 2 2 -11 58.89 3.8
 2 2 -11 63.19 3.7
 -2 2 11 56.89 2.8
 2 2 -11 55.89 3.7
 -2 2 11 62.49 3.5
 -2 2 11 53.99 3.4
 2 2 -11 53.09 3.3
 -2 2 11 58.79 3.6
 -1 -2 11 115.89 6.4
 1 -2 -11 127.09 5.2
 -1 -2 11 120.39 5.8
 -1 -2 11 125.69 5.9
 -1 -2 11 127.69 5.9
 1 -2 -11 125.69 5.9
 1 -2 -11 130.99 5.7
 1 2 -11 117.39 5.9
 1 2 -11 123.39 6.2
 1 2 -11 119.79 5.7
 -1 2 11 135.19 5.3
 -1 2 11 132.79 6.1
 1 2 -11 123.29 6.2
 -1 2 11 120.89 5.8
 -1 2 11 127.49 6.1
 0 -2 11 227.18 9.2
 0 -2 11 218.28 10
 0 -2 -11 226.88 9
 0 -2 11 214.08 9.2
 0 -2 -11 211.78 9.2
 0 -2 11 222.78 9.1
 0 -2 -11 226.18 8.7
 0 2 -11 213.78 9
 0 2 11 223.68 9.4
 0 2 -11 234.38 9.4
 0 2 -11 214.78 9.5
 0 2 11 218.28 9.3
 0 2 11 224.68 8.7
 0 2 -11 227.08 9.6
 0 2 11 234.68 9.3
 1 -2 11 11.6 2.1
 -1 -2 -11 13.4 1.8
 -1 -2 -11 14.2 2
 1 -2 11 12.6 1.7
 1 -2 11 16.5 2
 -1 -2 -11 12.5 1.7
 1 -2 11 13 1.9
 -1 2 -11 16.6 2.1
 1 2 11 11.5 1.8
 -1 2 -11 10.2 1.7
 1 2 11 11.8 1.8
 1 2 11 13.6 1.8
 -1 2 -11 15.8 2.2
 -1 2 -11 12.6 1.7
 2 -2 11 833.12 29.9
 2 -2 11 806.72 28.5
 -2 2 -11 819.52 29.2
 3 -2 11 11.8 1.8
 3 -2 11 10.2 2.1
 3 -2 11 10.7 1.6
 -3 -2 -11 13.8 2
 3 -2 11 10.2 1.6
 -3 -2 -11 14.4 2.1
 -3 -2 -11 11.4 1.8
 3 2 11 12 1.9
 3 2 11 12.9 1.9
 3 2 11 14 2.1
 -3 2 -11 12.4 1.7
 3 2 11 12.4 2
 -3 2 -11 11.7 2
 -3 2 -11 13.4 2
 -3 2 -11 14.7 2.1
 4 -2 11 29.4 2.3
 4 -2 11 35.3 4
 -4 -2 -11 33.4 3.4
 -4 -2 -11 30.9 2.8
 4 -2 11 32.4 2.5
 -4 -2 -11 28.4 2.5
 4 -2 11 27.6 3
 4 2 11 31.3 2.7
 4 2 11 29.9 2.6
 -4 2 -11 31.8 2.7
 4 2 11 31.6 2.6
 -4 2 -11 32.1 2.9
 -4 2 -11 29.4 2.3
 4 2 11 26.2 3
 -4 2 -11 25.9 3
 -5 -2 -11 0.5 0.8
 5 -2 11 1.7 0.9
 5 -2 11 0.8 0.7
 5 -2 11 1 0.6
 -5 -2 -11 2.7 1.1
 -5 -2 -11 1.4 0.8
 5 -2 11 1.1 0.9
 -5 2 -11 2 0.8
 -5 2 -11 3.2 1.1
 5 2 11 1.9 0.9
 5 2 11 0.7 0.7
 5 2 11 2.4 1.1
 -5 2 -11 1.1 1.5
 -5 2 -11 1.1 0.9
 5 2 11 1.6 0.9
 -6 -2 -11 193.08 9.9
 -6 -2 -11 188.58 11
 6 -2 11 187.18 7.9
 6 -2 11 185.58 9.4
 -6 -2 -11 178.48 8.8
 6 -2 11 193.28 8.7
 6 -2 11 186.78 8.3
 -6 2 -11 177.28 8.8
 6 2 11 183.08 8.7
 -6 2 -11 188.68 8.8
 -6 2 -11 171.28 8.8
 6 2 11 195.08 8.6
 6 2 11 185.08 8.9
 6 2 11 183.28 8.9
 -7 -2 -11 7 1.7
 7 -2 11 6.3 1.6
 7 -2 11 6.5 1.4
 7 2 11 8.1 2
 -7 2 -11 10.8 2.1
 -7 2 -11 7.1 1.9
 7 2 11 8.7 1.9
 7 2 11 8.4 1.8
 -7 2 -11 5.2 1.5
 -8 -2 -11 165.88 8.7
 -8 -2 -11 163.28 9.2
 8 -2 11 179.38 8.6
 8 -2 11 178.78 8.3
 8 2 11 172.48 8.3
 8 2 11 185.58 9
 -8 2 -11 190.98 9.3
 -8 2 -11 167.98 8.6
 -9 -2 -11 0.5 0.9
 9 -2 11 1.8 1
 -9 -2 -11 0.8 1.1
 -9 2 -11 1.3 1.2
 -9 2 -11 0.5 0.9
 9 2 11 0.8 0.9
 -10 -2 -11 63.89 5
 -10 -2 -11 63.59 5.6
 10 -2 11 71.19 4.7
 -10 2 -11 68.19 5
 -10 2 -11 59.49 5
 10 2 11 63.59 5
 -11 -2 -11 1.3 1.1
 -11 -2 -11 -0.1 0.8
 11 2 11 0.1 0.8
 -11 2 -11 0.1 1
 -11 2 -11 0 0.8
 -12 -2 -11 4 2
 -12 -2 -11 3.6 2
 -12 2 -11 4 1.7
 12 2 11 3.5 1.6
 -12 2 -11 7.8 2.4
 -16 -3 11 33.2 4.7
 -16 3 11 44.9 5.4
 16 3 -11 50.09 5.6
 -15 -3 11 -0.3 0.9
 15 3 -11 1.8 1.2
 -15 3 11 0.4 0.9
 15 3 -11 1.7 1.4
 -14 -3 11 32.1 4.4
 -14 3 11 32.9 4.1
 14 3 -11 39.5 4.1
 14 3 -11 31.6 4.3
 -13 -3 11 101.89 6.8
 13 3 -11 89.39 6.4
 -13 3 11 113.09 6.7
 13 3 -11 104.99 6.1
 -12 -3 11 -0.4 0.6
 -12 3 11 1.2 1
 12 3 -11 -0.1 0.7
 -12 3 11 0.9 0.9
 12 3 -11 -0.1 0.7
 -11 -3 11 31.7 3.7
 -11 -3 11 28.6 3.7
 -11 3 11 38.6 4
 11 3 -11 46.9 4.7
 11 3 -11 30.7 4.2
 -11 3 11 36.2 3.2
 11 3 -11 29.7 5
 -10 -3 11 0.2 0.7
 -10 -3 11 -0.5 0.5
 10 -3 -11 0.5 0.5
 -10 -3 11 -0.4 0.4
 10 3 -11 0.7 0.7
 10 3 -11 0.1 0.7
 -10 3 11 0.3 0.7
 10 3 -11 0.1 0.6
 -10 3 11 -0.1 0.4
 -9 -3 11 36.9 3.9
 -9 -3 11 34.1 3.7
 9 -3 -11 28.9 2.2
 -9 -3 11 36.2 3
 9 -3 -11 31.8 2.7
 9 3 -11 38.3 4
 -9 3 11 39.5 3.2
 9 3 -11 30.4 3.5
 -9 3 11 31.7 2.2
 8 -3 -11 33.6 2.3
 -8 -3 11 35.7 3.1
 -8 -3 11 34.8 5.6
 -8 -3 11 31.1 2.8
 8 3 -11 36.8 3
 -8 3 11 28.6 2.2
 8 3 -11 34.4 5.8
 -8 3 11 32.9 2.9
 -8 3 11 33.9 2.8
 8 3 -11 31.3 3.4
 7 -3 -11 76.09 3.7
 -7 -3 11 77.79 4.8
 -7 -3 11 77.39 4.8
 -7 -3 11 78.49 4.5
 7 -3 -11 67.59 3.6
 -7 3 11 75.59 4
 7 3 -11 81.59 4.7
 7 3 -11 77.19 4.9
 -7 3 11 78.99 4.6
 7 3 -11 79.09 4.8
 -7 3 11 77.29 4.4
 -6 -3 11 87.49 4.7
 6 -3 -11 84.19 3.9
 6 -3 -11 81.59 3.9
 -6 -3 11 79.09 4.9
 -6 -3 11 84.59 4.8
 6 3 -11 79.89 4.7
 6 3 -11 77.99 4.9
 -6 3 11 74.89 4.4
 6 3 -11 78.39 4.8
 -6 3 11 85.69 4.3
 6 3 -11 83.79 5.4
 -6 3 11 80.39 4.6
 -5 -3 11 17.3 2.5
 -5 -3 11 12 1.9
 -5 -3 11 17.8 2.2
 5 -3 -11 16.2 1.4
 5 -3 -11 16.7 1.4
 -5 3 11 15.4 2
 5 3 -11 11.2 1.9
 5 3 -11 19 2.8
 -5 3 11 15.9 2
 5 3 -11 18 2.2
 5 3 -11 21.3 2.6
 -5 3 11 13.9 1.8
 -4 -3 11 2.6 0.8
 -4 -3 11 0.4 0.6
 -4 -3 11 2.9 0.9
 4 -3 -11 1.6 0.5
 4 -3 -11 2.2 0.7
 -4 3 11 3.5 1
 4 3 -11 2.8 1
 -4 3 11 1.7 0.7
 4 3 -11 2.7 0.9
 4 3 -11 2.5 0.9
 -4 3 11 2.6 0.9
 4 3 -11 0.6 0.8
 3 -3 -11 15.4 1.7
 -3 -3 11 13.8 1.8
 -3 -3 11 13.1 2
 3 -3 -11 16.3 1.4
 -3 -3 11 15.5 2
 3 3 -11 18.6 2.3
 -3 3 11 14.1 1.8
 3 3 -11 14.1 2.1
 -3 3 11 17.7 2.1
 3 3 -11 13.6 2.4
 -3 3 11 14 0.9
 3 3 -11 16 2.1
 -3 3 11 16.9 2.1
 -2 -3 11 54.59 3.7
 2 -3 -11 58.39 3.3
 -2 -3 11 65.79 3.7
 -2 -3 11 66.59 3.7
 2 -3 -11 62.99 3.3
 -2 3 11 62.99 2.8
 2 3 -11 66.99 4.5
 2 3 -11 64.09 3.8
 -2 3 11 64.29 3.7
 2 3 -11 56.49 3.8
 -2 3 11 70.99 3.9
 2 3 -11 61.29 3.8
 -2 3 11 61.59 3.7
 -1 -3 11 31.4 2.5
 1 -3 -11 33.2 2.4
 -1 -3 11 31.4 2.3
 1 -3 -11 35 2.3
 1 -3 -11 31.3 2.1
 -1 -3 11 30.9 2.4
 1 3 -11 32.9 3.6
 1 3 -11 30.3 3.1
 -1 3 11 31.5 1.9
 -1 3 11 29.8 2.5
 -1 3 11 32.4 2.5
 1 3 -11 27.5 2.4
 -1 3 11 29.6 2.4
 1 3 -11 31.6 2.6
 0 -3 11 424.46 15.3
 0 -3 11 431.66 15.5
 0 -3 11 415.26 15.7
 0 -3 -11 405.76 15.5
 0 -3 -11 401.96 15.2
 0 -3 11 413.26 17
 0 -3 -11 412.36 15.2
 0 3 11 426.46 15.8
 0 3 11 407.06 15.7
 0 3 11 406.06 14.9
 0 3 -11 429.46 15.6
 0 3 11 405.86 15.7
 0 3 -11 432.66 16.6
 0 3 -11 410.16 16
 0 3 -11 413.66 15.8
 1 -3 11 165.58 7.4
 1 -3 11 170.68 7.3
 1 -3 11 162.88 8.6
 -1 -3 -11 156.78 7.3
 1 -3 11 174.08 7.2
 -1 -3 -11 163.48 7.4
 -1 -3 -11 170.48 7.2
 -1 3 -11 179.58 7.8
 -1 3 -11 158.48 7.2
 1 3 11 165.78 7.6
 -1 3 -11 168.88 7.7
 1 3 11 152.18 7.5
 1 3 11 167.08 7.6
 -1 3 -11 179.78 8.3
 1 3 11 175.08 7.6
 2 -3 11 120.09 7.1
 2 -3 11 131.19 6.2
 2 -3 11 130.69 5.9
 2 -3 11 128.99 6.1
 -2 -3 -11 124.79 6.3
 -2 -3 -11 130.29 6.1
 -2 -3 -11 131.09 6.5
 2 3 11 128.89 6.5
 -2 3 -11 136.79 6.1
 2 3 11 127.39 6.5
 2 3 11 128.99 6.4
 -2 3 -11 131.19 6.5
 -2 3 -11 147.99 7.2
 2 3 11 136.29 6.1
 -2 3 -11 133.39 6.4
 3 -3 11 18.2 2.2
 3 -3 11 17.5 2
 3 -3 11 17 2.1
 -3 -3 -11 21.4 2.8
 -3 -3 -11 22.1 2.4
 -3 -3 -11 22 2.5
 3 3 11 15.7 2.3
 3 3 11 21 2.6
 -3 3 -11 18.8 2.6
 -3 3 -11 21.9 2.3
 -3 3 -11 16.2 2.2
 -3 3 -11 22.4 2.7
 3 3 11 15.3 2.1
 4 -3 11 14 2
 4 -3 11 12.5 2.5
 -4 -3 -11 10.7 1.9
 -4 -3 -11 13.8 2.3
 4 -3 11 11.7 1.8
 -4 -3 -11 14.7 2.1
 4 -3 11 10.4 1.5
 -4 3 -11 13.1 1.8
 4 3 11 13.4 2.6
 -4 3 -11 11.9 2
 -4 3 -11 13.9 2.6
 4 3 11 14.4 2.2
 -4 3 -11 12.4 2
 4 3 11 14.3 2.1
 4 3 11 10.9 1.9
 -5 -3 -11 13.9 2.6
 5 -3 11 12.1 2.6
 5 -3 11 12.4 1.9
 5 -3 11 14.2 1.9
 5 -3 11 12.4 1.8
 -5 -3 -11 17.4 2.6
 -5 -3 -11 12.1 2
 5 3 11 9.5 1.9
 -5 3 -11 12.8 2.5
 5 3 11 11.5 2
 -5 3 -11 13.9 1.8
 5 3 11 20.2 2.6
 5 3 11 11.2 2
 -5 3 -11 7.9 1.7
 -5 3 -11 11.8 2
 -6 -3 -11 63.19 4.2
 -6 -3 -11 53.59 4
 -6 -3 -11 47.3 4.3
 6 -3 11 59.39 3.8
 6 -3 11 54.29 3.5
 -6 3 -11 53.19 4.2
 6 3 11 50.79 4.2
 -6 3 -11 50.99 3.9
 6 3 11 52.99 4
 -6 3 -11 50.79 3.9
 6 3 11 49.4 3.9
 6 3 11 59.79 4
 -6 3 -11 55.79 3.3
 -7 -3 -11 30.4 4.1
 -7 -3 -11 29.2 4
 7 -3 11 29.2 2.5
 7 3 11 25.9 3.2
 -7 3 -11 29.6 3.4
 -7 3 -11 35.5 3.7
 -7 3 -11 25.1 3.4
 8 -3 11 2 0.9
 -8 -3 -11 0.4 0.9
 -8 -3 -11 2.1 1.4
 -8 3 -11 2.2 1.1
 -8 3 -11 3.3 1.2
 -9 -3 -11 11.6 2.9
 -9 -3 -11 10.5 2.2
 -9 3 -11 6.1 1.9
 9 3 11 7.8 2
 -9 3 -11 9.5 2.1
 -10 -3 -11 54.49 6.4
 -10 -3 -11 54.79 4.6
 -10 3 -11 59.99 4.7
 10 3 11 52.99 4.6
 -10 3 -11 55.89 4.9
 -11 -3 -11 23 4.3
 -11 -3 -11 15.7 2.9
 -11 3 -11 23.2 3.4
 11 3 11 13.3 3.2
 -12 -3 -11 7.2 2.3
 -12 -3 -11 10.3 3.2
 -12 3 -11 8.6 2.1
 12 3 11 9.4 2.3
 -12 3 -11 9.1 2.6
 -15 -4 11 20.4 3.7
 -15 4 11 26.6 3.9
 15 4 -11 19.3 3.1
 15 4 -11 20.3 3.6
 -14 -4 11 27.2 4
 14 4 -11 27 4
 14 4 -11 27.3 3.6
 -14 4 11 31.6 4.1
 -13 -4 11 8.7 2.2
 13 4 -11 9.5 2.4
 -13 4 11 13.5 2.6
 13 4 -11 13.1 2.5
 -12 -4 11 22.1 3.4
 12 4 -11 21.8 3.3
 -12 4 11 21.5 3.1
 12 4 -11 24.2 3.3
 -11 -4 11 25.8 3.5
 11 4 -11 32.8 4
 11 4 -11 28 3.5
 -11 4 11 31.8 3.6
 -10 -4 11 34.8 3.8
 -10 -4 11 33 3.4
 -10 4 11 34.6 2.9
 10 4 -11 28.3 3.6
 10 4 -11 26.4 3.3
 -10 4 11 35.9 3.1
 -9 -4 11 135.89 7
 -9 -4 11 131.49 7.3
 9 4 -11 138.59 7.7
 -9 4 11 149.29 7.2
 9 4 -11 139.79 7.4
 9 4 -11 156.38 7.9
 -9 4 11 134.09 6.8
 -8 -4 11 31.9 3.8
 -8 -4 11 27.9 3
 -8 -4 11 35.1 3.1
 -8 4 11 31 2.7
 8 4 -11 32.4 3.6
 -8 4 11 32.8 2.8
 8 4 -11 40.1 4
 -8 4 11 36.2 2.5
 -7 -4 11 247.58 10.5
 -7 -4 11 235.58 10.9
 -7 -4 11 243.48 10.1
 -7 4 11 248.68 10.1
 -7 4 11 222.58 9.4
 7 4 -11 227.58 10.5
 7 4 -11 235.38 11.7
 -7 4 11 242.88 10.2
 -6 -4 11 0.4 0.6
 -6 -4 11 -0.3 0.5
 -6 -4 11 1.4 0.7
 6 4 -11 -1 0.4
 6 4 -11 0.5 0.7
 6 4 -11 0.1 0.9
 -6 4 11 0.4 0.5
 -6 4 11 0.3 0.6
 -6 4 11 0.8 0.6
 5 -4 -11 85.09 3.3
 5 -4 -11 94.09 3.4
 -5 -4 11 88.89 4.8
 -5 -4 11 89.09 5.4
 -5 -4 11 83.79 4.6
 5 4 -11 98.19 5.3
 -5 4 11 87.19 4.6
 5 4 -11 90.69 5.2
 5 4 -11 88.29 5.3
 5 4 -11 77.49 5.6
 -5 4 11 78.99 4.5
 -5 4 11 100.19 5
 -4 -4 11 78.59 4.2
 4 -4 -11 73.99 3
 -4 -4 11 72.09 4.7
 -4 -4 11 76.29 4.2
 4 -4 -11 76.69 3.1
 -4 4 11 77.09 4.3
 4 4 -11 67.59 5.1
 4 4 -11 79.99 4.8
 4 4 -11 78.99 4.7
 -4 4 11 77.79 4.2
 -4 4 11 77.09 4.3
 4 4 -11 78.29 4.6
 -3 -4 11 10.6 1.5
 -3 -4 11 13.3 1.7
 3 -4 -11 12.4 1
 -3 -4 11 12.7 2.1
 3 -4 -11 12.9 1.1
 3 4 -11 13.1 2
 3 4 -11 10.1 2.2
 -3 4 11 17.8 2.1
 -3 4 11 16 2
 -3 4 11 13.1 0.8
 -3 4 11 14 1.9
 3 4 -11 14.9 2.2
 3 4 -11 14 2
 2 -4 -11 12.5 1.1
 -2 -4 11 14.6 1.7
 -2 -4 11 11.2 2
 2 -4 -11 13.8 1.4
 -2 -4 11 10.3 1.5
 -2 4 11 13.1 1.9
 2 4 -11 10.2 1.8
 -2 4 11 10.9 1.7
 -2 4 11 11.9 1
 -2 4 11 11.1 1.7
 2 4 -11 12.5 2.3
 2 4 -11 13.1 2
 2 4 -11 13 1.9
 1 -4 -11 67.69 3.5
 -1 -4 11 79.09 4.9
 -1 -4 11 70.39 4.4
 1 -4 -11 72.09 3.4
 -1 -4 11 64.69 3.6
 1 4 -11 64.89 4.1
 1 4 -11 71.49 5
 1 4 -11 69.19 4.2
 -1 4 11 69.99 3.4
 -1 4 11 68.49 4.2
 -1 4 11 72.49 4.1
 1 4 -11 71.59 4.4
 -1 4 11 74.29 4.2
 0 -4 -11 49.5 2.8
 0 -4 -11 56.19 3.2
 0 -4 11 49.6 2.8
 0 -4 11 54.59 3.7
 0 -4 11 48.2 2.9
 0 4 11 48.4 3.5
 0 4 11 52.19 2.9
 0 4 11 46.9 3.3
 0 4 -11 52.89 3.4
 0 4 -11 47.6 3.5
 0 4 -11 48.7 4
 0 4 11 49.2 3.4
 0 4 -11 47.8 3.4
 -1 -4 -11 328.37 12.9
 1 -4 11 315.27 11.7
 -1 -4 -11 301.77 11.9
 1 -4 11 320.87 14.1
 1 -4 11 304.87 11.5
 1 -4 11 293.27 12.4
 1 4 11 309.07 11.8
 -1 4 -11 304.47 13.4
 -1 4 -11 312.67 12.6
 -1 4 -11 304.87 12.2
 -1 4 -11 311.47 12.5
 1 4 11 302.47 12.4
 1 4 11 320.07 12.5
 2 -4 11 3.6 0.9
 -2 -4 -11 2.1 0.8
 -2 -4 -11 4.3 1.1
 2 -4 11 1.4 1.2
 2 -4 11 4.1 1.2
 2 -4 11 3.8 0.9
 2 4 11 4.2 1.2
 -2 4 -11 3.4 1.1
 2 4 11 2.7 1
 -2 4 -11 2.9 1
 -2 4 -11 3.3 1.4
 2 4 11 1.9 0.9
 -2 4 -11 4.7 1.3
 -3 -4 -11 78.49 4.5
 -3 -4 -11 81.39 4.4
 3 -4 11 79.59 4.1
 3 -4 11 81.29 5.9
 3 -4 11 73.79 4.4
 3 -4 11 82.69 4.3
 -3 4 -11 81.89 4.8
 -3 4 -11 74.69 4.7
 3 4 11 81.89 4.6
 3 4 11 83.79 4.9
 -3 4 -11 83.19 5.5
 -3 4 -11 77.29 4.4
 3 4 11 77.89 4.8
 4 -4 11 -0.5 0.4
 4 -4 11 0.7 1.5
 -4 -4 -11 0.9 0.7
 -4 -4 -11 0.2 0.7
 -4 -4 -11 1.1 0.7
 4 -4 11 0.9 0.7
 4 4 11 -0.6 0.3
 -4 4 -11 1.9 1.1
 -4 4 -11 -0.1 0.5
 4 4 11 0.7 0.7
 -4 4 -11 0.4 0.6
 -4 4 -11 1.4 0.8
 4 4 11 0.4 0.6
 -5 -4 -11 76.29 4.8
 -5 -4 -11 87.49 4.8
 -5 -4 -11 69.69 5.4
 -5 4 -11 93.59 9.3
 -5 4 -11 75.99 5.2
 5 4 11 82.99 5.1
 -5 4 -11 81.79 4.3
 5 4 11 74.59 4.8
 5 4 11 78.79 5.1
 -6 -4 -11 0.9 0.8
 -6 -4 -11 3.1 1.2
 -6 4 -11 2 1.2
 -6 4 -11 2 0.8
 -6 4 -11 3.5 1.2
 6 4 11 4 1.3
 6 4 11 2.4 1.3
 -7 -4 -11 8.8 2.4
 -7 -4 -11 10.9 2
 -7 4 -11 5.9 1.8
 -7 4 -11 10.9 2.1
 7 4 11 11.5 2.3
 -7 4 -11 10.2 2
 -8 -4 -11 14 2.4
 -8 -4 -11 9.9 2.7
 8 4 11 13.3 2.5
 -8 4 -11 9.4 2
 -8 4 -11 10.9 2.4
 -9 -4 -11 77.69 6.4
 -9 -4 -11 74.19 5.2
 9 4 11 69.39 5.2
 -9 4 -11 70.69 5
 -9 4 -11 55.29 4.9
 -10 -4 -11 10.3 2.3
 -10 -4 -11 6.3 2.5
 -10 4 -11 7.3 2.2
 -10 4 -11 12 2.5
 -11 -4 -11 0.6 1
 11 4 11 2.2 1.3
 -11 4 -11 2.9 1.7
 -11 4 -11 2.2 1.6
 14 5 -11 2.3 1.5
 -13 -5 11 53.29 5.9
 13 5 -11 57.99 6.3
 13 5 -11 48.9 5.1
 -12 -5 11 4.4 1.5
 -12 5 11 6.7 1.7
 12 5 -11 7 1.9
 12 5 -11 4.3 1.6
 -11 -5 11 7.1 1.9
 11 5 -11 9.4 2.2
 11 5 -11 7.1 2
 -11 5 11 9.6 1.9
 -10 -5 11 14.8 3.6
 10 5 -11 14.8 2.7
 10 5 -11 8 2
 -10 5 11 15.9 2.3
 -9 -5 11 30.3 3.4
 -9 5 11 25.5 3
 9 5 -11 24.3 3.4
 9 5 -11 29.2 3.7
 -8 -5 11 22.4 2.8
 8 5 -11 18.1 2.8
 8 5 -11 22.5 3.1
 -8 5 11 22.3 2.6
 8 5 -11 17.6 2.8
 -7 -5 11 18 2.4
 7 5 -11 19.6 4.5
 7 5 -11 19.6 3
 -7 5 11 13.6 2.1
 7 5 -11 19.1 2.8
 -6 -5 11 19.3 2.3
 -6 -5 11 21.3 3.4
 6 5 -11 27.6 3.4
 -6 5 11 16.9 2.1
 -6 5 11 20.8 2.4
 6 5 -11 20.9 3
 6 5 -11 18.7 3.3
 6 5 -11 19.2 3.3
 -5 -5 11 3.7 1.3
 -5 -5 11 3 0.9
 -5 5 11 3 1
 5 5 -11 3.1 1.2
 5 5 -11 3.8 1.3
 5 5 -11 2.9 1.7
 5 5 -11 4.7 1.5
 -5 5 11 3.9 1.1
 -5 5 11 5.1 1.2
 -4 -5 11 93.99 5.8
 -4 -5 11 92.59 5.7
 -4 5 11 93.79 4.9
 4 5 -11 95.99 5.6
 4 5 -11 90.49 5.3
 -4 5 11 94.09 5.1
 4 5 -11 100.29 12.3
 -4 5 11 91.89 4.9
 4 5 -11 89.99 5.5
 -3 -5 11 14.8 2.6
 -3 -5 11 15 1.6
 -3 5 11 13.2 2.1
 3 5 -11 18.5 2.6
 -3 5 11 17.5 2.1
 -3 5 11 14.2 1.9
 3 5 -11 13.3 2.1
 3 5 -11 10.3 1.9
 -2 -5 11 245.38 10.7
 -2 -5 11 235.58 8.9
 2 5 -11 221.08 10.1
 2 5 -11 230.38 10
 -2 5 11 232.78 9.7
 -2 5 11 217.48 9.5
 -2 5 11 239.78 10.2
 -1 -5 11 43.7 3.6
 -1 5 11 44.6 3.1
 1 5 -11 38.2 3.1
 1 5 -11 42.9 3.4
 -1 5 11 41.7 3
 1 5 -11 42.7 3.3
 0 5 11 24.5 2.7
 0 5 -11 26 2.9
 0 5 -11 27.5 4.2
 0 5 -11 24.9 2.9
 0 5 -11 21.4 2.7
 0 5 11 24.1 2.6
 1 -5 11 147.59 7.3
 1 5 11 143.59 6.9
 -1 5 -11 146.59 7.1
 1 5 11 122.19 6.7
 -1 5 -11 142.19 8
 -1 5 -11 140.99 6.9
 1 5 11 147.69 6.6
 -1 5 -11 150.28 7
 2 -5 11 5.3 1.4
 -2 5 -11 6.8 1.5
 -2 5 -11 5.9 1.8
 2 5 11 7.5 1.6
 2 5 11 6.2 1.5
 -2 5 -11 5.1 1.3
 -2 5 -11 6.3 1.4
 2 5 11 7 1.4
 3 -5 11 2.5 1.1
 3 5 11 4.2 1.2
 -3 5 -11 2.8 1
 -3 5 -11 2.4 1.3
 3 5 11 2.6 1.1
 3 5 11 3.2 1.2
 -3 5 -11 3 1.1
 -3 5 -11 2.8 1
 -4 5 -11 0.5 1.1
 -4 5 -11 1 0.7
 4 5 11 0.2 0.6
 -4 5 -11 0.8 1
 4 5 11 -0.5 0.4
 -4 5 -11 0.4 0.7
 5 5 11 15.4 2.5
 -5 5 -11 18.1 3.1
 -5 5 -11 19.9 2.3
 -5 5 -11 19.1 2.6
 5 5 11 15 2.4
 6 5 11 0.2 0.8
 -6 5 -11 -0.1 0.6
 -6 5 -11 1.4 1.1
 -7 5 -11 27.6 3.3
 -7 5 -11 22.7 3.6
 7 5 11 20.5 3.1
 -8 5 -11 2 1.1
 -8 5 -11 0 1.1
 8 5 11 2.1 1.2
 9 5 11 -0.2 0.7
 -9 5 -11 0.2 0.8
 -9 5 -11 -0.6 0.8
 10 5 11 13.1 2.9
 -10 5 -11 4.5 1.7
 -10 5 -11 10 2.7
 10 5 11 6.8 2.2
 12 6 -11 19.4 3.3
 11 6 -11 8.7 2.3
 11 6 -11 9.4 2.4
 10 6 -11 0.3 0.8
 10 6 -11 0.3 0.9
 9 6 -11 12.1 2.6
 9 6 -11 9.1 2.2
 8 6 -11 80.99 5.5
 8 6 -11 81.49 5.7
 7 6 -11 13.4 2.5
 7 6 -11 13.1 2.4
 7 6 -11 13.6 3.1
 6 6 -11 2.7 1.2
 6 6 -11 1.5 1
 6 6 -11 2.9 1.2
 6 6 -11 3.4 1.6
 -5 6 11 4 1.2
 5 6 -11 4 1.4
 5 6 -11 2 1.1
 5 6 -11 4 1.9
 5 6 -11 4 1.4
 4 6 -11 32.4 4.7
 -4 6 11 41.8 3.3
 4 6 -11 54.39 4.1
 -4 6 11 49.2 3.2
 4 6 -11 43.4 3.7
 3 6 -11 -0.1 0.8
 -3 6 11 0.2 0.6
 3 6 -11 0.3 0.8
 -3 6 11 -0.3 0.5
 3 6 -11 -0.4 0.5
 2 6 -11 0.7 1
 -2 6 11 0 0.6
 2 6 -11 0.2 0.6
 2 6 -11 -0.9 0.5
 -1 -6 11 -0.1 0.8
 -1 6 11 0.2 0.6
 1 6 -11 0.9 0.8
 1 6 -11 0.7 1.2
 1 6 -11 0.5 0.8
 0 -6 11 38.7 4.1
 0 6 11 30.7 2.6
 0 6 -11 29.5 3.2
 0 6 -11 37.5 4.7
 1 -6 11 1.2 1
 -1 6 -11 2.5 1
 1 6 11 1.5 0.8
 -1 6 -11 0.8 0.7
 -1 6 -11 1.3 1.2
 -2 6 -11 102.29 5.6
 2 6 11 98.29 5.6
 -2 6 -11 93.69 6.6
 -2 6 -11 107.69 5.7
 -3 6 -11 0.8 0.9
 3 6 11 0 0.6
 -3 6 -11 0.8 1.1
 -3 6 -11 2.5 1.6
 -4 6 -11 18.2 2.5
 -4 6 -11 22.5 3.5
 4 6 11 15.6 2.4
 -5 6 -11 0.2 0.5
 -5 6 -11 2.7 1.3
 5 6 11 1 0.9
 -6 6 -11 62.49 5.1
 6 6 11 59.69 4.6
 -6 6 -11 60.49 4.9
 7 6 11 4.1 1.6
 -7 6 -11 7.7 2.2
 -8 6 -11 1.8 1.2
 8 6 11 -0.3 0.7
 10 7 -11 2 1.2
 10 7 -11 2.8 1.5
 9 7 -11 -0.9 0.7
 9 7 -11 2.1 1.1
 8 7 -11 -0.8 0.6
 8 7 -11 0.9 1.4
 8 7 -11 -0.2 0.8
 7 7 -11 2.8 1.4
 7 7 -11 1.1 1.6
 7 7 -11 1.6 1.1
 6 7 -11 26.7 4.6
 6 7 -11 29.7 3.9
 6 7 -11 30 3.7
 5 7 -11 1.7 1
 5 7 -11 3.8 1.9
 5 7 -11 2.6 1.4
 4 7 -11 5 1.5
 4 7 -11 4.1 1.9
 4 7 -11 4.8 1.7
 3 7 -11 8.1 2.1
 3 7 -11 5.6 2.3
 3 7 -11 5.3 1.7
 2 7 -11 69.39 5
 2 7 -11 70.59 4.6
 2 7 -11 75.79 6.2
 1 7 -11 9.7 2.1
 1 7 -11 12.3 2.8
 0 7 -11 2.6 1.3
 0 7 -11 6.2 2.3
 -1 7 -11 0.1 0.8
 -1 7 -11 0.1 1
 -2 7 -11 5.4 1.9
 -2 7 -11 6.6 1.6
 -3 7 -11 -1 0.7
 3 7 11 0.9 0.8
 4 7 11 1.6 1
 -4 7 -11 3.6 1.8
 5 7 11 0.6 0.8
 5 7 11 2.1 1.5
 6 7 11 0.5 1
 6 7 11 -0.6 0.6
 -6 7 -11 -0.8 0.6
 6 8 -11 -1 1
 6 8 -11 1.5 1.2
 5 8 -11 9.4 2.9
 5 8 -11 7.7 2.3
 4 8 -11 4.9 2.3
 4 8 -11 10.2 2.5
 3 8 -11 1.5 1.6
 3 8 -11 1.9 1.3
 -3 8 11 1.7 1.2
 2 8 -11 5.7 2.6
 -2 8 11 4 1.7
 2 8 -11 7.9 2.1
 1 8 -11 -0.1 0.8
 1 8 -11 -0.2 1.9
 -1 8 11 0.1 1
 0 8 11 0.1 1.1
 0 8 -11 -0.3 0.7
 0 8 -11 0.5 1.2
 -1 8 -11 11.4 3.1
 -2 8 -11 11.4 2.9
 2 8 11 5 1.9
 17 0 -12 -0.6 0.8
 -17 0 12 -0.8 0.5
 -16 0 12 19.7 4.5
 16 0 -12 14.8 2.8
 -15 0 12 -0.4 0.8
 15 0 -12 -0.4 0.5
 14 0 -12 8.7 2
 -14 0 12 5.6 1.9
 13 0 -12 -0.8 0.5
 -13 0 12 0.6 1
 13 0 -12 0.3 0.5
 -12 0 12 3.5 1.1
 12 0 -12 2 0.8
 12 0 -12 2.6 1.1
 12 0 -12 2.2 1
 -12 0 12 4.9 1.6
 11 0 -12 -0.2 0.5
 -11 0 12 -1.7 0.8
 -11 0 12 -1.2 0.5
 -11 0 12 0.6 0.7
 11 0 -12 -0.4 0.5
 11 0 -12 0.1 0.5
 10 0 -12 5.6 1.2
 -10 0 12 7.3 1.6
 -10 0 12 7.2 1.5
 -10 0 12 5.1 1.6
 10 0 -12 10.4 1.9
 10 0 -12 5.7 1.3
 10 0 -12 11 2.4
 9 0 -12 0.7 0.6
 9 0 -12 0.3 0.5
 9 0 -12 0.8 0.8
 -9 0 12 -0.2 0.5
 -9 0 12 0.4 0.6
 9 0 -12 -0.2 0.4
 -9 0 12 -0.1 0.4
 -8 0 12 799.82 28.9
 8 0 -12 805.42 28.9
 7 0 -12 -0.5 0.4
 7 0 -12 -0.6 0.3
 -7 0 12 0 0.4
 7 0 -12 -0.3 0.3
 -7 0 12 -0.4 0.4
 -7 0 12 -0.1 0.4
 7 0 -12 -0.2 0.3
 6 0 -12 124.29 6.2
 6 0 -12 131.49 5.8
 -6 0 12 125.59 6.4
 -6 0 12 125.69 6.2
 -6 0 12 124.99 5.8
 6 0 -12 113.69 5.5
 6 0 -12 114.99 6
 -5 0 12 -0.2 0.4
 5 0 -12 0.3 0.5
 5 0 -12 -0.2 0.4
 5 0 -12 -0.3 0.3
 -5 0 12 -0.2 0.3
 -5 0 12 -0.1 0.3
 5 0 -12 0.1 0.4
 -4 0 12 103.69 5.2
 -4 0 12 95.29 4.8
 -4 0 12 87.09 5
 4 0 -12 98.49 4.6
 4 0 -12 96.49 5
 4 0 -12 95.49 5.2
 4 0 -12 98.39 4.8
 3 0 -12 -1.1 0.3
 -3 0 12 -0.2 0.4
 3 0 -12 0.2 0.4
 -3 0 12 -0.2 0.3
 3 0 -12 0 0.5
 -3 0 12 -0.2 0.4
 3 0 -12 0.2 0.4
 -3 0 12 -0.5 0.5
 -2 0 12 1093.39 155.48
 2 0 -12 1147.89 52.39
 -2 0 12 1155.58 53.09
 2 0 -12 1533.05 180.38
 -1 0 12 0.4 0.5
 -1 0 12 -0.1 0.4
 1 0 -12 -0.1 0.4
 1 0 -12 -0.3 0.4
 1 0 -12 -0.4 0.3
 1 0 -12 -0.5 0.2
 -1 0 12 -0.2 0.3
 0 0 12 21.3 2.3
 0 0 12 15.9 1.9
 0 0 -12 18.6 2.1
 0 0 12 16.1 2.1
 0 0 -12 19.8 2.2
 0 0 12 20.1 2.4
 0 0 -12 14.3 1.9
 0 0 -12 17.1 2.2
 -1 0 -12 -0.1 0.4
 1 0 12 0 0.5
 1 0 12 0.5 0.5
 -1 0 -12 0.1 0.4
 1 0 12 0.4 0.5
 -1 0 -12 -0.1 0.4
 1 0 12 -0.1 0.4
 -1 0 -12 0.5 0.6
 2 0 12 725.33 26
 2 0 12 721.83 26.1
 -2 0 -12 720.33 26.2
 3 0 12 0.6 0.6
 3 0 12 -0.1 0.5
 3 0 12 -0.1 0.4
 -3 0 -12 -0.1 0.5
 -3 0 -12 0.4 0.6
 -3 0 -12 0 0.4
 3 0 12 -0.2 0.4
 4 0 12 1.2 0.8
 -4 0 -12 0.7 0.8
 -4 0 -12 2.5 1
 -4 0 -12 2.2 1
 4 0 12 1.4 0.8
 4 0 12 0.5 0.5
 4 0 12 1.6 0.9
 -5 0 -12 0.1 0.7
 5 0 12 -0.4 0.3
 5 0 12 1.5 0.8
 5 0 12 -0.2 0.4
 -5 0 -12 -0.1 0.6
 -6 0 -12 -1 0.5
 6 0 12 2.2 1.1
 6 0 12 2.1 1.1
 6 0 12 0.8 0.7
 -6 0 -12 -0.9 0.7
 6 0 12 0.9 0.8
 -6 0 -12 1.3 0.9
 7 0 12 0.1 0.7
 7 0 12 -0.1 0.6
 -7 0 -12 0.2 0.7
 -7 0 -12 -0.1 0.8
 8 0 12 54.69 4.1
 -8 0 -12 43 3.8
 -9 0 -12 0.3 0.7
 9 0 12 -0.6 0.5
 -9 0 -12 0.4 0.9
 10 0 12 0.8 0.8
 -10 0 -12 1 1.3
 -10 0 -12 1.2 1
 -11 0 -12 0.1 0.8
 11 0 12 0.6 0.8
 -11 0 -12 0 1
 -12 0 -12 41.4 5
 12 0 12 54.19 4.6
 -12 0 -12 51.19 6.1
 -17 -1 12 14 3.2
 17 1 -12 12.3 3.3
 -17 1 12 8.4 2.5
 16 1 -12 33.1 4.2
 -16 1 12 22.2 4.1
 -15 -1 12 21.5 3.6
 15 -1 -12 22.7 3.2
 -15 1 12 25.3 4
 15 1 -12 18.1 3.3
 14 -1 -12 16.8 2.7
 -14 -1 12 11.3 2.5
 -14 1 12 9.9 2.4
 14 1 -12 10.9 2.4
 14 1 -12 12.9 2.3
 13 -1 -12 34.7 3.7
 -13 -1 12 30.5 4.1
 13 -1 -12 23.7 3.2
 13 1 -12 36.1 4.1
 -13 1 12 29.8 3.9
 13 1 -12 32.5 2.7
 -12 -1 12 17.3 2.5
 12 -1 -12 18.9 2.1
 -12 -1 12 15.9 2.9
 12 -1 -12 14.8 2.4
 12 -1 -12 16.6 2.5
 12 1 -12 23 3
 12 1 -12 19.2 3
 -12 1 12 25 3.4
 12 1 -12 16.1 2.1
 11 -1 -12 -0.4 0.4
 11 -1 -12 0 0.6
 -11 -1 12 -0.5 0.4
 11 -1 -12 0.9 0.8
 -11 -1 12 0.8 0.8
 11 1 -12 0.5 0.8
 -11 1 12 0.7 0.6
 11 1 -12 -0.4 0.4
 11 1 -12 1.1 0.9
 11 1 -12 0.5 0.8
 -11 1 12 0.6 1.3
 -11 1 12 -0.3 0.3
 10 -1 -12 34.5 2.4
 -10 -1 12 31.6 3.5
 10 -1 -12 33.6 2.9
 -10 -1 12 37.3 3
 10 -1 -12 36.7 3.1
 10 -1 -12 32 2.4
 -10 -1 12 34.2 3.8
 -10 1 12 35.9 2.7
 -10 1 12 34.5 3.1
 10 1 -12 36.4 3.1
 10 1 -12 33.5 3.7
 10 1 -12 37.2 2.8
 9 -1 -12 22.2 2.6
 -9 -1 12 23.6 3.5
 -9 -1 12 26.1 3.2
 9 -1 -12 20.9 1.7
 9 -1 -12 28.1 3
 -9 -1 12 24.9 2.8
 9 -1 -12 23.2 2
 -9 1 12 21.3 2.7
 -9 1 12 22.5 2.4
 9 1 -12 25 3
 9 1 -12 25.4 2.7
 -9 1 12 22.9 3
 8 -1 -12 13 1.9
 -8 -1 12 10.7 1.8
 8 -1 -12 13.2 1.5
 8 -1 -12 10.5 1.5
 -8 -1 12 10.8 1.9
 8 -1 -12 9.8 1.7
 8 -1 -12 9.4 1.3
 -8 -1 12 8.6 1.8
 8 1 -12 10.7 1.9
 -8 1 12 11.5 2
 8 1 -12 11.5 2
 8 1 -12 10.4 1.7
 -8 1 12 9.9 1.8
 -8 1 12 12 1.7
 7 -1 -12 328.07 12.2
 7 -1 -12 304.77 12.5
 7 -1 -12 318.17 12.7
 -7 -1 12 319.27 12.9
 -7 -1 12 302.97 13.1
 -7 -1 12 309.07 12.5
 7 -1 -12 326.67 11.6
 7 -1 -12 312.57 11.6
 -7 1 12 332.87 13.2
 7 1 -12 312.67 12.8
 -7 1 12 307.07 12.1
 -7 1 12 311.77 12.8
 7 1 -12 337.57 12.5
 7 1 -12 316.07 13
 7 1 -12 317.87 13.1
 -6 -1 12 566.14 21.3
 6 -1 -12 572.94 20.9
 -6 -1 12 574.64 21.1
 -6 -1 12 583.84 20.8
 6 1 -12 557.24 21.2
 -6 1 12 566.34 21
 -5 -1 12 133.99 6.8
 -5 -1 12 138.59 6.5
 -5 -1 12 137.59 6.7
 5 -1 -12 135.99 5.5
 5 -1 -12 134.89 6.4
 5 -1 -12 138.29 6.2
 5 -1 -12 137.59 6.5
 5 1 -12 148.49 6.7
 -5 1 12 139.69 6.2
 -5 1 12 138.99 6.8
 5 1 -12 151.48 7
 -5 1 12 137.79 6.6
 5 1 -12 133.99 6.7
 5 1 -12 134.89 6.3
 -4 -1 12 41.2 3
 -4 -1 12 39.6 3
 4 -1 -12 37.1 2.7
 4 -1 -12 37.6 2.8
 4 -1 -12 43.8 2.2
 4 -1 -12 42.7 2.9
 4 1 -12 42 3.1
 -4 1 12 40.8 3
 -4 1 12 41.3 2.8
 4 1 -12 44.1 2.9
 4 1 -12 41.8 3
 4 1 -12 44 3.1
 -4 1 12 41.8 3.1
 -3 -1 12 132.59 6.2
 -3 -1 12 136.09 6.3
 3 -1 -12 122.89 5.8
 3 -1 -12 131.29 5.2
 3 -1 -12 127.69 6
 -3 -1 12 132.59 6
 3 -1 -12 133.29 6.2
 3 1 -12 132.29 6.4
 -3 1 12 112.39 6
 -3 1 12 128.09 6.2
 3 1 -12 122.39 6.1
 -3 1 12 127.99 5.5
 3 1 -12 112.79 5.9
 3 1 -12 128.39 5.9
 -3 1 12 119.19 5.8
 -2 -1 12 59.09 3.7
 2 -1 -12 57.79 2.9
 2 -1 -12 55.09 3.6
 -2 -1 12 59.99 3.5
 2 -1 -12 58.19 3.4
 -2 -1 12 46.8 3.4
 2 -1 -12 53.19 3.4
 -2 -1 12 47.7 3.5
 -2 1 12 60.99 3.5
 -2 1 12 60.29 3.2
 2 1 -12 56.49 3.5
 -2 1 12 61.09 3.7
 2 1 -12 59.19 3.7
 2 1 -12 56.49 3.4
 -2 1 12 51.89 3.5
 2 1 -12 51.89 3.6
 1 -1 -12 2.4 0.7
 -1 -1 12 2.5 1
 1 -1 -12 1 0.7
 -1 -1 12 3.6 1
 -1 -1 12 2.9 0.9
 -1 -1 12 1.8 0.7
 1 -1 -12 2.5 0.9
 1 -1 -12 3.3 0.9
 -1 1 12 1.4 0.7
 1 1 -12 3 0.9
 -1 1 12 1.4 0.8
 -1 1 12 4.1 1.1
 1 1 -12 2 0.8
 1 1 -12 2.6 0.9
 -1 1 12 2.1 0.7
 1 1 -12 2.7 0.9
 0 1 12 625.84 22.5
 0 1 -12 631.84 23.1
 1 -1 12 6.4 1.6
 -1 -1 -12 2 0.7
 -1 -1 -12 2.6 0.9
 1 -1 12 5.2 1.3
 1 -1 12 3.6 1.1
 -1 -1 -12 2.3 0.9
 1 -1 12 2.5 0.8
 1 1 12 1.8 0.8
 1 1 12 3 0.9
 -1 1 -12 2.7 0.9
 -1 1 -12 2.5 1
 1 1 12 4.5 1.2
 1 1 12 0.9 0.7
 -1 1 -12 2.9 0.9
 -1 1 -12 3.4 1
 2 -1 12 2 1
 -2 -1 -12 0.5 0.5
 2 -1 12 0.8 0.6
 2 -1 12 -0.1 0.4
 2 -1 12 2.1 0.8
 -2 -1 -12 0.3 0.5
 -2 -1 -12 1.4 0.7
 2 1 12 0.1 0.4
 -2 1 -12 0 0.5
 2 1 12 0.9 0.7
 -2 1 -12 0.1 0.4
 2 1 12 1.6 0.8
 -2 1 -12 1 0.7
 -2 1 -12 0.2 0.5
 2 1 12 0.4 0.6
 3 -1 12 1 0.6
 -3 -1 -12 0.5 0.7
 3 -1 12 0.8 0.6
 -3 -1 -12 -0.2 0.4
 -3 -1 -12 2 0.9
 3 -1 12 1 0.9
 3 -1 12 0 0.5
 3 1 12 1.1 0.7
 -3 1 -12 1.2 0.8
 -3 1 -12 0.7 0.7
 -3 1 -12 1.3 0.7
 3 1 12 0.2 0.5
 3 1 12 1.8 0.8
 3 1 12 1.3 0.7
 -3 1 -12 0.5 0.6
 4 -1 12 0.7 0.6
 -4 -1 -12 1.6 0.9
 4 -1 12 1.6 1.1
 4 -1 12 0.9 0.7
 -4 -1 -12 0.5 0.6
 4 -1 12 0.4 0.6
 -4 -1 -12 0.3 0.7
 4 1 12 0.9 0.9
 4 1 12 1 0.8
 -4 1 -12 1.1 0.7
 -4 1 -12 0.4 0.7
 4 1 12 1.2 0.7
 -4 1 -12 0.2 0.6
 4 1 12 1 0.7
 -5 -1 -12 1.2 0.8
 -5 -1 -12 0.8 0.8
 5 -1 12 1.4 1
 5 -1 12 0.5 0.5
 5 -1 12 1.9 1.2
 5 -1 12 0.4 0.5
 -5 -1 -12 -0.3 0.6
 5 1 12 1 0.8
 5 1 12 0.6 0.6
 5 1 12 0.4 0.7
 -5 1 -12 0.5 0.6
 5 1 12 0.8 1.2
 6 -1 12 31.9 3.6
 6 -1 12 42.7 3.3
 -6 -1 -12 35.2 3.8
 -6 -1 -12 41.6 3.6
 6 -1 12 41.5 4.5
 6 -1 12 38.8 2.9
 -6 -1 -12 41.4 3.4
 6 1 12 41.3 3.5
 -6 1 -12 44.2 6.5
 -6 1 -12 44.6 6.5
 -6 1 -12 39.9 4.1
 6 1 12 43 3.6
 -7 -1 -12 298.67 13.1
 7 -1 12 283.97 12.6
 7 -1 12 299.37 12.4
 7 -1 12 294.37 11.8
 -7 -1 -12 305.67 12.8
 -7 1 -12 295.77 12.9
 7 1 12 285.37 12.7
 -7 1 -12 277.57 12.6
 7 1 12 297.37 12.1
 -8 -1 -12 8.8 2.2
 -8 -1 -12 7.4 1.8
 8 -1 12 8.1 1.8
 -8 1 -12 9.8 2
 8 1 12 11.5 2.1
 -8 1 -12 10 2.2
 8 1 12 7.9 1.7
 -9 -1 -12 3 1.3
 -9 -1 -12 1.9 1.3
 9 -1 12 1.9 1.1
 -9 1 -12 2.6 1.3
 -9 1 -12 3.6 1.5
 9 1 12 1.9 1.2
 -10 -1 -12 11.2 2.9
 -10 -1 -12 10.3 2.4
 10 -1 12 10.5 2.2
 -10 1 -12 13 2.7
 -10 1 -12 10.3 2.5
 10 1 12 10 2.3
 -11 -1 -12 37.7 5.1
 -11 -1 -12 32.5 4.3
 11 -1 12 45.5 3.9
 -11 1 -12 35 4.4
 11 1 12 30.5 3.9
 -11 1 -12 42.9 5.2
 -12 -1 -12 5.9 2.1
 -12 -1 -12 7.3 2.4
 12 -1 12 5.4 1.7
 -12 1 -12 6.4 2.4
 12 1 12 8.3 2.1
 -12 1 -12 8.2 2.2
 -16 -2 12 1.9 1.5
 -16 2 12 2.5 1.5
 -15 -2 12 84.99 6.4
 15 2 -12 79.99 6.1
 -15 2 12 77.79 6.1
 -14 -2 12 8.5 2.2
 -14 2 12 8.3 2.3
 14 2 -12 9.1 2.2
 14 2 -12 7.8 1.8
 -13 -2 12 106.49 6.5
 13 -2 -12 128.89 6.6
 -13 -2 12 109.99 7.2
 13 2 -12 121.59 7.7
 -13 2 12 114.09 7.2
 13 2 -12 128.59 7.2
 13 2 -12 111.69 7.1
 -12 -2 12 112.89 6.5
 -12 -2 12 119.69 7.2
 12 -2 -12 105.19 5.8
 12 -2 -12 116.79 6.2
 12 2 -12 98.89 6.6
 12 2 -12 108.29 6.7
 -12 2 12 113.59 9.3
 -12 2 12 113.09 6.9
 12 2 -12 130.89 6.4
 11 -2 -12 194.18 8.8
 11 -2 -12 206.38 8.3
 11 -2 -12 220.58 9.3
 -11 -2 12 190.38 9.5
 -11 -2 12 216.48 10.4
 11 2 -12 201.08 10
 -11 2 12 201.88 9.6
 -11 2 12 208.88 11.1
 10 -2 -12 31.5 2.3
 -10 -2 12 29.7 3.8
 10 -2 -12 33.4 2.7
 10 -2 -12 29 3
 -10 -2 12 32.1 3.5
 -10 -2 12 30.3 3.6
 10 2 -12 33.3 4.5
 10 2 -12 35.6 3.8
 -10 2 12 36.7 4.7
 -10 2 12 33.9 2.4
 10 2 -12 28.6 3
 -9 -2 12 300.47 12.3
 9 -2 -12 295.87 11.7
 9 -2 -12 283.77 11.1
 -9 -2 12 293.57 12.3
 9 -2 -12 300.47 10.3
 9 -2 -12 283.87 11.5
 -9 -2 12 290.67 12.7
 -9 2 12 280.17 12.1
 9 2 -12 281.47 12.5
 9 2 -12 299.07 14.1
 9 2 -12 287.17 11.9
 -9 2 12 282.57 12.4
 -9 2 12 281.17 11.2
 -8 -2 12 0.4 0.7
 -8 -2 12 0.3 0.8
 8 -2 -12 1.2 0.6
 8 -2 -12 1.4 0.7
 -8 -2 12 1 0.8
 8 -2 -12 1.1 0.7
 -8 2 12 1 0.9
 8 2 -12 0.5 0.9
 -8 2 12 0.9 0.7
 -8 2 12 1.7 0.8
 8 2 -12 2.1 1
 8 2 -12 1.4 0.8
 7 -2 -12 167.18 7.3
 7 -2 -12 171.78 7.4
 -7 -2 12 163.88 7.8
 -7 -2 12 169.68 8.1
 -7 -2 12 165.38 7.8
 7 -2 -12 172.58 7.2
 7 2 -12 162.48 8
 -7 2 12 166.48 7.9
 -7 2 12 168.98 7.7
 7 2 -12 153.78 7.8
 7 2 -12 163.18 7.5
 -7 2 12 157.58 7.1
 6 -2 -12 1.3 0.7
 6 -2 -12 0.7 0.6
 -6 -2 12 1 0.8
 -6 -2 12 1.7 0.8
 6 -2 -12 0.8 0.6
 -6 -2 12 1.9 0.8
 6 2 -12 2.3 0.9
 -6 2 12 1.1 0.7
 6 2 -12 2.3 0.9
 -6 2 12 1.4 0.7
 6 2 -12 1.1 0.6
 6 2 -12 1.6 0.9
 -6 2 12 0.7 0.6
 -5 -2 12 5.7 1.3
 -5 -2 12 7.3 1.5
 5 -2 -12 5.7 1.2
 5 -2 -12 6.9 1.2
 -5 -2 12 8.1 1.6
 5 -2 -12 7 1.3
 -5 2 12 7.5 1.5
 5 2 -12 6.4 1.3
 5 2 -12 4.2 1.3
 5 2 -12 4.8 1.3
 -5 2 12 5 1.2
 -5 2 12 5 1.1
 5 2 -12 8.6 1.7
 -4 -2 12 60.29 3.7
 -4 -2 12 60.59 3.7
 -4 -2 12 48.5 3.4
 4 -2 -12 55.39 3.2
 4 -2 -12 51.29 3.3
 4 -2 -12 47.8 2.2
 4 2 -12 54.09 3.6
 4 2 -12 56.39 3.8
 -4 2 12 50.59 3.2
 4 2 -12 57.79 3.9
 -4 2 12 54.19 3.6
 -4 2 12 55.69 3.5
 4 2 -12 57.79 3.5
 -3 -2 12 48.6 3.2
 -3 -2 12 45.8 3.2
 3 -2 -12 46.1 2.2
 3 -2 -12 45.2 2.9
 -3 -2 12 45.4 3.2
 3 -2 -12 49 3.1
 3 2 -12 45.2 3.4
 3 2 -12 43.3 3
 3 2 -12 49.9 3.4
 -3 2 12 47.7 3.3
 -3 2 12 44.4 2.4
 3 2 -12 50.49 3.6
 -3 2 12 50.49 3.1
 -3 2 12 50.89 3.3
 2 -2 -12 3 0.7
 -2 -2 12 1.8 0.7
 2 -2 -12 2.3 0.8
 -2 -2 12 2.3 0.9
 2 -2 -12 2.2 0.8
 -2 -2 12 3.3 1
 -2 2 12 1.4 0.8
 2 2 -12 1.3 0.8
 2 2 -12 2.1 0.9
 -2 2 12 2.2 0.8
 -2 2 12 2.9 0.9
 2 2 -12 2.8 1
 -2 2 12 2.3 0.6
 2 2 -12 2.2 0.8
 -1 -2 12 214.58 8.8
 -1 -2 12 221.88 9.7
 1 -2 -12 202.78 8
 -1 -2 12 196.48 8.7
 -1 -2 12 200.18 8.8
 1 -2 -12 208.08 8.6
 1 -2 -12 203.18 8.8
 -1 2 12 206.38 8.9
 -1 2 12 216.98 9
 1 2 -12 209.08 8.6
 1 2 -12 209.28 9.2
 1 2 -12 197.18 8.9
 -1 2 12 206.98 8.1
 1 2 -12 204.98 9.1
 -1 2 12 193.58 8.6
 0 -2 12 21 2.3
 0 -2 12 20.2 2.3
 0 -2 12 18.1 2.7
 0 -2 12 18.8 2.2
 0 -2 -12 18.5 2.3
 0 -2 -12 17.6 2.1
 0 -2 -12 18.1 1.9
 0 2 12 24.2 2.6
 0 2 -12 14.6 2.1
 0 2 -12 22.6 2.4
 0 2 12 21.8 2.5
 0 2 12 20 2.4
 0 2 -12 19.9 2.5
 0 2 12 18.1 2
 0 2 -12 18.2 2.4
 1 -2 12 475.05 19.2
 -1 -2 -12 488.85 18.5
 1 -2 12 481.55 18.3
 1 -2 12 467.85 18.1
 1 -2 12 507.15 18.2
 -1 2 -12 511.75 18.8
 1 2 12 486.05 18.2
 1 2 12 513.65 18.6
 -1 2 -12 503.35 18.5
 -1 2 -12 498.05 18.7
 1 2 12 482.75 17.8
 -1 2 -12 489.35 18
 1 2 12 496.95 18.6
 2 -2 12 1.4 0.9
 2 -2 12 4.1 1.1
 2 -2 12 2.2 0.9
 -2 -2 -12 1.7 0.8
 -2 -2 -12 3.2 1.1
 2 -2 12 3 1
 -2 -2 -12 2 0.8
 2 2 12 2.5 1
 -2 2 -12 3 1.1
 2 2 12 1.8 0.8
 -2 2 -12 2.6 1
 2 2 12 2.3 0.9
 2 2 12 1.8 0.8
 -2 2 -12 2.3 0.9
 -2 2 -12 3.2 1.2
 3 -2 12 332.17 13.4
 3 -2 12 333.67 14.3
 -3 -2 -12 342.17 13.3
 3 -2 12 328.67 12.9
 -3 -2 -12 334.17 13.3
 3 -2 12 334.97 13.1
 -3 -2 -12 316.67 13.5
 3 2 12 348.77 13.8
 3 2 12 358.36 13.4
 -3 2 -12 322.67 12.8
 -3 2 -12 318.37 13.5
 3 2 12 335.47 13.6
 -3 2 -12 331.37 13.4
 -3 2 -12 343.57 13.7
 3 2 12 336.57 13.2
 -4 -2 -12 113.59 5.9
 4 -2 12 115.19 5.6
 -4 -2 -12 101.39 5.9
 4 -2 12 102.39 6.4
 4 -2 12 103.59 5.7
 -4 -2 -12 100.69 5.8
 4 -2 12 106.69 5.4
 4 2 12 108.89 6.2
 4 2 12 113.09 5.8
 -4 2 -12 111.79 5.4
 -4 2 -12 106.59 6.1
 -4 2 -12 94.49 5.8
 -4 2 -12 113.39 6
 4 2 12 113.69 6.2
 5 -2 12 49.4 4.1
 -5 -2 -12 44.5 3.6
 5 -2 12 42.1 3
 5 -2 12 43.8 3.2
 -5 -2 -12 43.2 3.4
 5 -2 12 41.6 3.3
 -5 -2 -12 41.4 3.5
 5 2 12 44.8 3.5
 -5 2 -12 44.8 3.6
 -5 2 -12 38.1 2.9
 5 2 12 43.4 3.6
 -5 2 -12 40.4 3.3
 5 2 12 44.4 3.3
 5 2 12 45.2 3.8
 -5 2 -12 43.3 3.6
 6 -2 12 30.2 3.1
 6 -2 12 26 3.2
 -6 -2 -12 27.9 3.4
 6 -2 12 28.1 2.9
 -6 -2 -12 33 3.9
 -6 -2 -12 29.2 3.3
 -6 2 -12 27.8 3.3
 6 2 12 27.8 3.3
 6 2 12 31.4 3.6
 6 2 12 31.8 3.5
 -6 2 -12 23.2 3.1
 -6 2 -12 20.6 2.9
 7 -2 12 80.39 4.8
 -7 -2 -12 73.39 5
 -7 -2 -12 78.59 5.6
 7 -2 12 89.99 5.3
 -7 2 -12 74.49 5.1
 -7 2 -12 83.59 5.5
 7 2 12 75.79 4.9
 7 2 12 81.79 5.3
 8 -2 12 2.4 1
 -8 -2 -12 0.1 0.6
 -8 -2 -12 0.5 1
 8 -2 12 2.1 1.1
 -8 2 -12 2.7 1.2
 8 2 12 1.7 1.1
 -8 2 -12 2 1.2
 -9 -2 -12 4 1.5
 9 -2 12 1.6 1
 -9 -2 -12 2.6 1.6
 -9 2 -12 1.2 1.1
 9 2 12 2.5 1.2
 -9 2 -12 1.8 1.1
 10 -2 12 2.7 1.2
 -10 -2 -12 1.4 1.2
 -10 -2 -12 1.5 1.5
 -10 2 -12 1.5 1.1
 10 2 12 2.2 1.3
 -10 2 -12 1.2 1.2
 -11 -2 -12 15.2 3.9
 -11 -2 -12 14.1 2.7
 -11 2 -12 16.1 3.5
 -12 -2 -12 0 1
 -12 -2 -12 2.5 1.9
 12 2 12 0.6 0.9
 -12 2 -12 -0.2 1.1
 -12 2 -12 0 1.1
 -16 -3 12 13.8 3.1
 16 3 -12 18.2 3.5
 -15 -3 12 40.3 5
 15 3 -12 48.9 8.6
 15 3 -12 47.3 3.9
 -15 3 12 30.1 4.3
 -14 -3 12 4.4 1.8
 14 3 -12 4.3 1.4
 -14 3 12 5.7 1.9
 14 3 -12 7.2 2.1
 -13 -3 12 26.4 3.9
 13 3 -12 31.3 4
 -13 3 12 27.9 3.8
 13 3 -12 30.7 3.6
 -12 -3 12 19.6 3.2
 -12 3 12 15.5 2.5
 12 3 -12 21.1 2.8
 12 3 -12 22.7 3.4
 -12 3 12 17.9 2.9
 -11 -3 12 44.1 4.7
 -11 3 12 43.7 3.6
 -11 3 12 51.19 5.6
 11 3 -12 48.6 4.9
 11 3 -12 40 3.4
 11 3 -12 47.6 5.3
 10 -3 -12 21.4 2.3
 -10 -3 12 22.5 3.1
 -10 -3 12 24.2 2.9
 -10 -3 12 20.8 3.1
 -10 3 12 22.3 2.9
 10 3 -12 23.5 3.2
 -10 3 12 22.6 4.2
 -9 -3 12 3.7 1.3
 -9 -3 12 3.2 1.2
 9 -3 -12 3.1 0.9
 -9 -3 12 2.7 1.1
 9 -3 -12 2.3 0.8
 -9 3 12 1.6 0.9
 -9 3 12 1.6 0.9
 -9 3 12 3.3 0.9
 9 3 -12 0.6 0.9
 9 3 -12 4 1.2
 -8 -3 12 199.38 9.2
 -8 -3 12 190.38 9.1
 8 -3 -12 190.48 7.7
 -8 3 12 186.58 7.9
 -8 3 12 185.48 8.8
 -8 3 12 183.18 8.5
 8 3 -12 174.78 9
 8 3 -12 196.78 9.3
 -7 -3 12 71.49 4.6
 7 -3 -12 70.79 3.7
 -7 -3 12 75.39 4.5
 -7 -3 12 62.89 4.9
 7 -3 -12 74.99 3.8
 -7 3 12 71.29 4.5
 -7 3 12 69.59 4.3
 7 3 -12 76.49 4.8
 7 3 -12 71.49 5
 -7 3 12 66.09 3.8
 7 3 -12 71.99 4.4
 6 -3 -12 121.49 5.5
 -6 -3 12 119.49 6.6
 6 -3 -12 128.69 6.3
 -6 -3 12 127.19 6.5
 -6 -3 12 126.89 6.3
 -6 3 12 125.99 5.9
 -6 3 12 132.29 6.5
 6 3 -12 112.49 6.5
 6 3 -12 137.89 6.6
 6 3 -12 133.09 6.7
 -6 3 12 121.89 6.2
 6 3 -12 124.99 7.1
 -5 -3 12 7 1.5
 -5 -3 12 3.1 1.1
 5 -3 -12 4.7 0.9
 -5 -3 12 5.1 1.2
 5 3 -12 5.7 1.3
 -5 3 12 3.9 1
 5 3 -12 4.6 1.5
 -5 3 12 3.6 1.1
 5 3 -12 7.2 1.7
 5 3 -12 6.5 1.5
 -5 3 12 6.1 1.3
 -4 -3 12 104.89 5.3
 -4 -3 12 100.59 5.2
 4 -3 -12 88.99 5.1
 4 -3 -12 100.39 4.5
 -4 -3 12 94.09 5.3
 -4 3 12 102.19 5.3
 4 3 -12 96.59 5.8
 4 3 -12 95.19 5.5
 4 3 -12 87.39 5
 -4 3 12 87.79 4.9
 -4 3 12 87.89 4.8
 4 3 -12 103.09 5.5
 3 -3 -12 43.4 2.8
 3 -3 -12 45 2.7
 -3 -3 12 44.6 3.1
 -3 -3 12 46.3 3.3
 -3 -3 12 47.2 3.2
 3 3 -12 51.79 3.6
 3 3 -12 49.4 3.3
 -3 3 12 45.9 3.2
 -3 3 12 42.2 3.1
 -3 3 12 44 2.1
 3 3 -12 50.19 3.9
 -3 3 12 41 2.9
 3 3 -12 39.6 3.2
 -2 -3 12 295.17 11.6
 -2 -3 12 298.47 11.6
 2 -3 -12 289.97 10.7
 2 -3 -12 292.57 11.3
 -2 -3 12 296.17 11.9
 2 -3 -12 289.07 11.1
 2 3 -12 305.37 12.7
 -2 3 12 279.37 11.6
 -2 3 12 284.07 11.7
 2 3 -12 300.97 11.8
 2 3 -12 271.37 11.8
 2 3 -12 290.17 12.1
 -2 3 12 280.97 10.4
 -2 3 12 308.97 11.9
 -1 -3 12 11.1 1.7
 1 -3 -12 8.5 1.4
 1 -3 -12 13.6 1.6
 1 -3 -12 8.3 1.4
 -1 -3 12 8.3 1.7
 -1 -3 12 11.3 1.7
 1 3 -12 7.4 1.9
 -1 3 12 7.3 1.5
 1 3 -12 7.5 1.6
 -1 3 12 10.1 1.7
 1 3 -12 10 1.7
 -1 3 12 12.5 1.9
 1 3 -12 10.6 1.8
 -1 3 12 10.1 1.3
 0 -3 12 0.3 0.5
 0 -3 -12 1.4 0.7
 0 -3 12 0.2 0.5
 0 -3 -12 0.9 0.5
 0 -3 12 0.3 0.7
 0 -3 12 0.5 0.6
 0 -3 -12 1.1 0.6
 0 3 -12 0.4 0.6
 0 3 -12 1.1 0.8
 0 3 12 0.5 0.6
 0 3 -12 1.4 0.8
 0 3 12 0.7 0.6
 0 3 12 1.3 0.7
 0 3 -12 1.5 0.8
 0 3 12 0.7 0.5
 1 -3 12 47.7 3
 -1 -3 -12 43.8 3.2
 1 -3 12 52.39 3.4
 1 -3 12 49.6 3.2
 -1 -3 -12 46.6 3
 1 -3 12 46.6 4.9
 -1 -3 -12 51.19 3.3
 -1 3 -12 40.7 3.2
 1 3 12 46 3.4
 1 3 12 42.7 3.2
 -1 3 -12 44.6 3.1
 1 3 12 46.1 2.9
 -1 3 -12 46.3 3.4
 -1 3 -12 39.8 3.4
 1 3 12 48.3 3.4
 2 -3 12 1.9 1.5
 2 -3 12 6.1 1.3
 -2 -3 -12 3.8 1.3
 -2 -3 -12 5 1.3
 2 -3 12 5.6 1.1
 2 -3 12 3.1 1
 -2 -3 -12 3.3 1
 -2 3 -12 3.7 1.1
 -2 3 -12 3.9 1.3
 -2 3 -12 3.2 1.1
 2 3 12 3.6 1.1
 2 3 12 2.2 0.9
 2 3 12 5.1 1.3
 -2 3 -12 4.2 1.1
 2 3 12 3.1 1.2
 -3 -3 -12 16.9 2.2
 3 -3 12 15.6 2
 3 -3 12 12.4 2.6
 -3 -3 -12 16.1 2.3
 3 -3 12 12.3 1.9
 3 -3 12 14.7 1.9
 -3 -3 -12 13.3 2.2
 -3 3 -12 14.6 2.2
 3 3 12 12.4 2.2
 3 3 12 16 2.4
 -3 3 -12 17.2 2.1
 -3 3 -12 12.6 2.1
 3 3 12 14.5 2.2
 3 3 12 11.8 1.9
 -3 3 -12 12.5 2.5
 4 -3 12 1 1
 -4 -3 -12 0.5 0.8
 -4 -3 -12 -0.3 0.5
 4 -3 12 0.3 0.6
 -4 -3 -12 0 0.4
 4 -3 12 0.2 0.5
 4 -3 12 0.2 0.5
 4 3 12 0.1 0.6
 4 3 12 -0.3 0.5
 4 3 12 1.5 0.8
 -4 3 -12 0.2 0.5
 -4 3 -12 -0.1 0.8
 -4 3 -12 0 0.6
 4 3 12 0.3 0.6
 -4 3 -12 -0.7 0.4
 5 -3 12 0.9 0.8
 5 -3 12 3.2 1
 5 -3 12 1.6 0.7
 -5 -3 -12 2.2 1
 -5 -3 -12 0.4 0.8
 -5 -3 -12 1 1
 -5 3 -12 0.3 0.7
 -5 3 -12 2.2 1.1
 -5 3 -12 0 0.6
 -5 3 -12 1.1 0.7
 5 3 12 2.3 1.2
 5 3 12 1.6 0.9
 5 3 12 1.7 0.9
 5 3 12 2 1.1
 -6 -3 -12 22.6 2.9
 6 -3 12 24.3 2.6
 6 -3 12 24 2.9
 -6 -3 -12 29.4 4.3
 -6 -3 -12 14.3 2.4
 -6 3 -12 22.5 2.5
 6 3 12 17.6 2.7
 -6 3 -12 27.2 3.3
 -6 3 -12 21.9 2.9
 6 3 12 27.3 3.4
 -6 3 -12 17 2.8
 -7 -3 -12 179.78 8.7
 7 -3 12 177.88 8
 -7 -3 -12 155.28 9.2
 -7 3 -12 173.48 8.7
 -7 3 -12 158.58 8.8
 7 3 12 193.78 9.2
 -8 -3 -12 11.9 2.2
 -8 -3 -12 11.1 2.6
 -8 3 -12 6.2 1.9
 8 3 12 10.1 2.2
 -8 3 -12 11.8 2.3
 -9 -3 -12 20.6 3.7
 -9 -3 -12 10.4 2.2
 9 3 12 13.4 2.6
 -9 3 -12 18.4 3
 -9 3 -12 16.2 3.1
 -10 -3 -12 6.7 2.2
 -10 -3 -12 6.1 1.8
 10 3 12 5 1.8
 -10 3 -12 4.7 1.8
 -10 3 -12 5.6 1.7
 -11 -3 -12 12.7 3.2
 -11 -3 -12 19.2 3.2
 11 3 12 18.5 3.3
 -11 3 -12 18.2 3.2
 -11 3 -12 15.4 3.2
 -15 -4 12 5.5 2
 15 4 -12 6.5 1.9
 -15 4 12 8 2.3
 15 4 -12 5.7 2.1
 -14 -4 12 -0.2 0.8
 14 4 -12 -0.2 0.7
 14 4 -12 -0.4 1.1
 -14 4 12 0.3 0.8
 -13 -4 12 1.3 1.2
 13 4 -12 2.2 1.2
 -13 4 12 0.2 0.9
 13 4 -12 0.6 1.1
 -12 -4 12 103.99 6.6
 12 4 -12 93.89 6.5
 -12 4 12 97.09 6.2
 12 4 -12 91.19 6
 -11 -4 12 4.5 1.6
 11 4 -12 11.5 2.5
 11 4 -12 9.6 2.1
 -10 -4 12 16.9 2.7
 -10 -4 12 19.6 3.2
 -10 4 12 24.3 3.3
 10 4 -12 21.6 3.2
 10 4 -12 13.8 2.5
 -9 -4 12 12.9 2.2
 -9 -4 12 16.3 2.7
 -9 4 12 20.3 2.6
 9 4 -12 13.4 2.5
 9 4 -12 23.7 3.1
 -9 4 12 21.7 2.8
 -8 -4 12 93.09 6.2
 -8 -4 12 99.79 5.8
 8 4 -12 101.29 6.1
 8 4 -12 102.19 5.8
 -8 4 12 93.99 4.8
 8 4 -12 97.39 6.2
 -8 4 12 93.29 5.3
 -8 4 12 94.09 5.5
 -7 -4 12 3.8 1.1
 -7 -4 12 4 1.2
 -7 -4 12 6.6 1.7
 -7 4 12 4.3 1.2
 7 4 -12 4.8 1.5
 -7 4 12 2.8 1
 -7 4 12 3.9 1.1
 7 4 -12 5 1.7
 7 4 -12 2.2 1.1
 -6 -4 12 2.2 0.9
 -6 -4 12 0.4 0.6
 -6 -4 12 2 1
 6 4 -12 0.3 0.6
 6 4 -12 0.7 1.1
 6 4 -12 1.2 1.5
 -6 4 12 0 0.5
 -6 4 12 0.9 0.7
 6 4 -12 2.5 1.1
 -6 4 12 0.9 0.7
 -5 -4 12 16.2 2.1
 -5 -4 12 16.9 2.2
 -5 -4 12 15.9 2.5
 5 -4 -12 19.2 1.2
 5 4 -12 18.8 2.6
 5 4 -12 22 2.8
 -5 4 12 20.8 2.5
 5 4 -12 15.6 2.4
 5 4 -12 14.6 4
 -5 4 12 13.2 1.9
 -5 4 12 16.2 2.1
 -4 -4 12 0.2 0.5
 4 -4 -12 1.8 0.5
 -4 -4 12 2.8 0.9
 4 -4 -12 1.7 0.5
 -4 -4 12 0.6 0.8
 -4 4 12 0.9 0.6
 -4 4 12 1.1 0.8
 4 4 -12 0.7 0.7
 4 4 -12 1 1.1
 4 4 -12 2.5 1
 4 4 -12 1.7 0.9
 -4 4 12 0.8 0.6
 -3 -4 12 5 1.1
 3 -4 -12 5.7 0.9
 -3 -4 12 5.6 1.2
 3 -4 -12 5.7 0.9
 -3 4 12 3.1 1
 3 4 -12 6.9 1.5
 3 4 -12 3.9 1.4
 -3 4 12 4.9 1.2
 3 4 -12 5.1 1.5
 -3 4 12 5.9 0.6
 -3 4 12 5.9 1.3
 3 4 -12 3.5 1.1
 -2 -4 12 75.79 4.7
 -2 -4 12 64.79 3.8
 2 -4 -12 66.49 3.3
 2 -4 -12 72.69 3.6
 -2 -4 12 81.69 4.1
 2 4 -12 70.69 4.4
 -2 4 12 68.39 3.2
 2 4 -12 69.99 4.5
 -2 4 12 72.39 4.3
 2 4 -12 74.39 5.2
 -2 4 12 71.99 4.3
 2 4 -12 74.49 4.5
 -2 4 12 76.19 4.4
 1 -4 -12 17.4 1.8
 -1 -4 12 18.8 2.1
 -1 -4 12 15.3 2.3
 -1 -4 12 21.6 2.2
 -1 4 12 19.8 1.6
 1 4 -12 15.7 2.2
 1 4 -12 17.5 2.3
 -1 4 12 21.6 2.5
 -1 4 12 19.9 2.4
 1 4 -12 20.3 3.4
 1 4 -12 18.5 2.5
 0 -4 12 22.4 1.9
 0 -4 12 24.4 2.9
 0 -4 -12 22.2 2.3
 0 4 -12 26 2.7
 0 4 12 19 2.4
 0 4 -12 26.6 3
 0 4 12 22.6 2.6
 0 4 12 28.9 3.1
 0 4 12 21.9 1.9
 0 4 -12 18.5 3.5
 0 4 -12 23.7 2.7
 -1 -4 -12 27.8 2.4
 1 -4 12 26.7 2.1
 -1 -4 -12 32.5 2.3
 1 -4 12 26.2 3.7
 1 -4 12 29.2 3.1
 1 -4 12 26 2.2
 1 4 12 28.6 2.3
 -1 4 -12 35 3.5
 -1 4 -12 27.7 3
 -1 4 -12 26.3 3.5
 1 4 12 27.5 3
 1 4 12 30.5 3.3
 1 4 12 30.6 3.2
 -1 4 -12 26.1 2.8
 -2 -4 -12 547.25 20
 -2 -4 -12 559.34 19.7
 2 -4 12 514.75 21.9
 2 -4 12 542.75 19.5
 2 -4 12 557.54 19.3
 2 -4 12 536.35 20.2
 -2 4 -12 559.74 20
 2 4 12 522.65 20.5
 2 4 12 568.04 20.7
 2 4 12 533.85 19.8
 -2 4 -12 522.75 20.3
 2 4 12 529.25 20.4
 -2 4 -12 544.75 20.6
 3 -4 12 11.1 1.5
 -3 -4 -12 14.6 2
 3 -4 12 9.7 1.8
 -3 -4 -12 6.1 1.4
 -3 -4 -12 12.8 2.3
 3 4 12 7.2 1.6
 -3 4 -12 10.2 1.9
 -3 4 -12 10.3 1.7
 -3 4 -12 9.3 2.1
 -3 4 -12 9.7 1.9
 3 4 12 15.2 2.4
 3 4 12 8.8 1.8
 -4 -4 -12 0.2 0.6
 4 -4 12 0.4 0.6
 -4 -4 -12 0.7 0.8
 -4 -4 -12 0.2 0.6
 4 4 12 0.1 0.6
 4 4 12 -0.7 0.5
 -4 4 -12 1.2 0.8
 -4 4 -12 -0.2 0.5
 -4 4 -12 0 0.6
 -4 4 -12 -0.6 0.4
 4 4 12 -0.3 0.6
 -5 -4 -12 -0.1 0.8
 -5 -4 -12 -0.7 0.4
 -5 -4 -12 0.4 0.7
 -5 4 -12 0.9 0.7
 -5 4 -12 0.9 0.7
 -5 4 -12 -0.5 0.5
 5 4 12 0.9 0.8
 5 4 12 0 0.6
 -6 -4 -12 20.7 2.8
 -6 -4 -12 20.2 3.3
 -6 -4 -12 20.8 2.8
 -6 4 -12 18 2.2
 6 4 12 14.8 2.5
 -6 4 -12 19.2 2.8
 -6 4 -12 22 3.4
 -6 4 -12 21 3
 -7 -4 -12 14.4 2.4
 -7 -4 -12 15.6 3.1
 -7 4 -12 15.3 2.5
 -7 4 -12 17.7 3.1
 7 4 12 13 2.5
 -8 -4 -12 8.9 2.5
 -8 -4 -12 7.6 1.9
 -8 4 -12 7.9 2.2
 8 4 12 9 2.1
 -8 4 -12 10.7 2.2
 -9 -4 -12 3.4 1.8
 -9 -4 -12 1.8 1.1
 -9 4 -12 0.4 1
 9 4 12 3.4 1.4
 -9 4 -12 2 1.1
 -10 -4 -12 2.1 1.7
 -10 -4 -12 2.5 1.2
 10 4 12 6.8 2.2
 -10 4 -12 2.1 1.3
 -10 4 -12 2 1.4
 14 5 -12 4.3 1.7
 14 5 -12 5.7 2
 13 5 -12 1.1 1.9
 13 5 -12 -0.6 0.8
 -12 -5 12 13.3 2.6
 12 5 -12 22.3 3.5
 -12 5 12 19.1 2.9
 12 5 -12 20.9 3.4
 -11 -5 12 17.8 3
 11 5 -12 24.1 3.5
 -11 5 12 27 3.4
 11 5 -12 14.4 2.8
 -10 -5 12 0.3 0.7
 -10 5 12 -0.4 0.6
 10 5 -12 -0.3 0.6
 10 5 -12 -0.1 0.9
 -9 -5 12 3.8 1.3
 -9 5 12 4.5 1.3
 9 5 -12 5.2 1.8
 9 5 -12 7 1.8
 -8 -5 12 7.3 1.7
 8 5 -12 5.9 1.7
 8 5 -12 10.6 2.2
 -8 5 12 9 1.8
 -7 -5 12 18.4 2.4
 7 5 -12 14 2.4
 7 5 -12 10.5 2.2
 -7 5 12 14.4 2.2
 7 5 -12 20.5 3
 7 5 -12 15.5 3.4
 -6 -5 12 113.19 5.7
 6 5 -12 111.99 7.4
 6 5 -12 109.79 6.4
 6 5 -12 102.29 6.2
 -6 5 12 108.09 5.6
 6 5 -12 106.89 6.4
 -6 5 12 112.19 5.8
 -5 -5 12 8.5 1.5
 -5 5 12 11.4 1.8
 -5 5 12 7.3 1.6
 5 5 -12 11.5 2.5
 5 5 -12 11.8 2.2
 5 5 -12 10.7 2.2
 5 5 -12 5.5 2
 -4 -5 12 41.6 2.8
 -4 -5 12 36.9 4.5
 4 5 -12 41.1 4.8
 -4 5 12 42.1 3.1
 -4 5 12 35.7 2.9
 4 5 -12 39.4 3.4
 4 5 -12 40.3 3.5
 4 5 -12 44.1 3.6
 -3 -5 12 11 2.2
 -3 -5 12 12.3 2.2
 -3 5 12 10.7 1.8
 -3 5 12 8.6 1.8
 3 5 -12 13.3 2.2
 3 5 -12 11.7 2.1
 3 5 -12 10.9 2.5
 -3 5 12 11.8 1.8
 -2 -5 12 99.39 6
 -2 5 12 103.39 5.4
 2 5 -12 95.29 5.6
 2 5 -12 100.49 5.8
 -2 5 12 108.59 5.5
 2 5 -12 95.99 6.5
 -2 5 12 92.19 5.5
 2 5 -12 101.69 5.7
 -1 -5 12 44.5 3.7
 1 5 -12 50.59 3.6
 -1 5 12 51.69 3.8
 1 5 -12 40.7 4.8
 -1 5 12 45.1 3.3
 1 5 -12 45.9 3.7
 1 5 -12 48.6 3.6
 -1 5 12 48.3 3.4
 0 -5 12 19.4 2.7
 0 5 -12 17.3 2.4
 0 5 12 18.5 2.4
 0 5 12 16.6 2.8
 0 5 12 21.6 2.5
 0 5 -12 20.6 2.7
 0 5 -12 19.3 3.2
 1 -5 12 -0.5 0.5
 1 5 12 0.3 0.6
 -1 5 -12 0 0.5
 1 5 12 0.6 0.6
 -1 5 -12 0.5 0.7
 -1 5 -12 0.1 0.7
 -2 5 -12 17.1 2.3
 -2 5 -12 25.6 3.7
 -2 5 -12 17 2.5
 -2 5 -12 21.8 2.7
 2 5 12 21.4 2.7
 2 5 12 15.7 2.5
 -3 5 -12 10.8 1.9
 -3 5 -12 11.9 2.5
 -3 5 -12 10.5 2.3
 -3 5 -12 13.4 2.7
 3 5 12 11.8 2.1
 3 5 12 9.1 2
 4 5 12 0.1 0.6
 -4 5 -12 0.7 1
 -4 5 -12 0.1 0.7
 -4 5 -12 0.8 0.8
 5 5 12 3.1 1.2
 -5 5 -12 4.3 1.3
 -5 5 -12 4.8 1.8
 6 5 12 0 0.7
 -6 5 -12 0.9 0.8
 -6 5 -12 0.5 0.8
 7 5 12 8 2
 -7 5 -12 4.6 1.8
 -7 5 -12 3.8 1.4
 -8 5 -12 4.3 1.7
 8 5 12 4.5 1.6
 -8 5 -12 3.8 1.4
 -9 5 -12 2.2 1.3
 -9 5 -12 0 1
 9 5 12 2.2 1.2
 12 6 -12 0.2 1.2
 12 6 -12 1.4 1.3
 11 6 -12 57.29 5.9
 10 6 -12 -0.1 0.9
 10 6 -12 1.5 1.3
 9 6 -12 13.1 2.6
 9 6 -12 17.1 3
 8 6 -12 6.4 1.8
 8 6 -12 4.9 1.8
 8 6 -12 8.6 2.6
 7 6 -12 28.3 3.6
 7 6 -12 25.4 3.5
 7 6 -12 23.6 4.1
 6 6 -12 15.3 2.7
 6 6 -12 13.6 2.6
 6 6 -12 15.3 2.6
 6 6 -12 11.8 2.9
 5 6 -12 8.2 1.9
 5 6 -12 9.2 2
 5 6 -12 12.6 2.4
 5 6 -12 11.2 2.8
 -5 6 12 8.5 2.2
 -5 6 12 12.4 2.5
 -4 6 12 19.8 2.4
 -4 6 12 18.8 2.6
 4 6 -12 16.9 2.8
 4 6 -12 22.8 3.2
 4 6 -12 17.5 3.3
 -3 6 12 3.6 1.1
 3 6 -12 6.2 1.6
 3 6 -12 6.5 1.8
 3 6 -12 7.3 2.4
 2 6 -12 4.7 1.5
 2 6 -12 4.6 1.8
 -2 6 12 7.5 1.5
 2 6 -12 4.9 1.9
 1 6 -12 37.5 3.8
 -1 6 12 37.5 3
 1 6 -12 29.4 4.3
 0 6 12 26.4 2.9
 0 6 -12 29 3.4
 0 6 -12 20.6 3.5
 1 -6 12 62.99 4.8
 -1 6 -12 64.89 4.4
 -1 6 -12 67.29 5.3
 -1 6 -12 71.59 5.6
 1 6 12 64.29 4.3
 -2 6 -12 1.7 1.3
 -2 6 -12 0.6 1.1
 2 6 12 1.6 1
 -2 6 -12 3.6 1.2
 -3 6 -12 56.19 4.9
 3 6 12 50.99 4
 -3 6 -12 59.59 4
 4 6 12 5.3 1.5
 -4 6 -12 5.5 1.5
 -4 6 -12 4.3 1.9
 -5 6 -12 -0.9 0.4
 5 6 12 0.2 0.8
 -5 6 -12 0.4 0.8
 6 6 12 2.4 1.3
 -6 6 -12 2.3 1.3
 -7 6 -12 6.3 2.1
 7 6 12 2.9 1.3
 10 7 -12 0.3 1.1
 10 7 -12 1.6 1.4
 9 7 -12 8.9 2.3
 9 7 -12 11.1 3.4
 9 7 -12 11.2 2.6
 8 7 -12 1.8 2.1
 8 7 -12 0 1.4
 8 7 -12 0.7 1.1
 7 7 -12 8.5 2.1
 7 7 -12 10 2.4
 7 7 -12 6.5 2.5
 6 7 -12 1.4 1.2
 6 7 -12 3.6 2
 6 7 -12 2.1 1.2
 5 7 -12 8.5 2.1
 5 7 -12 5.8 2.2
 5 7 -12 9.4 2.3
 4 7 -12 3 1.8
 4 7 -12 1.9 1.2
 4 7 -12 0.3 0.8
 3 7 -12 3 1.5
 3 7 -12 2.2 1.1
 3 7 -12 1.4 1.5
 2 7 -12 29 3.6
 2 7 -12 27.6 3.2
 2 7 -12 26.4 4.3
 1 7 -12 0.7 1.2
 1 7 -12 0 0.9
 0 7 -12 5 1.5
 0 7 -12 9.3 2.5
 -1 7 -12 6.2 2.2
 -1 7 -12 5.9 1.6
 -2 7 -12 5.8 2.1
 -2 7 -12 4.4 1.9
 -3 7 -12 0.6 1.2
 3 7 12 0.1 0.7
 4 7 12 2.5 1.2
 -5 7 -12 -0.6 0.7
 5 7 12 2 1.2
 5 8 -12 1.4 1.5
 5 8 -12 6.1 2.1
 4 8 -12 1.1 1.7
 4 8 -12 0.4 1.2
 3 8 -12 1.7 1.6
 3 8 -12 2.8 1.4
 -3 8 12 0.4 1.1
 2 8 -12 5.4 1.8
 2 8 -12 12.6 3.1
 1 8 -12 1 1
 1 8 -12 -0.8 0.9
 0 8 -12 0.2 0.9
 0 8 -12 4.6 2
 0 8 12 0 1.7
 -17 0 13 21.8 4
 17 0 -13 22.6 3.6
 16 0 -13 -0.5 0.7
 -16 0 13 1.7 2.2
 15 0 -13 18.1 3
 -15 0 13 16.7 3.2
 14 0 -13 -0.4 0.6
 -14 0 13 0.3 1
 -13 0 13 26.3 3.7
 13 0 -13 26.3 2.7
 13 0 -13 23.1 3.2
 -12 0 13 0.2 0.7
 -12 0 13 -0.8 0.3
 12 0 -13 -0.4 0.4
 12 0 -13 -0.6 0.6
 -11 0 13 0 0.6
 11 0 -13 2 1
 11 0 -13 2.1 0.8
 11 0 -13 1.9 1
 -11 0 13 6.8 2.6
 -11 0 13 3.2 1.1
 -10 0 13 -0.5 0.7
 -10 0 13 -0.9 0.5
 10 0 -13 -0.4 0.5
 10 0 -13 -0.1 0.5
 10 0 -13 0.1 0.6
 10 0 -13 0 0.4
 -10 0 13 -0.3 0.4
 9 0 -13 1 0.7
 -9 0 13 1 0.9
 9 0 -13 0.3 0.7
 9 0 -13 0.3 0.6
 9 0 -13 1.8 0.8
 -9 0 13 1.1 0.8
 -9 0 13 1.8 0.8
 8 0 -13 0.1 0.5
 -8 0 13 -0.5 0.4
 8 0 -13 0.6 0.7
 8 0 -13 0.1 0.5
 -8 0 13 -0.4 0.5
 -8 0 13 0.3 0.6
 7 0 -13 12 1.7
 7 0 -13 17.9 2.2
 7 0 -13 19.4 2.6
 -7 0 13 16.1 2.3
 -7 0 13 14.9 2
 -7 0 13 9.8 1.9
 7 0 -13 15.3 2.2
 6 0 -13 -0.4 0.3
 6 0 -13 -0.1 0.3
 -6 0 13 0.2 0.5
 -6 0 13 -0.6 0.3
 6 0 -13 0 0.5
 -6 0 13 -0.3 0.4
 6 0 -13 0.1 0.4
 5 0 -13 1.3 0.7
 5 0 -13 0.5 0.5
 5 0 -13 0.8 0.6
 -5 0 13 0.8 0.6
 5 0 -13 0.4 0.5
 -5 0 13 -0.1 0.4
 -5 0 13 0.9 0.6
 4 0 -13 -0.1 0.4
 -4 0 13 -0.5 0.2
 -4 0 13 -0.1 0.4
 -4 0 13 0.2 0.5
 4 0 -13 0 0.4
 4 0 -13 0 0.4
 4 0 -13 -0.1 0.3
 3 0 -13 4.7 1.1
 3 0 -13 3.1 1
 -3 0 13 3.9 1.1
 -3 0 13 2.5 0.9
 3 0 -13 2.7 0.9
 3 0 -13 5.6 1.2
 -3 0 13 2.3 0.9
 -3 0 13 3.1 0.9
 -2 0 13 -0.2 0.4
 2 0 -13 -0.5 0.3
 -2 0 13 -0.2 0.4
 2 0 -13 -0.2 0.4
 2 0 -13 -0.2 0.3
 2 0 -13 0.4 0.5
 -2 0 13 0.2 0.5
 -2 0 13 0.2 0.5
 1 0 -13 103.99 4.9
 -1 0 13 99.19 5.4
 -1 0 13 101.59 5.4
 1 0 -13 99.89 5.3
 -1 0 13 100.39 5.3
 1 0 -13 97.89 5.4
 1 0 -13 94.89 5
 -1 0 13 99.19 5.1
 0 0 -13 0.5 0.6
 0 0 -13 0.4 0.5
 0 0 13 0.1 0.5
 0 0 13 0.4 0.5
 0 0 -13 0.6 0.6
 0 0 13 -0.2 0.4
 0 0 -13 0 0.4
 0 0 13 0.2 0.5
 -1 0 -13 11.2 1.8
 -1 0 -13 7.1 1.3
 1 0 13 13.3 1.9
 1 0 13 9.6 1.7
 -1 0 -13 9 1.6
 -1 0 -13 11.2 1.9
 1 0 13 9.9 1.9
 1 0 13 14 2.1
 -2 0 -13 0.1 0.4
 2 0 13 -0.4 0.3
 2 0 13 0.5 0.5
 2 0 13 -0.2 0.4
 2 0 13 0.1 0.4
 -2 0 -13 -0.3 0.5
 -2 0 -13 -0.2 0.4
 -3 0 -13 15.1 2.2
 -3 0 -13 15.5 2.4
 -3 0 -13 16.9 2.3
 3 0 13 19.3 2.7
 3 0 13 15.6 2.1
 3 0 13 13.1 2.2
 3 0 13 20.2 2.6
 -4 0 -13 -0.6 0.4
 4 0 13 0.5 0.6
 4 0 13 0.3 0.6
 4 0 13 -0.8 0.4
 -4 0 -13 -0.8 0.4
 4 0 13 0.4 0.6
 -4 0 -13 -0.4 0.4
 5 0 13 129.29 6.6
 5 0 13 113.69 6.5
 5 0 13 117.69 6
 5 0 13 110.69 6.5
 -5 0 -13 124.49 6.8
 -5 0 -13 113.39 6.4
 -5 0 -13 112.29 7
 -6 0 -13 0.2 0.7
 6 0 13 0.9 1.3
 6 0 13 0.1 0.8
 -6 0 -13 0.2 0.8
 6 0 13 0.5 0.9
 7 0 13 1.1 0.8
 7 0 13 0.5 0.7
 -7 0 -13 1.1 1
 -7 0 -13 1.3 1
 8 0 13 -0.1 0.5
 -8 0 -13 -0.3 0.6
 -8 0 -13 -0.5 0.5
 9 0 13 21.1 3.1
 -9 0 -13 22.6 3.5
 -9 0 -13 27.4 3.5
 -10 0 -13 -0.5 0.8
 -10 0 -13 0.5 1.1
 10 0 13 0.4 0.8
 -11 0 -13 -0.3 1
 11 0 13 0.7 0.8
 -11 0 -13 0.8 1
 -16 -1 13 -0.5 0.8
 16 1 -13 -0.8 0.6
 -15 -1 13 5.2 1.9
 15 -1 -13 7.4 1.9
 -15 1 13 5.9 2
 15 1 -13 6.7 2.1
 -14 -1 13 28.5 4
 14 -1 -13 39.7 4.2
 14 1 -13 32.3 3.3
 14 1 -13 29.2 3.9
 -14 1 13 37.4 4.6
 -13 -1 13 13.2 2.7
 13 1 -13 9.8 2.2
 -13 1 13 9.6 2.3
 13 1 -13 8.7 1.7
 -12 -1 13 18 3
 12 -1 -13 18.6 2.6
 12 -1 -13 18.2 3.3
 12 -1 -13 15.9 2
 -12 -1 13 17.2 2.5
 -12 1 13 15.7 2.9
 12 1 -13 17.2 2.3
 12 1 -13 21.5 3.1
 -11 -1 13 2.2 1.3
 11 -1 -13 3.9 1.3
 11 -1 -13 2.2 1.1
 11 -1 -13 2.3 0.8
 -11 -1 13 2.1 1.1
 -11 1 13 1.9 1.1
 11 1 -13 4.7 1.4
 -11 1 13 2.9 1.1
 -11 1 13 1.7 1.1
 11 1 -13 3.2 1.1
 11 1 -13 3.1 1.2
 -10 -1 13 -0.2 0.5
 10 -1 -13 0.7 0.7
 -10 -1 13 0.6 0.8
 10 -1 -13 1.7 0.8
 -10 -1 13 1 0.8
 10 -1 -13 0.2 0.8
 10 1 -13 0.3 0.5
 -10 1 13 -0.2 0.6
 10 1 -13 1.3 0.9
 10 1 -13 2.1 1
 10 1 -13 1 0.9
 -10 1 13 0.9 0.7
 -10 1 13 -0.5 0.6
 9 -1 -13 0.3 0.6
 -9 -1 13 -0.2 0.4
 9 -1 -13 0.2 0.4
 -9 -1 13 -0.1 0.7
 9 -1 -13 -1 0.5
 9 -1 -13 -0.7 0.5
 9 -1 -13 1.4 0.7
 9 1 -13 0.2 0.8
 -9 1 13 -1.1 0.4
 -9 1 13 0 0.5
 9 1 -13 0.7 0.6
 9 1 -13 -1 0.4
 -8 -1 13 2.1 1.1
 -8 -1 13 0 0.5
 8 -1 -13 -0.5 0.5
 8 -1 -13 1 0.5
 8 -1 -13 0.3 0.5
 8 -1 -13 1.2 0.8
 -8 -1 13 1.1 1
 8 -1 -13 -0.1 0.5
 8 1 -13 0.3 0.6
 8 1 -13 0.5 0.9
 -8 1 13 1.7 0.8
 -8 1 13 0.8 0.9
 -8 1 13 0.5 0.7
 8 1 -13 0.8 0.8
 7 -1 -13 23.1 2.6
 7 -1 -13 19.3 1.5
 7 -1 -13 19 2.1
 -7 -1 13 22.5 2.7
 7 -1 -13 20.8 2.5
 -7 -1 13 16.8 2.4
 -7 -1 13 16.7 2.5
 7 1 -13 19.3 2.6
 7 1 -13 17.9 2.2
 -7 1 13 17.6 2.6
 -7 1 13 20.7 2.4
 -7 1 13 22.3 2.7
 7 1 -13 17.4 2.4
 7 1 -13 20.3 2.6
 6 -1 -13 148.89 7
 -6 -1 13 146.19 7.2
 -6 -1 13 144.29 6.9
 6 -1 -13 147.29 5.9
 -6 -1 13 152.58 7.5
 6 -1 -13 148.99 6.7
 6 -1 -13 147.79 7
 -6 1 13 150.98 6.7
 6 1 -13 139.29 7.3
 -6 1 13 137.39 7
 6 1 -13 157.08 7.2
 6 1 -13 141.79 7.2
 -6 1 13 155.78 7.5
 6 1 -13 147.69 6.8
 5 -1 -13 111.79 4.9
 5 -1 -13 113.79 5.6
 -5 -1 13 130.49 6.5
 -5 -1 13 119.59 5.9
 5 -1 -13 118.49 6.1
 5 -1 -13 124.59 6
 -5 -1 13 115.49 6.1
 5 1 -13 121.99 6.2
 -5 1 13 126.39 6.3
 -5 1 13 124.69 5.8
 5 1 -13 107.49 5.9
 -5 1 13 132.99 6.5
 5 1 -13 128.89 6.5
 5 1 -13 121.39 5.9
 -4 -1 13 25.1 2.8
 4 -1 -13 21.3 2.4
 4 -1 -13 23.4 1.6
 4 -1 -13 25.9 2.7
 4 -1 -13 26.4 2.2
 -4 -1 13 19.2 2.4
 -4 -1 13 25 2.7
 -4 1 13 23.4 2.7
 4 1 -13 24.2 2.7
 4 1 -13 25 2.6
 -4 1 13 25.2 2.7
 -4 1 13 28.6 2.8
 4 1 -13 18.5 2.3
 4 1 -13 14.5 2.2
 -3 -1 13 110.89 5.5
 -3 -1 13 117.09 5.9
 3 -1 -13 105.49 5.4
 3 -1 -13 109.69 4.7
 -3 -1 13 104.19 5.6
 3 -1 -13 119.99 5.6
 3 -1 -13 108.69 5.7
 3 1 -13 102.19 5.6
 -3 1 13 104.79 5.4
 3 1 -13 111.79 5.5
 3 1 -13 120.39 6.1
 -3 1 13 100.69 5.6
 -3 1 13 111.79 5.1
 -3 1 13 111.89 5.8
 3 1 -13 108.29 5.5
 2 -1 -13 24 2.6
 2 -1 -13 19.8 2.4
 -2 -1 13 19.6 2.5
 -2 -1 13 22.4 2.5
 2 -1 -13 22.4 2.4
 -2 -1 13 16.7 2.3
 -2 -1 13 24.8 3
 2 -1 -13 17.6 1.5
 -2 1 13 29.6 3
 2 1 -13 17.6 2.4
 2 1 -13 20.3 2.4
 -2 1 13 20.5 2.2
 2 1 -13 19.1 2.2
 2 1 -13 19.8 2.4
 -2 1 13 21.9 2.4
 -2 1 13 15.8 2.2
 -1 -1 13 25.5 2.8
 1 -1 -13 26.3 2.3
 1 -1 -13 26.4 2.7
 -1 -1 13 25 2.7
 -1 -1 13 26.9 3.2
 1 -1 -13 26.1 2.9
 -1 -1 13 29.6 2.4
 -1 1 13 26.9 2.3
 -1 1 13 25.7 2.8
 -1 1 13 24.7 2.7
 1 1 -13 24.9 2.8
 -1 1 13 23.4 2.1
 1 1 -13 25.9 2.8
 1 1 -13 26.5 2.7
 1 1 -13 28.9 3.1
 0 -1 13 28.7 2.4
 0 -1 -13 30.2 2.3
 0 -1 13 35.8 2.7
 0 -1 13 29.5 3.4
 0 -1 13 32.1 2.7
 0 -1 -13 27 2.8
 0 -1 -13 31.8 2.7
 0 1 -13 27.5 3.1
 0 1 13 29.6 2.4
 0 1 13 28 2.4
 0 1 13 31 2.7
 0 1 -13 28.9 2.5
 0 1 -13 28 2.4
 0 1 -13 31.5 2.6
 0 1 13 32.6 2.7
 1 -1 13 1.4 0.7
 1 -1 13 1 0.9
 -1 -1 -13 1.6 0.8
 1 -1 13 1.3 0.8
 1 -1 13 1.3 0.7
 -1 -1 -13 1.9 0.9
 -1 -1 -13 1.1 0.7
 -1 1 -13 2 0.8
 1 1 13 2.1 1
 1 1 13 0.1 0.5
 1 1 13 0.2 0.5
 1 1 13 1 0.7
 -1 1 -13 0.5 0.5
 -1 1 -13 2.3 0.9
 -1 1 -13 1 0.6
 2 -1 13 3.6 1.2
 -2 -1 -13 2.4 0.9
 -2 -1 -13 2.7 1
 2 -1 13 3.2 1
 2 -1 13 3.7 1.1
 -2 -1 -13 4.9 1.2
 2 -1 13 3.1 1
 -2 1 -13 3.8 1.2
 -2 1 -13 0.6 0.7
 -2 1 -13 4 1.2
 2 1 13 2.6 1
 2 1 13 1.4 0.8
 -2 1 -13 4.3 1.3
 2 1 13 2.2 0.8
 2 1 13 3.3 1.1
 -3 -1 -13 5.8 1.4
 -3 -1 -13 6.4 1.5
 3 -1 13 8.1 1.9
 3 -1 13 5.4 1.3
 3 -1 13 6 1.4
 -3 -1 -13 3.6 1.2
 3 -1 13 6.2 1.4
 -3 1 -13 5.6 1.5
 -3 1 -13 6.4 1.5
 -3 1 -13 7.9 1.5
 -3 1 -13 3.5 1.2
 3 1 13 4.7 1.3
 3 1 13 4.9 1.3
 3 1 13 6.2 1.5
 4 -1 13 23.4 2.8
 4 -1 13 24.3 3.4
 -4 -1 -13 22.9 2.8
 -4 -1 -13 20.1 2.8
 4 -1 13 21.4 2.5
 -4 -1 -13 22.8 2.8
 -4 1 -13 23.9 3.1
 4 1 13 20.2 2.8
 -4 1 -13 22.3 2.9
 4 1 13 17.8 2.7
 4 1 13 18.6 3.1
 -4 1 -13 18.9 3.2
 4 1 13 21.5 2.9
 -5 -1 -13 0.5 1.2
 5 -1 13 0.4 0.6
 5 -1 13 1 0.9
 5 -1 13 0.1 0.6
 -5 -1 -13 0.1 0.6
 5 -1 13 -0.4 0.5
 -5 -1 -13 0.3 0.6
 5 1 13 -0.4 0.6
 5 1 13 0.8 0.7
 -5 1 -13 -0.7 0.4
 5 1 13 0.6 0.8
 -5 1 -13 0.6 0.9
 -5 1 -13 0.1 0.7
 5 1 13 -0.1 0.5
 -6 -1 -13 65.39 4.6
 6 -1 13 66.99 4.7
 6 -1 13 72.89 4.3
 6 -1 13 65.19 4.5
 -6 1 -13 72.09 4.8
 -6 1 -13 67.89 4.8
 6 1 13 74.49 5
 6 1 13 59.79 4.5
 6 1 13 75.19 4.5
 -7 -1 -13 44.2 3.9
 7 -1 13 38 3.1
 7 -1 13 47.1 3.6
 -7 -1 -13 48 3.9
 7 1 13 38.1 4.1
 -7 1 -13 33 3.9
 7 1 13 40.1 3.3
 -7 1 -13 42.6 3.8
 -8 -1 -13 23.5 3.5
 -8 -1 -13 23.4 3.2
 8 -1 13 13.9 2.3
 8 1 13 20.1 3
 -8 1 -13 17.3 2.7
 -8 1 -13 22.2 3.3
 -9 -1 -13 47.5 5.3
 -9 -1 -13 51.59 4.3
 9 -1 13 44 3.9
 -9 1 -13 50.29 4.3
 9 1 13 54.19 4.4
 -9 1 -13 47.1 5.2
 -10 -1 -13 28.5 4.4
 10 -1 13 39.6 4.2
 -10 -1 -13 34.6 4.3
 -10 1 -13 36.8 4.8
 -10 1 -13 41.2 4.7
 10 1 13 37 4.4
 -11 -1 -13 5.1 2.2
 -11 -1 -13 6 2
 11 -1 13 10.3 2.2
 -11 1 -13 5 2
 11 1 13 5.4 2.7
 -11 1 -13 6.7 2
 -16 -2 13 4.2 1.8
 -16 2 13 5.1 2.5
 16 2 -13 5.7 2.1
 -15 -2 13 -1 0.7
 15 2 -13 0.7 1.4
 15 2 -13 0.6 1.2
 -15 2 13 -0.1 0.8
 -14 -2 13 8.1 2.3
 14 2 -13 3 1.3
 -14 2 13 8.3 2.1
 14 2 -13 7.4 2.1
 13 -2 -13 10.3 2
 -13 -2 13 10.6 2.5
 13 2 -13 8.3 1.8
 13 2 -13 8 2.1
 -13 2 13 10.6 2.4
 -12 -2 13 15.9 2.9
 12 -2 -13 16.8 2.4
 -12 -2 13 15.8 2.7
 12 2 -13 11.9 2.4
 12 2 -13 19.3 3
 -12 2 13 10.8 2.3
 12 2 -13 19.3 3.2
 -11 -2 13 45.6 4.9
 11 -2 -13 58.09 3.8
 11 -2 -13 50.29 3.2
 11 -2 -13 52.79 3.6
 -11 -2 13 49.1 4
 -11 2 13 47.1 4.1
 11 2 -13 51.39 5.7
 11 2 -13 46.9 4.1
 11 2 -13 49.3 3.7
 -11 2 13 47.7 3.9
 10 -2 -13 57.59 3.7
 -10 -2 13 55.69 4.1
 10 -2 -13 51.89 3.3
 -10 -2 13 61.89 4.3
 -10 -2 13 50.99 7.8
 10 -2 -13 44.2 3.4
 -10 2 13 50.79 3.9
 -10 2 13 52.59 3.4
 -10 2 13 56.79 4.3
 10 2 -13 56.59 4.3
 10 2 -13 55.29 5.9
 10 2 -13 58.19 4.4
 -9 -2 13 0 0.7
 9 -2 -13 0 0.5
 9 -2 -13 0.4 0.6
 -9 -2 13 -0.4 0.5
 -9 -2 13 0.8 0.8
 9 -2 -13 1.2 0.6
 9 2 -13 0.6 0.8
 -9 2 13 0.5 0.5
 9 2 -13 0.2 0.6
 -9 2 13 0.4 0.7
 -9 2 13 0 0.5
 9 2 -13 -0.6 0.5
 -8 -2 13 13.1 2.3
 -8 -2 13 7.9 1.8
 8 -2 -13 7.3 1.4
 -8 -2 13 10.1 1.9
 8 -2 -13 11.5 1.7
 8 -2 -13 9.5 1.6
 -8 2 13 11.4 2.1
 8 2 -13 8.3 1.9
 8 2 -13 10.8 1.9
 -8 2 13 9.4 1.5
 8 2 -13 10.4 2.8
 -8 2 13 10.8 2
 -7 -2 13 -0.1 0.6
 7 -2 -13 0.1 0.4
 7 -2 -13 -0.5 0.3
 -7 -2 13 0.5 0.7
 -7 -2 13 -0.2 0.5
 7 -2 -13 -0.5 0.4
 7 2 -13 1 0.7
 -7 2 13 -0.5 0.4
 -7 2 13 -0.6 0.4
 7 2 -13 0.4 0.6
 -7 2 13 0.2 0.6
 7 2 -13 -1 0.3
 7 2 -13 -0.2 0.5
 -6 -2 13 17 2.4
 6 -2 -13 18.8 2.2
 -6 -2 13 18 2.5
 6 -2 -13 17.7 2.2
 -6 -2 13 20 2.6
 6 -2 -13 20.5 2.3
 6 2 -13 19.8 2.7
 6 2 -13 18.1 2.3
 -6 2 13 20.5 2.3
 -6 2 13 19.4 2.5
 6 2 -13 19.1 2.9
 -6 2 13 20.2 2.7
 6 2 -13 20.1 2.6
 -5 -2 13 14.7 2.2
 5 -2 -13 15.9 0.8
 5 -2 -13 17.6 2.1
 5 -2 -13 13.9 1.9
 5 -2 -13 11 1.7
 -5 -2 13 15.7 2.2
 -5 2 13 13.3 2
 5 2 -13 14.8 2.3
 5 2 -13 14.6 2.2
 5 2 -13 15.5 2.2
 5 2 -13 15.3 2.3
 -5 2 13 11.7 2
 -5 2 13 13.9 1.9
 4 -2 -13 186.78 8.2
 -4 -2 13 189.28 8.7
 -4 -2 13 195.88 8.7
 -4 -2 13 196.18 8.7
 4 -2 -13 198.18 8.5
 4 -2 -13 196.78 7
 4 2 -13 205.18 9
 -4 2 13 203.18 8.9
 4 2 -13 196.48 8.6
 4 2 -13 198.38 9.1
 -4 2 13 193.88 8.7
 -4 2 13 188.88 8.3
 4 2 -13 196.08 9
 -3 -2 13 4 1.1
 3 -2 -13 4 1
 3 -2 -13 5.8 0.8
 -3 -2 13 5.3 1.3
 -3 -2 13 4.9 1.2
 3 -2 -13 7.5 1.5
 -3 2 13 4.3 1.1
 -3 2 13 5.9 1
 3 2 -13 7.7 1.7
 3 2 -13 4.5 1.2
 -3 2 13 6.6 1.4
 -3 2 13 5 1.2
 3 2 -13 4.2 1.1
 3 2 -13 5.4 1.5
 2 -2 -13 54.29 3.5
 2 -2 -13 56.69 3.4
 -2 -2 13 54.69 3.5
 -2 -2 13 50.29 3.4
 2 -2 -13 48 2.6
 -2 -2 13 50.59 3.5
 -2 2 13 53.99 3.4
 -2 2 13 49.99 3.5
 2 2 -13 51.29 3.6
 2 2 -13 48.8 3.5
 2 2 -13 46.6 3.6
 2 2 -13 46.1 3.2
 -2 2 13 46.2 2.8
 -2 2 13 54.39 3.6
 1 -2 -13 -0.5 0.3
 -1 -2 13 0 0.4
 -1 -2 13 -0.1 0.5
 -1 -2 13 0.5 0.6
 -1 -2 13 -0.6 0.2
 1 -2 -13 0.1 0.5
 1 -2 -13 -0.1 0.3
 1 2 -13 -0.1 0.5
 -1 2 13 0.4 0.5
 -1 2 13 -0.4 0.3
 -1 2 13 0.1 0.4
 1 2 -13 -0.4 0.4
 1 2 -13 0.4 0.6
 1 2 -13 -0.3 0.3
 -1 2 13 -0.8 0.3
 0 -2 -13 5.6 1.1
 0 -2 13 7.7 1.5
 0 -2 13 6.2 1.4
 0 -2 -13 3.3 1.1
 0 -2 13 5.2 1.6
 0 -2 -13 4.6 1.1
 0 -2 13 5.2 1.2
 0 2 -13 3.9 1.1
 0 2 -13 3.5 1
 0 2 13 3.7 1.1
 0 2 13 5.9 1.4
 0 2 -13 2.2 1
 0 2 13 5.5 1.4
 0 2 -13 6.6 1.5
 0 2 13 3.4 1
 1 -2 13 21.8 2.5
 -1 -2 -13 20.9 2.3
 1 -2 13 20.2 2.4
 -1 -2 -13 20.1 2.4
 -1 -2 -13 22.1 2.7
 1 -2 13 18.9 2.9
 1 -2 13 18.3 2.4
 1 2 13 24.7 2.7
 -1 2 -13 18 2.5
 1 2 13 24.7 2.2
 -1 2 -13 24 2.7
 -1 2 -13 25 3
 -1 2 -13 24.6 2.8
 1 2 13 29.2 3.1
 1 2 13 25.5 2.9
 2 -2 13 1.2 1.1
 -2 -2 -13 0.7 0.6
 -2 -2 -13 1 0.8
 2 -2 13 1.1 0.7
 -2 -2 -13 0.1 0.6
 2 -2 13 1.1 0.8
 2 -2 13 0.2 0.6
 -2 2 -13 0.5 0.6
 -2 2 -13 0.2 0.8
 -2 2 -13 1.3 0.8
 2 2 13 0.1 0.5
 2 2 13 0.4 0.7
 -2 2 -13 0 0.6
 2 2 13 -0.5 0.5
 2 2 13 0.3 0.6
 -3 -2 -13 13.4 2.2
 -3 -2 -13 16.5 2.4
 3 -2 13 19.3 3
 3 -2 13 10.8 1.9
 -3 -2 -13 12.3 2
 3 -2 13 16.3 2.2
 3 -2 13 12.3 1.9
 -3 2 -13 16.4 3.1
 3 2 13 17.5 2.3
 3 2 13 9.4 1.8
 -3 2 -13 9.7 1.9
 -3 2 -13 15.5 2.3
 -3 2 -13 14.2 1.9
 3 2 13 15.7 2.2
 3 2 13 13.8 2.7
 -4 -2 -13 97.39 5.5
 -4 -2 -13 94.79 5.6
 4 -2 13 90.69 5.2
 4 -2 13 99.19 5.2
 4 -2 13 102.59 6.4
 4 -2 13 96.69 5.5
 -4 -2 -13 95.09 5.7
 -4 2 -13 98.19 5.1
 -4 2 -13 100.89 5.8
 4 2 13 92.79 5.4
 -4 2 -13 101.59 5.9
 4 2 13 95.59 5.8
 4 2 13 100.99 5.8
 4 2 13 96.39 5.5
 -4 2 -13 104.49 5.8
 5 -2 13 3 1
 -5 -2 -13 3.2 1.3
 5 -2 13 2.1 1
 -5 -2 -13 3.3 1.2
 5 -2 13 3.5 1.2
 -5 2 -13 2.6 1.1
 5 2 13 4.9 1.5
 -5 2 -13 1.7 0.8
 -5 2 -13 1.4 1.2
 5 2 13 2.3 1
 5 2 13 2.3 1.1
 -5 2 -13 3.2 1.2
 6 -2 13 20.9 2.5
 -6 -2 -13 36.7 6.6
 6 -2 13 29.8 3.4
 -6 -2 -13 31.5 3.6
 6 -2 13 23.1 2.8
 6 2 13 29 3.6
 -6 2 -13 25.8 3.5
 6 2 13 29.8 3.6
 -6 2 -13 26.4 3.2
 6 2 13 29.9 3.5
 -7 -2 -13 86.29 5.4
 7 -2 13 83.99 5.3
 -7 -2 -13 73.69 5.5
 7 -2 13 76.49 4.8
 7 2 13 81.79 5.4
 -7 2 -13 73.99 5.3
 -7 2 -13 72.89 5.2
 -8 -2 -13 3.4 1.4
 -8 -2 -13 2.1 1.3
 8 -2 13 2.7 1.1
 -8 2 -13 2.5 1.4
 -8 2 -13 1.6 1.2
 -9 -2 -13 0.3 1.1
 9 -2 13 1.8 1
 -9 -2 -13 -0.6 0.5
 -9 2 -13 -0.7 0.8
 9 2 13 -1 0.6
 -9 2 -13 0.5 0.8
 -10 -2 -13 9 2.2
 -10 -2 -13 9.1 2.6
 10 -2 13 15.7 4
 -10 2 -13 14.3 2.7
 10 2 13 13.9 2.7
 -10 2 -13 13.7 2.8
 -11 -2 -13 10.5 2.5
 -11 -2 -13 16.1 3.6
 -11 2 -13 7.1 2.3
 -11 2 -13 11.4 2.6
 11 2 13 6.4 2
 -15 -3 13 1.7 1.5
 15 3 -13 1.9 1.4
 -15 3 13 5.1 1.9
 15 3 -13 2.1 1.2
 -14 -3 13 -0.3 0.8
 14 3 -13 0.8 1
 -14 3 13 -0.3 0.8
 14 3 -13 0.2 1
 -13 -3 13 11.2 2.5
 13 3 -13 10.5 2.5
 -13 3 13 9.9 2.2
 13 3 -13 13.2 2.3
 -12 -3 13 0.7 1
 -12 3 13 0 0.8
 12 3 -13 0.3 0.8
 12 3 -13 0 0.7
 -11 -3 13 2 1.2
 -11 3 13 2 1.2
 11 3 -13 2.2 1
 11 3 -13 2 1.1
 -11 3 13 1.5 0.9
 -10 -3 13 0 0.8
 -10 3 13 0.5 0.7
 -10 3 13 -0.7 0.5
 10 3 -13 1.3 0.8
 10 3 -13 -0.3 0.6
 9 -3 -13 2 0.8
 -9 -3 13 -0.1 0.7
 -9 -3 13 0.7 0.9
 -9 -3 13 0.5 0.8
 -9 3 13 -0.6 0.4
[truncated: 301,795 more chars]
