# Supplementary material for: Mechanistic Insight Into the Polymorph‐Dependent Photosalient Effect of a White Light or Two‐Photon Activated Photoreactive Molecular Salt
Source: Angew Chem Int Ed Engl. 2026 May 23;65(30):e5518257. doi: 10.1002/anie.5518257 (PMC13383077; doi:10.1002/anie.5518257)
Supplement: Supplementary file 3 — Supporting File 3: anie72811‐sup‐0003‐DataFile.zip. [file ANIE-65-e5518257-s001.zip › OHT-T-II.cif]

data_shelxl
_audit_creation_date               2025-11-14
_audit_creation_method
;
Olex2 1.5
(compiled 2025.07.13 svn.rb7424aed for OlexSys, GUI svn.r7314)
;
_shelx_SHELXL_version_number       '2018/3'
_audit_contact_author_address      ?
_audit_contact_author_email        ?
_audit_contact_author_name         ''
_audit_contact_author_phone        ?
_publ_contact_author_id_orcid      ?
_publ_section_references
;
Burla, M.C., Caliandro, R., Camalli, M., Carrozzini, B., Cascarano, G.L.,
 De Caro, L., Giacovazzo, C., Polidori, G., Siliqi, D., Spagna, R.
 (2007). J. Appl. Cryst. 40, 609-613.

Dolomanov, O.V., Bourhis, L.J., Gildea, R.J, Howard, J.A.K. & Puschmann, H.
 (2009), J. Appl. Cryst. 42, 339-341.

Sheldrick, G.M. (2015). Acta Cryst. C71, 3-8.
;
_chemical_name_common              ?
_chemical_name_systematic          ?
_chemical_formula_moiety           'C12 H13 N2 O S2, C7 H7 O3 S'
_chemical_formula_sum              'C19 H20 N2 O4 S3'
_chemical_formula_weight           436.55
_chemical_melting_point            ?
loop_
  _atom_type_symbol
  _atom_type_description
  _atom_type_scat_dispersion_real
  _atom_type_scat_dispersion_imag
  _atom_type_scat_source
 'C' 'C' 0.0033 0.0016 'International Tables Vol C Tables 4.2.6.8 and 6.1.1.4'
 'H' 'H' 0.0000 0.0000 'International Tables Vol C Tables 4.2.6.8 and 6.1.1.4'
 'N' 'N' 0.0061 0.0033 'International Tables Vol C Tables 4.2.6.8 and 6.1.1.4'
 'O' 'O' 0.0106 0.0060 'International Tables Vol C Tables 4.2.6.8 and 6.1.1.4'
 'S' 'S' 0.1246 0.1234 'International Tables Vol C Tables 4.2.6.8 and 6.1.1.4'

_shelx_space_group_comment
;
The symmetry employed for this shelxl refinement is uniquely defined
by the following loop, which should always be used as a source of
symmetry information in preference to the above space-group names.
They are only intended as comments.
;
_space_group_crystal_system        'triclinic'
_space_group_IT_number             2
_space_group_name_H-M_alt          'P -1'
_space_group_name_Hall             '-P 1'
loop_
  _space_group_symop_operation_xyz
 'x, y, z'
 '-x, -y, -z'

_cell_length_a                     7.3190(18)
_cell_length_b                     10.623(5)
_cell_length_c                     14.348(7)
_cell_angle_alpha                  69.68(3)
_cell_angle_beta                   76.68(3)
_cell_angle_gamma                  89.82(3)
_cell_volume                       1014.4(7)
_cell_formula_units_Z              2
_cell_measurement_reflns_used      ?
_cell_measurement_temperature      293(2)
_cell_measurement_theta_max        ?
_cell_measurement_theta_min        ?
_shelx_estimated_absorpt_T_max     0.962
_shelx_estimated_absorpt_T_min     0.798
_exptl_absorpt_coefficient_mu      0.394
_exptl_absorpt_correction_T_max    0.7456
_exptl_absorpt_correction_T_min    0.5291
_exptl_absorpt_correction_type     multi-scan
_exptl_absorpt_process_details
;
SADABS-2008/1 (Bruker,2008) was used for absorption correction.
wR2(int) was 0.1089 before and 0.0793 after correction.
The Ratio of minimum to maximum transmission is 0.7096.
The \l/2 correction factor is 0.0015.
;
_exptl_absorpt_special_details     ?
_exptl_crystal_colour              orange
_exptl_crystal_colour_primary      orange
_exptl_crystal_density_diffrn      1.429
_exptl_crystal_density_meas        ?
_exptl_crystal_density_method      ?
_exptl_crystal_description         prism
_exptl_crystal_F_000               456
_exptl_crystal_size_max            0.6
_exptl_crystal_size_mid            0.2
_exptl_crystal_size_min            0.1
_exptl_transmission_factor_max     ?
_exptl_transmission_factor_min     ?
_diffrn_reflns_av_R_equivalents    0.0600
_diffrn_reflns_av_unetI/netI       0.0591
_diffrn_reflns_Laue_measured_fraction_full  0.993
_diffrn_reflns_Laue_measured_fraction_max  0.972
_diffrn_reflns_limit_h_max         9
_diffrn_reflns_limit_h_min         -8
_diffrn_reflns_limit_k_max         13
_diffrn_reflns_limit_k_min         -13
_diffrn_reflns_limit_l_max         16
_diffrn_reflns_limit_l_min         -18
_diffrn_reflns_number              14465
_diffrn_reflns_point_group_measured_fraction_full  0.993
_diffrn_reflns_point_group_measured_fraction_max  0.972
_diffrn_reflns_theta_full          25.242
_diffrn_reflns_theta_max           27.490
_diffrn_reflns_theta_min           2.870
_diffrn_ambient_temperature        293(2)
_diffrn_detector_area_resol_mean   ?
_diffrn_measured_fraction_theta_full  0.993
_diffrn_measured_fraction_theta_max  0.972
_diffrn_measurement_device_type    'Bruker-Nonius KappaCCD'
_diffrn_measurement_method         ?
_diffrn_radiation_type             MoK\a
_diffrn_radiation_wavelength       0.71073
_diffrn_source                     ?
_reflns_Friedel_coverage           0.000
_reflns_Friedel_fraction_full      .
_reflns_Friedel_fraction_max       .
_reflns_number_gt                  3069
_reflns_number_total               4536
_reflns_special_details
;
 Reflections were merged by SHELXL according to the crystal
 class for the calculation of statistics and refinement.
 
 _reflns_Friedel_fraction is defined as the number of unique
 Friedel pairs measured divided by the number that would be
 possible theoretically, ignoring centric projections and
 systematic absences.
;
_reflns_threshold_expression       'I > 2\s(I)'
_computing_cell_refinement         ?
_computing_data_collection         ?
_computing_data_reduction          ?
_computing_molecular_graphics      'Olex2 1.5 (Dolomanov et al., 2009)'
_computing_publication_material    'Olex2 1.5 (Dolomanov et al., 2009)'
_computing_structure_refinement    'SHELXL 2018/3 (Sheldrick, 2015)'
_computing_structure_solution      'SIR97  (Burla et al.,  2007)'
_refine_diff_density_max           0.540
_refine_diff_density_min           -0.334
_refine_diff_density_rms           0.072
_refine_ls_extinction_coef         .
_refine_ls_extinction_method       none
_refine_ls_goodness_of_fit_ref     1.046
_refine_ls_hydrogen_treatment      mixed
_refine_ls_matrix_type             full
_refine_ls_number_parameters       259
_refine_ls_number_reflns           4536
_refine_ls_number_restraints       0
_refine_ls_R_factor_all            0.0978
_refine_ls_R_factor_gt             0.0623
_refine_ls_restrained_S_all        1.046
_refine_ls_shift/su_max            0.001
_refine_ls_shift/su_mean           0.000
_refine_ls_structure_factor_coef   Fsqd
_refine_ls_weighting_details      
 'w=1/[\s^2^(Fo^2^)+(0.0709P)^2^+0.8668P] where P=(Fo^2^+2Fc^2^)/3'
_refine_ls_weighting_scheme        calc
_refine_ls_wR_factor_gt            0.1484
_refine_ls_wR_factor_ref           0.1745
_refine_special_details            ?
_olex2_refinement_description
;
1. Fixed Uiso
 At 1.2 times of:
  All C(H) groups, All O(H) groups
 At 1.5 times of:
  All C(H,H,H) groups
2.a Aromatic/amide H refined with riding coordinates:
 C5(H5), C6(H6), C8(H8), C9(H9), C11(H11), C12(H12), C15(H15), C16(H16),
 C18(H18), C19(H19)
2.b Idealised Me refined as rotating group:
 C1(H1A,H1B,H1C), C4(H4A,H4B,H4C), C13(H13A,H13B,H13C)
;
_atom_sites_solution_hydrogens     mixed
_atom_sites_solution_primary       direct
_atom_sites_solution_secondary     ?
loop_
  _atom_site_label
  _atom_site_type_symbol
  _atom_site_fract_x
  _atom_site_fract_y
  _atom_site_fract_z
  _atom_site_U_iso_or_equiv
  _atom_site_adp_type
  _atom_site_occupancy
  _atom_site_site_symmetry_order
  _atom_site_calc_flag
  _atom_site_refinement_flags_posn
  _atom_site_refinement_flags_adp
  _atom_site_refinement_flags_occupancy
  _atom_site_disorder_assembly
  _atom_site_disorder_group
 S1 S 0.24895(18) 0.09294(11) 0.88197(8) 0.0753(4) Uani 1 1 d . . . . .
 O1 O 0.2028(4) 1.0276(3) 0.1602(2) 0.0673(7) Uani 1 1 d . . . . .
 H1 H 0.191(6) 1.093(5) 0.182(3) 0.081 Uiso 1 1 d . U . . .
 N1 N 0.2742(4) 0.1085(3) 0.6898(2) 0.0533(7) Uani 1 1 d . . . . .
 C1 C 0.2548(8) -0.0801(4) 0.8907(4) 0.0912(15) Uani 1 1 d . . . . .
 H1A H 0.375862 -0.093182 0.853612 0.137 Uiso 1 1 calc R U . . .
 H1B H 0.158601 -0.101780 0.861856 0.137 Uiso 1 1 calc R U . . .
 H1C H 0.232931 -0.137576 0.961341 0.137 Uiso 1 1 calc R U . . .
 S2 S 0.25586(14) 0.34403(8) 0.70070(6) 0.0532(3) Uani 1 1 d . . . . .
 N2 N 0.2748(4) 0.1997(2) 0.5945(2) 0.0473(6) Uani 1 1 d . . . . .
 C2 C 0.2632(5) 0.1705(3) 0.7528(3) 0.0500(8) Uani 1 1 d . . . . .
 C3 C 0.2666(4) 0.3290(3) 0.5846(2) 0.0427(7) Uani 1 1 d . . . . .
 C4 C 0.2869(7) 0.1448(4) 0.5128(3) 0.0695(11) Uani 1 1 d . . . . .
 H4A H 0.416803 0.144959 0.479575 0.104 Uiso 1 1 calc R U . . .
 H4B H 0.222624 0.199207 0.463601 0.104 Uiso 1 1 calc R U . . .
 H4C H 0.229199 0.054151 0.541700 0.104 Uiso 1 1 calc R U . . .
 C5 C 0.2597(5) 0.4372(3) 0.4919(2) 0.0466(7) Uani 1 1 d . . . . .
 H5 H 0.266328 0.419211 0.432285 0.056 Uiso 1 1 calc R U . . .
 C6 C 0.2438(4) 0.5644(3) 0.4899(2) 0.0467(7) Uani 1 1 d . . . . .
 H6 H 0.236696 0.577374 0.551392 0.056 Uiso 1 1 calc R U . . .
 C7 C 0.2364(4) 0.6825(3) 0.4031(2) 0.0439(7) Uani 1 1 d . . . . .
 C8 C 0.2236(5) 0.8062(3) 0.4160(3) 0.0560(9) Uani 1 1 d . . . . .
 H8 H 0.222790 0.810672 0.479711 0.067 Uiso 1 1 calc R U . . .
 C9 C 0.2122(5) 0.9223(3) 0.3364(3) 0.0559(9) Uani 1 1 d . . . . .
 H9 H 0.203314 1.003954 0.346875 0.067 Uiso 1 1 calc R U . . .
 C10 C 0.2138(5) 0.9178(3) 0.2415(3) 0.0489(7) Uani 1 1 d . . . . .
 C11 C 0.2266(6) 0.7952(4) 0.2277(3) 0.0593(9) Uani 1 1 d . . . . .
 H11 H 0.227924 0.791396 0.163753 0.071 Uiso 1 1 calc R U . . .
 C12 C 0.2375(5) 0.6793(3) 0.3068(3) 0.0548(8) Uani 1 1 d . . . . .
 H12 H 0.245676 0.597790 0.296002 0.066 Uiso 1 1 calc R U . . .
 O2 O -0.0970(4) 0.6354(3) 0.6767(2) 0.0731(8) Uani 1 1 d . . . . .
 S3 S -0.01300(14) 0.71546(8) 0.72191(6) 0.0523(3) Uani 1 1 d . . . . .
 O3 O -0.1538(4) 0.7501(3) 0.7969(2) 0.0705(8) Uani 1 1 d . . . . .
 O4 O 0.1089(4) 0.8297(2) 0.6468(2) 0.0730(8) Uani 1 1 d . . . . .
 C13 C 0.4751(6) 0.3406(5) 0.9663(3) 0.0743(12) Uani 1 1 d . . . . .
 H13A H 0.431147 0.331012 1.037065 0.111 Uiso 1 1 calc R U . . .
 H13B H 0.604051 0.377530 0.941572 0.111 Uiso 1 1 calc R U . . .
 H13C H 0.466122 0.253947 0.959940 0.111 Uiso 1 1 calc R U . . .
 C14 C 0.3555(5) 0.4339(4) 0.9040(3) 0.0551(8) Uani 1 1 d . . . . .
 C15 C 0.1634(5) 0.4060(4) 0.9279(3) 0.0562(9) Uani 1 1 d . . . . .
 H15 H 0.107817 0.327887 0.981943 0.067 Uiso 1 1 calc R U . . .
 C16 C 0.0514(5) 0.4913(3) 0.8733(3) 0.0519(8) Uani 1 1 d . . . . .
 H16 H -0.078278 0.470638 0.890789 0.062 Uiso 1 1 calc R U . . .
 C17 C 0.1327(5) 0.6083(3) 0.7922(2) 0.0461(7) Uani 1 1 d . . . . .
 C18 C 0.3240(5) 0.6377(4) 0.7678(3) 0.0582(9) Uani 1 1 d . . . . .
 H18 H 0.379406 0.716171 0.714164 0.070 Uiso 1 1 calc R U . . .
 C19 C 0.4354(5) 0.5504(4) 0.8231(3) 0.0628(10) Uani 1 1 d . . . . .
 H19 H 0.565155 0.570513 0.805410 0.075 Uiso 1 1 calc R U . . .

loop_
  _atom_site_aniso_label
  _atom_site_aniso_U_11
  _atom_site_aniso_U_22
  _atom_site_aniso_U_33
  _atom_site_aniso_U_23
  _atom_site_aniso_U_13
  _atom_site_aniso_U_12
 S1 0.1070(9) 0.0592(6) 0.0550(6) -0.0020(4) -0.0391(6) 0.0007(5)
 O1 0.098(2) 0.0470(14) 0.0515(14) -0.0068(11) -0.0246(14) 0.0141(14)
 N1 0.0623(18) 0.0416(15) 0.0539(16) -0.0062(13) -0.0269(14) 0.0055(13)
 C1 0.118(4) 0.054(2) 0.088(3) 0.008(2) -0.050(3) 0.007(2)
 S2 0.0710(6) 0.0405(4) 0.0482(5) -0.0117(3) -0.0210(4) 0.0041(4)
 N2 0.0557(16) 0.0335(13) 0.0501(15) -0.0082(11) -0.0181(13) 0.0025(11)
 C2 0.0517(19) 0.0420(17) 0.0513(18) -0.0045(14) -0.0223(15) 0.0001(14)
 C3 0.0389(16) 0.0381(16) 0.0494(17) -0.0126(13) -0.0120(13) -0.0012(12)
 C4 0.110(3) 0.0425(19) 0.058(2) -0.0198(17) -0.023(2) 0.005(2)
 C5 0.0509(19) 0.0405(16) 0.0463(17) -0.0094(13) -0.0171(14) 0.0022(13)
 C6 0.0480(18) 0.0435(17) 0.0452(17) -0.0105(13) -0.0129(14) 0.0046(14)
 C7 0.0417(17) 0.0352(15) 0.0482(17) -0.0087(13) -0.0078(13) 0.0034(12)
 C8 0.077(2) 0.0482(19) 0.0461(18) -0.0182(15) -0.0187(17) 0.0096(17)
 C9 0.075(2) 0.0371(17) 0.056(2) -0.0157(15) -0.0190(17) 0.0117(16)
 C10 0.0491(19) 0.0428(17) 0.0515(18) -0.0133(14) -0.0116(14) 0.0069(14)
 C11 0.078(3) 0.053(2) 0.0475(19) -0.0169(16) -0.0192(18) 0.0105(18)
 C12 0.068(2) 0.0438(18) 0.0532(19) -0.0188(15) -0.0136(17) 0.0078(16)
 O2 0.106(2) 0.0558(15) 0.0687(17) -0.0218(13) -0.0441(16) 0.0034(14)
 S3 0.0766(6) 0.0350(4) 0.0433(4) -0.0103(3) -0.0166(4) 0.0012(4)
 O3 0.090(2) 0.0500(14) 0.0624(16) -0.0136(12) -0.0114(14) 0.0197(13)
 O4 0.105(2) 0.0428(13) 0.0549(15) -0.0006(11) -0.0154(14) -0.0101(13)
 C13 0.076(3) 0.086(3) 0.074(3) -0.035(2) -0.035(2) 0.022(2)
 C14 0.061(2) 0.063(2) 0.0508(19) -0.0278(17) -0.0191(16) 0.0094(17)
 C15 0.067(2) 0.0480(19) 0.0468(18) -0.0110(15) -0.0092(16) 0.0049(16)
 C16 0.0501(19) 0.0469(18) 0.0530(19) -0.0125(15) -0.0095(15) 0.0015(14)
 C17 0.062(2) 0.0384(16) 0.0401(15) -0.0169(13) -0.0109(14) -0.0013(14)
 C18 0.065(2) 0.053(2) 0.0504(19) -0.0152(16) -0.0054(17) -0.0145(17)
 C19 0.051(2) 0.074(3) 0.067(2) -0.030(2) -0.0130(18) -0.0055(18)

_geom_special_details
;
 All esds (except the esd in the dihedral angle between two l.s. planes)
 are estimated using the full covariance matrix.  The cell esds are taken
 into account individually in the estimation of esds in distances, angles
 and torsion angles; correlations between esds in cell parameters are only
 used when they are defined by crystal symmetry.  An approximate (isotropic)
 treatment of cell esds is used for estimating esds involving l.s. planes.
;
loop_
  _geom_bond_atom_site_label_1
  _geom_bond_atom_site_label_2
  _geom_bond_distance
  _geom_bond_site_symmetry_2
  _geom_bond_publ_flag
 S1 C1 1.799(5) . ?
 S1 C2 1.725(3) . ?
 O1 H1 0.85(5) . ?
 O1 C10 1.351(4) . ?
 N1 N2 1.374(4) . ?
 N1 C2 1.280(5) . ?
 C1 H1A 0.9600 . ?
 C1 H1B 0.9600 . ?
 C1 H1C 0.9600 . ?
 S2 C2 1.738(3) . ?
 S2 C3 1.713(3) . ?
 N2 C3 1.333(4) . ?
 N2 C4 1.467(5) . ?
 C3 C5 1.436(4) . ?
 C4 H4A 0.9600 . ?
 C4 H4B 0.9600 . ?
 C4 H4C 0.9600 . ?
 C5 H5 0.9300 . ?
 C5 C6 1.346(5) . ?
 C6 H6 0.9300 . ?
 C6 C7 1.439(4) . ?
 C7 C8 1.389(5) . ?
 C7 C12 1.392(5) . ?
 C8 H8 0.9300 . ?
 C8 C9 1.377(5) . ?
 C9 H9 0.9300 . ?
 C9 C10 1.377(5) . ?
 C10 C11 1.383(5) . ?
 C11 H11 0.9300 . ?
 C11 C12 1.372(5) . ?
 C12 H12 0.9300 . ?
 O2 S3 1.446(3) . ?
 S3 O3 1.454(3) . ?
 S3 O4 1.444(3) . ?
 S3 C17 1.772(3) . ?
 C13 H13A 0.9600 . ?
 C13 H13B 0.9600 . ?
 C13 H13C 0.9600 . ?
 C13 C14 1.513(5) . ?
 C14 C15 1.376(5) . ?
 C14 C19 1.383(5) . ?
 C15 H15 0.9300 . ?
 C15 C16 1.380(5) . ?
 C16 H16 0.9300 . ?
 C16 C17 1.390(5) . ?
 C17 C18 1.372(5) . ?
 C18 H18 0.9300 . ?
 C18 C19 1.391(5) . ?
 C19 H19 0.9300 . ?

loop_
  _geom_angle_atom_site_label_1
  _geom_angle_atom_site_label_2
  _geom_angle_atom_site_label_3
  _geom_angle
  _geom_angle_site_symmetry_1
  _geom_angle_site_symmetry_3
  _geom_angle_publ_flag
 C2 S1 C1 100.0(2) . . ?
 C10 O1 H1 106(3) . . ?
 C2 N1 N2 109.3(3) . . ?
 S1 C1 H1A 109.5 . . ?
 S1 C1 H1B 109.5 . . ?
 S1 C1 H1C 109.5 . . ?
 H1A C1 H1B 109.5 . . ?
 H1A C1 H1C 109.5 . . ?
 H1B C1 H1C 109.5 . . ?
 C3 S2 C2 88.64(16) . . ?
 N1 N2 C4 116.2(3) . . ?
 C3 N2 N1 117.5(3) . . ?
 C3 N2 C4 126.3(3) . . ?
 S1 C2 S2 120.1(2) . . ?
 N1 C2 S1 124.5(3) . . ?
 N1 C2 S2 115.4(2) . . ?
 N2 C3 S2 109.2(2) . . ?
 N2 C3 C5 125.1(3) . . ?
 C5 C3 S2 125.6(2) . . ?
 N2 C4 H4A 109.5 . . ?
 N2 C4 H4B 109.5 . . ?
 N2 C4 H4C 109.5 . . ?
 H4A C4 H4B 109.5 . . ?
 H4A C4 H4C 109.5 . . ?
 H4B C4 H4C 109.5 . . ?
 C3 C5 H5 119.5 . . ?
 C6 C5 C3 121.1(3) . . ?
 C6 C5 H5 119.5 . . ?
 C5 C6 H6 116.4 . . ?
 C5 C6 C7 127.3(3) . . ?
 C7 C6 H6 116.4 . . ?
 C8 C7 C6 118.7(3) . . ?
 C8 C7 C12 117.9(3) . . ?
 C12 C7 C6 123.4(3) . . ?
 C7 C8 H8 119.3 . . ?
 C9 C8 C7 121.3(3) . . ?
 C9 C8 H8 119.3 . . ?
 C8 C9 H9 119.9 . . ?
 C10 C9 C8 120.2(3) . . ?
 C10 C9 H9 119.9 . . ?
 O1 C10 C9 123.3(3) . . ?
 O1 C10 C11 117.7(3) . . ?
 C9 C10 C11 119.0(3) . . ?
 C10 C11 H11 119.5 . . ?
 C12 C11 C10 121.0(3) . . ?
 C12 C11 H11 119.5 . . ?
 C7 C12 H12 119.7 . . ?
 C11 C12 C7 120.6(3) . . ?
 C11 C12 H12 119.7 . . ?
 O2 S3 O3 111.57(19) . . ?
 O2 S3 C17 105.51(16) . . ?
 O3 S3 C17 105.76(16) . . ?
 O4 S3 O2 113.14(18) . . ?
 O4 S3 O3 113.66(17) . . ?
 O4 S3 C17 106.43(18) . . ?
 H13A C13 H13B 109.5 . . ?
 H13A C13 H13C 109.5 . . ?
 H13B C13 H13C 109.5 . . ?
 C14 C13 H13A 109.5 . . ?
 C14 C13 H13B 109.5 . . ?
 C14 C13 H13C 109.5 . . ?
 C15 C14 C13 120.5(4) . . ?
 C15 C14 C19 118.4(3) . . ?
 C19 C14 C13 121.1(4) . . ?
 C14 C15 H15 119.3 . . ?
 C14 C15 C16 121.4(3) . . ?
 C16 C15 H15 119.3 . . ?
 C15 C16 H16 120.1 . . ?
 C15 C16 C17 119.9(3) . . ?
 C17 C16 H16 120.1 . . ?
 C16 C17 S3 119.3(3) . . ?
 C18 C17 S3 121.4(3) . . ?
 C18 C17 C16 119.3(3) . . ?
 C17 C18 H18 119.9 . . ?
 C17 C18 C19 120.2(3) . . ?
 C19 C18 H18 119.9 . . ?
 C14 C19 C18 120.8(4) . . ?
 C14 C19 H19 119.6 . . ?
 C18 C19 H19 119.6 . . ?

loop_
  _geom_torsion_atom_site_label_1
  _geom_torsion_atom_site_label_2
  _geom_torsion_atom_site_label_3
  _geom_torsion_atom_site_label_4
  _geom_torsion
  _geom_torsion_site_symmetry_1
  _geom_torsion_site_symmetry_2
  _geom_torsion_site_symmetry_3
  _geom_torsion_site_symmetry_4
  _geom_torsion_publ_flag
 O1 C10 C11 C12 -179.8(3) . . . . ?
 N1 N2 C3 S2 -0.3(3) . . . . ?
 N1 N2 C3 C5 -177.8(3) . . . . ?
 C1 S1 C2 N1 0.0(4) . . . . ?
 C1 S1 C2 S2 178.0(2) . . . . ?
 S2 C3 C5 C6 0.1(5) . . . . ?
 N2 N1 C2 S1 177.3(2) . . . . ?
 N2 N1 C2 S2 -0.8(4) . . . . ?
 N2 C3 C5 C6 177.2(3) . . . . ?
 C2 N1 N2 C3 0.7(4) . . . . ?
 C2 N1 N2 C4 180.0(3) . . . . ?
 C2 S2 C3 N2 -0.1(2) . . . . ?
 C2 S2 C3 C5 177.4(3) . . . . ?
 C3 S2 C2 S1 -177.6(2) . . . . ?
 C3 S2 C2 N1 0.5(3) . . . . ?
 C3 C5 C6 C7 179.5(3) . . . . ?
 C4 N2 C3 S2 -179.5(3) . . . . ?
 C4 N2 C3 C5 3.0(5) . . . . ?
 C5 C6 C7 C8 -178.7(3) . . . . ?
 C5 C6 C7 C12 2.7(5) . . . . ?
 C6 C7 C8 C9 -178.6(3) . . . . ?
 C6 C7 C12 C11 178.8(3) . . . . ?
 C7 C8 C9 C10 -0.2(6) . . . . ?
 C8 C7 C12 C11 0.1(5) . . . . ?
 C8 C9 C10 O1 179.9(4) . . . . ?
 C8 C9 C10 C11 0.1(6) . . . . ?
 C9 C10 C11 C12 0.1(6) . . . . ?
 C10 C11 C12 C7 -0.2(6) . . . . ?
 C12 C7 C8 C9 0.1(5) . . . . ?
 O2 S3 C17 C16 -62.0(3) . . . . ?
 O2 S3 C17 C18 117.5(3) . . . . ?
 S3 C17 C18 C19 -178.8(3) . . . . ?
 O3 S3 C17 C16 56.3(3) . . . . ?
 O3 S3 C17 C18 -124.1(3) . . . . ?
 O4 S3 C17 C16 177.5(3) . . . . ?
 O4 S3 C17 C18 -3.0(3) . . . . ?
 C13 C14 C15 C16 178.6(3) . . . . ?
 C13 C14 C19 C18 -178.3(3) . . . . ?
 C14 C15 C16 C17 0.1(5) . . . . ?
 C15 C14 C19 C18 0.6(6) . . . . ?
 C15 C16 C17 S3 179.2(3) . . . . ?
 C15 C16 C17 C18 -0.4(5) . . . . ?
 C16 C17 C18 C19 0.7(5) . . . . ?
 C17 C18 C19 C14 -0.9(6) . . . . ?
 C19 C14 C15 C16 -0.2(5) . . . . ?

_shelx_res_file
;
TITL Compound X
    shelxl.res
    created by SHELXL-2018/3 at 10:45:17 on 14-Nov-2025
CELL 0.71073 7.319 10.623 14.348 69.68 76.678 89.818
ZERR 2 0.0018 0.0045 0.0069 0.033 0.027 0.032
LATT 1
SFAC C H N O S
DISP C 0.0033 0.0016
DISP H 0 0
DISP N 0.0061 0.0033
DISP O 0.0106 0.006
DISP S 0.1246 0.1234
UNIT 38 40 4 8 6

L.S. 200
PLAN  2
SIZE 0.1 0.2 0.6
CONF
LIST 4
BOND $H
MORE -1
HTAB
fmap 2
acta
OMIT -3 180
OMIT 0 1 0
OMIT 0 1 1
REM <olex2.extras>
REM <HklSrc "%.\\shelxl.hkl">
REM </olex2.extras>

WGHT    0.070900    0.866800
FVAR       0.72488
S1    5    0.248945    0.092936    0.881974    11.00000    0.10703    0.05923 =
         0.05497   -0.00204   -0.03911    0.00072
O1    4    0.202836    1.027579    0.160219    11.00000    0.09796    0.04701 =
         0.05151   -0.00675   -0.02460    0.01407
H1    2    0.191102    1.093188    0.181795    11.00000   -1.20000
N1    3    0.274177    0.108463    0.689799    11.00000    0.06232    0.04157 =
         0.05392   -0.00621   -0.02687    0.00551
C1    1    0.254763   -0.080076    0.890715    11.00000    0.11751    0.05352 =
         0.08820    0.00811   -0.05000    0.00691
AFIX 137
H1A   2    0.375862   -0.093182    0.853612    11.00000   -1.50000
H1B   2    0.158601   -0.101780    0.861856    11.00000   -1.50000
H1C   2    0.232931   -0.137576    0.961341    11.00000   -1.50000
AFIX   0
S2    5    0.255860    0.344035    0.700703    11.00000    0.07102    0.04050 =
         0.04816   -0.01171   -0.02097    0.00408
N2    3    0.274784    0.199750    0.594493    11.00000    0.05565    0.03352 =
         0.05007   -0.00820   -0.01811    0.00254
C2    1    0.263249    0.170525    0.752802    11.00000    0.05170    0.04203 =
         0.05135   -0.00450   -0.02232    0.00013
C3    1    0.266635    0.328993    0.584552    11.00000    0.03888    0.03813 =
         0.04937   -0.01259   -0.01204   -0.00120
C4    1    0.286898    0.144769    0.512787    11.00000    0.11044    0.04254 =
         0.05835   -0.01983   -0.02330    0.00489
AFIX 137
H4A   2    0.416803    0.144959    0.479575    11.00000   -1.50000
H4B   2    0.222624    0.199207    0.463601    11.00000   -1.50000
H4C   2    0.229199    0.054151    0.541700    11.00000   -1.50000
AFIX   0
C5    1    0.259699    0.437238    0.491887    11.00000    0.05093    0.04049 =
         0.04630   -0.00936   -0.01713    0.00223
AFIX  43
H5    2    0.266328    0.419211    0.432285    11.00000   -1.20000
AFIX   0
C6    1    0.243760    0.564380    0.489854    11.00000    0.04799    0.04352 =
         0.04517   -0.01046   -0.01290    0.00456
AFIX  43
H6    2    0.236696    0.577374    0.551392    11.00000   -1.20000
AFIX   0
C7    1    0.236423    0.682475    0.403112    11.00000    0.04166    0.03515 =
         0.04824   -0.00870   -0.00776    0.00341
C8    1    0.223631    0.806165    0.416032    11.00000    0.07694    0.04820 =
         0.04606   -0.01825   -0.01871    0.00962
AFIX  43
H8    2    0.222790    0.810672    0.479711    11.00000   -1.20000
AFIX   0
C9    1    0.212169    0.922268    0.336449    11.00000    0.07525    0.03713 =
         0.05609   -0.01572   -0.01900    0.01170
AFIX  43
H9    2    0.203314    1.003954    0.346875    11.00000   -1.20000
AFIX   0
C10   1    0.213779    0.917761    0.241503    11.00000    0.04906    0.04277 =
         0.05155   -0.01330   -0.01163    0.00694
C11   1    0.226632    0.795242    0.227673    11.00000    0.07813    0.05343 =
         0.04747   -0.01689   -0.01921    0.01053
AFIX  43
H11   2    0.227924    0.791396    0.163753    11.00000   -1.20000
AFIX   0
C12   1    0.237509    0.679251    0.306798    11.00000    0.06822    0.04375 =
         0.05316   -0.01881   -0.01363    0.00781
AFIX  43
H12   2    0.245676    0.597790    0.296002    11.00000   -1.20000
AFIX   0

O2    4   -0.096970    0.635446    0.676666    11.00000    0.10645    0.05582 =
         0.06867   -0.02179   -0.04414    0.00339
S3    5   -0.013004    0.715462    0.721914    11.00000    0.07660    0.03504 =
         0.04333   -0.01026   -0.01659    0.00116
O3    4   -0.153834    0.750058    0.796871    11.00000    0.09006    0.05000 =
         0.06245   -0.01362   -0.01137    0.01969
O4    4    0.108854    0.829706    0.646783    11.00000    0.10537    0.04278 =
         0.05491   -0.00063   -0.01536   -0.01007
C13   1    0.475135    0.340575    0.966346    11.00000    0.07626    0.08644 =
         0.07403   -0.03505   -0.03519    0.02193
AFIX 137
H13A  2    0.431147    0.331012    1.037065    11.00000   -1.50000
H13B  2    0.604051    0.377530    0.941572    11.00000   -1.50000
H13C  2    0.466122    0.253947    0.959940    11.00000   -1.50000
AFIX   0
C14   1    0.355473    0.433949    0.904024    11.00000    0.06100    0.06250 =
         0.05080   -0.02782   -0.01907    0.00944
C15   1    0.163390    0.405969    0.927891    11.00000    0.06666    0.04799 =
         0.04678   -0.01099   -0.00920    0.00494
AFIX  43
H15   2    0.107817    0.327887    0.981943    11.00000   -1.20000
AFIX   0
C16   1    0.051366    0.491317    0.873320    11.00000    0.05005    0.04686 =
         0.05300   -0.01251   -0.00946    0.00150
AFIX  43
H16   2   -0.078278    0.470638    0.890789    11.00000   -1.20000
AFIX   0
C17   1    0.132659    0.608253    0.792195    11.00000    0.06155    0.03840 =
         0.04012   -0.01695   -0.01089   -0.00131
C18   1    0.323989    0.637661    0.767804    11.00000    0.06478    0.05257 =
         0.05042   -0.01523   -0.00535   -0.01448
AFIX  43
H18   2    0.379406    0.716171    0.714164    11.00000   -1.20000
AFIX   0
C19   1    0.435379    0.550359    0.823087    11.00000    0.05060    0.07448 =
         0.06650   -0.02971   -0.01301   -0.00553
AFIX  43
H19   2    0.565155    0.570513    0.805410    11.00000   -1.20000
AFIX   0
HKLF 4


REM  Compound X
REM wR2 = 0.1745, GooF = S = 1.046, Restrained GooF = 1.046 for all data
REM R1 = 0.0623 for 3069 Fo > 4sig(Fo) and 0.0978 for all 4536 data
REM 259 parameters refined using 0 restraints

END

WGHT      0.0709      0.8668

REM Instructions for potential hydrogen bonds
EQIV $1 -x, -y+2, -z+1
HTAB O1 S3_$1
HTAB O1 O3_$1
EQIV $2 -x, -y+1, -z+1
HTAB C4 O2_$2
EQIV $3 x, y-1, z
HTAB C4 O4_$3
HTAB C5 O2_$2

REM Highest difference peak  0.540,  deepest hole -0.334,  1-sigma level  0.072
Q1    1   0.1173  0.0697  0.9227  11.00000  0.05    0.54
Q2    1   0.3955  0.4207  0.5105  11.00000  0.05    0.41
;
_shelx_res_checksum                45307
_shelx_hkl_file
;
  -8  -7  -8   14.82    4.54   1
  -8  -7  -7    7.73    3.95   1
  -8  -7  -5    7.13    3.42   1
  -8  -7  -4   -6.60    4.47   1
  -8  -6  -8   -0.85    4.08   1
  -8  -6  -5    0.16    4.20   1
  -8  -6  -3    3.76    4.42   1
  -8  -6  -2   22.09    5.08   1
  -8  -6  -1   -0.59    2.91   1
  -8  -5  -8   -2.43    4.27   1
  -8  -5  -7   -2.07    4.15   1
  -8  -5  -6    7.02    4.08   1
  -8  -5  -5   -6.66    3.04   1
  -8  -5  -4    0.56    4.05   1
  -8  -5  -3   -4.67    2.98   1
  -8  -5   0   -0.02    4.09   1
  -8  -4  -6    4.49    4.16   1
  -8  -4  -5    1.44    2.81   1
  -8  -4  -4    3.50    4.00   1
  -8  -4  -3    4.97    3.03   1
  -8  -4  -2    3.17    4.06   1
  -8  -4  -1    1.14    4.09   1
  -8  -4   0    5.90    3.84   1
  -8  -4   1   -6.45    3.71   1
  -8  -4   2   -7.62    3.92   1
  -8  -3  -3   12.82    3.37   1
  -8  -3  -2   16.73    4.58   1
  -8  -3   0   11.09    4.00   1
  -8  -3   2    3.50    3.59   1
  -8  -3   3   13.62    4.21   1
  -7  -9 -10    2.76    4.38   1
  -7  -9  -9    4.41    4.33   1
  -7  -9  -8   10.43    4.65   1
  -7  -9  -7   -1.23    3.13   1
  -7  -8 -12   10.63    4.50   1
  -7  -8 -12    4.45    4.35   1
  -7  -8 -11   19.36    4.40   1
  -7  -8 -11   13.40    3.51   1
  -7  -8 -10   -1.14    2.91   1
  -7  -8  -9   33.64    5.10   1
  -7  -8  -8    5.62    2.99   1
  -7  -8  -7   25.30    4.73   1
  -7  -8  -6    4.71    4.21   1
  -7  -8  -5   -5.81    3.90   1
  -7  -8  -2    7.95    4.57   1
  -7  -8  -1   -8.01    4.36   1
  -7  -7 -14    2.62    4.63   1
  -7  -7 -13   -6.00    4.36   1
  -7  -7 -13   -3.61    4.14   1
  -7  -7 -12    0.96    4.17   1
  -7  -7 -12    3.39    3.20   1
  -7  -7 -11   20.70    4.55   1
  -7  -7 -11   16.56    4.56   1
  -7  -7 -10   -3.31    3.75   1
  -7  -7 -10    2.59    3.96   1
  -7  -7  -9    8.94    4.07   1
  -7  -7  -8    0.85    3.86   1
  -7  -7  -7   -0.09    3.80   1
  -7  -7  -5    4.20    3.57   1
  -7  -7  -4   26.42    4.83   1
  -7  -7  -1   -9.30    4.15   1
  -7  -7   0   -6.35    4.08   1
  -7  -7   1   -4.80    3.99   1
  -7  -6 -14    3.42    4.55   1
  -7  -6 -13   -6.71    4.45   1
  -7  -6 -12   25.30    5.13   1
  -7  -6 -11   -0.98    3.88   1
  -7  -6 -11    4.41    3.91   1
  -7  -6 -10    1.74    3.91   1
  -7  -6 -10    3.10    3.73   1
  -7  -6  -9    3.31    3.71   1
  -7  -6  -8   12.74    4.07   1
  -7  -6  -7    1.69    3.90   1
  -7  -6  -6   16.24    4.43   1
  -7  -6  -5    3.72    3.86   1
  -7  -6  -4    9.36    2.88   1
  -7  -6  -3   19.01    4.19   1
  -7  -6   2   23.33    4.54   1
  -7  -5 -14    2.37    3.23   1
  -7  -5 -13   13.99    4.49   1
  -7  -5 -12    0.64    3.94   1
  -7  -5 -11    8.47    4.02   1
  -7  -5 -10    3.76    3.72   1
  -7  -5 -10   -1.21    3.63   1
  -7  -5  -9    5.71    3.82   1
  -7  -5  -8   14.59    4.13   1
  -7  -5  -7   42.38    5.34   1
  -7  -5  -6    7.08    3.99   1
  -7  -5  -5   27.46    4.82   1
  -7  -5  -4    2.19    3.34   1
  -7  -5  -3   -7.84    3.92   1
  -7  -5  -2   33.76    4.65   1
  -7  -5  -1    4.08    3.64   1
  -7  -5   0   11.90    3.93   1
  -7  -5   1    1.54    3.60   1
  -7  -5   2    7.13    3.84   1
  -7  -5   3    0.35    3.45   1
  -7  -5   4   12.39    4.08   1
  -7  -4 -15   -5.76    3.22   1
  -7  -4 -14    3.96    4.26   1
  -7  -4 -13    4.97    3.61   1
  -7  -4 -12    7.40    2.99   1
  -7  -4 -11   20.16    4.22   1
  -7  -4 -10    9.99    3.16   1
  -7  -4  -8    4.12    3.86   1
  -7  -4  -7    2.40    3.84   1
  -7  -4  -4    0.38    2.63   1
  -7  -4  -3   20.07    4.30   1
  -7  -4  -2   11.56    3.81   1
  -7  -4  -1   10.24    3.71   1
  -7  -4   0    1.93    3.42   1
  -7  -4   1    1.08    2.52   1
  -7  -4   2    2.69    2.56   1
  -7  -4   3   12.39    3.73   1
  -7  -4   4    2.62    3.56   1
  -7  -4   5    9.80    3.57   1
  -7  -3 -15    0.76    4.30   1
  -7  -3 -14   11.63    4.16   1
  -7  -3 -13    6.60    4.06   1
  -7  -3 -12   27.67    4.63   1
  -7  -3 -11    8.53    3.91   1
  -7  -3  -6    0.45    2.68   1
  -7  -3  -5   11.56    3.06   1
  -7  -3  -3   -3.69    3.76   1
  -7  -3  -2   27.25    4.07   1
  -7  -3  -1   -7.13    3.79   1
  -7  -3   0   15.76    4.05   1
  -7  -3   1   -1.88    3.48   1
  -7  -3   2    1.30    3.40   1
  -7  -3   3   -6.30    3.61   1
  -7  -3   4   -4.37    3.34   1
  -7  -3   5    0.18    3.02   1
  -7  -3   6   -3.72    3.47   1
  -7  -2 -14   12.25    3.43   1
  -7  -2 -13    5.11    3.98   1
  -7  -2 -12    5.52    3.90   1
  -7  -2 -11    3.03    2.92   1
  -7  -2  -2   23.14    4.71   1
  -7  -2  -1   53.00    5.97   1
  -7  -2   1   10.96    3.97   1
  -7  -2   2   15.52    4.02   1
  -7  -2   3   -2.86    3.68   1
  -7  -2   4    0.94    3.08   1
  -7  -2   5    9.06    3.55   1
  -7  -2   6    5.20    3.15   1
  -7  -1 -14   -2.02    4.03   1
  -7  -1 -14    0.17    2.89   1
  -7  -1 -13    4.33    3.99   1
  -7   0 -13    6.92    3.84   1
  -7   1 -14    5.20    3.88   1
  -7   1 -13   24.21    3.84   1
  -7   2 -12   -1.02    3.47   1
  -7   4 -11   18.84    3.47   1
  -7   5  -8    1.82    2.62   1
  -7   5  -7    0.66    2.92   1
  -7   5  -6   25.40    3.73   1
  -7   5  -5    5.11    2.67   1
  -7   5  -4   13.32    2.56   1
  -7   5  -3    1.02    1.96   1
  -7   5  -2    6.00    1.76   1
  -7   5  -1   14.21    2.04   1
  -7   6  -9    9.00    3.42   1
  -7   6  -8   13.10    4.13   1
  -7   6  -7   14.44    3.72   1
  -7   6  -6    0.88    2.78   1
  -7   6  -5    3.31    2.62   1
  -7   6  -4    5.02    2.64   1
  -7   6  -3    1.28    2.31   1
  -7   6  -2   18.40    2.66   1
  -7   6   1    7.02    1.48   1
  -7   7  -7    1.06    3.23   1
  -7   7  -6    2.92    3.32   1
  -7   7  -5   13.03    3.54   1
  -7   7  -4   13.18    3.27   1
  -7   7  -3    9.18    3.03   1
  -7   7  -2    4.08    2.55   1
  -7   7  -1    1.44    2.35   1
  -7   7   0   -1.51    2.07   1
  -7   7   1   -0.56    1.65   1
  -7   8  -5    6.25    3.40   1
  -7   8  -4    4.93    3.42   1
  -7   8  -3   -3.57    3.06   1
  -7   8  -2   15.37    3.45   1
  -7   8  -1    2.99    2.80   1
  -6 -10 -12   -0.62    3.70   1
  -6 -10 -12   -7.34    4.07   1
  -6 -10 -11    5.29    2.90   1
  -6 -10 -11   -5.57    3.54   1
  -6 -10 -10    1.14    3.40   1
  -6 -10  -9   -8.35    3.87   1
  -6 -10  -9   -6.25    3.30   1
  -6 -10  -8   -1.23    2.84   1
  -6 -10  -7    2.92    3.93   1
  -6 -10  -6    0.76    3.90   1
  -6 -10  -5   13.40    3.51   1
  -6  -9 -14   24.50    4.45   1
  -6  -9 -14   31.70    4.95   1
  -6  -9 -13    7.08    4.26   1
  -6  -9 -13   -2.99    3.91   1
  -6  -9 -12    9.99    4.23   1
  -6  -9 -12   16.73    4.25   1
  -6  -9 -11    6.71    3.06   1
  -6  -9 -11    6.76    3.80   1
  -6  -9 -10   18.75    4.24   1
  -6  -9 -10   26.63    4.23   1
  -6  -9  -9   32.49    4.56   1
  -6  -9  -9   33.06    4.37   1
  -6  -9  -8   -3.28    2.90   1
  -6  -9  -7   39.19    5.26   1
  -6  -9  -6   -1.59    3.68   1
  -6  -9  -5    2.76    3.69   1
  -6  -9  -4   -1.77    3.67   1
  -6  -9  -3    2.46    3.61   1
  -6  -9  -2    0.62    3.93   1
  -6  -9   0   46.92    6.30   1
  -6  -8 -15   -7.34    4.28   1
  -6  -8 -15    3.24    3.96   1
  -6  -8 -14   10.50    3.76   1
  -6  -8 -14   -3.06    4.06   1
  -6  -8 -13    3.17    2.60   1
  -6  -8 -13   -0.94    4.11   1
  -6  -8 -12    4.16    3.88   1
  -6  -8 -11    1.49    3.68   1
  -6  -8 -11    2.37    2.71   1
  -6  -8 -10   34.57    5.17   1
  -6  -8 -10   39.94    5.06   1
  -6  -8  -9   12.46    4.02   1
  -6  -8  -8   18.66    3.89   1
  -6  -8  -7   35.76    5.26   1
  -6  -8  -6    1.21    3.72   1
  -6  -8  -5   -5.15    3.63   1
  -6  -8  -4   -0.19    3.38   1
  -6  -8  -3    2.59    3.64   1
  -6  -8  -2   -0.62    3.59   1
  -6  -8  -1    5.48    3.37   1
  -6  -8   1   18.06    3.65   1
  -6  -8   2   16.48    3.57   1
  -6  -7 -15   -5.76    4.27   1
  -6  -7 -14    4.00    3.48   1
  -6  -7 -14    2.59    4.15   1
  -6  -7 -13    5.11    3.98   1
  -6  -7 -12    5.20    3.74   1
  -6  -7 -12    7.02    3.76   1
  -6  -7 -11    0.08    3.38   1
  -6  -7 -11    1.64    3.58   1
  -6  -7 -10   89.87    7.96   1
  -6  -7 -10   90.06    7.78   1
  -6  -7  -9    1.96    3.39   1
  -6  -7  -9   -0.05    3.00   1
  -6  -7  -8   51.98    5.48   1
  -6  -7  -8   61.47    5.80   1
  -6  -7  -7   51.41    5.16   1
  -6  -7  -6   15.29    3.13   1
  -6  -7  -3   25.60    3.54   1
  -6  -7  -2    0.58    3.21   1
  -6  -7  -1    2.46    3.20   1
  -6  -7   1   -0.15    2.73   1
  -6  -7   2   17.22    3.40   1
  -6  -7   3   14.52    3.73   1
  -6  -7   4    2.56    3.62   1
  -6  -6 -16   20.16    5.03   1
  -6  -6 -15    9.55    4.63   1
  -6  -6 -14   34.46    4.70   1
  -6  -6 -12    3.28    3.37   1
  -6  -6 -11    1.77    2.47   1
  -6  -6 -11    1.82    3.54   1
  -6  -6 -10    7.67    3.77   1
  -6  -6 -10   10.96    3.91   1
  -6  -6  -9   16.65    3.92   1
  -6  -6  -9   15.13    3.73   1
  -6  -6  -8   35.16    4.63   1
  -6  -6  -8   28.30    4.15   1
  -6  -6  -7    3.84    3.57   1
  -6  -6  -6   14.59    3.97   1
  -6  -6  -5    3.42    3.37   1
  -6  -6  -3   38.69    4.85   1
  -6  -6  -2   22.56    3.33   1
  -6  -6   1    1.85    3.35   1
  -6  -6   2    4.08    3.39   1
  -6  -5 -16   -1.35    4.22   1
  -6  -5 -15    0.21    2.95   1
  -6  -5 -14   20.52    4.71   1
  -6  -5 -13    6.20    3.09   1
  -6  -5 -12   29.81    4.91   1
  -6  -5 -11    5.38    3.80   1
  -6  -5 -11    4.84    3.48   1
  -6  -5 -10    0.02    2.48   1
  -6  -5 -10   -0.76    3.46   1
  -6  -5  -9   10.43    3.88   1
  -6  -5  -9    5.62    2.65   1
  -6  -5  -8   12.11    3.69   1
  -6  -5  -7    6.71    2.85   1
  -6  -5  -6   31.58    4.50   1
  -6  -5  -5    5.24    2.66   1
  -6  -5  -4   -1.10    2.41   1
  -6  -5  -3   29.59    4.24   1
  -6  -5  -2    2.16    3.35   1
  -6  -5  -1   47.47    5.37   1
  -6  -5   1   -6.45    3.25   1
  -6  -5   2   19.98    4.02   1
  -6  -5   3   -4.08    3.19   1
  -6  -5   4   21.53    3.34   1
  -6  -5   5   -6.20    3.09   1
  -6  -5   6   -0.06    2.76   1
  -6  -4 -16    6.25    4.50   1
  -6  -4 -15    4.71    2.86   1
  -6  -4 -15    8.58    4.16   1
  -6  -4 -14    3.96    3.30   1
  -6  -4 -14    3.57    2.87   1
  -6  -4 -13   -0.16    3.76   1
  -6  -4 -12   42.77    5.36   1
  -6  -4 -11    5.48    2.85   1
  -6  -4 -10   89.68    7.77   1
  -6  -4  -9   63.84    6.39   1
  -6  -4  -9   66.59    6.36   1
  -6  -4  -8  115.56    9.46   1
  -6  -4  -8  123.21    9.32   1
  -6  -4  -7   34.22    4.80   1
  -6  -4  -6  137.83   10.57   1
  -6  -4  -5   47.75    5.39   1
  -6  -4  -4   51.70    5.32   1
  -6  -4  -3   43.43    5.01   1
  -6  -4  -2   18.06    3.14   1
  -6  -4  -1   38.07    4.69   1
  -6  -4   0   63.36    5.57   1
  -6  -4   1   20.70    3.73   1
  -6  -4   3   18.75    3.64   1
  -6  -4   7    2.46    2.92   1
  -6  -3 -16    4.97    4.19   1
  -6  -3 -16    1.77    2.98   1
  -6  -3 -15   21.72    4.85   1
  -6  -3 -15   18.84    4.69   1
  -6  -3 -14    1.49    3.68   1
  -6  -3 -14    6.81    3.91   1
  -6  -3 -13    3.50    3.81   1
  -6  -3 -13    6.25    3.60   1
  -6  -3 -12    8.29    3.57   1
  -6  -3 -11    6.25    3.80   1
  -6  -3 -10  177.16   12.51   1
  -6  -3  -8   63.84    6.39   1
  -6  -3  -7    7.08    3.78   1
  -6  -3  -6   15.76    3.33   1
  -6  -3  -5    0.07    2.64   1
  -6  -3  -4   30.47    3.75   1
  -6  -3  -2   23.52    4.27   1
  -6  -3  -1    1.49    3.07   1
  -6  -3   0    1.82    3.43   1
  -6  -3   1   -2.89    2.99   1
  -6  -3   2    3.10    2.18   1
  -6  -3   3   -1.02    2.22   1
  -6  -3   5   20.43    3.71   1
  -6  -3   6    7.08    3.09   1
  -6  -3   8   12.11    3.41   1
  -6  -2 -16   10.69    4.51   1
  -6  -2 -16   -0.12    3.87   1
  -6  -2 -15   19.10    4.63   1
  -6  -2 -15   24.80    5.08   1
  -6  -2 -14    1.99    3.05   1
  -6  -2 -14    3.76    3.69   1
  -6  -2 -13    3.28    2.86   1
  -6  -2 -13   -0.72    3.45   1
  -6  -2 -12   11.97    3.46   1
  -6  -2 -12    3.72    3.78   1
  -6  -2 -11    6.00    3.72   1
  -6  -2  -9    4.75    3.84   1
  -6  -2  -8   34.81    4.25   1
  -6  -2  -5  110.25    9.24   1
  -6  -2  -4   -2.04    2.60   1
  -6  -2   0   -1.08    3.52   1
  -6  -2   1   28.20    3.93   1
  -6  -2   2   39.06    4.75   1
  -6  -2   3   23.91    3.91   1
  -6  -2   4    9.06    3.25   1
  -6  -2   5    2.82    2.65   1
  -6  -2   6   -5.20    3.10   1
  -6  -2   7   -1.54    2.88   1
  -6  -2   8   15.13    3.35   1
  -6  -1 -16   24.90    5.09   1
  -6  -1 -15   19.10    4.81   1
  -6  -1 -14    7.34    3.58   1
  -6  -1 -13    4.58    3.89   1
  -6  -1 -13   11.63    4.16   1
  -6  -1 -12   48.30    5.98   1
  -6  -1 -12   57.15    6.20   1
  -6  -1 -11  140.90   11.63   1
  -6  -1 -11  170.56   12.02   1
  -6  -1 -10   11.56    3.81   1
  -6  -1  -9   14.06    3.90   1
  -6  -1  -1  642.12   50.68   1
  -6  -1   1   35.16    4.27   1
  -6  -1   2    7.67    3.32   1
  -6  -1   3    8.58    3.28   1
  -6  -1   4    6.97    2.85   1
  -6  -1   5   12.89    3.23   1
  -6   0 -15   -2.13    2.89   1
  -6   0 -15    4.93    4.22   1
  -6   0 -14   13.76    4.08   1
  -6   0 -14   14.90    4.09   1
  -6   0 -13    1.23    3.69   1
  -6   0 -13    0.05    3.73   1
  -6   0 -12    2.82    3.16   1
  -6   0 -12   -0.12    3.81   1
  -6   0 -11  108.37    9.16   1
  -6   0 -11  118.59    9.58   1
  -6   0 -10   91.39    8.22   1
  -6   0 -10   90.06    7.97   1
  -6   1 -15   -8.12    4.27   1
  -6   1 -14    7.62    3.97   1
  -6   1 -14    7.45    3.11   1
  -6   1 -13   13.18    3.99   1
  -6   1 -13    5.52    2.87   1
  -6   1 -12    0.18    3.57   1
  -6   1 -12   -0.83    3.79   1
  -6   1 -11  159.77   11.38   1
  -6   1 -10    1.46    2.64   1
  -6   1  -9  209.09   13.88   1
  -6   2 -14   14.75    4.45   1
  -6   2 -13   54.91    6.08   1
  -6   2 -12    9.42    3.68   1
  -6   2 -11    9.61    3.78   1
  -6   2 -10   17.98    3.14   1
  -6   3 -13    6.60    4.01   1
  -6   3 -12    1.12    2.48   1
  -6   3 -11   11.36    2.97   1
  -6   3 -10    6.71    3.21   1
  -6   3  -9   10.43    3.17   1
  -6   3  -8    2.13    2.57   1
  -6   4 -13   21.25    4.15   1
  -6   4 -12    7.56    3.63   1
  -6   4 -11   29.38    4.23   1
  -6   4 -10   21.90    3.74   1
  -6   4  -9   43.43    4.74   1
  -6   4  -9   42.64    5.09   1
  -6   4  -8    9.42    2.46   1
  -6   4  -8    8.24    2.98   1
  -6   4  -7   59.14    5.23   1
  -6   4  -6   43.69    4.49   1
  -6   4  -5   39.94    3.92   1
  -6   4  -4   67.40    5.42   1
  -6   4  -3   -0.96    1.80   1
  -6   4  -2   29.16    2.92   1
  -6   4  -1   35.05    3.20   1
  -6   4   0   17.98    2.04   1
  -6   5 -11   18.06    4.34   1
  -6   5 -10    4.62    3.96   1
  -6   5  -9   35.64    4.66   1
  -6   5  -8    7.02    2.65   1
  -6   5  -8    8.82    2.49   1
  -6   5  -7   29.48    4.02   1
  -6   5  -6    2.40    2.85   1
  -6   5  -5   16.08    3.21   1
  -6   5  -4   19.62    3.19   1
  -6   5  -3    2.62    2.33   1
  -6   5  -2   -0.12    1.99   1
  -6   5  -2    1.28    3.01   1
  -6   5  -1    4.08    1.86   1
  -6   5  -1    0.52    3.25   1
  -6   5   0   27.56    4.41   1
  -6   5   0   20.34    2.44   1
  -6   5   1   27.98    2.64   1
  -6   5   3    8.24    3.96   1
  -6   6 -10    3.69    3.96   1
  -6   6  -9    5.48    2.43   1
  -6   6  -9    9.92    4.09   1
  -6   6  -8    4.12    3.61   1
  -6   6  -7   17.47    4.01   1
  -6   6  -6   56.85    5.88   1
  -6   6  -5    8.64    2.82   1
  -6   6  -4    9.36    3.12   1
  -6   6  -3   80.46    7.53   1
  -6   6  -3   76.39    6.64   1
  -6   6  -2   67.57    6.74   1
  -6   6  -2   61.78    5.66   1
  -6   6  -1   -4.88    3.54   1
  -6   6  -1   -3.57    2.27   1
  -6   6   0   45.83    5.42   1
  -6   6   0   39.69    4.03   1
  -6   6   1    5.48    1.97   1
  -6   6   1    5.81    3.71   1
  -6   6   2    8.82    1.96   1
  -6   6   3    4.67    1.51   1
  -6   6   4    3.61    1.33   1
  -6   6   5    0.79    1.10   1
  -6   7  -7   14.14    4.06   1
  -6   7  -6    1.21    3.01   1
  -6   7  -6   -3.53    2.78   1
  -6   7  -5    3.10    3.03   1
  -6   7  -5    7.90    2.92   1
  -6   7  -4    3.57    3.10   1
  -6   7  -3   16.08    3.85   1
  -6   7  -3   19.27    3.78   1
  -6   7  -2  129.96   11.86   1
  -6   7  -2  147.62   10.93   1
  -6   7  -1   28.62    3.96   1
  -6   7  -1   30.80    4.22   1
  -6   7   0   22.75    4.48   1
  -6   7   1    2.13    2.13   1
  -6   7   2    1.28    1.97   1
  -6   7   3    2.07    1.96   1
  -6   7   4    1.90    1.74   1
  -6   7   5   30.69    2.99   1
  -6   7   6    1.10    1.41   1
  -6   8  -7    2.46    3.86   1
  -6   8  -6    2.25    3.51   1
  -6   8  -5   12.25    3.08   1
  -6   8  -5   12.04    3.19   1
  -6   8  -4    1.54    3.35   1
  -6   8  -4    1.32    2.78   1
  -6   8  -3    1.10    3.19   1
  -6   8  -3    4.97    3.39   1
  -6   8  -2   12.39    3.31   1
  -6   8   0   94.87    8.18   1
  -6   8   1   13.25    3.06   1
  -6   8   2    2.99    2.42   1
  -6   8   3   -0.83    2.04   1
  -6   8   4   10.50    2.33   1
  -6   8   5   -1.66    1.93   1
  -6   9  -5   37.45    5.14   1
  -6   9  -3   17.98    4.07   1
  -6   9  -2   15.37    3.92   1
  -6   9  -1   -6.55    3.17   1
  -6   9   0   12.46    3.39   1
  -6   9   1    7.95    3.21   1
  -6   9   2    1.85    2.53   1
  -6   9   3   -0.15    2.53   1
  -6   9   4    8.24    2.58   1
  -6  10  -2    4.80    3.59   1
  -6  10  -1    8.94    3.65   1
  -6  10   0    2.69    3.54   1
  -6  10   1    0.77    3.12   1
  -6  10   3    0.26    3.02   1
  -5 -11 -12    0.09    3.74   1
  -5 -11 -12   12.39    3.94   1
  -5 -11 -11    1.96    3.81   1
  -5 -11 -11   -0.07    3.03   1
  -5 -11 -10    9.80    4.07   1
  -5 -11  -9   29.70    5.01   1
  -5 -11  -8    4.54    3.79   1
  -5 -11  -6    3.53    3.01   1
  -5 -11  -5    5.52    4.09   1
  -5 -11  -4    4.33    3.12   1
  -5 -11  -3   11.02    4.38   1
  -5 -10 -14    8.47    3.67   1
  -5 -10 -14    1.54    3.84   1
  -5 -10 -13    2.43    3.74   1
  -5 -10 -12   11.22    2.88   1
  -5 -10 -12   11.36    3.84   1
  -5 -10 -11    3.20    3.33   1
  -5 -10 -11   -4.49    3.65   1
  -5 -10 -10    3.69    3.65   1
  -5 -10 -10    3.65    3.25   1
  -5 -10  -9    6.97    3.54   1
  -5 -10  -8    6.86    2.99   1
  -5 -10  -8    9.86    3.58   1
  -5 -10  -7   17.81    3.04   1
  -5 -10  -7   29.27    4.65   1
  -5 -10  -5   14.21    4.00   1
  -5 -10  -4    9.12    4.11   1
  -5 -10  -2    5.29    4.05   1
  -5 -10   0   18.58    4.57   1
  -5  -9 -15    4.71    4.34   1
  -5  -9 -14    3.69    3.23   1
  -5  -9 -14    4.84    4.09   1
  -5  -9 -13   37.70    4.79   1
  -5  -9 -13   27.04    5.10   1
  -5  -9 -12    7.29    3.73   1
  -5  -9 -12    1.30    3.19   1
  -5  -9 -11   11.90    3.80   1
  -5  -9 -11   14.98    2.94   1
  -5  -9 -10   -3.20    3.37   1
  -5  -9 -10    8.47    3.26   1
  -5  -9  -9    5.52    3.15   1
  -5  -9  -9    9.67    3.61   1
  -5  -9  -8   53.00    5.24   1
  -5  -9  -8   53.73    5.86   1
  -5  -9  -7    6.30    3.51   1
  -5  -9  -7   13.62    2.88   1
  -5  -9  -6    4.41    3.44   1
  -5  -9  -5   40.96    5.12   1
  -5  -9  -4   -4.12    2.64   1
  -5  -9  -3   47.61    5.66   1
  -5  -9  -2    1.12    2.69   1
  -5  -9  -1   32.60    4.80   1
  -5  -9   2   16.16    4.10   1
  -5  -8 -16   -0.58    3.85   1
  -5  -8 -15    2.99    3.22   1
  -5  -8 -15    3.35    4.32   1
  -5  -8 -14   -3.76    3.96   1
  -5  -8 -13   -3.50    3.33   1
  -5  -8 -12   48.16    5.41   1
  -5  -8 -12   50.41    5.40   1
  -5  -8 -11    4.58    3.55   1
  -5  -8 -11   -3.72    3.28   1
  -5  -8 -10   26.63    3.72   1
  -5  -8 -10   36.84    4.49   1
  -5  -8  -9   13.03    3.61   1
  -5  -8  -8   13.47    3.82   1
  -5  -8  -8   11.36    3.37   1
  -5  -8  -7   59.60    5.40   1
  -5  -8  -7   59.44    6.17   1
  -5  -8  -6   -0.67    2.54   1
  -5  -8  -6   -2.16    3.41   1
  -5  -8  -5   51.27    5.44   1
  -5  -8  -4   18.66    3.37   1
  -5  -8  -3   48.72    5.58   1
  -5  -8  -1    0.19    3.45   1
  -5  -8   0   -0.24    3.61   1
  -5  -8   2   13.18    3.85   1
  -5  -8   3   15.05    3.88   1
  -5  -8   4   14.14    3.91   1
  -5  -7 -17   -5.52    4.70   1
  -5  -7 -16   -0.69    4.42   1
  -5  -7 -15    2.07    4.15   1
  -5  -7 -12   10.50    3.50   1
  -5  -7 -12   17.64    3.70   1
  -5  -7 -11   30.36    4.41   1
  -5  -7 -11   22.56    3.89   1
  -5  -7 -10   27.77    4.22   1
  -5  -7 -10   28.73    3.97   1
  -5  -7  -9    8.58    3.34   1
  -5  -7  -9    4.49    3.10   1
  -5  -7  -8   36.60    4.36   1
  -5  -7  -8   39.19    4.76   1
  -5  -7  -7   44.09    4.52   1
  -5  -7  -7   43.96    4.38   1
  -5  -7  -6   57.91    5.48   1
  -5  -7  -6   61.94    5.51   1
  -5  -7  -5   15.52    2.99   1
  -5  -7  -4   25.10    3.91   1
  -5  -7  -3    5.81    3.47   1
  -5  -7  -2   31.36    3.81   1
  -5  -7  -1   18.75    3.81   1
  -5  -7   0   12.11    3.69   1
  -5  -7   1   34.81    4.48   1
  -5  -7   2   -0.52    2.59   1
  -5  -7   3    5.20    3.10   1
  -5  -7   4   -2.53    3.18   1
  -5  -7   5   -3.31    3.02   1
  -5  -7   6    9.73    3.31   1
  -5  -6 -17    1.00    4.38   1
  -5  -6 -16    4.49    4.45   1
  -5  -6 -16   13.47    4.33   1
  -5  -6 -15   45.83    6.09   1
  -5  -6 -15   47.47    5.24   1
  -5  -6 -14    4.88    2.87   1
  -5  -6 -14    5.95    3.03   1
  -5  -6 -13    8.53    3.39   1
  -5  -6 -13    9.12    3.99   1
  -5  -6 -12   11.83    3.37   1
  -5  -6 -11   -2.28    3.05   1
  -5  -6 -11   -0.02    3.00   1
  -5  -6 -10   23.43    3.87   1
  -5  -6 -10   22.37    3.88   1
  -5  -6  -9    9.73    3.31   1
  -5  -6  -8   17.22    3.65   1
  -5  -6  -8   23.43    3.87   1
  -5  -6  -7   39.19    4.13   1
  -5  -6  -7   35.64    4.42   1
  -5  -6  -6   18.66    3.72   1
  -5  -6  -6   24.30    3.35   1
  -5  -6  -5   30.69    4.32   1
  -5  -6  -4   33.06    4.26   1
  -5  -6  -3  123.21    9.77   1
  -5  -6  -1  131.10   10.08   1
  -5  -6   0   36.60    4.72   1
  -5  -6   1   40.45    4.45   1
  -5  -6   2   32.60    4.11   1
  -5  -6   3   12.11    3.20   1
  -5  -6   4   23.04    3.65   1
  -5  -6   5   35.76    4.54   1
  -5  -6   6   12.04    3.12   1
  -5  -5 -17    1.96    4.26   1
  -5  -5 -16    1.21    3.96   1
  -5  -5 -16    4.49    4.07   1
  -5  -5 -15   39.56    5.54   1
  -5  -5 -15   40.32    5.59   1
  -5  -5 -14   -2.28    3.56   1
  -5  -5 -14    4.24    4.00   1
  -5  -5 -13   69.56    6.34   1
  -5  -5 -13   72.76    6.99   1
  -5  -5 -12    0.81    3.56   1
  -5  -5 -11   45.16    4.97   1
  -5  -5 -11   50.27    5.39   1
  -5  -5 -10    2.99    2.94   1
  -5  -5 -10    1.93    3.09   1
  -5  -5  -9   13.25    3.49   1
  -5  -5  -9   13.91    3.51   1
  -5  -5  -8    3.76    2.33   1
  -5  -5  -8    8.18    3.15   1
  -5  -5  -7   -1.14    3.12   1
  -5  -5  -7    0.49    3.14   1
  -5  -5  -6   47.33    4.82   1
  -5  -5  -6   48.02    4.99   1
  -5  -5  -5   27.77    3.27   1
  -5  -5  -4    1.44    2.21   1
  -5  -5  -3   34.57    3.88   1
  -5  -5  -2   54.46    5.31   1
  -5  -5   0   20.43    3.71   1
  -5  -5   1   62.41    5.69   1
  -5  -5   2   51.12    4.86   1
  -5  -5   3    5.48    2.76   1
  -5  -5   4    2.92    2.50   1
  -5  -5   5    8.82    2.85   1
  -5  -5   6    1.99    2.71   1
  -5  -5   7    0.42    2.60   1
  -5  -5   8   18.15    3.32   1
  -5  -4 -17   13.91    4.55   1
  -5  -4 -16    9.18    3.15   1
  -5  -4 -16   14.90    3.47   1
  -5  -4 -15   -1.74    3.72   1
  -5  -4 -15    0.90    2.64   1
  -5  -4 -14    5.66    3.62   1
  -5  -4 -14   -1.69    3.67   1
  -5  -4 -13   29.70    4.69   1
  -5  -4 -13   30.58    4.65   1
  -5  -4 -12    2.10    3.10   1
  -5  -4 -12    7.78    3.96   1
  -5  -4 -11   90.25    7.22   1
  -5  -4 -11   73.79    6.87   1
  -5  -4 -10   -1.93    3.11   1
  -5  -4 -10   -4.08    3.35   1
  -5  -4  -9   -3.28    3.15   1
  -5  -4  -9   -2.04    3.15   1
  -5  -4  -8   64.16    5.93   1
  -5  -4  -8   60.84    5.46   1
  -5  -4  -7   10.96    3.57   1
  -5  -4  -7   14.82    2.85   1
  -5  -4  -6  299.98   20.44   1
  -5  -4  -6  282.91   21.19   1
  -5  -4  -5    4.71    3.39   1
  -5  -4  -4   38.07    4.57   1
  -5  -4  -2    1.66    3.10   1
  -5  -4  -1  117.94    9.12   1
  -5  -4   0   12.74    3.21   1
  -5  -4   1    3.17    2.03   1
  -5  -4   2   61.47    5.64   1
  -5  -4   3    3.20    2.86   1
  -5  -4   4   85.01    6.82   1
  -5  -4   5   12.32    2.32   1
  -5  -4   6   39.31    4.39   1
  -5  -4   7    1.17    2.20   1
  -5  -4   8   15.44    3.07   1
  -5  -4   9   -2.16    2.38   1
  -5  -3 -17    5.38    3.16   1
  -5  -3 -17    1.04    4.12   1
  -5  -3 -16   34.46    5.40   1
  -5  -3 -16   27.25    4.38   1
  -5  -3 -15   36.84    4.61   1
  -5  -3 -15   33.64    4.87   1
  -5  -3 -14    1.42    3.40   1
  -5  -3 -13    4.04    3.54   1
  -5  -3 -13    2.40    3.78   1
  -5  -3 -12   61.31    6.89   1
  -5  -3 -12   66.26    6.02   1
  -5  -3 -11  165.38   13.12   1
  -5  -3 -11  180.90   13.18   1
  -5  -3 -10   44.49    5.34   1
  -5  -3 -10   40.32    5.08   1
  -5  -3  -9  295.50   19.60   1
  -5  -3  -8   10.11    3.82   1
  -5  -3  -7   11.63    3.27   1
  -5  -3  -7   13.25    3.35   1
  -5  -3  -6   46.51    5.05   1
  -5  -3  -6   54.17    5.00   1
  -5  -3  -5    5.66    3.24   1
  -5  -3  -4   79.39    6.77   1
  -5  -3  -3   -0.03    2.83   1
  -5  -3  -2   30.14    3.95   1
  -5  -3  -1    1.85    2.80   1
  -5  -3   0   -1.59    1.92   1
  -5  -3   1   26.11    3.58   1
  -5  -3   2   30.80    3.77   1
  -5  -3   3   39.94    4.17   1
  -5  -3   4   15.29    3.21   1
  -5  -3   5   35.28    4.16   1
  -5  -3   6    0.06    2.39   1
  -5  -3   7    0.50    1.55   1
  -5  -3   7    2.92    2.46   1
  -5  -2 -17   11.76    4.12   1
  -5  -2 -16   13.18    4.50   1
  -5  -2 -15   12.04    3.68   1
  -5  -2 -14   -1.37    3.49   1
  -5  -2 -14    2.28    3.50   1
  -5  -2 -13    0.62    3.49   1
  -5  -2 -13   -2.89    2.55   1
  -5  -2 -12   84.27    7.16   1
  -5  -2 -12   86.86    7.46   1
  -5  -2 -11   21.44    4.07   1
  -5  -2 -11   23.43    4.36   1
  -5  -2 -10    1.21    3.39   1
  -5  -2 -10    2.13    3.77   1
  -5  -2  -9   34.57    4.82   1
  -5  -2  -9   40.70    4.72   1
  -5  -2  -8   -0.96    3.45   1
  -5  -2  -7   68.23    5.78   1
  -5  -2  -6    5.52    3.01   1
  -5  -2  -6    4.88    3.18   1
  -5  -2  -5   23.23    3.76   1
  -5  -2  -4   31.36    3.47   1
  -5  -2  -3    9.12    2.36   1
  -5  -2  -2    1.08    2.06   1
  -5  -2  -1    4.33    2.08   1
  -5  -2   0   -2.59    2.64   1
  -5  -2   1   24.90    3.39   1
  -5  -2   2    9.67    2.99   1
  -5  -2   3    6.45    2.84   1
  -5  -2   5   34.69    3.89   1
  -5  -2   6   29.38    3.69   1
  -5  -2   8   26.63    3.61   1
  -5  -2   9   -0.13    2.33   1
  -5  -1 -16    5.43    4.10   1
  -5  -1 -16    3.46    3.83   1
  -5  -1 -15   -2.96    3.72   1
  -5  -1 -15    4.41    3.95   1
  -5  -1 -14    8.88    3.70   1
  -5  -1 -14    6.00    2.84   1
  -5  -1 -13   55.20    5.80   1
  -5  -1 -13   45.56    5.40   1
  -5  -1 -12   12.32    4.14   1
  -5  -1 -12   10.50    3.89   1
  -5  -1 -11   -0.46    2.92   1
  -5  -1 -11    4.24    3.87   1
  -5  -1 -10   -0.25    3.22   1
  -5  -1  -9   47.47    5.37   1
  -5  -1  -9   37.82    5.41   1
  -5  -1  -8  505.35   31.47   1
  -5  -1  -8  423.12   30.44   1
  -5  -1  -7  272.25   18.15   1
  -5  -1  -3   -1.10    2.56   1
  -5  -1  -1   14.59    2.90   1
  -5  -1   0   37.70    4.05   1
  -5  -1   1   10.82    3.03   1
  -5  -1   2    1.28    2.62   1
  -5  -1   3  130.64   10.29   1
  -5  -1   5   41.22    4.24   1
  -5  -1   6   10.24    1.34   1
  -5  -1   6    9.61    2.79   1
  -5  -1   7    3.17    2.31   1
  -5  -1   7    4.24    1.15   1
  -5  -1   8   43.03    3.80   1
  -5  -1   8   49.56    4.93   1
  -5  -1   9    7.18    2.47   1
  -5   0 -16   40.07    5.44   1
  -5   0 -16   44.62    6.01   1
  -5   0 -15   25.50    4.14   1
  -5   0 -15   28.20    5.10   1
  -5   0 -14    8.70    3.95   1
  -5   0 -13   13.03    3.90   1
  -5   0 -13   15.84    3.82   1
  -5   0 -12   -0.94    3.55   1
  -5   0 -11  187.96   14.81   1
  -5   0 -11  212.87   14.88   1
  -5   0 -10   38.32    4.83   1
  -5   0 -10   36.97    4.38   1
  -5   0  -9   74.48    6.56   1
  -5   0  -9   64.64    6.11   1
  -5   0  -8   70.73    6.22   1
  -5   0  -8   68.89    6.14   1
  -5   0  -7   24.70    3.18   1
  -5   0  -7   15.92    4.55   1
  -5   0   7    1.54    0.94   1
  -5   0   8    7.73    1.39   1
  -5   0   9    0.96    1.41   1
  -5   1 -16    4.54    4.43   1
  -5   1 -14   34.46    5.05   1
  -5   1 -14   33.52    4.86   1
  -5   1 -13    0.62    3.48   1
  -5   1 -12    0.90    3.04   1
  -5   1 -12    2.16    3.44   1
  -5   1 -11    9.86    3.64   1
  -5   1 -11    5.24    2.75   1
  -5   1 -10   22.09    3.76   1
  -5   1 -10   24.90    4.19   1
  -5   1  -9   10.30    3.47   1
  -5   1  -8   12.82    3.08   1
  -5   1  -8    9.80    2.94   1
  -5   1   8    0.94    1.05   1
  -5   1   9    0.59    1.11   1
  -5   2 -15    4.28    4.02   1
  -5   2 -14   40.70    4.98   1
  -5   2 -14   39.82    5.55   1
  -5   2 -13   -2.13    3.24   1
  -5   2 -12    6.30    3.51   1
  -5   2 -12    8.53    3.39   1
  -5   2 -11   -0.17    2.99   1
  -5   2 -11    2.02    3.15   1
  -5   2 -10    6.60    3.19   1
  -5   2 -10    1.64    3.38   1
  -5   2  -9   23.43    3.10   1
  -5   2  -8   34.93    4.02   1
  -5   2  -7   63.20    5.72   1
  -5   2  -6    0.26    2.27   1
  -5   3 -14   28.94    5.06   1
  -5   3 -14   27.56    5.14   1
  -5   3 -13   13.40    3.37   1
  -5   3 -13   14.14    3.91   1
  -5   3 -12   48.16    5.14   1
  -5   3 -11   -2.10    3.22   1
  -5   3 -10   18.06    3.65   1
  -5   3 -10   17.31    3.08   1
  -5   3  -9   19.54    3.62   1
  -5   3  -9   21.25    3.41   1
  -5   3  -8   36.72    3.88   1
  -5   3  -8   31.14    4.13   1
  -5   3  -7  160.02   11.13   1
  -5   3  -7  153.26   11.39   1
  -5   3  -6    9.06    2.53   1
  -5   3  -6   14.29    2.65   1
  -5   3  -5   32.15    3.63   1
  -5   3  -4    5.90    2.24   1
  -5   3  -3    0.79    1.67   1
  -5   3  -2   53.44    4.09   1
  -5   3  -1  100.00    8.40   1
  -5   3   0   36.84    3.04   1
  -5   3   0   40.96    4.61   1
  -5   3   1   29.59    3.81   1
  -5   3   2   17.81    3.12   1
  -5   3   9    5.29    1.29   1
  -5   3  10   -2.40    1.30   1
  -5   4 -13   13.18    4.07   1
  -5   4 -12    0.44    3.58   1
  -5   4 -11   -0.44    3.58   1
  -5   4 -10    0.14    2.92   1
  -5   4 -10    0.08    3.37   1
  -5   4  -9    2.19    2.43   1
  -5   4  -9   -1.51    3.30   1
  -5   4  -8   21.72    3.26   1
  -5   4  -8   16.24    3.55   1
  -5   4  -7  109.41    8.37   1
  -5   4  -7  108.78    8.55   1
  -5   4  -6   94.87    7.01   1
  -5   4  -6   81.72    6.69   1
  -5   4  -5   79.39    6.06   1
  -5   4  -4    7.90    2.14   1
  -5   4  -4    6.30    2.51   1
  -5   4  -3    1.54    1.88   1
  -5   4  -3    6.15    2.03   1
  -5   4  -2   12.96    2.23   1
  -5   4  -2    7.34    2.98   1
  -5   4  -1    6.81    2.71   1
  -5   4  -1    7.34    2.17   1
  -5   4   0  290.70   21.82   1
  -5   4   0  269.94   20.04   1
  -5   4   1   -1.51    4.11   1
  -5   4   1   -0.48    2.69   1
  -5   4   2  124.55    9.60   1
  -5   4   2  101.20    7.85   1
  -5   4   3   -7.40    3.43   1
  -5   4   3    0.12    0.98   1
  -5   4   5   77.26    7.38   1
  -5   4   7   10.05    1.20   1
  -5   4   7   13.10    3.26   1
  -5   4   7    8.94    1.32   1
  -5   4   9    1.77    1.20   1
  -5   4  10   12.53    1.91   1
  -5   5 -12    1.12    3.22   1
  -5   5 -12    6.15    3.67   1
  -5   5 -11   39.56    5.28   1
  -5   5 -11   36.97    4.74   1
  -5   5 -10   94.67    7.78   1
  -5   5 -10   83.54    7.31   1
  -5   5  -9    1.59    2.62   1
  -5   5  -9    4.41    3.82   1
  -5   5  -8   77.09    5.97   1
  -5   5  -8   74.48    6.56   1
  -5   5  -7    2.69    2.13   1
  -5   5  -7   -3.65    3.21   1
  -5   5  -6   23.14    3.46   1
  -5   5  -6   38.07    4.07   1
  -5   5  -6   32.83    3.21   1
  -5   5  -5   18.49    3.35   1
  -5   5  -5   13.54    2.06   1
  -5   5  -5   12.04    2.64   1
  -5   5  -4   49.98    4.81   1
  -5   5  -4   57.76    5.17   1
  -5   5  -3  173.19   11.84   1
  -5   5  -3  166.15   12.89   1
  -5   5  -2   13.10    2.68   1
  -5   5  -2   14.29    3.18   1
  -5   5  -1   -1.32    1.96   1
  -5   5  -1   -1.61    2.95   1
  -5   5   0  230.74   16.71   1
  -5   5   0  259.21   19.00   1
  -5   5   1    7.24    3.07   1
  -5   5   2  239.32   17.64   1
  -5   5   3    1.39    2.74   1
  -5   5   3    2.02    1.59   1
  -5   5   4   25.10    4.21   1
  -5   5   4   17.14    1.99   1
  -5   5   5   10.43    3.42   1
  -5   5   5    6.25    1.30   1
  -5   5   6   -0.85    1.09   1
  -5   5   6   -0.88    3.40   1
  -5   5   7   -0.08    1.02   1
  -5   5   7   -1.64    1.15   1
  -5   5   7    6.92    4.00   1
  -5   5   8    9.00    1.50   1
  -5   5   8    6.05    1.48   1
  -5   5   9   -1.61    1.30   1
  -5   6 -11    8.29    3.40   1
  -5   6 -11   13.76    4.30   1
  -5   6 -10    0.67    2.46   1
  -5   6 -10   -1.59    4.01   1
  -5   6  -9   -2.46    3.89   1
  -5   6  -8    1.82    3.11   1
  -5   6  -7   10.30    2.31   1
  -5   6  -7   15.37    2.43   1
  -5   6  -6    8.70    1.89   1
  -5   6  -6   10.50    3.37   1
  -5   6  -6    7.67    2.38   1
  -5   6  -5   35.52    4.05   1
  -5   6  -5   38.81    4.49   1
  -5   6  -5   38.07    3.21   1
  -5   6  -4    8.94    3.17   1
  -5   6  -4   10.11    2.73   1
  -5   6  -3   -2.53    2.26   1
  -5   6  -3   -0.30    2.94   1
  -5   6  -2   -3.10    3.03   1
  -5   6  -2    1.61    2.79   1
  -5   6  -1    9.00    3.24   1
  -5   6  -1    5.81    2.46   1
  -5   6   0   24.01    2.94   1
  -5   6   0   26.63    4.13   1
  -5   6   1    4.54    2.13   1
  -5   6   1    3.69    3.38   1
  -5   6   2    5.06    2.12   1
  -5   6   2    3.03    3.58   1
  -5   6   3   25.40    3.83   1
  -5   6   3   27.77    2.95   1
  -5   6   4   18.15    4.17   1
  -5   6   4   14.29    2.19   1
  -5   6   5    5.02    1.57   1
  -5   6   5    5.38    2.69   1
  -5   6   6    5.43    1.54   1
  -5   6   7    0.90    1.39   1
  -5   6   8    8.70    1.71   1
  -5   6   9    1.80    1.58   1
  -5   6   9    0.59    1.40   1
  -5   7 -10    2.16    4.00   1
  -5   7  -9    2.56    3.84   1
  -5   7  -8   11.49    2.58   1
  -5   7  -8   11.49    3.73   1
  -5   7  -7   15.92    2.39   1
  -5   7  -7   11.02    2.66   1
  -5   7  -6   24.50    2.67   1
  -5   7  -6   31.14    4.46   1
  -5   7  -6   26.11    3.47   1
  -5   7  -5    0.04    2.58   1
  -5   7  -5    3.65    2.25   1
  -5   7  -4    6.25    2.05   1
  -5   7  -4    6.97    3.27   1
  -5   7  -3   -1.80    2.33   1
  -5   7  -2    0.00    1.00   1
  -5   7  -1   16.00    3.68   1
  -5   7  -1   11.83    3.23   1
  -5   7   0   25.20    4.02   1
  -5   7   0   20.34    3.25   1
  -5   7   1   15.44    2.67   1
  -5   7   1   15.76    3.65   1
  -5   7   2   22.75    3.34   1
  -5   7   2   20.25    2.97   1
  -5   7   3   47.75    5.80   1
  -5   7   4   88.92    8.11   1
  -5   7   4   69.89    6.35   1
  -5   7   5    4.33    2.12   1
  -5   7   6   62.09    5.20   1
  -5   7   7    8.70    1.95   1
  -5   7   8   -1.77    1.65   1
  -5   7   9   27.04    3.02   1
  -5   7  10    2.19    1.72   1
  -5   8  -9   -0.29    3.93   1
  -5   8  -7    2.46    3.49   1
  -5   8  -6   18.23    3.25   1
  -5   8  -6   19.10    4.28   1
  -5   8  -5   43.43    5.40   1
  -5   8  -5   49.84    4.94   1
  -5   8  -4    8.58    3.46   1
  -5   8  -4   10.50    3.11   1
  -5   8  -3   37.45    4.65   1
  -5   8  -3   48.72    5.17   1
  -5   8  -2   -3.03    3.06   1
  -5   8  -2    1.39    3.09   1
  -5   8  -1   39.69    4.54   1
  -5   8  -1   45.02    5.37   1
  -5   8   0   51.27    5.30   1
  -5   8   0   44.22    5.85   1
  -5   8   1   34.46    4.23   1
  -5   8   1   34.22    4.91   1
  -5   8   2    1.00    2.64   1
  -5   8   2   -6.25    3.55   1
  -5   8   4   -0.79    2.33   1
  -5   8   5   10.43    2.52   1
  -5   8   6   11.22    2.48   1
  -5   8   7    0.29    2.03   1
  -5   8   8    2.72    1.98   1
  -5   8   9    1.61    1.83   1
  -5   9  -7   -0.09    3.97   1
  -5   9  -6   -9.00    4.44   1
  -5   9  -4    7.08    3.94   1
  -5   9  -4   -3.92    2.93   1
  -5   9  -3    1.85    2.56   1
  -5   9  -3   -1.54    2.75   1
  -5   9  -2   -4.20    3.32   1
  -5   9  -2    0.02    3.35   1
  -5   9  -1   18.84    3.82   1
  -5   9  -1   24.01    4.51   1
  -5   9   0    0.59    3.00   1
  -5   9   1   24.30    3.94   1
  -5   9   2    4.93    2.97   1
  -5   9   3   -0.88    2.43   1
  -5   9   5    1.28    2.44   1
  -5   9   6    0.67    2.39   1
  -5   9   9   10.50    2.53   1
  -5  10  -3   36.36    5.55   1
  -5  10  -2   -3.03    4.07   1
  -5  10  -1   11.63    3.89   1
  -5  10   0    2.62    3.37   1
  -5  10   2    2.28    2.96   1
  -5  10   3    3.42    3.22   1
  -5  10   5    2.82    2.52   1
  -5  10   6    0.25    2.80   1
  -5  10   7   13.18    2.90   1
  -5  10   8    5.29    2.62   1
  -5  11  -2    0.08    4.08   1
  -5  11  -1   23.33    4.44   1
  -5  11   0    1.35    4.06   1
  -5  11   1    3.03    3.62   1
  -5  11   2   -0.29    3.51   1
  -5  11   3    1.46    3.05   1
  -5  11   5   -3.10    2.64   1
  -5  11   6   -1.72    3.07   1
  -5  11   7    0.66    2.69   1
  -4 -12 -11   12.53    3.47   1
  -4 -12 -11   16.24    4.03   1
  -4 -12 -10    1.51    2.85   1
  -4 -12 -10    2.62    2.66   1
  -4 -12  -9    8.64    3.06   1
  -4 -12  -8   -4.33    2.79   1
  -4 -12  -7   -3.06    3.75   1
  -4 -12  -6    4.58    3.94   1
  -4 -12  -5    2.46    2.70   1
  -4 -11 -14   -0.62    3.86   1
  -4 -11 -13   -1.30    3.06   1
  -4 -11 -13   -5.29    3.08   1
  -4 -11 -12    1.82    3.21   1
  -4 -11 -11    2.07    3.25   1
  -4 -11 -11    0.03    2.19   1
  -4 -11 -10   16.24    3.30   1
  -4 -11 -10   20.61    4.09   1
  -4 -11  -9    3.84    2.94   1
  -4 -11  -9    7.34    3.63   1
  -4 -11  -8   12.25    3.92   1
  -4 -11  -8    9.18    2.61   1
  -4 -11  -7    1.80    3.62   1
  -4 -11  -7    0.83    2.13   1
  -4 -11  -6   27.14    4.38   1
  -4 -11  -5   19.62    3.99   1
  -4 -10 -15   30.03    5.37   1
  -4 -10 -15   33.06    4.37   1
  -4 -10 -14    6.60    3.44   1
  -4 -10 -14    8.58    3.22   1
  -4 -10 -13   19.89    3.75   1
  -4 -10 -13   12.18    4.12   1
  -4 -10 -12    1.30    2.74   1
  -4 -10 -12   -4.12    3.21   1
  -4 -10 -11   17.64    3.11   1
  -4 -10 -11   18.49    3.78   1
  -4 -10 -10   22.09    3.76   1
  -4 -10 -10   14.98    3.48   1
  -4 -10  -9    7.95    3.16   1
  -4 -10  -9   11.83    3.65   1
  -4 -10  -8  128.60   10.21   1
  -4 -10  -8  147.87   10.94   1
  -4 -10  -7   16.08    2.97   1
  -4 -10  -6   41.99    4.28   1
  -4 -10  -5    6.30    3.41   1
  -4  -9 -16   -4.88    4.46   1
  -4  -9 -15   -2.46    2.39   1
  -4  -9 -15    0.90    4.10   1
  -4  -9 -14   10.11    4.20   1
  -4  -9 -14   15.05    3.41   1
  -4  -9 -13   -1.30    2.96   1
  -4  -9 -13   -0.44    2.56   1
  -4  -9 -12    7.13    3.15   1
  -4  -9 -12    2.66    3.59   1
  -4  -9 -11   45.43    4.99   1
  -4  -9 -11   36.36    4.58   1
  -4  -9 -10   -1.21    2.40   1
  -4  -9 -10   -2.31    2.98   1
  -4  -9  -9    4.33    3.00   1
  -4  -9  -9    6.60    3.08   1
  -4  -9  -8   -2.07    2.74   1
  -4  -9  -7    7.13    2.56   1
  -4  -9  -6    9.36    2.39   1
  -4  -9  -6    8.18    2.69   1
  -4  -9  -5   41.22    3.98   1
  -4  -9  -5   51.27    5.16   1
  -4  -9  -4   39.56    4.91   1
  -4  -8 -17    4.58    4.54   1
  -4  -8 -16   15.84    4.70   1
  -4  -8 -15   11.90    2.90   1
  -4  -8 -14   -4.08    3.72   1
  -4  -8 -14   -0.38    2.33   1
  -4  -8 -13   22.47    3.70   1
  -4  -8 -13   24.50    4.26   1
  -4  -8 -12   -1.28    2.85   1
  -4  -8 -12    1.90    3.73   1
  -4  -8 -11    0.01    2.85   1
  -4  -8 -10   47.06    5.21   1
  -4  -8 -10   52.56    5.22   1
  -4  -8  -9   85.19    7.01   1
  -4  -8  -9   78.85    6.93   1
  -4  -8  -8  161.04   11.67   1
  -4  -8  -8  161.80   11.96   1
  -4  -8  -7   16.08    3.69   1
  -4  -8  -6  221.41   15.77   1
  -4  -8  -6  245.86   16.62   1
  -4  -8  -5   19.71    3.29   1
  -4  -8  -5   17.31    2.83   1
  -4  -8  -4  330.51   22.91   1
  -4  -8  -3    2.22    3.67   1
  -4  -8  -2   54.17    5.00   1
  -4  -8   5    1.99    2.17   1
  -4  -8   6    6.71    3.32   1
  -4  -7 -17   29.59    5.33   1
  -4  -7 -16   11.29    4.57   1
  -4  -7 -15   20.88    4.66   1
  -4  -7 -15   17.14    3.56   1
  -4  -7 -14   19.27    2.90   1
  -4  -7 -14   20.98    3.39   1
  -4  -7 -13    2.02    2.67   1
  -4  -7 -13   -2.79    2.64   1
  -4  -7 -12   -2.34    3.27   1
  -4  -7 -12    1.06    1.87   1
  -4  -7 -11   15.60    3.63   1
  -4  -7 -11    9.67    3.11   1
  -4  -7 -10   86.68    6.89   1
  -4  -7 -10   89.68    7.20   1
  -4  -7  -9  102.01    8.08   1
  -4  -7  -9   91.39    7.65   1
  -4  -7  -8   83.72    6.95   1
  -4  -7  -8   80.28    6.99   1
  -4  -7  -7    1.96    2.32   1
  -4  -7  -7   -0.06    2.57   1
  -4  -7  -6   72.42    5.96   1
  -4  -7  -6   77.26    6.50   1
  -4  -7  -5    1.66    3.17   1
  -4  -7  -5    5.81    2.51   1
  -4  -7  -4  166.15   12.37   1
  -4  -7  -4  186.32   13.38   1
  -4  -7  -3   31.58    4.38   1
  -4  -7  -2  110.25    8.82   1
  -4  -7  -1   56.40    5.41   1
  -4  -7   0   22.18    3.96   1
  -4  -7   1    0.46    2.09   1
  -4  -7   3   15.21    2.73   1
  -4  -7   4   23.14    3.66   1
  -4  -7   5   11.63    3.07   1
  -4  -7   7    7.29    3.08   1
  -4  -6 -18    8.41    4.70   1
  -4  -6 -17    4.84    3.92   1
  -4  -6 -17    0.07    3.99   1
  -4  -6 -16    4.80    3.55   1
  -4  -6 -15   -1.06    2.64   1
  -4  -6 -15   -0.34    2.77   1
  -4  -6 -14    0.56    2.75   1
  -4  -6 -14   -2.66    2.67   1
  -4  -6 -13   10.30    2.70   1
  -4  -6 -13    5.52    2.63   1
  -4  -6 -13   10.30    3.79   1
  -4  -6 -12   -3.35    3.48   1
  -4  -6 -12    1.10    2.25   1
  -4  -6 -12    0.56    3.40   1
  -4  -6 -11    4.71    2.47   1
  -4  -6 -11    2.16    2.62   1
  -4  -6 -10   -5.15    2.91   1
  -4  -6 -10    2.92    3.18   1
  -4  -6  -9  205.35   13.76   1
  -4  -6  -9  200.51   13.88   1
  -4  -6  -8    8.82    2.97   1
  -4  -6  -8    2.53    2.96   1
  -4  -6  -7    5.57    2.03   1
  -4  -6  -7    4.80    2.50   1
  -4  -6  -6   50.98    5.00   1
  -4  -6  -6   50.84    4.71   1
  -4  -6  -5  110.04    8.18   1
  -4  -6  -5   82.26    7.26   1
  -4  -6  -4   52.27    4.77   1
  -4  -6  -4   54.91    4.45   1
  -4  -6  -3   10.18    3.13   1
  -4  -6  -2  127.24    9.02   1
  -4  -6  -1  132.94   10.15   1
  -4  -6   0   73.27    6.33   1
  -4  -6   1   93.12    7.33   1
  -4  -6   3   22.75    3.53   1
  -4  -6   4    2.53    1.94   1
  -4  -6   5    8.70    2.83   1
  -4  -6   6    3.10    2.60   1
  -4  -6   7   11.09    2.66   1
  -4  -6   7   11.16    3.01   1
  -4  -6   8   33.76    4.07   1
  -4  -6   8   35.40    4.28   1
  -4  -5 -17   20.79    3.92   1
  -4  -5 -16   11.63    4.23   1
  -4  -5 -16    7.34    4.01   1
  -4  -5 -15    3.28    3.62   1
  -4  -5 -15    3.50    2.77   1
  -4  -5 -14    6.60    3.86   1
  -4  -5 -14    8.24    3.44   1
  -4  -5 -13   54.02    5.44   1
  -4  -5 -13   46.79    5.47   1
  -4  -5 -12  148.35   10.96   1
  -4  -5 -12  136.42   10.75   1
  -4  -5 -12  128.60   10.89   1
  -4  -5 -11   84.46    7.90   1
  -4  -5 -11   91.58    7.27   1
  -4  -5 -11   80.46    7.53   1
  -4  -5 -10   20.25    3.69   1
  -4  -5 -10   20.79    3.19   1
  -4  -5 -10   19.10    3.41   1
  -4  -5  -9   18.58    3.36   1
  -4  -5  -9   15.37    3.14   1
  -4  -5  -8   39.44    4.27   1
  -4  -5  -8   41.47    4.51   1
  -4  -5  -7   97.42    7.50   1
  -4  -5  -7  105.27    8.00   1
  -4  -5  -6  192.10   14.41   1
  -4  -5  -6  205.06   14.03   1
  -4  -5  -5  147.38   11.17   1
  -4  -5  -5  167.18   10.86   1
  -4  -5  -4  168.48   12.20   1
  -4  -5  -4  170.30   11.48   1
  -4  -5  -3   15.84    3.34   1
  -4  -5  -2  381.81   27.36   1
  -4  -5  -1  427.66   29.78   1
  -4  -5   0  288.66   21.07   1
  -4  -5   2    2.96    2.82   1
  -4  -5   3   21.07    3.30   1
  -4  -5   4   86.68    7.26   1
  -4  -5   5   42.90    3.80   1
  -4  -5   5   44.49    4.40   1
  -4  -5   6    7.02    2.28   1
  -4  -5   6    7.24    1.99   1
  -4  -5   7    0.45    2.32   1
  -4  -5   7   -2.25    2.07   1
  -4  -5   8   -0.53    2.20   1
  -4  -5   8   -3.28    2.39   1
  -4  -5   9   10.11    2.42   1
  -4  -5   9   11.83    2.75   1
  -4  -4 -18   11.83    4.06   1
  -4  -4 -17    3.46    4.13   1
  -4  -4 -17    1.14    4.09   1
  -4  -4 -16   30.36    5.29   1
  -4  -4 -16   33.76    5.23   1
  -4  -4 -15   11.29    4.03   1
  -4  -4 -14   19.45    4.23   1
  -4  -4 -13    6.05    3.59   1
  -4  -4 -13   -2.10    3.48   1
  -4  -4 -12   -1.28    3.62   1
  -4  -4 -12    0.92    3.34   1
  -4  -4 -11   92.16    7.49   1
  -4  -4 -11   74.13    7.06   1
  -4  -4 -10   29.48    3.69   1
  -4  -4 -10   26.32    4.31   1
  -4  -4  -9  204.49   14.87   1
  -4  -4  -9  199.37   14.97   1
  -4  -4  -9  216.68   15.31   1
  -4  -4  -8    2.92    2.33   1
  -4  -4  -8    1.39    2.08   1
  -4  -4  -7   -0.49    2.11   1
  -4  -4  -7    0.04    2.64   1
  -4  -4  -6   57.00    4.98   1
  -4  -4  -6   45.70    4.87   1
  -4  -4  -5   10.11    2.86   1
  -4  -4  -5    9.42    2.58   1
  -4  -4  -4   77.44    5.98   1
  -4  -4  -4   69.06    6.15   1
  -4  -4  -3    9.92    2.20   1
  -4  -4  -2   96.24    7.46   1
  -4  -4  -1    6.25    2.20   1
  -4  -4   0   13.03    2.89   1
  -4  -4   1    2.50    2.53   1
  -4  -4   2   15.76    3.10   1
  -4  -4   3  251.86   18.09   1
  -4  -4   4    3.03    2.26   1
  -4  -4   5  122.99    8.43   1
  -4  -4   6   -0.71    2.23   1
  -4  -4   6    2.19    2.10   1
  -4  -4   7   16.16    2.65   1
  -4  -4   7   18.75    2.77   1
  -4  -4   8    3.50    2.13   1
  -4  -4   8    2.66    1.86   1
  -4  -4   9    5.43    2.05   1
  -4  -4   9    1.59    1.66   1
  -4  -4  10   16.08    2.65   1
  -4  -3 -18    1.69    3.59   1
  -4  -3 -16   42.38    5.86   1
  -4  -3 -16   50.41    6.11   1
  -4  -3 -15   23.81    4.68   1
  -4  -3 -15   29.92    4.59   1
  -4  -3 -14   22.37    4.26   1
  -4  -3 -14   25.60    4.45   1
  -4  -3 -13    3.69    3.34   1
  -4  -3 -13    8.70    3.60   1
  -4  -3 -12   32.15    4.31   1
  -4  -3 -12   27.25    4.38   1
  -4  -3 -11  121.00    9.68   1
  -4  -3 -11  129.28    9.78   1
  -4  -3 -10    8.53    3.39   1
  -4  -3 -10   16.48    3.90   1
  -4  -3  -9  117.51    9.54   1
  -4  -3  -9  126.34    9.67   1
  -4  -3  -8    6.86    2.57   1
  -4  -3  -8    1.21    2.77   1
  -4  -3  -8    5.43    6.20   1
  -4  -3  -7  425.18   28.46   1
  -4  -3  -7  419.43   29.08   1
  -4  -3  -6  367.87   26.08   1
  -4  -3  -6  385.73   25.53   1
  -4  -3  -5  108.37    8.54   1
  -4  -3  -5  119.90    8.32   1
  -4  -3  -4   -1.72    2.57   1
  -4  -3  -3    9.30    2.74   1
  -4  -3  -2    5.06    1.94   1
  -4  -3  -1   59.14    4.92   1
  -4  -3   0   24.90    2.89   1
  -4  -3   1   92.35    7.11   1
  -4  -3   2   27.77    3.06   1
  -4  -3   3  450.71   30.57   1
  -4  -3   4   18.32    3.08   1
  -4  -3   4   15.92    2.23   1
  -4  -3   5    6.35    1.97   1
  -4  -3   5   12.53    2.69   1
  -4  -3   6    2.37    1.82   1
  -4  -3   6    4.45    1.81   1
  -4  -3   7   51.12    4.29   1
  -4  -3   7   48.02    4.57   1
  -4  -3   8   22.56    3.04   1
  -4  -3   8   27.67    3.16   1
  -4  -3   9   27.14    3.23   1
  -4  -3   9   27.46    3.46   1
  -4  -3  10   -1.10    2.12   1
  -4  -3  10   -1.56    2.08   1
  -4  -2 -17   12.53    3.33   1
  -4  -2 -16   31.36    4.37   1
  -4  -2 -16   27.88    4.86   1
  -4  -2 -15   10.56    3.70   1
  -4  -2 -15    9.24    3.83   1
  -4  -2 -14   50.41    5.96   1
  -4  -2 -14   52.85    6.25   1
  -4  -2 -13    5.02    3.49   1
  -4  -2 -12   43.96    4.51   1
  -4  -2 -12   52.42    5.21   1
  -4  -2 -11    6.76    3.38   1
  -4  -2 -11    6.92    3.37   1
  -4  -2 -10    2.04    3.06   1
  -4  -2 -10    6.10    2.37   1
  -4  -2  -9  567.39   41.92   1
  -4  -2  -9  675.48   43.66   1
  -4  -2  -8   10.37    3.99   1
  -4  -2  -7  507.15   33.33   1
  -4  -2  -7  480.05   34.18   1
  -4  -2  -6  144.72   10.35   1
  -4  -2  -6  134.56   10.21   1
  -4  -2  -5   78.85    6.57   1
  -4  -2  -5   81.54    6.68   1
  -4  -2  -4   65.12    5.33   1
  -4  -2  -4   53.14    4.81   1
  -4  -2  -3   70.39    6.04   1
  -4  -2  -2  412.50   30.47   1
  -4  -2  -1   28.20    4.14   1
  -4  -2   0  124.32    9.37   1
  -4  -2   1   -0.41    1.63   1
  -4  -2   2    6.60    2.47   1
  -4  -2   3  135.02   10.23   1
  -4  -2   4  122.54    8.86   1
  -4  -2   4  135.26    9.77   1
  -4  -2   5    1.51    1.89   1
  -4  -2   5   -0.49    1.64   1
  -4  -2   6  262.44   18.79   1
  -4  -2   6  269.94   20.04   1
  -4  -2   7    1.04    1.82   1
  -4  -2   7    0.71    2.17   1
  -4  -2   8   10.11    2.16   1
  -4  -2   8   12.82    2.58   1
  -4  -2   9   22.28    3.02   1
  -4  -2   9   31.47    3.37   1
  -4  -2  10   -1.17    2.07   1
  -4  -2  10    2.31    2.04   1
  -4  -1 -17   11.97    5.12   1
  -4  -1 -16    6.20    3.88   1
  -4  -1 -15    0.28    3.74   1
  -4  -1 -15    0.27    3.02   1
  -4  -1 -14   10.82    2.96   1
  -4  -1 -14   14.59    3.36   1
  -4  -1 -13   22.18    4.24   1
  -4  -1 -13   20.61    4.09   1
  -4  -1 -12  163.58   11.77   1
  -4  -1 -12  146.65   11.87   1
  -4  -1 -11   10.30    3.21   1
  -4  -1 -11   14.14    3.01   1
  -4  -1 -10   44.22    4.52   1
  -4  -1 -10   51.98    5.05   1
  -4  -1  -9   79.39    6.59   1
  -4  -1  -9   78.68    6.74   1
  -4  -1  -8   15.13    3.66   1
  -4  -1  -8   17.22    3.57   1
  -4  -1  -7    0.46    3.11   1
  -4  -1  -6   -0.98    2.87   1
  -4  -1  -6   -4.62    2.84   1
  -4  -1  -5    4.49    3.73   1
  -4  -1  -4  246.18   17.57   1
  -4  -1  -3  101.20    7.85   1
  -4  -1  -1 3789.63  247.47   1
  -4  -1   1   58.98    5.22   1
  -4  -1   2   78.15    6.19   1
  -4  -1   3  101.40    8.06   1
  -4  -1   4   15.29    1.56   1
  -4  -1   5   39.06    3.38   1
  -4  -1   5   49.42    4.36   1
  -4  -1   6   47.20    4.81   1
  -4  -1   7  108.58    8.54   1
  -4  -1   7  110.67    9.26   1
  -4  -1   8    8.24    2.30   1
  -4  -1   9  104.65    8.39   1
  -4  -1   9  112.36    8.90   1
  -4  -1  10   56.85    4.98   1
  -4  -1  10   58.22    4.88   1
  -4  -1  11   -1.23    2.13   1
  -4   0 -17   40.96    5.50   1
  -4   0 -16    5.48    4.45   1
  -4   0 -16    3.31    3.31   1
  -4   0 -15   15.21    4.37   1
  -4   0 -15    8.64    3.82   1
  -4   0 -14    4.12    3.33   1
  -4   0 -14    3.24    3.71   1
  -4   0 -13    3.46    3.31   1
  -4   0 -13    3.39    3.20   1
  -4   0 -12  111.30    8.86   1
  -4   0 -12  100.60    8.22   1
  -4   0 -11  100.80    8.63   1
  -4   0 -11   99.60    8.38   1
  -4   0 -10  385.73   27.50   1
  -4   0 -10  374.04   27.85   1
  -4   0  -9   61.62    5.81   1
  -4   0  -9   60.06    5.27   1
  -4   0  -8   45.02    4.56   1
  -4   0  -8   38.94    4.37   1
  -4   0  -7  473.06   29.58   1
  -4   0  -7  431.39   29.08   1
  -4   0  -6   64.48    5.78   1
  -4   0  -6   67.08    6.22   1
  -4   0  -5  690.64   41.52   1
  -4   0   0 1942.16  130.45   1
  -4   0   1  948.64   66.53   1
  -4   0   3   14.29    2.80   1
  -4   0   4  139.48    9.68   1
  -4   0   5  137.83   10.10   1
  -4   0   5  164.10   11.27   1
  -4   0   6   25.81    3.35   1
  -4   0   7  316.84   22.43   1
  -4   0   7  300.33   21.49   1
  -4   0   8   24.30    2.96   1
  -4   0   8   22.66    2.67   1
  -4   0   9   41.09    3.85   1
  -4   0  10    1.61    2.06   1
  -4   0  11   15.52    2.76   1
  -4   1 -16   28.62    5.35   1
  -4   1 -16   23.91    4.60   1
  -4   1 -15   30.80    5.22   1
  -4   1 -15   33.29    4.96   1
  -4   1 -14   37.82    5.04   1
  -4   1 -14   41.34    5.53   1
  -4   1 -13    0.52    3.21   1
  -4   1 -12   82.81    7.46   1
  -4   1 -12   99.40    8.18   1
  -4   1 -11  203.06   14.82   1
  -4   1 -11  195.44   14.82   1
  -4   1 -10  197.40   14.61   1
  -4   1 -10  178.76   14.17   1
  -4   1  -9  383.77   25.86   1
  -4   1  -9  324.00   25.20   1
  -4   1  -8   38.32    4.46   1
  -4   1  -8   38.69    3.98   1
  -4   1  -7   75.52    6.60   1
  -4   1  -7   70.22    6.03   1
  -4   1  -6  107.33    7.67   1
  -4   1  -6   91.01    7.82   1
  -4   1  -5   24.80    3.09   1
  -4   1   5    1.85    0.92   1
  -4   1   6   35.88    2.99   1
  -4   1   7   -1.42    1.43   1
  -4   1   8    0.59    1.59   1
  -4   1   9    0.06    1.65   1
  -4   1  10   83.91    6.60   1
  -4   1  11    9.06    2.17   1
  -4   2 -16   20.43    4.88   1
  -4   2 -16   25.60    4.76   1
  -4   2 -15   -5.15    3.18   1
  -4   2 -15   -6.81    3.65   1
  -4   2 -14    7.08    3.67   1
  -4   2 -13    6.40    2.83   1
  -4   2 -12    6.60    2.98   1
  -4   2 -12    2.04    3.03   1
  -4   2 -11    9.55    3.34   1
  -4   2 -11    8.64    3.47   1
  -4   2 -10   58.37    5.65   1
  -4   2 -10   55.35    5.80   1
  -4   2  -9   23.81    3.51   1
  -4   2  -9   27.35    3.97   1
  -4   2  -9   18.84    3.73   1
  -4   2  -8  301.02   20.82   1
  -4   2  -8  299.98   21.48   1
  -4   2  -8  327.61   21.72   1
  -4   2  -7    4.16    2.20   1
  -4   2  -7    7.08    3.14   1
  -4   2  -7    2.19    2.43   1
  -4   2  -6   14.52    2.74   1
  -4   2  -6   11.70    2.74   1
  -4   2  -5   10.24    2.30   1
  -4   2  -5   10.37    2.38   1
  -4   2  -4   79.92    6.08   1
  -4   2  -4   75.34    5.90   1
  -4   2  -3  395.21   26.64   1
  -4   2  -2   25.10    2.51   1
  -4   2  -1   12.18    1.47   1
  -4   2   0   42.90    4.06   1
  -4   2   1   47.20    4.81   1
  -4   2   2  102.82    8.52   1
  -4   2   7  289.34   24.49   1
  -4   2   8   -1.69    1.74   1
  -4   2   9   60.37    5.28   1
  -4   2  10   32.38    3.30   1
  -4   2  11   30.14    3.51   1
  -4   2  12    8.88    2.44   1
  -4   3 -15   -1.21    2.90   1
  -4   3 -15   -1.32    4.51   1
  -4   3 -14   29.38    4.99   1
  -4   3 -14   24.21    4.03   1
  -4   3 -13   11.36    3.98   1
  -4   3 -12   62.73    6.18   1
  -4   3 -12   51.27    6.16   1
  -4   3 -11   10.11    3.82   1
  -4   3 -11   15.29    2.82   1
  -4   3 -11   14.90    3.71   1
  -4   3 -10    0.58    3.22   1
  -4   3 -10   -1.37    2.13   1
  -4   3 -10    1.88    2.96   1
  -4   3  -9   70.22    6.37   1
  -4   3  -9   69.56    6.00   1
  -4   3  -9   65.12    5.97   1
  -4   3  -8   75.52    6.43   1
  -4   3  -8   84.64    6.62   1
  -4   3  -7   76.21    6.63   1
  -4   3  -7   88.17    7.14   1
  -4   3  -6  548.96   34.68   1
  -4   3  -6  567.39   36.21   1
  -4   3  -5   88.36    7.14   1
  -4   3  -5   93.70    6.97   1
  -4   3  -5   94.09    6.98   1
  -4   3  -4  229.52   14.54   1
  -4   3  -4  225.30   15.01   1
  -4   3  -4  196.00   15.68   1
  -4   3  -3  445.63   29.13   1
  -4   3  -3  446.90   32.13   1
  -4   3  -2   27.98    3.07   1
  -4   3  -2   30.91    3.78   1
  -4   3  -1  239.01   17.62   1
  -4   3  -1  242.74   15.89   1
  -4   3   0  135.02    9.53   1
  -4   3   0  140.19   10.89   1
  -4   3   1   58.06    5.03   1
  -4   3   1   51.12    3.86   1
  -4   3   2  249.64   16.75   1
  -4   3   3   35.16    4.39   1
  -4   3   4  116.21    8.84   1
  -4   3   5   32.49    4.10   1
  -4   3   6   10.43    1.55   1
  -4   3   6    9.24    2.68   1
  -4   3   7   27.88    4.12   1
  -4   3   8   15.76    2.14   1
  -4   3   9    1.96    1.74   1
  -4   3  10   21.81    2.71   1
  -4   3  11   22.66    3.14   1
  -4   3  12   -3.96    2.23   1
  -4   4 -14    5.43    3.73   1
  -4   4 -14   -5.34    4.20   1
  -4   4 -13    6.35    3.58   1
  -4   4 -13   -0.85    3.83   1
  -4   4 -13    1.64    3.51   1
  -4   4 -12   31.36    4.70   1
  -4   4 -12   25.30    4.63   1
  -4   4 -11    0.15    3.28   1
  -4   4 -11   -3.42    3.74   1
  -4   4 -10  119.46    9.40   1
  -4   4 -10  107.95    9.14   1
  -4   4  -9    3.10    2.78   1
  -4   4  -9    0.50    3.34   1
  -4   4  -8    0.50    2.47   1
  -4   4  -8    0.53    2.22   1
  -4   4  -7   33.06    3.45   1
  -4   4  -7   26.52    4.02   1
  -4   4  -7   23.23    2.60   1
  -4   4  -6   45.29    4.71   1
  -4   4  -6   47.20    4.26   1
  -4   4  -6   36.97    3.89   1
  -4   4  -5    1.54    2.13   1
  -4   4  -5    0.96    2.00   1
  -4   4  -4   76.74    5.78   1
  -4   4  -4   82.26    6.35   1
  -4   4  -4   66.75    6.05   1
  -4   4  -3   64.00    5.76   1
  -4   4  -3   72.25    5.61   1
  -4   4  -2   -0.26    2.15   1
  -4   4  -2   -1.35    2.51   1
  -4   4  -1   35.52    3.46   1
  -4   4  -1   36.00    4.08   1
  -4   4   0   68.72    5.80   1
  -4   4   0   56.55    4.66   1
  -4   4   1    0.31    1.53   1
  -4   4   2   99.00    7.76   1
  -4   4   2   88.55    6.59   1
  -4   4   3  103.23    7.92   1
  -4   4   3   87.80    6.18   1
  -4   4   4  106.30    8.25   1
  -4   4   4  140.42   10.19   1
  -4   4   5   -1.90    2.26   1
  -4   4   5    1.42    1.07   1
  -4   4   6   80.64    7.18   1
  -4   4   7    0.67    1.43   1
  -4   4   7    2.28    3.32   1
  -4   4   8    0.62    3.33   1
  -4   4   8   -0.77    1.53   1
  -4   4   9   28.20    4.14   1
  -4   4   9   22.37    2.74   1
  -4   4  10   -1.06    1.81   1
  -4   4  11   21.07    2.85   1
  -4   4  12    3.80    2.34   1
  -4   5 -13    9.49    4.19   1
  -4   5 -12   32.72    4.92   1
  -4   5 -12   36.48    5.19   1
  -4   5 -11    8.12    3.88   1
  -4   5 -11    2.19    3.37   1
  -4   5 -10   82.81    7.28   1
  -4   5 -10   87.61    7.68   1
  -4   5  -9   28.52    3.95   1
  -4   5  -9   32.72    4.92   1
  -4   5  -8   94.09    8.15   1
  -4   5  -8  120.56    9.00   1
  -4   5  -8  126.56    8.77   1
  -4   5  -7   52.27    5.06   1
  -4   5  -7   64.00    5.12   1
  -4   5  -7   52.85    4.65   1
  -4   5  -6   55.50    5.36   1
  -4   5  -6   48.72    4.61   1
  -4   5  -6   46.38    4.49   1
  -4   5  -5  288.32   20.04   1
  -4   5  -5  285.61   19.60   1
  -4   5  -5  297.22   20.69   1
  -4   5  -4  140.66   10.67   1
  -4   5  -4  135.72   10.02   1
  -4   5  -4  148.35   10.47   1
  -4   5  -3   55.35    4.46   1
  -4   5  -3   67.90    5.44   1
  -4   5  -2    0.76    2.40   1
  -4   5  -2   -1.49    2.44   1
  -4   5  -1  128.14    9.28   1
  -4   5  -1  133.86   10.18   1
  -4   5   0  282.58   20.51   1
  -4   5   0  317.91   22.11   1
  -4   5   1  212.28   14.57   1
  -4   5   1  219.63   16.01   1
  -4   5   2  274.90   20.23   1
  -4   5   2  306.95   22.08   1
  -4   5   3    5.71    2.77   1
  -4   5   3    7.62    1.88   1
  -4   5   4    3.96    1.51   1
  -4   5   4    3.24    2.99   1
  -4   5   5   21.62    3.91   1
  -4   5   5   22.66    2.19   1
  -4   5   6   43.69    4.76   1
  -4   5   6   35.40    3.21   1
  -4   5   7   24.11    3.44   1
  -4   5   8   16.65    3.10   1
  -4   5   9   19.18    4.20   1
  -4   5   9   17.14    2.40   1
  -4   5  10    9.12    3.99   1
  -4   5  10    9.12    2.17   1
  -4   5  11   12.11    2.44   1
  -4   5  12    9.24    2.49   1
  -4   6 -12   -1.21    3.96   1
  -4   6 -12    3.72    3.24   1
  -4   6 -11   21.81    4.67   1
  -4   6 -10   19.01    3.66   1
  -4   6 -10   20.52    3.53   1
  -4   6  -9    0.64    2.78   1
  -4   6  -9   -1.39    1.11   1
  -4   6  -9   -3.88    3.90   1
  -4   6  -8  100.20    8.61   1
  -4   6  -8   99.00    8.16   1
  -4   6  -7   -4.20    3.57   1
  -4   6  -7   -0.21    2.11   1
  -4   6  -7    0.66    1.62   1
  -4   6  -6   32.04    3.51   1
  -4   6  -6   30.36    4.41   1
  -4   6  -6   33.29    3.46   1
  -4   6  -5   13.62    2.21   1
  -4   6  -5   15.44    3.62   1
  -4   6  -5   12.46    2.54   1
  -4   6  -4    2.19    1.42   1
  -4   6  -4    0.98    2.91   1
  -4   6  -4    4.08    2.42   1
  -4   6  -3  308.70   21.44   1
  -4   6  -3  291.04   19.79   1
  -4   6  -3  243.67   23.10   1
  -4   6  -2    9.12    2.96   1
  -4   6  -2    7.13    2.46   1
  -4   6  -1   99.40    8.37   1
  -4   6  -1  121.44    9.48   1
  -4   6   0    1.96    2.74   1
  -4   6   0   -2.89    2.45   1
  -4   6   1    5.90    3.11   1
  -4   6   1    5.38    2.23   1
  -4   6   2   47.06    5.08   1
  -4   6   2   44.22    4.12   1
  -4   6   3    9.30    3.54   1
  -4   6   3   11.09    2.13   1
  -4   6   4   13.18    3.63   1
  -4   6   4   15.52    2.21   1
  -4   6   5  142.56    9.31   1
  -4   6   5  131.79   10.56   1
  -4   6   6   13.62    3.39   1
  -4   6   6   15.13    2.18   1
  -4   6   7    0.41    3.30   1
  -4   6   7    5.81    1.74   1
  -4   6   8   60.68    6.08   1
  -4   6   9    3.53    3.46   1
  -4   6  11    3.13    2.19   1
  -4   6  12   -0.37    2.28   1
  -4   7 -11   17.14    4.64   1
  -4   7 -10   -2.86    3.85   1
  -4   7  -9   19.27    3.51   1
  -4   7  -9   17.98    4.32   1
  -4   7  -8   17.06    4.13   1
  -4   7  -8   13.99    2.99   1
  -4   7  -7    3.06    3.08   1
  -4   7  -7   -3.28    2.28   1
  -4   7  -7    1.66    1.78   1
  -4   7  -6    2.69    3.58   1
  -4   7  -6    1.17    2.05   1
  -4   7  -6    5.11    2.03   1
  -4   7  -5   20.98    2.47   1
  -4   7  -5   19.54    4.15   1
  -4   7  -4   50.41    4.83   1
  -4   7  -4   39.94    3.67   1
  -4   7  -4   49.84    4.66   1
  -4   7  -2  138.77   11.07   1
  -4   7  -2  136.19   10.50   1
  -4   7  -1  168.74   12.21   1
  -4   7  -1  178.22   13.35   1
  -4   7   0    2.92    2.87   1
  -4   7   0   -1.10    2.50   1
  -4   7   1    3.96    2.67   1
  -4   7   2   78.15    7.25   1
  -4   7   2   73.79    6.01   1
  -4   7   3   19.36    3.26   1
  -4   7   3   18.15    2.90   1
  -4   7   4   83.54    6.40   1
  -4   7   4   88.74    7.91   1
  -4   7   5   20.61    4.36   1
  -4   7   5   29.70    3.27   1
  -4   7   6    0.96    2.45   1
  -4   7   6    4.24    2.14   1
  -4   7   7   21.07    3.76   1
  -4   7   7   19.62    2.48   1
  -4   7   8   68.06    4.95   1
  -4   7   8   63.20    6.52   1
  -4   7  12    2.25    2.34   1
  -4   8  -9   -1.32    3.98   1
  -4   8  -8   32.38    5.12   1
  -4   8  -8   35.88    4.07   1
  -4   8  -7   -2.72    3.79   1
  -4   8  -7   -3.06    2.13   1
  -4   8  -6   63.84    6.23   1
  -4   8  -6   67.90    5.77   1
  -4   8  -6   85.93    7.23   1
  -4   8  -5    2.02    3.44   1
  -4   8  -5    3.80    1.68   1
  -4   8  -4   39.44    3.64   1
  -4   8  -4   45.70    5.00   1
  -4   8  -4   51.27    5.58   1
  -4   8  -3    2.72    3.27   1
  -4   8  -2    7.84    3.25   1
  -4   8  -2    9.00    2.76   1
  -4   8  -1  312.94   22.29   1
  -4   8  -1  270.93   20.08   1
  -4   8   0  197.40   14.33   1
  -4   8   0  208.51   16.17   1
  -4   8   1   37.82    5.17   1
  -4   8   1   39.19    4.38   1
  -4   8   2   -1.08    2.70   1
  -4   8   2    0.71    3.01   1
  -4   8   3   26.11    3.78   1
  -4   8   3   36.00    4.80   1
  -4   8   4   31.47    3.70   1
  -4   8   4   28.41    4.37   1
  -4   8   5   26.42    4.63   1
  -4   8   5   23.72    3.31   1
  -4   8   6   80.10    6.26   1
  -4   8   6   80.64    7.90   1
  -4   8   7   -3.24    2.30   1
  -4   8   9    8.76    2.25   1
  -4   9  -8   -5.52    4.28   1
  -4   9  -7   18.32    3.68   1
  -4   9  -5   18.23    3.33   1
  -4   9  -5   11.70    3.49   1
  -4   9  -4   24.60    3.77   1
  -4   9  -4   27.46    4.61   1
  -4   9  -3   16.89    4.19   1
  -4   9  -3   14.67    3.52   1
  -4   9  -2    7.40    2.72   1
  -4   9  -2    6.92    2.26   1
  -4   9  -1   -2.34    3.00   1
  -4   9  -1   -0.37    3.00   1
  -4   9   0    1.88    3.07   1
  -4   9   0   -0.86    3.24   1
  -4   9   1   11.70    3.01   1
  -4   9   1   15.84    3.66   1
  -4   9   2   55.20    6.54   1
  -4   9   2   60.84    5.77   1
  -4   9   3   -4.16    2.90   1
  -4   9   4   -0.05    2.67   1
  -4   9   5   15.29    3.21   1
  -4   9   6   17.98    3.22   1
  -4   9   7    1.17    2.59   1
  -4   9   8   12.67    2.78   1
  -4   9   9   -1.12    2.25   1
  -4   9  10    1.85    2.12   1
  -4   9  11    4.62    2.45   1
  -4  10  -6   14.75    4.76   1
  -4  10  -5    2.89    3.81   1
  -4  10  -4   36.48    5.44   1
  -4  10  -4   31.81    4.62   1
  -4  10  -2    2.92    3.49   1
  -4  10  -1    2.99    3.56   1
  -4  10   0    0.45    3.42   1
  -4  10   1    4.37    3.09   1
  -4  10   2    8.70    3.07   1
  -4  10   3   14.44    3.42   1
  -4  10   4   -0.85    3.02   1
  -4  10   5   38.94    4.49   1
  -4  10   6   49.14    5.19   1
  -4  10   7    2.13    2.25   1
  -4  10   8   20.52    3.53   1
  -4  10   9   -2.46    2.57   1
  -4  10  10    7.56    2.59   1
  -4  10  12    1.85    2.61   1
  -4  11  -3   12.53    3.68   1
  -4  11  -2   21.16    4.97   1
  -4  11  -1   25.70    4.77   1
  -4  11   1    2.40    3.75   1
  -4  11   2    3.53    3.16   1
  -4  11   3   13.76    4.01   1
  -4  11   4    2.76    3.25   1
  -4  11   5   13.03    3.47   1
  -4  11   6   10.05    3.30   1
  -4  11   8    1.74    2.22   1
  -4  11   9    2.10    3.05   1
  -4  11  10    1.46    2.64   1
  -4  12   0    7.62    3.97   1
  -4  12   2    5.76    4.03   1
  -4  12   3   11.56    4.08   1
  -4  12   4   -4.28    3.97   1
  -4  12   5    1.19    3.31   1
  -4  12   6    4.04    3.50   1
  -4  12   8   -0.92    3.07   1
  -3 -12 -13   37.45    5.14   1
  -3 -12 -13   49.70    5.08   1
  -3 -12 -12   -0.62    3.05   1
  -3 -12 -12    4.84    2.73   1
  -3 -12 -11   45.56    5.26   1
  -3 -12 -11   41.60    4.90   1
  -3 -12 -10   -1.66    3.43   1
  -3 -12 -10    8.35    2.95   1
  -3 -12  -9    3.20    2.54   1
  -3 -12  -9    5.20    2.51   1
  -3 -12  -8    7.56    2.31   1
  -3 -12  -7   16.00    2.96   1
  -3 -12  -6   17.64    3.28   1
  -3 -11 -15   11.90    4.00   1
  -3 -11 -13    3.65    2.75   1
  -3 -11 -13    9.36    3.61   1
  -3 -11 -12    3.13    2.97   1
  -3 -11 -12    0.27    2.00   1
  -3 -11 -11   12.39    3.31   1
  -3 -11 -11    6.66    3.20   1
  -3 -11 -10   -1.64    2.87   1
  -3 -11 -10   -0.21    1.48   1
  -3 -11 -10    0.38    3.01   1
  -3 -11  -9    0.22    2.99   1
  -3 -11  -9    1.44    1.54   1
  -3 -11  -7    7.62    2.26   1
  -3 -11  -7    6.66    2.12   1
  -3 -11  -6   14.59    2.60   1
  -3 -11  -6   10.43    2.20   1
  -3 -11  -5   -1.12    1.40   1
  -3 -11  -5   -2.50    2.37   1
  -3 -10 -16   12.46    3.88   1
  -3 -10 -15   23.72    4.68   1
  -3 -10 -15   19.18    3.42   1
  -3 -10 -14   11.02    3.92   1
  -3 -10 -14   13.91    3.13   1
  -3 -10 -13   26.11    3.58   1
  -3 -10 -13   17.72    3.96   1
  -3 -10 -12    4.41    2.60   1
  -3 -10 -12    3.10    0.99   1
  -3 -10 -11    1.74    1.03   1
  -3 -10 -11    3.96    2.99   1
  -3 -10 -10   -1.30    1.55   1
  -3 -10 -10    2.10    2.76   1
  -3 -10 -10    1.77    2.82   1
  -3 -10  -9   68.06    5.94   1
  -3 -10  -9   66.59    5.71   1
  -3 -10  -9   53.00    5.10   1
  -3 -10  -8   -2.69    1.71   1
  -3 -10  -8    1.61    2.51   1
  -3 -10  -7   68.23    5.62   1
  -3 -10  -7   65.12    5.49   1
  -3 -10  -6    5.24    2.06   1
  -3 -10  -5    1.21    2.20   1
  -3 -10  -5    2.31    1.58   1
  -3  -9 -17   -6.10    3.95   1
  -3  -9 -17   -1.96    2.91   1
  -3  -9 -16    0.55    3.64   1
  -3  -9 -16   -5.86    3.39   1
  -3  -9 -15    1.04    3.73   1
  -3  -9 -14   -2.99    2.11   1
  -3  -9 -14    2.99    3.63   1
  -3  -9 -13   98.60    7.75   1
  -3  -9 -13   96.43    8.25   1
  -3  -9 -12   15.37    2.51   1
  -3  -9 -12   11.22    3.68   1
  -3  -9 -11   28.62    3.74   1
  -3  -9 -11   19.89    1.96   1
  -3  -9 -10   16.32    2.50   1
  -3  -9 -10   12.89    3.30   1
  -3  -9  -9   34.57    4.23   1
  -3  -9  -9   32.04    3.96   1
  -3  -9  -8   34.46    4.23   1
  -3  -9  -8   33.29    3.92   1
  -3  -9  -7   10.96    1.99   1
  -3  -9  -6   10.76    2.43   1
  -3  -9  -6   12.46    2.12   1
  -3  -9  -5   25.00    2.90   1
  -3  -8 -17    2.28    3.99   1
  -3  -8 -16    2.22    3.96   1
  -3  -8 -15    0.30    3.62   1
  -3  -8 -14   -1.49    2.05   1
  -3  -8 -14   -3.72    3.51   1
  -3  -8 -13    1.88    3.42   1
  -3  -8 -13    1.77    3.27   1
  -3  -8 -12   54.76    5.33   1
  -3  -8 -12   62.09    5.99   1
  -3  -8 -11   31.14    3.46   1
  -3  -8 -11   38.44    4.46   1
  -3  -8 -10   35.28    3.92   1
  -3  -8 -10   33.52    4.40   1
  -3  -8  -9   77.97    7.59   1
  -3  -8  -9   97.42    7.50   1
  -3  -8  -9  102.21    7.68   1
  -3  -8  -8   -4.33    2.83   1
  -3  -8  -8    0.94   12.67   1
  -3  -8  -8    0.31    2.91   1
  -3  -8  -7  214.62   19.63   1
  -3  -8  -7  269.29   18.71   1
  -3  -8  -7  267.32   17.66   1
  -3  -8  -6  133.17   10.16   1
  -3  -8  -6  139.00   10.14   1
  -3  -8  -5   44.62    4.01   1
  -3  -8  -5   46.38    4.09   1
  -3  -8  -4   43.43    3.82   1
  -3  -8  -3    2.62    1.13   1
  -3  -7 -18    7.95    3.38   1
  -3  -7 -17    4.88    4.07   1
  -3  -7 -17    6.25    3.05   1
  -3  -7 -16   66.26    6.35   1
  -3  -7 -15   11.97    3.81   1
  -3  -7 -15   11.22    3.95   1
  -3  -7 -14   23.43    3.78   1
  -3  -7 -14   26.01    4.39   1
  -3  -7 -14   25.20    3.11   1
  -3  -7 -13    0.53    3.23   1
  -3  -7 -13   -0.26    2.15   1
  -3  -7 -13    2.46    3.27   1
  -3  -7 -12    1.08    3.27   1
  -3  -7 -12    3.42    3.26   1
  -3  -7 -12   -3.24    2.38   1
  -3  -7 -11  104.45    8.18   1
  -3  -7 -11   98.01    8.32   1
  -3  -7 -11  110.25    8.40   1
  -3  -7 -10   19.01    3.66   1
  -3  -7 -10   16.24    2.98   1
  -3  -7  -9  190.72   13.53   1
  -3  -7  -9  186.05   13.91   1
  -3  -7  -8    1.49    0.78   1
  -3  -7  -8    2.40    1.83   1
  -3  -7  -7    9.36    2.75   1
  -3  -7  -7   10.89    2.97   1
  -3  -7  -7    7.40    1.20   1
  -3  -7  -6   86.12    7.24   1
  -3  -7  -6  107.12    7.66   1
  -3  -7  -6  114.70    8.35   1
  -3  -7  -5  167.70   11.91   1
  -3  -7  -4  292.41   21.20   1
  -3  -7  -3  222.90   15.53   1
  -3  -7   5    0.18    2.34   1
  -3  -7   6   15.68    3.09   1
  -3  -7   7   -0.08    2.96   1
  -3  -6 -18    2.02    4.23   1
  -3  -6 -18    1.37    4.17   1
  -3  -6 -17   13.62    3.39   1
  -3  -6 -17   14.21    3.54   1
  -3  -6 -16   16.65    4.41   1
  -3  -6 -16   19.10    4.54   1
  -3  -6 -15    5.34    2.73   1
  -3  -6 -15    1.99    3.52   1
  -3  -6 -15    1.12    1.06   1
  -3  -6 -14   16.97    3.87   1
  -3  -6 -14   12.11    3.06   1
  -3  -6 -14   11.22    1.47   1
  -3  -6 -13   11.02    3.72   1
  -3  -6 -13    8.88    2.44   1
  -3  -6 -13   11.70    2.74   1
  -3  -6 -12   40.83    4.35   1
  -3  -6 -12   40.07    3.92   1
  -3  -6 -11   20.16    2.69   1
  -3  -6 -11   23.62    4.08   1
  -3  -6 -11   22.18    3.39   1
  -3  -6 -10   -1.37    2.92   1
  -3  -6 -10    5.76    2.35   1
  -3  -6 -10    1.88    2.27   1
  -3  -6  -9    5.02    2.20   1
  -3  -6  -8   54.46    4.72   1
  -3  -6  -8   61.00    5.00   1
  -3  -6  -7   77.62    5.99   1
  -3  -6  -7   73.10    5.81   1
  -3  -6  -6  197.40   13.49   1
  -3  -6  -6  169.52   13.02   1
  -3  -6  -5   16.56    3.01   1
  -3  -6  -5   18.23    2.65   1
  -3  -6  -4   21.62    2.51   1
  -3  -6  -3    7.78    1.79   1
  -3  -6   4   -1.28    1.97   1
  -3  -6   5   52.42    4.92   1
  -3  -6   6    0.46    2.28   1
  -3  -6   7    9.80    2.50   1
  -3  -6   8   14.36    3.11   1
  -3  -6  10   -1.25    2.37   1
  -3  -5 -18    7.34    4.23   1
  -3  -5 -18    1.72    3.04   1
  -3  -5 -17    7.62    4.20   1
  -3  -5 -17    2.46    4.08   1
  -3  -5 -16    4.54    3.71   1
  -3  -5 -15   -1.17    2.59   1
  -3  -5 -15   -0.07    1.14   1
  -3  -5 -15   -1.21    2.55   1
  -3  -5 -14   61.00    5.47   1
  -3  -5 -14   86.68    7.08   1
  -3  -5 -14   80.64    7.00   1
  -3  -5 -13   -0.85    0.98   1
  -3  -5 -13   -0.71    3.28   1
  -3  -5 -13    3.69    3.65   1
  -3  -5 -12  113.42    9.37   1
  -3  -5 -12  117.51    8.67   1
  -3  -5 -12   97.02    8.08   1
  -3  -5 -12  124.10    9.36   1
  -3  -5 -11    3.24    3.42   1
  -3  -5 -11    3.92    3.05   1
  -3  -5 -11    7.24    2.37   1
  -3  -5 -10    0.03    2.04   1
  -3  -5 -10   -0.20    1.90   1
  -3  -5 -10   -1.56    2.78   1
  -3  -5  -9   24.80    3.59   1
  -3  -5  -9   22.85    3.15   1
  -3  -5  -9   24.50    3.07   1
  -3  -5  -8    5.11    1.90   1
  -3  -5  -8    6.97    2.85   1
  -3  -5  -7   61.47    5.33   1
  -3  -5  -7   58.06    5.18   1
  -3  -5  -6    9.49    2.53   1
  -3  -5  -6   10.56    2.66   1
  -3  -5  -5  145.68   10.62   1
  -3  -5  -5  144.48   10.34   1
  -3  -5  -4  300.33   19.76   1
  -3  -5  -4  287.64   20.69   1
  -3  -5  -3   10.05    2.16   1
  -3  -5   3  119.25    8.95   1
  -3  -5   4    2.31    2.22   1
  -3  -5   5  119.68    9.63   1
  -3  -5   6    9.00    2.58   1
  -3  -5   7   10.43    2.52   1
  -3  -5   8   10.43    2.39   1
  -3  -5   9    7.56    2.91   1
  -3  -5  10   11.83    2.34   1
  -3  -4 -17   60.22    6.98   1
  -3  -4 -17   53.29    6.86   1
  -3  -4 -16   30.91    4.67   1
  -3  -4 -16   25.91    2.95   1
  -3  -4 -16   28.41    5.12   1
  -3  -4 -15   27.25    3.86   1
  -3  -4 -15   24.21    2.76   1
  -3  -4 -15   33.18    4.61   1
  -3  -4 -14   79.74    7.14   1
  -3  -4 -14   66.26    5.54   1
  -3  -4 -14   80.82    7.01   1
  -3  -4 -13    2.86    2.60   1
  -3  -4 -13    5.66    3.47   1
  -3  -4 -12  448.17   29.64   1
  -3  -4 -12  410.47   29.98   1
  -3  -4 -12  417.79   31.07   1
  -3  -4 -11   16.32    3.64   1
  -3  -4 -11   10.82    1.38   1
  -3  -4 -11   11.42    2.97   1
  -3  -4 -10  252.81   18.76   1
  -3  -4 -10  260.50   18.08   1
  -3  -4 -10  245.24   18.48   1
  -3  -4  -9   34.46    3.87   1
  -3  -4  -9   27.35    3.77   1
  -3  -4  -9   28.41    3.09   1
  -3  -4  -8    5.62    2.23   1
  -3  -4  -8    1.28    1.94   1
  -3  -4  -8    4.71    9.68   1
  -3  -4  -7  613.06   41.10   1
  -3  -4  -7  626.50   40.05   1
  -3  -4  -7  631.01   41.20   1
  -3  -4  -6  600.74   41.67   1
  -3  -4  -6  583.22   41.54   1
  -3  -4  -5  892.22   64.52   1
  -3  -4  -5  959.76   62.58   1
  -3  -4  -4   -1.30    2.28   1
  -3  -4  -3  133.17    9.23   1
  -3  -4  -3  134.56    9.51   1
  -3  -4  -2   82.26    6.53   1
  -3  -4  -1  102.01    7.68   1
  -3  -4   0   -0.29    1.47   1
  -3  -4   3   17.98    2.04   1
  -3  -4   4    9.99    2.09   1
  -3  -4   5   16.81    2.30   1
  -3  -4   6   20.52    3.08   1
  -3  -4   7   19.27    2.99   1
  -3  -4   8    1.96    1.88   1
  -3  -4   8    0.72    2.38   1
  -3  -4   9    2.43    2.40   1
  -3  -4  10    3.65    2.37   1
  -3  -4  10    2.22    1.94   1
  -3  -4  11   -4.71    3.04   1
  -3  -4  11    0.42    1.82   1
  -3  -3 -18   -1.69    3.72   1
  -3  -3 -17   -2.50    4.14   1
  -3  -3 -17   -0.90    3.06   1
  -3  -3 -16   13.54    2.50   1
  -3  -3 -16   10.76    4.13   1
  -3  -3 -16   20.25    3.96   1
  -3  -3 -15    0.32    1.69   1
  -3  -3 -15   -4.33    3.45   1
  -3  -3 -15   -0.90    3.99   1
  -3  -3 -14    9.06    3.97   1
  -3  -3 -14    4.45    1.69   1
  -3  -3 -13    0.38    1.36   1
  -3  -3 -13    5.38    2.46   1
  -3  -3 -13   -4.28    3.48   1
  -3  -3 -12   20.34    4.06   1
  -3  -3 -12   17.64    2.27   1
  -3  -3 -11   33.87    4.42   1
  -3  -3 -11   28.30    2.77   1
  -3  -3 -11   34.34    4.45   1
  -3  -3 -10    1.66    2.81   1
  -3  -3 -10    0.72    0.94   1
  -3  -3  -9   -0.28    3.05   1
  -3  -3  -9    6.15    2.93   1
  -3  -3  -8  157.25   11.54   1
  -3  -3  -8  160.78   11.92   1
  -3  -3  -8  162.56   11.73   1
  -3  -3  -7   16.48    3.09   1
  -3  -3  -7   19.01    3.49   1
  -3  -3  -7   17.72    2.78   1
  -3  -3  -6   66.42    5.22   1
  -3  -3  -6   75.17    5.72   1
  -3  -3  -6   60.37    5.28   1
  -3  -3  -5    5.57    2.36   1
  -3  -3  -5    1.02    2.16   1
  -3  -3  -4    0.10    2.16   1
  -3  -3  -4    1.51    1.67   1
  -3  -3  -3   57.76    4.71   1
  -3  -3  -3   50.98    4.28   1
  -3  -3  -2   85.56    6.47   1
  -3  -3  -1   23.81    2.93   1
  -3  -3   0  143.28   10.05   1
  -3  -3   1   15.05    2.48   1
  -3  -3   2  324.36   22.69   1
  -3  -3   3    1.44    1.66   1
  -3  -3   3    2.40    1.95   1
  -3  -3   4   37.09    3.29   1
  -3  -3   4   36.97    3.28   1
  -3  -3   5   32.38    3.19   1
  -3  -3   5   26.63    2.79   1
  -3  -3   6   -0.56    1.75   1
  -3  -3   6   -1.72    1.52   1
  -3  -3   7   69.56    5.84   1
  -3  -3   7   64.96    5.80   1
  -3  -3   8   19.80    2.58   1
  -3  -3   8   17.06    2.73   1
  -3  -3  10   16.24    2.34   1
  -3  -3  11    1.99    1.61   1
  -3  -2 -18    2.16    4.06   1
  -3  -2 -17    0.12    2.79   1
  -3  -2 -16   10.50    2.46   1
  -3  -2 -16   14.44    4.48   1
  -3  -2 -16   17.81    4.22   1
  -3  -2 -15   35.16    4.63   1
  -3  -2 -15   26.21    3.38   1
  -3  -2 -15   37.58    5.27   1
  -3  -2 -14   81.36    7.04   1
  -3  -2 -14   85.75    7.41   1
  -3  -2 -14   90.25    7.98   1
  -3  -2 -13    5.52    1.83   1
  -3  -2 -13    7.40    3.48   1
  -3  -2 -12   14.52    3.43   1
  -3  -2 -12   17.72    3.79   1
  -3  -2 -12   10.05    2.03   1
  -3  -2 -11   90.82    7.43   1
  -3  -2 -11   80.82    6.83   1
  -3  -2 -11   93.70    7.94   1
  -3  -2 -10  152.52   10.62   1
  -3  -2 -10  144.00   10.08   1
  -3  -2 -10  144.24   11.05   1
  -3  -2  -9  456.25   31.19   1
  -3  -2  -9  455.82   32.03   1
  -3  -2  -8  614.05   40.64   1
  -3  -2  -8  609.10   41.96   1
  -3  -2  -7   18.84    3.47   1
  -3  -2  -7   25.00    3.20   1
  -3  -2  -6   13.99    2.77   1
  -3  -2  -6   14.82    3.00   1
  -3  -2  -6   15.52    2.60   1
  -3  -2  -5   28.09    2.65   1
  -3  -2  -5   26.11    3.17   1
  -3  -2  -5   25.91    3.26   1
  -3  -2  -4  316.84   20.65   1
  -3  -2  -4  309.06   21.45   1
  -3  -2  -3   88.74    6.59   1
  -3  -2  -3   90.44    7.04   1
  -3  -2  -2  234.09   17.14   1
  -3  -2  -1  384.55   29.02   1
  -3  -2   0   22.47    2.56   1
  -3  -2   1   70.06    5.02   1
  -3  -2   2  199.66   12.43   1
  -3  -2   2  197.40   13.49   1
  -3  -2   4  243.98   16.56   1
  -3  -2   4  240.25   15.50   1
  -3  -2   5   20.34    2.62   1
  -3  -2   5   22.28    2.55   1
  -3  -2   6   53.14    4.52   1
  -3  -2   6   55.80    4.48   1
  -3  -2   7   85.75    6.11   1
  -3  -2   7   76.56    6.12   1
  -3  -2   8   -0.52    1.61   1
  -3  -2   8    1.17    1.86   1
  -3  -2   9   28.84    3.65   1
  -3  -2   9   29.16    3.13   1
  -3  -2  10   26.73    3.31   1
  -3  -2  10   19.80    2.67   1
  -3  -2  11   10.43    2.71   1
  -3  -2  11   10.18    1.79   1
  -3  -2  12   -2.66    2.77   1
  -3  -1 -17   11.49    5.09   1
  -3  -1 -17   13.47    4.18   1
  -3  -1 -16   34.93    5.67   1
  -3  -1 -16   33.06    4.03   1
  -3  -1 -16   34.57    4.23   1
  -3  -1 -15    2.56    3.33   1
  -3  -1 -15    0.96    1.82   1
  -3  -1 -15   -1.28    4.00   1
  -3  -1 -14   60.68    6.08   1
  -3  -1 -14   49.70    5.08   1
  -3  -1 -14   62.73    6.49   1
  -3  -1 -13   -2.02    3.61   1
  -3  -1 -13    3.80    1.79   1
  -3  -1 -13   -1.46    3.05   1
  -3  -1 -12  131.33    9.86   1
  -3  -1 -12  131.10    9.62   1
  -3  -1 -12  136.19   10.27   1
  -3  -1 -11  146.65   10.66   1
  -3  -1 -11  135.96   10.26   1
  -3  -1 -11  140.19   10.89   1
  -3  -1 -10   98.01    7.33   1
  -3  -1 -10  102.01    7.68   1
  -3  -1 -10   87.61    7.68   1
  -3  -1  -9  166.15   12.89   1
  -3  -1  -9  190.16   12.69   1
  -3  -1  -8  103.63    7.74   1
  -3  -1  -8   94.67    7.98   1
  -3  -1  -7  365.96   24.87   1
  -3  -1  -7  377.52   25.26   1
  -3  -1  -6  467.42   31.13   1
  -3  -1  -6  431.39   30.74   1
  -3  -1  -5  490.18   31.44   1
  -3  -1  -5  466.99   30.69   1
  -3  -1  -4   78.85    6.22   1
  -3  -1  -4   79.57    6.42   1
  -3  -1  -3   39.06    3.75   1
  -3  -1  -3   41.47    3.86   1
  -3  -1  -2  233.48   16.50   1
  -3  -1  -1  156.25   11.00   1
  -3  -1   0    1.74    1.87   1
  -3  -1   2  433.89   26.66   1
  -3  -1   2  356.83   24.93   1
  -3  -1   3   58.22    3.82   1
  -3  -1   4    5.02    1.79   1
  -3  -1   5   25.91    2.65   1
  -3  -1   5   25.50    2.63   1
  -3  -1   6   30.91    3.11   1
  -3  -1   6   39.56    3.40   1
  -3  -1   7   62.09    4.73   1
  -3  -1   7   50.13    4.39   1
  -3  -1   8    0.71    1.61   1
  -3  -1   8    1.64    2.23   1
  -3  -1   9    6.86    2.57   1
  -3  -1   9    4.80    1.66   1
  -3  -1  10    6.66    1.75   1
  -3  -1  10    7.51    2.47   1
  -3  -1  11   11.09    2.66   1
  -3  -1  12    3.50    2.66   1
  -3  -1  13    5.43    2.70   1
  -3   0 -17    2.99    3.98   1
  -3   0 -17   -0.23    4.90   1
  -3   0 -16   -2.22    2.74   1
  -3   0 -16   -1.10    4.51   1
  -3   0 -16    0.62    3.37   1
  -3   0 -15   42.12    5.32   1
  -3   0 -15   33.18    4.84   1
  -3   0 -15   26.42    3.80   1
  -3   0 -14    7.34    2.93   1
  -3   0 -14    3.42    2.29   1
  -3   0 -13    0.86    2.23   1
  -3   0 -13    4.93    2.71   1
  -3   0 -13   -5.86    3.05   1
  -3   0 -12   11.63    3.27   1
  -3   0 -12   17.31    3.83   1
  -3   0 -12   10.89    2.51   1
  -3   0 -11   66.26    6.02   1
  -3   0 -11   60.37    5.28   1
  -3   0 -11   69.89    6.35   1
  -3   0 -10    1.39    2.36   1
  -3   0 -10    5.29    1.89   1
  -3   0  -9   15.05    3.03   1
  -3   0  -9   19.10    3.06   1
  -3   0  -8   10.50    2.92   1
  -3   0  -8   15.05    2.48   1
  -3   0  -7  617.52   40.75   1
  -3   0  -7  624.50   41.98   1
  -3   0  -6  205.92   15.21   1
  -3   0  -6  230.13   15.17   1
  -3   0  -5  675.48   46.26   1
  -3   0  -5  704.90   45.13   1
  -3   0  -4  271.92   18.47   1
  -3   0  -4  281.90   18.80   1
  -3   0  -1  484.88   32.15   1
  -3   0   0   31.47    3.25   1
  -3   0   1    4.20    2.01   1
  -3   0   2   56.25    4.35   1
  -3   0   3    6.66    0.88   1
  -3   0   3   12.32    2.18   1
  -3   0   4  423.12   30.85   1
  -3   0   4  394.42   33.36   1
  -3   0   5  143.76   10.79   1
  -3   0   5  167.70   11.40   1
  -3   0   6  552.25   38.54   1
  -3   0   6  491.95   39.92   1
  -3   0   7   52.13    4.33   1
  -3   0   7   52.13    4.33   1
  -3   0   8  101.40    8.46   1
  -3   0   9   83.91    6.78   1
  -3   0   9   96.04    6.86   1
  -3   0  10   13.10    1.81   1
  -3   0  10   20.34    2.98   1
  -3   0  11   41.09    4.49   1
  -3   0  12   -1.59    2.47   1
  -3   0  14   -4.84    2.95   1
  -3   1 -16   -0.32    3.36   1
  -3   1 -15   96.24    8.63   1
  -3   1 -15   76.56    7.70   1
  -3   1 -15   94.67    8.17   1
  -3   1 -14   12.82    3.01   1
  -3   1 -14   16.48    3.57   1
  -3   1 -14   15.44    3.69   1
  -3   1 -13   12.18    2.72   1
  -3   1 -13    6.45    3.25   1
  -3   1 -12   10.43    3.29   1
  -3   1 -12    3.80    2.18   1
  -3   1 -12    7.67    3.55   1
  -3   1 -11  129.73   10.71   1
  -3   1 -11  149.57   10.52   1
  -3   1 -11  143.28   10.53   1
  -3   1 -10   84.82    7.18   1
  -3   1 -10   76.04    6.63   1
  -3   1  -9    2.28    2.84   1
  -3   1  -9    1.51    2.71   1
  -3   1  -8   72.59    5.96   1
  -3   1  -8   62.73    5.39   1
  -3   1  -8   69.56    5.84   1
  -3   1  -7   34.93    3.55   1
  -3   1  -7   33.87    3.72   1
  -3   1  -7   42.12    3.76   1
  -3   1  -6   -2.04    2.55   1
  -3   1  -6   -1.44    2.35   1
  -3   1  -6    2.79    1.80   1
  -3   1  -5  772.84   51.71   1
  -3   1  -5  702.25   48.76   1
  -3   1  -5  770.62   50.52   1
  -3   1  -4 1076.50   70.21   1
  -3   1  -4 1135.69   74.14   1
  -3   1  -4 1173.06   72.61   1
  -3   1  -3  334.89   22.33   1
  -3   1  -3  354.57   23.73   1
  -3   1  -2  153.76   11.16   1
  -3   1  -1   49.00    3.64   1
  -3   1   5    0.92    1.17   1
  -3   1   6    2.76    1.53   1
  -3   1   7   40.70    3.83   1
  -3   1   8  161.04   10.91   1
  -3   1   9   -1.85    2.28   1
  -3   1  10    5.95    2.39   1
  -3   1  11   34.11    3.74   1
  -3   1  12    2.43    2.31   1
  -3   1  13   11.56    3.06   1
  -3   1  14    4.12    2.92   1
  -3   2 -16   -3.50    3.40   1
  -3   2 -16   -0.30    4.52   1
  -3   2 -15   15.68    4.67   1
  -3   2 -15   14.06    3.75   1
  -3   2 -14    6.40    2.88   1
  -3   2 -14   14.14    3.68   1
  -3   2 -13   48.72    5.44   1
  -3   2 -13   56.55    6.32   1
  -3   2 -13   66.26    5.86   1
  -3   2 -12    8.47    3.08   1
  -3   2 -12    5.38    3.39   1
  -3   2 -11   12.67    3.49   1
  -3   2 -11   16.56    2.77   1
  -3   2 -11   14.14    2.86   1
  -3   2 -10   17.47    2.93   1
  -3   2 -10   17.89    3.55   1
  -3   2 -10   13.32    3.50   1
  -3   2  -9   -2.07    2.71   1
  -3   2  -9   -3.20    2.97   1
  -3   2  -8  127.01    9.69   1
  -3   2  -8  126.34    9.44   1
  -3   2  -8  124.55    9.37   1
  -3   2  -7   23.43    3.29   1
  -3   2  -7   30.69    3.32   1
  -3   2  -7   28.30    3.51   1
  -3   2  -6   14.36    2.65   1
  -3   2  -6   10.63    2.61   1
  -3   2  -6   11.09    2.40   1
  -3   2  -5  139.00    9.90   1
  -3   2  -5  139.00   10.14   1
  -3   2  -5  138.53    9.65   1
  -3   2  -4   24.21    2.56   1
  -3   2  -4   22.94    2.49   1
  -3   2  -4   18.06    2.55   1
  -3   2  -3  219.93   15.72   1
  -3   2  -3  230.43   14.57   1
  -3   2  -3  216.97   15.02   1
  -3   2  -2   48.30    3.75   1
  -3   2  -2   43.96    3.98   1
  -3   2  -1  116.86    8.43   1
  -3   2  -1  110.04    7.34   1
  -3   2   0  362.14   25.12   1
  -3   2   0  420.25   27.88   1
  -3   2   1   10.30    2.63   1
  -3   2   1    7.45    0.93   1
  -3   2   2    0.10    0.52   1
  -3   2   2   -0.14    1.83   1
  -3   2   3   -2.69    2.98   1
  -3   2   4  144.00   10.80   1
  -3   2   4  187.42   12.59   1
  -3   2   6    0.94    3.07   1
  -3   2   6    5.66    1.57   1
  -3   2   7   63.84    5.11   1
  -3   2   8   28.09    2.97   1
  -3   2   9   68.39    5.62   1
  -3   2  10   11.83    2.61   1
  -3   2  12    1.04    2.51   1
  -3   2  13   -1.32    2.64   1
  -3   3 -15    9.55    3.65   1
  -3   3 -15    0.50    4.23   1
  -3   3 -14    0.21    4.01   1
  -3   3 -14    4.12    3.33   1
  -3   3 -13   33.18    4.38   1
  -3   3 -13   33.87    4.54   1
  -3   3 -12    2.02    3.46   1
  -3   3 -12    1.02    3.01   1
  -3   3 -11   -1.28    2.28   1
  -3   3 -11   -1.59    2.85   1
  -3   3 -11   -1.99    3.07   1
  -3   3 -10    7.40    2.83   1
  -3   3 -10    1.82    2.92   1
  -3   3 -10    2.02    3.04   1
  -3   3  -9   21.90    3.46   1
  -3   3  -9   20.52    3.71   1
  -3   3  -9   24.30    3.35   1
  -3   3  -8   67.73    5.76   1
  -3   3  -8   68.39    5.79   1
  -3   3  -8   64.32    5.93   1
  -3   3  -7  101.20    7.85   1
  -3   3  -7  102.62    7.90   1
  -3   3  -7   98.01    7.52   1
  -3   3  -6   81.00    7.02   1
  -3   3  -6   96.83    7.28   1
  -3   3  -6   90.63    7.24   1
  -3   3  -5   38.32    3.10   1
  -3   3  -5   34.34    3.40   1
  -3   3  -5   38.44    3.72   1
  -3   3  -4   23.23    2.70   1
  -3   3  -4   25.60    2.63   1
  -3   3  -4   22.18    2.54   1
  -3   3  -3  504.45   38.63   1
  -3   3  -3  581.77   37.14   1
  -3   3  -3  569.30   35.79   1
  -3   3  -2   39.06    3.12   1
  -3   3  -2   43.30    3.95   1
  -3   3  -2   44.49    3.74   1
  -3   3  -1  903.60   55.91   1
  -3   3  -1  874.38   60.32   1
  -3   3   0  283.59   19.53   1
  -3   3   0  255.04   17.57   1
  -3   3   1   11.42    2.10   1
  -3   3   1   12.39    1.48   1
  -3   3   2  141.37   10.23   1
  -3   3   2  178.49   12.02   1
  -3   3   3   26.42    2.06   1
  -3   3   3   26.94    3.74   1
  -3   3   4  356.83   23.05   1
  -3   3   5   -0.76    2.92   1
  -3   3   6  673.92   44.65   1
  -3   3   7   -6.25    3.35   1
  -3   3   7   -4.08    1.94   1
  -3   3   8   78.15    7.07   1
  -3   3   8   75.34    5.90   1
  -3   3   9   18.15    2.73   1
  -3   3   9   13.69    3.11   1
  -3   3  10   50.13    4.67   1
  -3   3  11   59.91    5.11   1
  -3   3  12   42.25    4.42   1
  -3   3  13   19.54    3.36   1
  -3   3  14   -1.44    2.78   1
  -3   4 -14   -2.25    3.36   1
  -3   4 -13    9.61    3.47   1
  -3   4 -13   11.56    2.99   1
  -3   4 -12   20.52    3.90   1
  -3   4 -12   22.56    4.09   1
  -3   4 -12   21.72    4.10   1
  -3   4 -11  165.12   12.08   1
  -3   4 -11  150.80   11.79   1
  -3   4 -11  160.28   11.65   1
  -3   4 -10    9.12    3.26   1
  -3   4 -10    5.90    2.82   1
  -3   4 -10    2.99    2.94   1
  -3   4  -9   37.33    4.28   1
  -3   4  -9   40.07    4.56   1
  -3   4  -9   33.99    4.31   1
  -3   4  -8   39.44    4.27   1
  -3   4  -8   43.96    4.64   1
  -3   4  -7   50.98    5.00   1
  -3   4  -7   57.76    5.32   1
  -3   4  -7   49.56    4.22   1
  -3   4  -6  480.49   37.70   1
  -3   4  -6  532.69   36.00   1
  -3   4  -6  530.38   35.01   1
  -3   4  -5   -4.00    3.08   1
  -3   4  -5   -4.00    2.20   1
  -3   4  -4  378.30   27.23   1
  -3   4  -4  383.38   25.85   1
  -3   4  -4  404.81   25.35   1
  -3   4  -3  156.00   11.49   1
  -3   4  -3  172.40   11.55   1
  -3   4  -3  171.87   12.32   1
  -3   4  -2    0.35    0.94   1
  -3   4  -2    0.64    2.19   1
  -3   4  -2   -3.80    2.26   1
  -3   4  -1  551.78   38.99   1
  -3   4  -1  611.08   42.02   1
  -3   4   0   29.59    3.81   1
  -3   4   0   25.30    2.92   1
  -3   4   1  957.90   62.52   1
  -3   4   1  816.82   58.30   1
  -3   4   2   -1.10    1.51   1
  -3   4   2    0.13    2.61   1
  -3   4   3  388.09   27.19   1
  -3   4   3  356.45   24.17   1
  -3   4   4  101.81    7.47   1
  -3   4   5    0.32    2.80   1
  -3   4   6  157.25   11.29   1
  -3   4   8   -3.28    2.86   1
  -3   4   9   27.56    3.15   1
  -3   4   9   24.11    4.03   1
  -3   4  10   23.62    3.60   1
  -3   4  10   25.70    3.14   1
  -3   4  12   -4.16    2.65   1
  -3   4  12   -0.72    2.48   1
  -3   4  13    2.56    2.21   1
  -3   4  14   -0.46    2.87   1
  -3   5 -13    4.04    3.50   1
  -3   5 -13    0.26    3.71   1
  -3   5 -12   10.96    3.91   1
  -3   5 -12   16.48    4.06   1
  -3   5 -11    1.85    3.35   1
  -3   5 -11    8.47    3.67   1
  -3   5 -10   -0.98    3.66   1
  -3   5 -10    3.92    2.97   1
  -3   5  -9   21.16    4.32   1
  -3   5  -9   24.11    3.54   1
  -3   5  -8   -4.67    3.41   1
  -3   5  -7   30.58    4.42   1
  -3   5  -7   34.81    3.89   1
  -3   5  -7   32.60    3.20   1
  -3   5  -6  257.28   19.25   1
  -3   5  -6  287.30   18.31   1
  -3   5  -6  263.74   18.84   1
  -3   5  -5    3.24    3.31   1
  -3   5  -5    7.95    2.14   1
  -3   5  -4  138.06    9.87   1
  -3   5  -4  129.05    9.54   1
  -3   5  -4  133.40   10.16   1
  -3   5  -3   45.97    4.07   1
  -3   5  -3   42.38    4.30   1
  -3   5  -3   38.94    3.37   1
  -3   5  -2    9.00    2.34   1
  -3   5  -2    6.97    1.16   1
  -3   5  -2    4.24    1.73   1
  -3   5  -1    2.99    2.18   1
  -3   5  -1    3.69    2.34   1
  -3   5   0    0.85    2.41   1
  -3   5   0   -0.16    2.22   1
  -3   5   1  204.20   14.29   1
  -3   5   1  228.92   16.04   1
  -3   5   2    9.55    1.79   1
  -3   5   2    7.08    2.39   1
  -3   5   3   31.25    2.91   1
  -3   5   3   37.09    4.26   1
  -3   5   4   20.98    3.39   1
  -3   5   4   17.31    2.00   1
  -3   5   5    9.36    3.18   1
  -3   5   6   97.61    7.90   1
  -3   5   7   10.43    2.52   1
  -3   5   8    4.28    3.15   1
  -3   5   9   31.58    4.16   1
  -3   5  10   13.54    3.09   1
  -3   5  11   27.56    3.57   1
  -3   5  11   26.52    4.43   1
  -3   5  12    3.80    2.65   1
  -3   5  12    4.71    3.26   1
  -3   5  13   27.77    3.69   1
  -3   5  13   25.70    4.87   1
  -3   5  14   -3.96    3.02   1
  -3   6 -12   12.04    4.03   1
  -3   6 -12    0.12    3.97   1
  -3   6 -11    8.82    3.92   1
  -3   6 -10   56.40    5.71   1
  -3   6 -10   58.06    5.94   1
  -3   6  -9  110.67    9.47   1
  -3   6  -9  124.77    9.61   1
  -3   6  -8   51.27    5.58   1
  -3   6  -8   44.49    5.07   1
  -3   6  -8   45.83    4.06   1
  -3   6  -7  155.50   12.22   1
  -3   6  -7  167.70   11.91   1
  -3   6  -7  173.45   12.38   1
  -3   6  -6   11.02    2.19   1
  -3   6  -6   17.14    3.56   1
  -3   6  -6   13.91    2.61   1
  -3   6  -5   70.73    5.55   1
  -3   6  -5   68.23    6.11   1
  -3   6  -5   72.59    5.79   1
  -3   6  -4    3.10    3.13   1
  -3   6  -4    2.19    1.63   1
  -3   6  -3  102.82    8.11   1
  -3   6  -3   95.06    7.99   1
  -3   6  -3   91.97    7.10   1
  -3   6  -2  156.50   11.76   1
  -3   6  -2  149.33   10.75   1
  -3   6  -1   32.95    3.79   1
  -3   6  -1   37.21    4.03   1
  -3   6   0   14.29    2.42   1
  -3   6   0   17.89    3.21   1
  -3   6   1   87.05    6.53   1
  -3   6   1   92.35    7.69   1
  -3   6   2  234.40   15.62   1
  -3   6   2  221.41   16.96   1
  -3   6   3  596.34   39.56   1
  -3   6   3  608.61   42.43   1
  -3   6   4   34.22    3.51   1
  -3   6   4   32.38    4.67   1
  -3   6   5  111.94    7.62   1
  -3   6   5  124.32    9.37   1
  -3   6   6   10.76    3.54   1
  -3   6   7   31.36    4.26   1
  -3   6   8   40.58    5.10   1
  -3   6   9   10.56    2.86   1
  -3   6  10   77.62    7.40   1
  -3   6  11   -0.46    3.24   1
  -3   6  12    0.17    2.38   1
  -3   6  12    7.40    3.75   1
  -3   6  13   -1.54    2.58   1
  -3   6  14   -0.24    2.20   1
  -3   7 -11   52.27    5.93   1
  -3   7 -10   24.90    3.99   1
  -3   7 -10   35.88    4.55   1
  -3   7  -9   15.84    3.42   1
  -3   7  -9   11.49    4.14   1
  -3   7  -8    4.62    1.72   1
  -3   7  -8    7.73    2.67   1
  -3   7  -8    3.57    2.68   1
  -3   7  -7   33.41    3.81   1
  -3   7  -7   30.69    3.43   1
  -3   7  -7   40.83    4.98   1
  -3   7  -6   51.98    5.77   1
  -3   7  -6   55.95    4.79   1
  -3   7  -6   43.30    4.61   1
  -3   7  -5  102.01    8.28   1
  -3   7  -5  107.74    8.51   1
  -3   7  -5  104.45    7.97   1
  -3   7  -4   22.75    3.43   1
  -3   7  -4   25.81    3.45   1
  -3   7  -4   24.40    2.67   1
  -3   7  -3   10.89    1.65   1
  -3   7  -3   13.91    2.69   1
  -3   7  -3    9.92    2.65   1
  -3   7  -2    9.73    2.43   1
  -3   7  -2    9.06    1.38   1
  -3   7  -2   16.48    3.74   1
  -3   7  -1   40.96    4.48   1
  -3   7  -1   47.61    4.69   1
  -3   7   0   26.63    3.92   1
  -3   7   0   27.67    3.16   1
  -3   7   1   16.32    3.31   1
  -3   7   1    9.30    2.87   1
  -3   7   2    3.80    3.00   1
  -3   7   3    1.64    2.36   1
  -3   7   3    4.97    1.83   1
  -3   7   4    2.43    3.43   1
  -3   7   4    6.20    2.44   1
  -3   7   5   20.16    4.04   1
  -3   7   5   22.85    3.06   1
  -3   7   6    1.96    2.35   1
  -3   7   6    1.54    3.57   1
  -3   7   7    7.29    3.78   1
  -3   7   8    4.93    3.55   1
  -3   7   9   50.55    5.55   1
  -3   7  10    5.95    3.81   1
  -3   7  11   36.97    5.35   1
  -3   8 -10   -4.97    4.37   1
  -3   8 -10    0.56    2.70   1
  -3   8  -9    2.02    2.84   1
  -3   8  -9    3.88    3.07   1
  -3   8  -8   22.75    3.53   1
  -3   8  -8   27.35    4.71   1
  -3   8  -7    3.84    1.96   1
  -3   8  -7    4.20    2.21   1
  -3   8  -6   30.47    4.53   1
  -3   8  -6   19.89    2.94   1
  -3   8  -6   21.25    3.13   1
  -3   8  -5   20.07    3.32   1
  -3   8  -5   32.04    4.75   1
  -3   8  -5   24.40    2.96   1
  -3   8  -4   -0.23    2.38   1
  -3   8  -4   -1.39    1.51   1
  -3   8  -4   -2.16    3.38   1
  -3   8  -3   12.74    1.78   1
  -3   8  -3   18.23    3.76   1
  -3   8  -3   13.25    2.98   1
  -3   8  -2    1.64    3.25   1
  -3   8  -2   -0.44    2.48   1
  -3   8  -1   26.42    4.11   1
  -3   8  -1   13.76    3.71   1
  -3   8   0    2.56    3.23   1
  -3   8   1    2.86    3.14   1
  -3   8   1   -1.42    2.17   1
  -3   8   2    4.71    3.21   1
  -3   8   2   10.05    2.85   1
  -3   8   3   46.38    4.49   1
  -3   8   3   42.90    5.11   1
  -3   8   4   25.70    3.75   1
  -3   8   4   29.38    4.55   1
  -3   8   5  147.87   11.43   1
  -3   8   5  136.66    9.82   1
  -3   8   6   31.47    4.94   1
  -3   8   6   26.01    3.16   1
  -3   8   7  216.97   14.73   1
  -3   8   7  218.15   16.54   1
  -3   8   8   87.05    8.02   1
  -3   8   9   -0.12    4.01   1
  -3   9  -8    0.42    4.03   1
  -3   9  -7   26.32    3.49   1
  -3   9  -6   16.73    2.78   1
  -3   9  -6   21.44    3.61   1
  -3   9  -6   15.76    2.86   1
  -3   9  -5   41.22    5.65   1
  -3   9  -5   38.07    3.70   1
  -3   9  -5   38.69    4.35   1
  -3   9  -4   93.32    8.11   1
  -3   9  -4   86.49    7.07   1
  -3   9  -4  105.27    8.62   1
  -3   9  -3    4.12    1.42   1
  -3   9  -3    4.00    2.40   1
  -3   9  -3    8.07    3.75   1
  -3   9  -2   46.10    5.16   1
  -3   9  -2   47.89    4.98   1
  -3   9  -1   43.03    4.46   1
  -3   9  -1   39.56    4.91   1
  -3   9   0   45.02    4.97   1
  -3   9   0   51.70    5.03   1
  -3   9   1  155.25   13.21   1
  -3   9   1  164.35   12.05   1
  -3   9   2   26.83    4.45   1
  -3   9   3   15.92    3.27   1
  -3   9   3   11.49    3.05   1
  -3   9   4   17.72    4.13   1
  -3   9   4   14.06    3.30   1
  -3   9   5   -2.34    2.88   1
  -3   9   5   -4.45    3.84   1
  -3   9   6   13.91    2.54   1
  -3   9   6   18.58    4.40   1
  -3   9   7   14.14    2.41   1
  -3   9   8    2.19    2.01   1
  -3  10  -6    8.53    3.33   1
  -3  10  -5   13.62    4.43   1
  -3  10  -4   -2.82    2.82   1
  -3  10  -4    4.12    4.10   1
  -3  10  -3   -0.72    2.57   1
  -3  10  -3    4.00    3.00   1
  -3  10  -2    8.35    3.24   1
  -3  10  -1   -1.21    3.59   1
  -3  10  -1    1.54    3.03   1
  -3  10   0    4.08    3.19   1
  -3  10   0    5.57    3.54   1
  -3  10   1    3.72    2.82   1
  -3  10   1    9.30    3.60   1
  -3  10   2    9.42    3.62   1
  -3  10   2    4.58    3.25   1
  -3  10   3    3.88    3.23   1
  -3  10   4    0.41    3.10   1
  -3  10   5   -1.10    2.90   1
  -3  10   6    5.81    2.55   1
  -3  10   7    3.92    2.22   1
  -3  10   8    7.95    2.93   1
  -3  10   9    3.65    2.67   1
  -3  10  10   11.16    2.40   1
  -3  11  -4    4.58    3.85   1
  -3  11  -3    0.69    4.40   1
  -3  11  -2   48.86    6.01   1
  -3  11  -1    8.70    3.30   1
  -3  11   0   21.72    4.66   1
  -3  11   1   -3.42    3.66   1
  -3  11   2   12.74    3.93   1
  -3  11   3   23.72    3.60   1
  -3  11   4   22.37    4.26   1
  -3  11   5   53.00    5.97   1
  -3  11   6    3.88    3.51   1
  -3  11   7   17.89    3.13   1
  -3  11  11    3.17    2.17   1
  -3  11  12   18.92    3.39   1
  -3  12  -2    4.71    4.69   1
  -3  12  -1    3.17    4.59   1
  -3  12   0   50.13    6.37   1
  -3  12   1    5.90    4.62   1
  -3  12   2   54.91    6.37   1
  -3  12   3   -0.53    3.90   1
  -3  12   4   -0.48    3.89   1
  -3  12   6    5.48    3.70   1
  -3  12   7   -2.19    3.46   1
  -3  12   8    0.50    3.24   1
  -3  12   9    1.08    2.95   1
  -3  12  10    3.53    3.08   1
  -3  13   3   14.75    4.92   1
  -3  13   4    8.70    4.01   1
  -3  13   5    4.41    4.16   1
  -2 -13 -11    0.27    2.75   1
  -2 -13 -10   -0.06    2.48   1
  -2 -13  -9    0.21    2.38   1
  -2 -13  -8    4.97    2.68   1
  -2 -13  -6    0.62    2.24   1
  -2 -13  -4   -1.61    3.33   1
  -2 -13  -3    4.71    3.69   1
  -2 -12 -14    1.72    3.20   1
  -2 -12 -13   24.11    3.73   1
  -2 -12 -13   21.34    3.88   1
  -2 -12 -12    0.85    2.36   1
  -2 -12 -12   -4.62    2.97   1
  -2 -12 -11   22.28    3.59   1
  -2 -12 -11   17.31    2.83   1
  -2 -12 -10    6.66    2.32   1
  -2 -12 -10    7.56    2.70   1
  -2 -12  -9   16.16    2.73   1
  -2 -12  -9   19.36    3.08   1
  -2 -12  -8   -0.19    2.07   1
  -2 -12  -8    4.28    2.24   1
  -2 -12  -7    7.78    2.18   1
  -2 -12  -6   15.44    3.22   1
  -2 -12  -6   14.21    2.26   1
  -2 -12  -5   14.06    3.00   1
  -2 -12  -4   36.48    4.47   1
  -2 -12  -3   -0.12    3.26   1
  -2 -12  -2   49.28    5.76   1
  -2 -12  -1   -0.09    3.27   1
  -2 -11 -15    2.96    3.89   1
  -2 -11 -14   23.43    4.36   1
  -2 -11 -14   22.28    3.12   1
  -2 -11 -13    1.37    2.95   1
  -2 -11 -13    3.61    2.43   1
  -2 -11 -12   11.22    2.01   1
  -2 -11 -12   10.63    3.26   1
  -2 -11 -12   12.18    3.00   1
  -2 -11 -11    5.86    1.89   1
  -2 -11 -10    9.18    2.91   1
  -2 -11 -10    7.08    2.18   1
  -2 -11  -9   18.32    3.17   1
  -2 -11  -9   20.07    2.87   1
  -2 -11  -8   36.84    3.88   1
  -2 -11  -8   43.03    4.07   1
  -2 -11  -7   18.06    2.97   1
  -2 -11  -7   18.49    2.67   1
  -2 -11  -6    2.40    2.36   1
  -2 -11  -6    2.43    1.81   1
  -2 -11  -5    0.85    1.56   1
  -2 -11  -5    0.19    2.52   1
  -2 -11  -4   18.84    3.47   1
  -2 -11  -3    6.76    2.96   1
  -2 -11  -1   14.75    3.76   1
  -2 -10 -16    4.75    3.75   1
  -2 -10 -16    1.08    3.79   1
  -2 -10 -15   -1.30    2.19   1
  -2 -10 -15    4.75    2.79   1
  -2 -10 -14    2.62    3.43   1
  -2 -10 -13   -2.86    2.13   1
  -2 -10 -13   -1.88    3.07   1
  -2 -10 -12    6.86    3.14   1
  -2 -10 -12    4.28    1.61   1
  -2 -10 -12    9.18    2.48   1
  -2 -10 -11    0.90    2.24   1
  -2 -10 -11   -1.82    1.54   1
  -2 -10 -11    0.02    2.74   1
  -2 -10 -10    4.84    1.80   1
  -2 -10 -10    7.73    2.67   1
  -2 -10  -9    2.50    2.46   1
  -2 -10  -9    4.80    1.93   1
  -2 -10  -8    4.93    2.13   1
  -2 -10  -8    4.97    2.01   1
  -2 -10  -7   10.37    2.45   1
  -2 -10  -7   14.29    2.57   1
  -2 -10  -6    4.54    1.92   1
  -2 -10  -6    1.44    2.16   1
  -2 -10  -5   85.93    7.05   1
  -2 -10  -5   76.21    6.29   1
  -2 -10  -4  117.94    8.91   1
  -2 -10  -3    9.30    3.11   1
  -2 -10  -2    1.12    2.93   1
  -2 -10  -1    2.56    3.26   1
  -2 -10   0    2.02    3.01   1
  -2  -9 -17   19.98    3.84   1
  -2  -9 -16    2.50    3.44   1
  -2  -9 -16    9.61    3.91   1
  -2  -9 -15    2.72    3.79   1
  -2  -9 -15    1.44    3.22   1
  -2  -9 -14   53.44    4.39   1
  -2  -9 -14   47.47    5.51   1
  -2  -9 -14   43.96    5.57   1
  -2  -9 -13    9.73    3.56   1
  -2  -9 -13    9.99    2.72   1
  -2  -9 -13   12.53    2.48   1
  -2  -9 -12    8.35    2.37   1
  -2  -9 -12   13.10    2.97   1
  -2  -9 -11    4.41    2.27   1
  -2  -9 -10   51.12    4.43   1
  -2  -9 -10   43.03    4.07   1
  -2  -9 -10   50.41    4.83   1
  -2  -9  -9   15.76    2.30   1
  -2  -9  -8   48.02    4.99   1
  -2  -9  -8   50.84    4.71   1
  -2  -9  -7  319.34   22.52   1
  -2  -9  -7  278.56   21.70   1
  -2  -9  -6    2.89    2.31   1
  -2  -9  -6    0.06    2.17   1
  -2  -9  -5  185.78   13.36   1
  -2  -9  -5  168.22   12.45   1
  -2  -9  -4   11.09    1.93   1
  -2  -9  -3   12.11    2.44   1
  -2  -9  -3   12.04    1.60   1
  -2  -9  -2  126.34    9.67   1
  -2  -9  -1  133.63   13.18   1
  -2  -9   0  474.80   31.81   1
  -2  -8 -17   12.96    4.32   1
  -2  -8 -16   13.62    4.13   1
  -2  -8 -16   24.60    4.46   1
  -2  -8 -15    1.85    2.58   1
  -2  -8 -15    5.71    2.77   1
  -2  -8 -14    9.24    3.77   1
  -2  -8 -14   13.76    3.64   1
  -2  -8 -14   14.14    2.33   1
  -2  -8 -13    6.00    3.18   1
  -2  -8 -12    7.73    2.61   1
  -2  -8 -12    3.46    3.61   1
  -2  -8 -12    1.85    2.15   1
  -2  -8 -11   11.22    2.75   1
  -2  -8 -11   16.48    3.00   1
  -2  -8 -10  223.50   15.85   1
  -2  -8  -9   26.42    2.78   1
  -2  -8  -9   30.91    3.45   1
  -2  -8  -9   29.92    3.39   1
  -2  -8  -8   32.95    3.56   1
  -2  -8  -8   44.09    4.12   1
  -2  -8  -7   18.06    2.46   1
  -2  -8  -7   17.98    2.97   1
  -2  -8  -6   45.56    4.18   1
  -2  -8  -6   49.56    4.36   1
  -2  -8  -5   40.70    3.57   1
  -2  -8  -5   37.70    3.68   1
  -2  -8  -4   36.48    3.26   1
  -2  -8  -4   37.09    3.78   1
  -2  -8  -3   28.84    2.68   1
  -2  -8  -3   35.52    3.70   1
  -2  -8  -2   30.47    3.53   1
  -2  -8  -1   -3.03    2.78   1
  -2  -8   0   91.58    7.46   1
  -2  -8   4   -2.10    2.58   1
  -2  -8   5   26.83    3.94   1
  -2  -7 -18    2.07    3.92   1
  -2  -7 -18    4.54    3.32   1
  -2  -7 -17   19.80    4.63   1
  -2  -7 -16    7.90    3.77   1
  -2  -7 -16    2.86    3.72   1
  -2  -7 -15   10.69    3.53   1
  -2  -7 -15    7.45    3.88   1
  -2  -7 -14    7.56    3.41   1
  -2  -7 -14    5.11    3.53   1
  -2  -7 -14    5.62    1.80   1
  -2  -7 -13    3.69    2.92   1
  -2  -7 -13    4.80    1.88   1
  -2  -7 -13    3.13    3.15   1
  -2  -7 -12   34.93    3.78   1
  -2  -7 -12   33.06    3.33   1
  -2  -7 -12   29.70    4.47   1
  -2  -7 -11   -3.31    3.31   1
  -2  -7 -11   -1.99    2.00   1
  -2  -7 -10  142.80   10.04   1
  -2  -7 -10  126.11    9.21   1
  -2  -7  -9  103.63    7.74   1
  -2  -7  -8  144.00    9.60   1
  -2  -7  -8  136.19    9.34   1
  -2  -7  -8  109.62    9.42   1
  -2  -7  -7  228.61   15.42   1
  -2  -7  -7  205.92   15.79   1
  -2  -7  -6  199.94   15.27   1
  -2  -7  -6  191.27   14.66   1
  -2  -7  -5  149.82   11.51   1
  -2  -7  -5  161.80   11.19   1
  -2  -7  -4   29.05    2.80   1
  -2  -7  -4   26.11    2.86   1
  -2  -7  -3  224.40   17.98   1
  -2  -7  -3  278.89   18.37   1
  -2  -7  -2  113.85    8.75   1
  -2  -7  -1   16.81    4.10   1
  -2  -7   0  467.42   33.29   1
  -2  -7   3  112.36    8.48   1
  -2  -7   4   18.84    2.52   1
  -2  -7   5   -3.96    2.39   1
  -2  -7   6   44.76    4.28   1
  -2  -7   7   27.46    3.77   1
  -2  -6 -18    6.76    4.16   1
  -2  -6 -17   18.23    4.44   1
  -2  -6 -17   19.01    4.62   1
  -2  -6 -16   10.63    4.04   1
  -2  -6 -16    1.35    3.39   1
  -2  -6 -15   20.61    2.63   1
  -2  -6 -15   24.70    3.78   1
  -2  -6 -15   30.80    4.44   1
  -2  -6 -14   18.92    3.31   1
  -2  -6 -13  156.25   11.25   1
  -2  -6 -13  149.82   11.02   1
  -2  -6 -13  121.88   10.16   1
  -2  -6 -12   36.97    4.74   1
  -2  -6 -12   40.45    4.58   1
  -2  -6 -12   31.70    3.38   1
  -2  -6 -11   28.62    2.89   1
  -2  -6 -11   29.59    4.24   1
  -2  -6 -10  205.92   14.92   1
  -2  -6 -10  196.28   14.85   1
  -2  -6  -9  307.65   21.40   1
  -2  -6  -9  292.07   20.85   1
  -2  -6  -9  284.93   21.27   1
  -2  -6  -8  204.49   16.02   1
  -2  -6  -8  221.41   16.37   1
  -2  -6  -8  227.10   15.97   1
  -2  -6  -7  131.33    9.17   1
  -2  -6  -7  107.33    8.91   1
  -2  -6  -7  130.19    9.36   1
  -2  -6  -6   44.09    3.85   1
  -2  -6  -5   21.81    2.52   1
  -2  -6  -5   20.52    2.17   1
  -2  -6  -4    3.31    4.80   1
  -2  -6  -4    7.02    2.07   1
  -2  -6  -3  441.00   31.50   1
  -2  -6  -3  470.46   32.53   1
  -2  -6  -2  179.56   13.13   1
  -2  -6  -2  176.09   11.94   1
  -2  -6  -1  696.43   46.97   1
  -2  -6   0    2.53    1.65   1
  -2  -6   2   16.16    2.73   1
  -2  -6   3   17.06    2.89   1
  -2  -6   4   88.17    6.57   1
  -2  -6   5    0.11    1.75   1
  -2  -6   6   41.34    4.12   1
  -2  -6   7   22.75    3.24   1
  -2  -6   8   18.84    3.73   1
  -2  -5 -18    1.72    4.38   1
  -2  -5 -18    0.45    3.98   1
  -2  -5 -17   35.88    5.51   1
  -2  -5 -17   46.92    6.03   1
  -2  -5 -16    6.45    2.03   1
  -2  -5 -16    8.58    3.63   1
  -2  -5 -15   -1.21    3.61   1
  -2  -5 -15    0.22    3.50   1
  -2  -5 -15   -2.53    1.59   1
  -2  -5 -14   39.19    3.63   1
  -2  -5 -14   41.47    5.15   1
  -2  -5 -14   45.56    5.13   1
  -2  -5 -13   -2.86    3.48   1
  -2  -5 -13   -0.88    3.37   1
  -2  -5 -12   45.29    4.44   1
  -2  -5 -12   50.41    5.11   1
  -2  -5 -11   17.31    3.41   1
  -2  -5 -11   14.75    2.30   1
  -2  -5 -11   16.97    3.63   1
  -2  -5 -10   12.53    2.05   1
  -2  -5 -10   10.82    3.16   1
  -2  -5 -10   12.67    2.78   1
  -2  -5  -9   95.26    7.81   1
  -2  -5  -9   93.32    7.34   1
  -2  -5  -9  103.02    7.71   1
  -2  -5  -8   -1.19    1.98   1
  -2  -5  -8    0.29    1.66   1
  -2  -5  -7   60.84    5.15   1
  -2  -5  -7   64.00    5.28   1
  -2  -5  -7   66.75    5.56   1
  -2  -5  -6    3.35    1.65   1
  -2  -5  -6    2.69    2.16   1
  -2  -5  -5  357.59   30.26   1
  -2  -5  -5  450.29   28.01   1
  -2  -5  -4   84.27    6.61   1
  -2  -5  -4   88.92    6.60   1
  -2  -5  -3   85.56    6.47   1
  -2  -5  -3   88.92    6.22   1
  -2  -5  -2  136.19   10.27   1
  -2  -5  -1  351.19   24.74   1
  -2  -5   2  247.75   15.11   1
  -2  -5   3   42.25    4.03   1
  -2  -5   4  250.27   16.45   1
  -2  -5   5   29.81    3.82   1
  -2  -5   6    6.00    2.74   1
  -2  -5   7   24.90    3.39   1
  -2  -5   8   -4.93    2.84   1
  -2  -5   9  192.10   12.75   1
  -2  -5  10    0.03    3.09   1
  -2  -4 -18    3.06    3.64   1
  -2  -4 -17   34.11    5.84   1
  -2  -4 -17   48.16    5.55   1
  -2  -4 -16   20.43    4.16   1
  -2  -4 -16   11.90    2.48   1
  -2  -4 -16   19.98    4.56   1
  -2  -4 -15   -1.25    3.70   1
  -2  -4 -15    3.69    1.88   1
  -2  -4 -15    6.05    3.44   1
  -2  -4 -14   17.72    3.79   1
  -2  -4 -14   13.25    2.98   1
  -2  -4 -14    8.76    1.95   1
  -2  -4 -13  128.82    9.53   1
  -2  -4 -13  122.99    9.76   1
  -2  -4 -13  108.37    8.54   1
  -2  -4 -12  188.51   15.10   1
  -2  -4 -12  241.80   15.24   1
  -2  -4 -12  198.53   14.94   1
  -2  -4 -11  171.35   14.14   1
  -2  -4 -11  218.45   14.19   1
  -2  -4 -11  194.04   13.65   1
  -2  -4 -10  144.48   11.78   1
  -2  -4 -10  187.42   12.05   1
  -2  -4 -10  152.03   12.08   1
  -2  -4  -9   78.32    6.02   1
  -2  -4  -9   72.08    5.77   1
  -2  -4  -9   66.10    6.34   1
  -2  -4  -8   56.40    5.11   1
  -2  -4  -8   70.39    5.54   1
  -2  -4  -8   67.90    5.93   1
  -2  -4  -7  290.36   19.77   1
  -2  -4  -7  281.90   20.48   1
  -2  -4  -7  291.04   20.47   1
  -2  -4  -6  103.84    7.74   1
  -2  -4  -6  101.61    7.46   1
  -2  -4  -6  110.46    7.57   1
  -2  -4  -5  808.83   56.31   1
  -2  -4  -5  820.82   54.43   1
  -2  -4  -4   25.00    2.30   1
  -2  -4  -4   31.81    3.27   1
  -2  -4  -4   32.49    2.85   1
  -2  -4  -3  234.70   15.01   1
  -2  -4  -3  207.94   15.86   1
  -2  -4  -2   38.56    2.98   1
  -2  -4  -1  277.22   22.31   1
  -2  -4   1  416.98   30.63   1
  -2  -4   2  276.56   18.96   1
  -2  -4   3    4.16    1.75   1
  -2  -4   4  176.36   13.55   1
  -2  -4   5  349.69   22.07   1
  -2  -4   6  172.92   12.10   1
  -2  -4   7  100.00    7.40   1
  -2  -4   9   41.47    4.12   1
  -2  -4  10    7.18    2.47   1
  -2  -4  11   11.02    2.72   1
  -2  -3 -18    1.85    3.56   1
  -2  -3 -17   73.79    8.07   1
  -2  -3 -17   80.82    7.55   1
  -2  -3 -16   -2.56    3.10   1
  -2  -3 -16    0.49    2.10   1
  -2  -3 -16   -1.25    2.71   1
  -2  -3 -15  118.16    8.91   1
  -2  -3 -15  132.71    9.68   1
  -2  -3 -15  120.78    9.67   1
  -2  -3 -14    3.20    3.26   1
  -2  -3 -14   -0.16    1.71   1
  -2  -3 -14    0.28    2.60   1
  -2  -3 -13  166.93   13.18   1
  -2  -3 -13  147.62   12.15   1
  -2  -3 -13  191.27   12.72   1
  -2  -3 -12    3.50    3.37   1
  -2  -3 -11    9.12    3.26   1
  -2  -3 -10  117.94    8.91   1
  -2  -3 -10  142.32    9.54   1
  -2  -3 -10  118.16    9.35   1
  -2  -3  -9    9.06    2.89   1
  -2  -3  -9    7.02    8.37   1
  -2  -3  -8 1017.61   75.28   1
  -2  -3  -8 1141.76   76.37   1
  -2  -3  -8  962.24   94.30   1
  -2  -3  -8 1270.21   73.42   1
  -2  -3  -7  816.24   54.85   1
  -2  -3  -7  853.81   53.18   1
  -2  -3  -7  766.74   54.83   1
  -2  -3  -7  656.38   66.61   1
  -2  -3  -6    7.90    5.28   1
  -2  -3  -6   10.50    1.94   1
  -2  -3  -6   10.05    3.30   1
  -2  -3  -5  745.29   55.69   1
  -2  -3  -5  815.67   53.69   1
  -2  -3  -5  873.20   55.55   1
  -2  -3  -4   63.84    4.95   1
  -2  -3  -4   61.94    4.72   1
  -2  -3  -3  192.93   12.78   1
  -2  -3  -3  197.40   13.21   1
  -2  -3  -2   23.33    2.13   1
  -2  -3  -2   21.90    2.06   1
  -2  -3  -1  382.98   26.22   1
  -2  -3   1  142.32    9.54   1
  -2  -3   2   17.72    1.85   1
  -2  -3   3    9.86    2.01   1
  -2  -3   4  953.57   57.44   1
  -2  -3   5  202.78   13.10   1
  -2  -3   6   76.21    5.94   1
  -2  -3   8   -2.02    2.87   1
  -2  -3   9   14.98    3.10   1
  -2  -3  10   22.56    3.70   1
  -2  -3  11   11.76    3.16   1
  -2  -3  12   -0.46    3.13   1
  -2  -3  12    1.96    1.57   1
  -2  -2 -17   17.98    3.56   1
  -2  -2 -17   26.52    4.53   1
  -2  -2 -17   19.36    3.43   1
  -2  -2 -16   14.67    2.83   1
  -2  -2 -16   18.49    4.04   1
  -2  -2 -15   23.43    4.36   1
  -2  -2 -14    1.00    1.84   1
  -2  -2 -14    2.76    3.05   1
  -2  -2 -14    1.82    3.70   1
  -2  -2 -13   -3.17    1.96   1
  -2  -2 -13   -0.11    3.00   1
  -2  -2 -12   12.25    2.10   1
  -2  -2 -12   15.60    3.32   1
  -2  -2 -12   15.37    3.84   1
  -2  -2 -11   24.40    3.56   1
  -2  -2 -11   20.16    2.42   1
  -2  -2 -11   18.75    2.86   1
  -2  -2 -10  134.79    9.98   1
  -2  -2 -10  140.90   10.68   1
  -2  -2 -10  139.95   10.17   1
  -2  -2  -9  285.27   19.93   1
  -2  -2  -9  274.56   19.55   1
  -2  -2  -9  278.22   19.02   1
  -2  -2  -8   91.01    6.87   1
  -2  -2  -8   82.99    6.38   1
  -2  -2  -8   90.44    7.23   1
  -2  -2  -7   24.80    2.29   1
  -2  -2  -7   32.04    3.51   1
  -2  -2  -7   25.70    2.84   1
  -2  -2  -6  197.40   14.33   1
  -2  -2  -6  199.94   14.71   1
  -2  -2  -6  187.14   14.77   1
  -2  -2  -6  223.20   14.94   1
  -2  -2  -5  883.87   57.68   1
  -2  -2  -5  893.41   58.58   1
  -2  -2  -5  853.81   56.10   1
  -2  -2  -4    0.20    1.51   1
  -2  -2  -4    1.39    1.96   1
  -2  -2  -3   14.44    2.13   1
  -2  -2  -3   13.18    2.25   1
  -2  -2  -2  604.67   45.74   1
  -2  -2  -2  709.16   44.21   1
  -2  -2  -1  317.20   22.80   1
  -2  -2   0  286.96   19.65   1
  -2  -2   1  571.21   36.33   1
  -2  -2   2   16.08    1.76   1
  -2  -2   3  583.22   37.19   1
  -2  -2   4  177.69   12.00   1
  -2  -2   5   54.91    4.59   1
  -2  -2   6    9.42    2.52   1
  -2  -2   7   79.57    6.24   1
  -2  -2   8  303.80   18.48   1
  -2  -2   9  273.24   20.17   1
  -2  -2  10   23.14    2.60   1
  -2  -2  10   30.25    3.52   1
  -2  -2  11  119.90    8.98   1
  -2  -2  12   11.02    1.66   1
  -2  -2  13   43.43    4.74   1
  -2  -1 -17    8.94    4.01   1
  -2  -1 -16   -0.37    4.38   1
  -2  -1 -16    7.40    3.32   1
  -2  -1 -15   56.10    5.24   1
  -2  -1 -15   67.08    6.22   1
  -2  -1 -15   56.55    5.87   1
  -2  -1 -14  107.33    8.91   1
  -2  -1 -14  123.43    9.78   1
  -2  -1 -14  119.68    9.19   1
  -2  -1 -13   64.16    5.61   1
  -2  -1 -13   46.65    4.92   1
  -2  -1 -13   64.80    6.12   1
  -2  -1 -12   77.97    6.71   1
  -2  -1 -12   64.64    5.63   1
  -2  -1 -12   64.96    5.80   1
  -2  -1 -11   77.97    6.18   1
  -2  -1 -11   83.72    6.95   1
  -2  -1 -11   69.89    5.85   1
  -2  -1 -10   33.52    3.71   1
  -2  -1 -10   40.32    3.94   1
  -2  -1 -10   35.52    3.34   1
  -2  -1  -9    2.92    1.68   1
  -2  -1  -9    1.19    2.79   1
  -2  -1  -9    1.21    1.50   1
  -2  -1  -8  597.31   41.06   1
  -2  -1  -8  605.65   39.87   1
  -2  -1  -8  549.90   40.80   1
  -2  -1  -7   -2.86    2.03   1
  -2  -1  -7   -0.66    3.14   1
  -2  -1  -7    0.30    1.57   1
  -2  -1  -6  658.44   44.65   1
  -2  -1  -6  609.60   42.96   1
  -2  -1  -6  576.48   44.18   1
  -2  -1  -5   78.15    6.01   1
  -2  -1  -5   72.76    6.48   1
  -2  -1  -4  104.24    7.56   1
  -2  -1  -4  101.20    7.24   1
  -2  -1  -4  100.20    7.41   1
  -2  -1  -3  834.05   57.18   1
  -2  -1  -3  864.36   57.04   1
  -2  -1  -3  792.42   55.17   1
  -2  -1  -2 3437.48  255.63   1
  -2  -1  -2 3975.30  252.20   1
  -2  -1   1  446.90   28.33   1
  -2  -1   1  411.28   27.99   1
  -2  -1   2    4.84    1.41   1
  -2  -1   2    3.65    0.95   1
  -2  -1   3   47.89    4.01   1
  -2  -1   3   58.52    3.83   1
  -2  -1   4  309.06   18.99   1
  -2  -1   4  272.91   19.82   1
  -2  -1   5  104.24    7.76   1
  -2  -1   5  106.50    7.84   1
  -2  -1   6  249.64   18.64   1
  -2  -1   6  271.92   19.13   1
  -2  -1   7  186.05   11.46   1
  -2  -1   7  148.60   11.70   1
  -2  -1   8   86.49    6.32   1
  -2  -1   8   68.56    5.80   1
  -2  -1   9  183.60   11.38   1
  -2  -1   9  134.79   11.15   1
  -2  -1  10   18.66    3.54   1
  -2  -1  10   18.49    2.06   1
  -2  -1  11    5.06    1.12   1
  -2  -1  11    4.54    2.22   1
  -2  -1  12   -2.66    2.97   1
  -2  -1  13    3.35    2.31   1
  -2   0 -17   16.97    5.19   1
  -2   0 -17   22.56    4.47   1
  -2   0 -16    8.58    4.81   1
  -2   0 -16   10.96    3.77   1
  -2   0 -15   47.75    5.39   1
  -2   0 -15   45.43    4.99   1
  -2   0 -14   10.24    3.33   1
  -2   0 -14    0.76    4.32   1
  -2   0 -14    0.32    2.30   1
  -2   0 -13  119.03    9.60   1
  -2   0 -13  123.21    9.55   1
  -2   0 -13  124.32   10.26   1
  -2   0 -12    2.86    2.33   1
  -2   0 -12    2.46    2.67   1
  -2   0 -12   -1.12    2.37   1
  -2   0 -11  424.77   30.09   1
  -2   0 -11  400.80   30.03   1
  -2   0 -11  396.01   29.05   1
  -2   0 -10  382.98   29.75   1
  -2   0 -10  440.58   29.81   1
  -2   0 -10  437.23   28.86   1
  -2   0  -9   16.48    2.03   1
  -2   0  -9   19.71    2.84   1
  -2   0  -9   12.96    3.24   1
  -2   0  -8   53.14    4.96   1
  -2   0  -8   53.44    4.39   1
  -2   0  -8   59.75    4.79   1
  -2   0  -7   37.09    3.65   1
  -2   0  -7   36.12    3.85   1
  -2   0  -7   33.99    3.15   1
  -2   0  -6  182.52   12.43   1
  -2   0  -6  188.51   12.63   1
  -2   0  -6  174.24   12.67   1
  -2   0  -5  284.60   18.56   1
  -2   0  -5  274.56   17.90   1
  -2   0  -4  297.56   19.66   1
  -2   0  -4  283.59   20.21   1
  -2   0  -3 1239.74   84.50   1
  -2   0  -3 1248.21   86.91   1
  -2   0  -2   58.83    4.76   1
  -2   0  -1    7.08    6.38   1
  -2   0   010000.00  660.00   1
  -2   0   1 3574.84  257.10   1
  -2   0   2    4.58    1.16   1
  -2   0   3    8.94    1.14   1
  -2   0   3    7.02    1.33   1
  -2   0   4    2.53    1.24   1
  -2   0   5  162.05   10.44   1
  -2   0   6    1.49    1.07   1
  -2   0   6   -0.81    1.85   1
  -2   0   7    8.94    2.21   1
  -2   0   7    6.35    1.26   1
  -2   0   8    4.16    1.10   1
  -2   0   8    6.25    2.30   1
  -2   0   9  105.06    7.59   1
  -2   0  10   97.81    7.32   1
  -2   0  11  257.28   17.32   1
  -2   0  12   29.38    3.69   1
  -2   0  13   -6.60    2.93   1
  -2   0  14    4.62    3.44   1
  -2   1 -16   21.16    3.50   1
  -2   1 -16   24.11    5.60   1
  -2   1 -15   -0.96    3.74   1
  -2   1 -15   -0.50    3.31   1
  -2   1 -14    9.67    4.29   1
  -2   1 -14    9.86    2.32   1
  -2   1 -14   13.84    2.68   1
  -2   1 -13   56.40    5.26   1
  -2   1 -13   50.84    5.13   1
  -2   1 -13   43.96    5.17   1
  -2   1 -12   -1.56    2.50   1
  -2   1 -12    3.39    3.46   1
  -2   1 -12    4.54    2.90   1
  -2   1 -11  116.86    9.51   1
  -2   1 -11  105.88    8.85   1
  -2   1 -11  113.64    8.74   1
  -2   1 -10   49.14    4.91   1
  -2   1 -10   57.00    5.28   1
  -2   1 -10   47.75    5.53   1
  -2   1  -9  617.03   42.72   1
  -2   1  -9  620.01   40.84   1
  -2   1  -9  620.51   41.35   1
  -2   1  -9  613.55   43.10   1
  -2   1  -8    2.76    2.82   1
  -2   1  -8    8.35    2.49   1
  -2   1  -8    5.43    1.54   1
  -2   1  -8    8.24    2.58   1
  -2   1  -7  352.31   23.27   1
  -2   1  -7  359.86   22.76   1
  -2   1  -7  368.64   23.81   1
  -2   1  -7  304.15   23.72   1
  -2   1  -6  885.66   55.35   1
  -2   1  -6  733.33   54.16   1
  -2   1  -6  785.68   53.26   1
  -2   1  -6  837.52   52.09   1
  -2   1  -5   41.73   10.98   1
  -2   1  -5   39.94    3.92   1
  -2   1  -5   44.09    3.98   1
  -2   1  -4 2892.29  214.04   1
  -2   1  -4 3260.41  203.28   1
  -2   1  -4 3306.25  209.30   1
  -2   1  -3    3.50    3.48   1
  -2   1  -3   -0.53    6.66   1
  -2   1  -3    4.93    1.91   1
  -2   1  -3   -0.96    3.84   1
  -2   1  -2 2047.56  151.13   1
  -2   1  -2 2148.32  143.68   1
  -2   1  -2 2045.75  136.59   1
  -2   1  -1 2193.05  152.67   1
  -2   1  -1 2085.75  144.32   1
  -2   1   1 5685.16  411.68   1
  -2   1   2 2540.16  176.40   1
  -2   1   3  118.16   12.39   1
  -2   1   3  110.25    9.24   1
  -2   1   4    7.84    1.79   1
  -2   1   4   10.24    1.34   1
  -2   1   5   54.32    3.83   1
  -2   1   6  373.65   28.99   1
  -2   1   7    5.24    2.38   1
  -2   1   8  501.76   33.15   1
  -2   1  10   51.70    4.89   1
  -2   1  11   20.88    3.56   1
  -2   1  12   -2.34    3.00   1
  -2   1  13    2.69    2.98   1
  -2   2 -16    3.76    4.58   1
  -2   2 -16   -6.05    3.35   1
  -2   2 -15   21.07    4.59   1
  -2   2 -15   18.84    3.30   1
  -2   2 -14   74.82    6.75   1
  -2   2 -14   79.74    7.86   1
  -2   2 -13   43.56    4.75   1
  -2   2 -13   44.89    4.82   1
  -2   2 -13   37.82    4.67   1
  -2   2 -12   -3.06    2.56   1
  -2   2 -12    6.60    2.62   1
  -2   2 -11   19.45    3.44   1
  -2   2 -11   22.00    3.28   1
  -2   2 -11   19.62    3.37   1
  -2   2 -11   20.34    3.34   1
  -2   2 -10  528.08   37.69   1
  -2   2 -10  573.60   37.36   1
  -2   2 -10  487.53   35.33   1
  -2   2 -10  576.96   36.03   1
  -2   2  -9  220.82   14.27   1
  -2   2  -9  200.51   14.73   1
  -2   2  -9  204.49   14.30   1
  -2   2  -9  214.92   14.95   1
  -2   2  -8  508.95   32.94   1
  -2   2  -8  512.12   32.13   1
  -2   2  -8  518.47   33.70   1
  -2   2  -8  487.97   34.02   1
  -2   2  -7   94.87    7.60   1
  -2   2  -7  104.24    7.76   1
  -2   2  -7  106.30    7.63   1
  -2   2  -7   97.02    7.29   1
  -2   2  -6    7.84    2.13   1
  -2   2  -6    3.84    2.67   1
  -2   2  -6    5.02    2.37   1
  -2   2  -5 1712.30  151.45   1
  -2   2  -5 1809.65  130.17   1
  -2   2  -5 1905.32  123.97   1
  -2   2  -5 2000.77  127.03   1
  -2   2  -4  657.41   46.15   1
  -2   2  -4  682.25   43.36   1
  -2   2  -4  661.52   42.70   1
  -2   2  -4  624.00   44.46   1
  -2   2  -3  145.20   10.36   1
  -2   2  -3  149.08   10.01   1
  -2   2  -3  142.09   10.25   1
  -2   2  -2  333.79   24.12   1
  -2   2  -2  353.44   22.18   1
  -2   2  -2  341.51   22.92   1
  -2   2  -1   27.98    2.33   1
  -2   2  -1   33.06    3.11   1
  -2   2  -1   32.49    2.74   1
  -2   2   0  600.25   41.16   1
  -2   2   0  677.04   44.23   1
  -2   2   1   32.26    2.50   1
  -2   2   1   34.22    3.63   1
  -2   2   2   36.00    3.72   1
  -2   2   3  248.38   17.65   1
  -2   2   4   69.89    5.68   1
  -2   2   5  174.50   13.21   1
  -2   2   6  565.01   36.13   1
  -2   2   6  491.07   34.13   1
  -2   2   7  254.72   16.28   1
  -2   2   7  206.21   17.81   1
  -2   2   8   21.62    3.44   1
  -2   2   8   22.18    3.01   1
  -2   2   9   36.97    3.77   1
  -2   2  10   10.37    2.51   1
  -2   2  11   37.21    4.15   1
  -2   2  12    4.00    2.76   1
  -2   2  13    4.88    2.83   1
  -2   2  14   12.18    3.49   1
  -2   2  15    7.24    3.71   1
  -2   3 -15   15.05    3.41   1
  -2   3 -14    4.16    2.77   1
  -2   3 -14    6.86    3.41   1
  -2   3 -13   10.76    3.61   1
  -2   3 -13    6.10    3.06   1
  -2   3 -13   11.76    4.25   1
  -2   3 -12   15.92    3.11   1
  -2   3 -12    8.41    3.60   1
  -2   3 -12   10.56    2.73   1
  -2   3 -11   23.81    4.00   1
  -2   3 -11   23.81    3.51   1
  -2   3 -11   31.92    3.62   1
  -2   3 -11   28.52    4.17   1
  -2   3 -10   -2.50    2.62   1
  -2   3 -10   -1.08    3.04   1
  -2   3 -10   -2.76    2.86   1
  -2   3  -9   36.72    3.88   1
  -2   3  -9   29.92    4.27   1
  -2   3  -9   31.47    4.15   1
  -2   3  -9   31.81    3.84   1
  -2   3  -8    2.46    2.20   1
  -2   3  -8    4.24    2.72   1
  -2   3  -8    4.45    2.36   1
  -2   3  -8    6.60    2.16   1
  -2   3  -7   16.00    2.96   1
  -2   3  -7    9.42    2.70   1
  -2   3  -7   12.11    3.41   1
  -2   3  -6  113.64    8.31   1
  -2   3  -6  121.00    8.14   1
  -2   3  -6  104.04    8.16   1
  -2   3  -6   94.48    7.97   1
  -2   3  -5   -1.88    2.52   1
  -2   3  -5   -1.77    1.86   1
  -2   3  -5   -1.30    1.03   1
  -2   3  -5   -0.44    1.82   1
  -2   3  -4  149.82   10.28   1
  -2   3  -4  142.80   10.52   1
  -2   3  -4  130.64   10.29   1
  -2   3  -3   28.41    2.66   1
  -2   3  -3   31.02    2.90   1
  -2   3  -3   26.94    3.32   1
  -2   3  -2 1388.31  111.03   1
  -2   3  -2 1607.21  109.85   1
  -2   3  -2 1624.90  100.78   1
  -2   3  -1   73.79    5.15   1
  -2   3  -1   81.18    5.41   1
  -2   3  -1   73.62    5.83   1
  -2   3   0   28.20    3.08   1
  -2   3   0   30.25    2.64   1
  -2   3   1   57.76    4.71   1
  -2   3   1   52.27    3.90   1
  -2   3   2   11.49    1.36   1
  -2   3   2    9.36    1.77   1
  -2   3   3   24.80    3.09   1
  -2   3   4   99.00    7.36   1
  -2   3   5    9.12    2.11   1
  -2   3   6   41.47    3.99   1
  -2   3   6   45.02    4.29   1
  -2   3   7   47.20    4.40   1
  -2   3   7   43.82    4.37   1
  -2   3   8  529.46   38.20   1
  -2   3   8  528.08   36.31   1
  -2   3   8  553.19   35.28   1
  -2   3   9    3.17    2.78   1
  -2   3   9    0.50    1.76   1
  -2   3   9    4.20    3.36   1
  -2   3  10  154.26   11.43   1
  -2   3  10  148.35   10.47   1
  -2   3  10  136.42   11.21   1
  -2   3  11    3.35    2.56   1
  -2   3  12   38.56    4.60   1
  -2   3  13   35.16    4.39   1
  -2   3  14   -1.88    2.22   1
  -2   4 -14    9.61    4.22   1
  -2   4 -14   -1.72    2.93   1
  -2   4 -14   -5.71    3.54   1
  -2   4 -13   29.05    3.99   1
  -2   4 -13   25.40    4.44   1
  -2   4 -13   26.11    4.70   1
  -2   4 -12   38.56    4.22   1
  -2   4 -12   29.48    4.02   1
  -2   4 -12   34.93    4.73   1
  -2   4 -11   67.73    6.25   1
  -2   4 -11   63.52    6.38   1
  -2   4 -11   64.00    5.76   1
  -2   4 -11   59.14    6.00   1
  -2   4 -10  159.77   12.13   1
  -2   4 -10  175.03   11.64   1
  -2   4 -10  152.77   11.62   1
  -2   4  -9    1.51    2.56   1
  -2   4  -9   -5.48    3.04   1
  -2   4  -9   -0.34    3.00   1
  -2   4  -9    2.69    2.13   1
  -2   4  -8  149.33   10.75   1
  -2   4  -8  136.42   10.28   1
  -2   4  -8  130.42   10.05   1
  -2   4  -7   77.62    6.17   1
  -2   4  -7   67.40    5.42   1
  -2   4  -7   75.52    6.78   1
  -2   4  -6 1019.52   73.44   1
  -2   4  -6 1082.41   69.75   1
  -2   4  -5  779.53   59.75   1
  -2   4  -5  778.41   56.92   1
  -2   4  -5  845.06   54.65   1
  -2   4  -4  842.74   62.12   1
  -2   4  -4  812.25   56.43   1
  -2   4  -4  819.10   58.96   1
  -2   4  -3   13.91    5.00   1
  -2   4  -3   18.40   10.64   1
  -2   4  -2 1636.20  115.69   1
  -2   4  -2 1447.04  113.36   1
  -2   4  -2 1692.50  106.14   1
  -2   4  -1   27.46    3.25   1
  -2   4  -1   22.28    1.98   1
  -2   4   0 1763.16  131.01   1
  -2   4   0 1822.44  116.97   1
  -2   4   1  317.91   19.26   1
  -2   4   1  283.25   21.21   1
  -2   4   2   92.93    6.36   1
  -2   4   2   85.38    7.02   1
  -2   4   3  224.40   16.48   1
  -2   4   4  902.40   58.28   1
  -2   4   5  480.92   36.84   1
  -2   4   5  536.85   35.22   1
  -2   4   6  577.44   40.37   1
  -2   4   6  591.46   41.34   1
  -2   4   7  100.00    7.80   1
  -2   4   7  105.06    8.40   1
  -2   4   8    2.37    2.74   1
  -2   4   8    3.31    2.44   1
  -2   4   9    6.76    2.96   1
  -2   4   9    9.42    3.19   1
  -2   4  10   13.54    3.68   1
  -2   4  10   11.29    2.89   1
  -2   4  10    9.86    3.14   1
  -2   4  11   24.40    3.56   1
  -2   4  11   23.91    3.52   1
  -2   4  11   24.11    4.42   1
  -2   4  12   11.22    3.82   1
  -2   4  12    9.73    2.62   1
  -2   4  12   14.14    3.23   1
  -2   4  13   -4.58    2.74   1
  -2   4  13    0.19    2.96   1
  -2   4  13    1.93    2.84   1
  -2   4  14    5.62    3.32   1
  -2   4  15    1.06    3.32   1
  -2   5 -13    6.45    3.76   1
  -2   5 -13   12.67    4.27   1
  -2   5 -13    1.80    2.84   1
  -2   5 -12    1.08    2.52   1
  -2   5 -12   -4.12    3.37   1
  -2   5 -12    6.15    2.93   1
  -2   5 -11   28.84    4.40   1
  -2   5 -11   24.40    3.46   1
  -2   5 -11   20.52    3.35   1
  -2   5 -10    0.10    2.38   1
  -2   5 -10    0.98    3.05   1
  -2   5 -10   -2.82    2.69   1
  -2   5  -9  197.68   14.62   1
  -2   5  -9  209.67   15.06   1
  -2   5  -8   23.43    3.19   1
  -2   5  -8   22.18    2.26   1
  -2   5  -8   27.46    3.98   1
  -2   5  -7   12.67    3.13   1
  -2   5  -7   17.31    3.33   1
  -2   5  -7   14.82    1.92   1
  -2   5  -6  285.27   19.93   1
  -2   5  -6  277.89   21.00   1
  -2   5  -6  269.62   20.36   1
  -2   5  -5    2.07    1.87   1
  -2   5  -5    5.43    2.84   1
  -2   5  -4  164.87   12.58   1
  -2   5  -4  181.98   12.14   1
  -2   5  -4  165.12   12.08   1
  -2   5  -3   18.75    2.42   1
  -2   5  -3   17.56    2.10   1
  -2   5  -3   20.43    2.98   1
  -2   5  -2   23.14    2.98   1
  -2   5  -2   21.72    2.80   1
  -2   5  -2   18.40    1.97   1
  -2   5  -1    5.62    2.32   1
  -2   5   0   25.70    2.94   1
  -2   5   0   21.81    3.18   1
  -2   5   1  129.96    9.12   1
  -2   5   1  138.77   10.37   1
  -2   5   2   92.54    7.31   1
  -2   5   2   83.72    6.22   1
  -2   5   3   24.11    2.55   1
  -2   5   3   22.85    3.44   1
  -2   5   4  298.60   19.70   1
  -2   5   4  284.60   18.22   1
  -2   5   5   30.03    2.74   1
  -2   5   5   26.01    3.47   1
  -2   5   6   -2.16    1.85   1
  -2   5   6   -4.80    2.80   1
  -2   5   7   -4.67    2.20   1
  -2   5   7   -0.27    1.98   1
  -2   5   8    0.62    2.16   1
  -2   5   9    1.74    2.77   1
  -2   5   9    3.20    2.90   1
  -2   5  10   43.30    4.34   1
  -2   5  10   37.09    4.26   1
  -2   5  11   -4.58    3.12   1
  -2   5  11    1.14    3.30   1
  -2   5  12   80.28    7.53   1
  -2   5  12   84.46    6.98   1
  -2   5  12   76.04    7.32   1
  -2   5  13    4.93    3.29   1
  -2   5  13    0.94    2.75   1
  -2   5  13    3.53    3.27   1
  -2   5  14    1.80    3.19   1
  -2   5  14   -2.82    3.70   1
  -2   5  14   -3.53    3.31   1
  -2   5  15   -3.84    3.37   1
  -2   6 -12   -0.10    2.69   1
  -2   6 -12    1.72    3.62   1
  -2   6 -11   10.69    3.27   1
  -2   6 -11    5.02    3.63   1
  -2   6 -10    3.06    2.56   1
  -2   6 -10   -1.23    2.69   1
  -2   6  -9   67.57    6.08   1
  -2   6  -9   87.24    7.29   1
  -2   6  -9   87.61    7.30   1
  -2   6  -8   -3.53    3.57   1
  -2   6  -8    3.84    1.33   1
  -2   6  -8    3.69    2.84   1
  -2   6  -7   68.39    5.79   1
  -2   6  -7   68.06    6.11   1
  -2   6  -7   67.08    6.39   1
  -2   6  -6  157.75   11.81   1
  -2   6  -6  159.01   11.85   1
  -2   6  -6  155.00   11.95   1
  -2   6  -5  175.30   12.71   1
  -2   6  -5  161.54   13.47   1
  -2   6  -5  176.89   13.03   1
  -2   6  -4  170.56   12.80   1
  -2   6  -4  189.61   12.94   1
  -2   6  -4  179.02   13.38   1
  -2   6  -3   31.36    4.48   1
  -2   6  -3   31.92    3.16   1
  -2   6  -2   38.32    3.84   1
  -2   6  -2   33.99    3.15   1
  -2   6  -2   39.94    3.79   1
  -2   6  -1  103.02    8.12   1
  -2   6  -1   94.87    7.21   1
  -2   6   0    4.41    2.23   1
  -2   6   1  418.20   28.22   1
  -2   6   1  364.81   25.59   1
  -2   6   2  303.80   20.57   1
  -2   6   2  330.51   22.91   1
  -2   6   3  189.61   13.77   1
  -2   6   3  179.02   12.31   1
  -2   6   4   15.29    3.36   1
  -2   6   4   12.04    2.50   1
  -2   6   5   38.56    3.85   1
  -2   6   5   34.81    2.95   1
  -2   6   6    4.08    1.74   1
  -2   6   6    2.16    2.94   1
  -2   6   7  120.56    9.00   1
  -2   6   7  131.79   10.10   1
  -2   6   8  314.00   21.26   1
  -2   6   8  305.55   22.02   1
  -2   6   9  116.86    9.51   1
  -2   6   9  105.06    8.61   1
  -2   6  10  151.78   11.33   1
  -2   6  10  166.15   12.37   1
  -2   6  11   -0.35    2.91   1
  -2   6  11   -0.24    2.64   1
  -2   6  12    6.35    3.28   1
  -2   6  13    8.12    2.62   1
  -2   6  13   10.43    3.49   1
  -2   6  13   10.05    3.36   1
  -2   6  14   13.91    3.88   1
  -2   6  14   17.98    3.65   1
  -2   6  14   16.65    4.16   1
  -2   6  15    4.75    3.53   1
  -2   6  15    1.04    3.77   1
  -2   6  15    6.30    3.56   1
  -2   7 -11   -2.86    2.74   1
  -2   7 -10   18.40    3.60   1
  -2   7 -10   25.70    4.46   1
  -2   7  -9   22.66    3.81   1
  -2   7  -9   27.04    4.37   1
  -2   7  -8   -0.58    2.57   1
  -2   7  -8    0.79    2.76   1
  -2   7  -8    0.46    1.54   1
  -2   7  -7  175.03   12.97   1
  -2   7  -7  158.76   12.85   1
  -2   7  -7  167.96   12.96   1
  -2   7  -6   -0.85    2.08   1
  -2   7  -6   -1.21    1.98   1
  -2   7  -6    0.50    3.62   1
  -2   7  -5    0.88    2.05   1
  -2   7  -5   -2.34    2.20   1
  -2   7  -5    1.72    3.20   1
  -2   7  -4    4.28    2.03   1
  -2   7  -4   -1.90    2.32   1
  -2   7  -3    7.84   10.25   1
  -2   7  -3    4.62   18.70   1
  -2   7  -2 1447.80   99.69   1
  -2   7  -2 1435.65   91.69   1
  -2   7  -2 1197.16  102.42   1
  -2   7  -1   88.55    6.96   1
  -2   7  -1   78.68   11.71   1
  -2   7  -1   59.29    8.47   1
  -2   7   0  157.25   11.54   1
  -2   7   0  145.44   10.85   1
  -2   7   1   40.70    4.59   1
  -2   7   1   35.28    3.68   1
  -2   7   2   -1.44    2.93   1
  -2   7   2    3.50    1.87   1
  -2   7   3  114.70    8.57   1
  -2   7   3  127.01    9.92   1
  -2   7   4   33.87    4.42   1
  -2   7   4   26.63    3.51   1
  -2   7   5  111.72    9.09   1
  -2   7   5  111.30    8.02   1
  -2   7   6  179.29   14.19   1
  -2   7   6  231.34   16.12   1
  -2   7   7  219.34   15.99   1
  -2   7   7  203.06   14.53   1
  -2   7   8   25.10    3.21   1
  -2   7   8   24.40    4.25   1
  -2   7   9   44.89    5.36   1
  -2   7   9   39.82    4.16   1
  -2   7  10    3.96    2.67   1
  -2   7  11   12.25    3.08   1
  -2   7  12   -0.62    3.25   1
  -2   7  12   -4.80    3.02   1
  -2   7  13   -1.19    2.88   1
  -2   7  13    2.50    2.46   1
  -2   7  14    2.66    2.80   1
  -2   7  15   -0.61    3.54   1
  -2   8 -10   11.97    3.60   1
  -2   8  -9    2.22    3.81   1
  -2   8  -9    2.62    2.95   1
  -2   8  -8   10.05    3.80   1
  -2   8  -8   12.89    3.02   1
  -2   8  -7    2.62    2.40   1
  -2   8  -7    2.31    3.34   1
  -2   8  -7    3.53    1.99   1
  -2   8  -6    1.54    2.13   1
  -2   8  -6    3.10    2.25   1
  -2   8  -6    6.60    2.83   1
  -2   8  -5   51.98    4.76   1
  -2   8  -5   56.70    5.72   1
  -2   8  -4    5.11    3.48   1
  -2   8  -4    6.92    2.00   1
  -2   8  -4    3.57    2.46   1
  -2   8  -3    3.80    3.24   1
  -2   8  -3    3.84    2.67   1
  -2   8  -2   45.56    4.59   1
  -2   8  -2   41.99    3.76   1
  -2   8  -2   52.85    5.09   1
  -2   8  -1  179.02   13.11   1
  -2   8  -1  181.98   14.03   1
  -2   8   0  149.33   10.75   1
  -2   8   0  153.02   11.63   1
  -2   8   1   12.25    3.57   1
  -2   8   1   11.22    2.88   1
  -2   8   2   -0.37    3.11   1
  -2   8   2    0.64    2.82   1
  -2   8   3    2.76    2.76   1
  -2   8   3    0.49    3.29   1
  -2   8   4    4.16    3.59   1
  -2   8   4    7.67    2.88   1
  -2   8   5  116.64    9.07   1
  -2   8   5  133.40   10.39   1
  -2   8   6   60.22    5.59   1
  -2   8   6   68.89    6.81   1
  -2   8   7  116.64    9.50   1
  -2   8   7   91.97    7.67   1
  -2   8   8   -3.57    2.04   1
  -2   8   9   52.13    5.92   1
  -2   8   9   64.00    5.28   1
  -2   8  10  100.00    8.80   1
  -2   8  10   82.81    7.28   1
  -2   8  11   21.81    3.36   1
  -2   8  11   23.43    4.07   1
  -2   8  12    3.50    2.81   1
  -2   8  12   -0.62    4.11   1
  -2   8  13    3.88    2.92   1
  -2   8  14   11.36    3.37   1
  -2   8  15    2.86    3.18   1
  -2   9  -9    9.73    2.93   1
  -2   9  -8   -2.89    2.75   1
  -2   9  -8    0.40    3.89   1
  -2   9  -7   -1.02    3.86   1
  -2   9  -7    6.00    2.55   1
  -2   9  -6   -2.40    2.14   1
  -2   9  -6    1.85    2.23   1
  -2   9  -6    6.92    3.00   1
  -2   9  -5  158.76   11.59   1
  -2   9  -5  124.77   10.72   1
  -2   9  -5  134.79   11.38   1
  -2   9  -4    2.56    2.53   1
  -2   9  -4   -0.86    2.03   1
  -2   9  -4    2.99    3.91   1
  -2   9  -3  100.80    7.83   1
  -2   9  -3   80.64    6.47   1
  -2   9  -3   90.25    7.41   1
  -2   9  -2    2.62    1.46   1
  -2   9  -2    3.69    2.88   1
  -2   9  -2   -5.11    3.71   1
  -2   9  -1   53.58    5.56   1
  -2   9  -1   49.98    5.09   1
  -2   9  -1   39.31    3.64   1
  -2   9   0   94.87    8.77   1
  -2   9   0  112.36    9.54   1
  -2   9   1  322.92   25.88   1
  -2   9   1  339.66   23.59   1
  -2   9   2   22.37    4.54   1
  -2   9   2   20.79    6.48   1
  -2   9   3   -0.15    3.22   1
  -2   9   4   49.42    5.20   1
  -2   9   4   51.12    4.72   1
  -2   9   5  229.83   16.68   1
  -2   9   5  221.41   15.18   1
  -2   9   6   30.91    5.23   1
  -2   9   6   32.60    4.57   1
  -2   9   7  256.00   17.28   1
  -2   9   7  228.92   19.67   1
  -2   9   7  251.86   19.36   1
  -2   9   8   -0.31    1.69   1
  -2   9   8   -3.84    3.96   1
  -2   9   9   35.64    3.58   1
  -2   9   9   38.44    4.71   1
  -2   9  10    9.67    2.30   1
  -2   9  11   -2.66    2.38   1
  -2   9  12   12.82    3.08   1
  -2   9  13    3.53    2.67   1
  -2  10  -7   -3.72    4.25   1
  -2  10  -5   15.68    3.01   1
  -2  10  -5   16.81    2.79   1
  -2  10  -5   16.24    4.67   1
  -2  10  -4   19.45    2.65   1
  -2  10  -4   19.71    4.62   1
  -2  10  -4   16.24    3.39   1
  -2  10  -3   25.91    4.68   1
  -2  10  -3   13.62    2.44   1
  -2  10  -3   17.31    2.91   1
  -2  10  -2    2.34    1.41   1
  -2  10  -2    1.21    2.86   1
  -2  10  -1    9.92    1.58   1
  -2  10  -1   10.24    2.94   1
  -2  10   0    0.59    0.92   1
  -2  10   0    5.62    2.89   1
  -2  10   0   -3.39    2.28   1
  -2  10   1   10.05    3.11   1
  -2  10   2   48.72    5.17   1
  -2  10   2   49.56    5.91   1
  -2  10   3    2.46    3.08   1
  -2  10   3    6.66    3.56   1
  -2  10   4   89.49    8.14   1
  -2  10   4   82.45    7.45   1
  -2  10   5   16.24    3.87   1
  -2  10   5   17.56    4.19   1
  -2  10   6    8.18    3.15   1
  -2  10   7   11.76    3.22   1
  -2  10   8   16.24    2.58   1
  -2  10   8   10.76    1.84   1
  -2  10   9    0.38    2.70   1
  -2  10   9    4.58    1.75   1
  -2  10  12    4.24    2.31   1
  -2  11  -4   -2.76    3.19   1
  -2  11  -3   21.34    5.08   1
  -2  11  -2   -2.02    4.23   1
  -2  11  -1   28.84    5.26   1
  -2  11   0   -6.10    3.70   1
  -2  11   1    0.52    2.65   1
  -2  11   2    0.35    3.06   1
  -2  11   3    4.12    3.86   1
  -2  11   4   17.56    4.27   1
  -2  11   5   37.45    5.02   1
  -2  11   6   -2.13    3.59   1
  -2  11   7   31.02    4.01   1
  -2  11   8   15.68    3.64   1
  -2  11   9   49.28    5.19   1
  -2  11  10    0.26    2.88   1
  -2  12  -2    7.90    4.72   1
  -2  12  -1   28.84    5.69   1
  -2  12   0   45.02    6.17   1
  -2  12   1   19.45    3.97   1
  -2  12   2   25.30    4.93   1
  -2  12   3   11.56    4.42   1
  -2  12   4   39.69    5.29   1
  -2  12   5   50.55    5.83   1
  -2  12   6   63.04    6.83   1
  -2  12   7    6.97    4.01   1
  -2  12   8    1.10    3.23   1
  -2  12  10    2.99    3.29   1
  -2  12  12    4.12    2.84   1
  -2  13   1   -1.66    4.70   1
  -2  13   2    6.10    4.79   1
  -2  13   3   15.52    3.78   1
  -2  13   4   -3.96    4.30   1
  -2  13   7   -2.46    3.86   1
  -2  13   8    1.54    3.62   1
  -2  13   9   -2.40    3.44   1
  -1 -13 -11    1.69    2.47   1
  -1 -13 -10    1.32    2.51   1
  -1 -13  -9    6.05    2.90   1
  -1 -13  -8    2.99    2.15   1
  -1 -13  -8    4.08    3.15   1
  -1 -13  -7   19.10    3.50   1
  -1 -13  -6   -4.04    3.14   1
  -1 -13  -4   -0.83    2.37   1
  -1 -12 -13    2.89    2.18   1
  -1 -12 -10   14.36    2.88   1
  -1 -12  -9   -0.74    2.29   1
  -1 -12  -8    0.36    2.88   1
  -1 -12  -7   46.65    4.92   1
  -1 -12  -6   -4.37    3.18   1
  -1 -12  -5   24.90    3.39   1
  -1 -12  -5   23.43    2.61   1
  -1 -12  -4    3.20    3.29   1
  -1 -12  -3    8.41    2.78   1
  -1 -12  -2   83.17    8.03   1
  -1 -12  -1   -4.54    3.54   1
  -1 -12   0   54.17    6.18   1
  -1 -11 -14   47.47    4.55   1
  -1 -11 -13    0.67    2.05   1
  -1 -11 -10   85.93    6.67   1
  -1 -11  -9   -4.49    2.50   1
  -1 -11  -8   14.52    2.90   1
  -1 -11  -7   -1.21    2.35   1
  -1 -11  -6    4.67    3.02   1
  -1 -11  -5   79.39    7.31   1
  -1 -11  -4   40.45    3.43   1
  -1 -11  -4   43.96    4.51   1
  -1 -11  -3   69.06    6.48   1
  -1 -11  -2    4.24    3.30   1
  -1 -11  -1    9.73    3.56   1
  -1 -11   0   24.01    4.51   1
  -1 -11   1   18.32    4.54   1
  -1 -11   2   36.24    5.42   1
  -1 -10 -16   41.34    5.40   1
  -1 -10 -15    1.69    3.46   1
  -1 -10 -14   45.02    4.03   1
  -1 -10 -14   43.56    5.15   1
  -1 -10 -13   20.88    2.74   1
  -1 -10 -12   -1.02    1.64   1
  -1 -10  -7   -0.02    2.55   1
  -1 -10  -6   19.62    3.37   1
  -1 -10  -5   23.23    3.57   1
  -1 -10  -3    0.74    2.94   1
  -1 -10  -3    0.72    1.19   1
  -1 -10  -2    0.34    2.95   1
  -1 -10  -1   27.56    4.20   1
  -1 -10   0   -4.16    3.35   1
  -1 -10   1   -3.96    2.55   1
  -1 -10   2   12.11    4.25   1
  -1 -10   3    2.31    3.01   1
  -1  -9 -17    1.88    3.34   1
  -1  -9 -15   -4.08    3.39   1
  -1  -9 -13    7.13    3.20   1
  -1  -9 -12   30.25    3.08   1
  -1  -9 -12   22.00    3.38   1
  -1  -9  -7   33.52    4.17   1
  -1  -9  -6  336.36   23.48   1
  -1  -9  -5   24.11    3.34   1
  -1  -9  -4   -1.21    2.07   1
  -1  -9  -3   45.97    4.75   1
  -1  -9  -2  110.67    9.05   1
  -1  -9  -1   82.26    7.80   1
  -1  -9   0  385.73   25.53   1
  -1  -9   1   -1.61    3.63   1
  -1  -9   2  131.56   10.78   1
  -1  -9   3   18.49    4.39   1
  -1  -8 -17   25.70    4.87   1
  -1  -8 -16   -3.84    3.65   1
  -1  -8 -15    0.83    1.15   1
  -1  -8 -15   -0.55    3.37   1
  -1  -8 -14    8.01    3.23   1
  -1  -8 -14    3.28    1.45   1
  -1  -8 -13    1.66    1.68   1
  -1  -8 -13   -0.37    3.46   1
  -1  -8 -12  484.88   29.95   1
  -1  -8 -12  374.42   29.41   1
  -1  -8 -11    5.24    2.06   1
  -1  -8 -10  477.86   31.04   1
  -1  -8  -6   62.57    5.70   1
  -1  -8  -5   43.16    4.34   1
  -1  -8  -4  108.99    8.35   1
  -1  -8  -3   74.13    6.37   1
  -1  -8  -2   20.16    1.80   1
  -1  -8  -2   21.25    3.04   1
  -1  -8  -1   49.28    4.77   1
  -1  -8   0   54.32    5.01   1
  -1  -8   1   95.45    7.62   1
  -1  -8   2    0.17    3.30   1
  -1  -8   3    1.54    1.79   1
  -1  -8   3   -2.76    3.45   1
  -1  -8   4   29.81    3.71   1
  -1  -8   5   24.30    3.55   1
  -1  -7 -18   -2.31    3.37   1
  -1  -7 -18    1.56    2.88   1
  -1  -7 -17   -6.05    3.05   1
  -1  -7 -16    8.41    3.83   1
  -1  -7 -15    6.10    3.51   1
  -1  -7 -14    2.50    3.29   1
  -1  -7 -13    4.24    1.40   1
  -1  -7 -13    1.74    2.46   1
  -1  -7 -13   -0.07    2.80   1
  -1  -7 -12   19.01    2.35   1
  -1  -7 -12   19.89    3.75   1
  -1  -7 -12   17.89    3.55   1
  -1  -7 -11    2.46    3.30   1
  -1  -7 -11    3.31    3.20   1
  -1  -7 -11    5.52    1.74   1
  -1  -7 -10    7.78    3.29   1
  -1  -7 -10    4.33    1.83   1
  -1  -7 -10    3.20    3.58   1
  -1  -7  -9   26.11    3.68   1
  -1  -7  -9   25.10    3.61   1
  -1  -7  -8   68.72    6.13   1
  -1  -7  -5    9.49    2.22   1
  -1  -7  -4   35.40    3.57   1
  -1  -7  -1    8.88    2.62   1
  -1  -7   0   50.41    4.97   1
  -1  -7   1   18.06    3.57   1
  -1  -7   2   14.75    2.30   1
  -1  -7   2   17.98    3.65   1
  -1  -7   3  114.06    9.40   1
  -1  -7   3  129.50    8.65   1
  -1  -7   4   16.73    2.54   1
  -1  -7   5   43.03    4.20   1
  -1  -7   6   78.85    6.93   1
  -1  -7   7    2.89    2.96   1
  -1  -6 -18    0.20    3.81   1
  -1  -6 -18   -2.89    3.40   1
  -1  -6 -17    4.24    3.71   1
  -1  -6 -16    5.76    2.93   1
  -1  -6 -15   37.33    4.89   1
  -1  -6 -14   -0.37    2.50   1
  -1  -6 -14   -0.07    3.38   1
  -1  -6 -13   50.41    4.69   1
  -1  -6 -13   48.44    5.15   1
  -1  -6 -12    3.61    1.37   1
  -1  -6 -12    4.41    2.44   1
  -1  -6 -11   -2.13    2.69   1
  -1  -6 -11    1.82    1.30   1
  -1  -6 -11   -0.96    2.21   1
  -1  -6 -10  119.46    9.40   1
  -1  -6 -10  130.19   10.04   1
  -1  -6 -10  133.86   10.41   1
  -1  -6  -9  243.98   17.81   1
  -1  -6  -9  286.96   18.63   1
  -1  -6  -9  240.87   18.93   1
  -1  -6  -8  361.76   25.87   1
  -1  -6  -8  387.70   27.17   1
  -1  -6  -7   93.70    7.74   1
  -1  -6  -4    1.80    9.17   1
  -1  -6  -3 1309.72   86.13   1
  -1  -6  -2  443.10   33.68   1
  -1  -6  -1  120.34    9.21   1
  -1  -6   0    0.27    2.30   1
  -1  -6   1   87.42    6.55   1
  -1  -6   1   84.82    7.37   1
  -1  -6   2  468.72   29.44   1
  -1  -6   2  454.12   31.54   1
  -1  -6   3  279.89   18.40   1
  -1  -6   3  284.26   19.89   1
  -1  -6   4   88.17    6.76   1
  -1  -6   5  230.43   16.09   1
  -1  -6   6    3.13    2.87   1
  -1  -6   7   22.56    3.04   1
  -1  -6   8    2.07    2.94   1
  -1  -5 -18   11.63    3.75   1
  -1  -5 -18    2.92    4.04   1
  -1  -5 -16   61.94    6.14   1
  -1  -5 -14    4.24    2.55   1
  -1  -5 -14    0.32    1.92   1
  -1  -5 -13  114.49    8.56   1
  -1  -5 -13  103.43    8.95   1
  -1  -5 -12    0.81    2.12   1
  -1  -5 -12   -2.13    2.39   1
  -1  -5 -11  309.76   23.23   1
  -1  -5 -11  364.05   24.04   1
  -1  -5 -10   -2.66    2.38   1
  -1  -5 -10   -2.19    2.16   1
  -1  -5 -10    0.11    1.19   1
  -1  -5  -9   15.37    3.06   1
  -1  -5  -9   13.62    2.51   1
  -1  -5  -9   13.84    1.86   1
  -1  -5  -8  283.25   21.54   1
  -1  -5  -8  317.91   22.11   1
  -1  -5  -8  327.97   22.82   1
  -1  -5  -7    3.72    6.41   1
  -1  -5  -7    2.69    8.59   1
  -1  -5  -6 1641.87  123.18   1
  -1  -5  -6 1753.93  113.91   1
  -1  -5  -3  157.25   12.79   1
  -1  -5  -2  255.36   20.13   1
  -1  -5  -1  232.26   18.59   1
  -1  -5  -1  277.22   19.31   1
  -1  -5   0   -2.59    8.02   1
  -1  -5   1   59.44    4.93   1
  -1  -5   1   55.35    4.46   1
  -1  -5   2  321.48   21.16   1
  -1  -5   2  293.78   22.62   1
  -1  -5   3  137.12    8.90   1
  -1  -5   3  123.43    9.55   1
  -1  -5   4   -0.71    2.64   1
  -1  -5   5   26.94    3.53   1
  -1  -5   6   87.42    7.11   1
  -1  -5   7   39.31    4.14   1
  -1  -5   9   15.21    3.35   1
  -1  -4 -18    1.46    3.68   1
  -1  -4 -18    0.81    4.52   1
  -1  -4 -17    4.37    3.64   1
  -1  -4 -17    0.71    2.23   1
  -1  -4 -17    2.50    4.17   1
  -1  -4 -16    4.33    3.04   1
  -1  -4 -16    4.41    3.65   1
  -1  -4 -16   -0.37    2.28   1
  -1  -4 -15   -1.99    2.17   1
  -1  -4 -14   -0.96    1.61   1
  -1  -4 -14    0.27    3.32   1
  -1  -4 -13   16.73    2.45   1
  -1  -4 -13   14.52    3.12   1
  -1  -4 -12   15.68    2.38   1
  -1  -4 -12   10.76    3.54   1
  -1  -4 -11   66.26    6.19   1
  -1  -4 -11   66.26    5.54   1
  -1  -4 -10    0.50    1.11   1
  -1  -4 -10    5.57    1.94   1
  -1  -4  -9    2.22    1.46   1
  -1  -4  -9    4.00    1.28   1
  -1  -4  -9    5.57    2.69   1
  -1  -4  -8    0.62    2.51   1
  -1  -4  -8    3.06    1.93   1
  -1  -4  -8    0.53    1.11   1
  -1  -4  -7  103.43    7.93   1
  -1  -4  -7   98.01    7.33   1
  -1  -4  -7  104.45    7.77   1
  -1  -4  -6   10.24    2.56   1
  -1  -4  -6    8.70    2.42   1
  -1  -4  -6    8.47    1.28   1
  -1  -4  -5  138.06    9.87   1
  -1  -4  -3   67.08    4.91   1
  -1  -4  -2  303.80   22.31   1
  -1  -4  -1 1789.29  131.13   1
  -1  -4   0    4.04   16.32   1
  -1  -4   1 1850.72  119.60   1
  -1  -4   1 1887.03  127.71   1
  -1  -4   2  320.05   19.68   1
  -1  -4   2  302.06   21.20   1
  -1  -4   3  141.85   10.24   1
  -1  -4   4  195.72   14.27   1
  -1  -4   5   53.58    4.68   1
  -1  -4   6  594.38   37.55   1
  -1  -4   8  143.04   10.29   1
  -1  -4   9   77.62    6.34   1
  -1  -4  10   11.22    3.48   1
  -1  -4  11   48.02    5.13   1
  -1  -3 -18   17.14    4.39   1
  -1  -3 -17   17.81    4.39   1
  -1  -3 -17    8.76    4.85   1
  -1  -3 -17   13.47    3.23   1
  -1  -3 -16   37.70    4.42   1
  -1  -3 -16   53.14    5.54   1
  -1  -3 -16   45.29    6.19   1
  -1  -3 -15   90.44    7.99   1
  -1  -3 -15   87.24    8.03   1
  -1  -3 -15   87.42    7.48   1
  -1  -3 -14    8.01    2.49   1
  -1  -3 -14    8.53    3.97   1
  -1  -3 -13  104.65    8.39   1
  -1  -3 -13  108.78    9.18   1
  -1  -3 -13  103.23    8.33   1
  -1  -3 -12   42.12    3.63   1
  -1  -3 -12   47.89    4.98   1
  -1  -3 -11  169.78   13.81   1
  -1  -3 -11  200.79   14.17   1
  -1  -3 -10   41.60    4.51   1
  -1  -3 -10   40.83    3.58   1
  -1  -3  -9  285.95   18.60   1
  -1  -3  -9  270.27   18.41   1
  -1  -3  -8   10.37    2.77   1
  -1  -3  -8   10.89    1.98   1
  -1  -3  -7   47.06    4.25   1
  -1  -3  -7   58.22    4.27   1
  -1  -3  -7   47.20    3.85   1
  -1  -3  -6   36.12    3.01   1
  -1  -3  -6   39.06    3.88   1
  -1  -3  -6   43.56    8.45   1
  -1  -3  -5 2441.35  189.73   1
  -1  -3  -5 2685.31  180.33   1
  -1  -3  -4  653.82   46.54   1
  -1  -3  -2  570.25   47.28   1
  -1  -3  -2  703.31   41.90   1
  -1  -3  -1   45.97    3.80   1
  -1  -3   0   76.04    5.93   1
  -1  -3   1  429.32   28.59   1
  -1  -3   1  441.00   26.88   1
  -1  -3   2  414.53   26.06   1
  -1  -3   3  314.35   23.05   1
  -1  -3   4  404.81   26.96   1
  -1  -3   5   20.88    2.83   1
  -1  -3   6   15.44    2.67   1
  -1  -3   7    6.81    2.87   1
  -1  -3   8   94.48    7.39   1
  -1  -3   9   -3.39    2.91   1
  -1  -3  11   -3.50    3.07   1
  -1  -3  12    3.42    2.70   1
  -1  -2 -18   21.72    3.63   1
  -1  -2 -17   -6.40    4.81   1
  -1  -2 -17    1.35    2.53   1
  -1  -2 -16   19.80    4.89   1
  -1  -2 -16   15.44    3.07   1
  -1  -2 -16   14.29    3.70   1
  -1  -2 -15   28.20    4.99   1
  -1  -2 -15   17.22    3.40   1
  -1  -2 -15   26.32    4.31   1
  -1  -2 -14    1.93    2.28   1
  -1  -2 -14    7.34    2.87   1
  -1  -2 -14    1.49    3.10   1
  -1  -2 -13   14.82    2.62   1
  -1  -2 -13   23.04    3.46   1
  -1  -2 -12  111.94    7.83   1
  -1  -2 -12  104.04    7.75   1
  -1  -2 -12  102.41    7.49   1
  -1  -2 -11   16.89    3.53   1
  -1  -2 -11   15.76    1.75   1
  -1  -2 -11   14.52    1.98   1
  -1  -2 -10    7.95    2.88   1
  -1  -2 -10    6.20    1.44   1
  -1  -2  -9   24.70    2.39   1
  -1  -2  -9   25.91    3.05   1
  -1  -2  -8  281.23   19.79   1
  -1  -2  -8  286.62   20.32   1
  -1  -2  -7   88.36    6.96   1
  -1  -2  -7   92.54    6.73   1
  -1  -2  -6   38.69    3.48   1
  -1  -2  -6   31.92    2.83   1
  -1  -2  -6   31.58    2.70   1
  -1  -2  -5   80.82    6.11   1
  -1  -2  -5   76.74    5.78   1
  -1  -2  -4   20.88    2.65   1
  -1  -2  -4   21.44    1.94   1
  -1  -2  -3  968.45   69.71   1
  -1  -2  -3  912.04   70.06   1
  -1  -2  -3 1025.28   69.80   1
  -1  -2  -2 1883.56  131.07   1
  -1  -2  -1  392.44   26.55   1
  -1  -2   0  214.04   16.39   1
  -1  -2   1   25.50    2.22   1
  -1  -2   2   -1.54    1.36   1
  -1  -2   3  423.54   29.22   1
  -1  -2   4  272.91   17.51   1
  -1  -2   5   95.26    7.81   1
  -1  -2   6   33.64    3.36   1
  -1  -2   7    9.73    2.75   1
  -1  -2   8   39.19    4.01   1
  -1  -2   9   94.67    7.01   1
  -1  -2  10   65.77    5.84   1
  -1  -2  11   97.61    7.71   1
  -1  -2  12    0.92    2.96   1
  -1  -2  13   54.32    5.75   1
  -1  -1 -17    9.55    4.39   1
  -1  -1 -16   29.48    4.24   1
  -1  -1 -15   92.16    7.10   1
  -1  -1 -15   88.17    7.70   1
  -1  -1 -15   75.86    7.14   1
  -1  -1 -14   16.65    2.86   1
  -1  -1 -14   16.81    3.53   1
  -1  -1 -14   17.89    4.57   1
  -1  -1 -13   50.27    4.96   1
  -1  -1 -13   40.32    4.06   1
  -1  -1 -13   50.13    4.96   1
  -1  -1 -12   14.98    3.95   1
  -1  -1 -12    7.24    2.37   1
  -1  -1 -12   13.32    3.14   1
  -1  -1 -11   68.89    5.64   1
  -1  -1 -11   68.89    5.64   1
  -1  -1 -11   68.89    6.47   1
  -1  -1 -10   26.52    2.88   1
  -1  -1 -10   25.10    3.81   1
  -1  -1 -10   27.14    2.19   1
  -1  -1 -10   31.14    3.35   1
  -1  -1  -9  127.46    8.35   1
  -1  -1  -9  109.83    8.17   1
  -1  -1  -9  116.42    8.63   1
  -1  -1  -9  121.44    8.38   1
  -1  -1  -8   49.00    4.20   1
  -1  -1  -8   40.32    3.43   1
  -1  -1  -8   39.82    3.15   1
  -1  -1  -7  925.38   74.83   1
  -1  -1  -7  828.86   62.76   1
  -1  -1  -7 1049.11   62.84   1
  -1  -1  -6  159.52   13.14   1
  -1  -1  -6  205.64   13.19   1
  -1  -1  -6  198.25   13.52   1
  -1  -1  -5  802.02   51.54   1
  -1  -1  -5  715.56   50.83   1
  -1  -1  -5  808.26   49.47   1
  -1  -1  -4   89.30    6.05   1
  -1  -1  -4   81.36    6.13   1
  -1  -1  -4   84.46    6.43   1
  -1  -1  -4   85.01    6.09   1
  -1  -1  -3 1004.26   65.92   1
  -1  -1  -3 1052.35   68.12   1
  -1  -1  -3 1037.48   68.29   1
  -1  -1  -3  974.06   71.16   1
  -1  -1  -2  120.34    7.68   1
  -1  -1  -2  120.78    7.69   1
  -1  -1  -2   95.84    7.44   1
  -1  -1  -1 1570.54  115.72   1
  -1  -1  -1 1949.22  113.02   1
  -1  -1   1 2231.62  138.89   1
  -1  -1   2   42.64    3.27   1
  -1  -1   3 1060.80   69.70   1
  -1  -1   4   25.20    2.71   1
  -1  -1   5 1348.36   84.46   1
  -1  -1   6   97.02    6.50   1
  -1  -1   7   35.52    3.34   1
  -1  -1   8  208.22   13.28   1
  -1  -1   9   15.52    3.31   1
  -1  -1  10  292.75   19.85   1
  -1  -1  11    3.84    3.14   1
  -1  -1  12   74.48    6.39   1
  -1   0 -17    3.35    3.55   1
  -1   0 -16   37.09    5.72   1
  -1   0 -16   28.09    4.45   1
  -1   0 -15   -8.29    3.97   1
  -1   0 -15   -3.10    2.29   1
  -1   0 -14   42.12    4.54   1
  -1   0 -14   38.07    5.55   1
  -1   0 -14   35.16    4.15   1
  -1   0 -13   83.91    7.33   1
  -1   0 -13   67.40    6.24   1
  -1   0 -13   74.48    6.39   1
  -1   0 -12   -2.22    2.92   1
  -1   0 -12   -0.30    2.35   1
  -1   0 -12    5.81    2.55   1
  -1   0 -11  348.94   24.66   1
  -1   0 -11  363.28   23.63   1
  -1   0 -11  312.94   24.41   1
  -1   0 -10   38.56    3.97   1
  -1   0 -10   38.32    3.84   1
  -1   0 -10   35.28    4.63   1
  -1   0  -9   58.52    4.74   1
  -1   0  -9   59.44    4.78   1
  -1   0  -9   50.55    4.69   1
  -1   0  -8   -2.28    1.87   1
  -1   0  -8   -0.85    1.18   1
  -1   0  -7  205.92   13.78   1
  -1   0  -7  197.12   13.76   1
  -1   0  -6  581.77   40.04   1
  -1   0  -6  632.02   39.22   1
  -1   0  -6  668.22   40.84   1
  -1   0  -5  139.00    8.72   1
  -1   0  -5  133.40    9.01   1
  -1   0  -5  129.73    8.66   1
  -1   0  -5  110.25    8.82   1
  -1   0  -4  840.42   56.82   1
  -1   0  -4  847.39   54.14   1
  -1   0  -4  905.41   57.17   1
  -1   0  -4  846.23   55.27   1
  -1   0  -3 2018.70  123.11   1
  -1   0  -3 1609.61  114.74   1
  -1   0  -3 1908.82  117.09   1
  -1   0  -3 1802.85  120.59   1
  -1   0  -2  293.78   20.23   1
  -1   0  -2  314.71   19.87   1
  -1   0  -2  287.98   19.35   1
  -1   0  -1  189.34   11.01   1
  -1   0  -1  167.44   11.13   1
  -1   0   0  665.12   46.94   1
  -1   0   1 1278.78   89.40   1
  -1   0   2 2945.23  201.88   1
  -1   0   2 2572.52  199.84   1
  -1   0   3  113.42   12.14   1
  -1   0   3   92.35    6.92   1
  -1   0   4  980.32   58.24   1
  -1   0   5  169.78   10.95   1
  -1   0   5  177.69   11.73   1
  -1   0   6  411.28   27.99   1
  -1   0   6  410.06   26.73   1
  -1   0   7  335.99   22.36   1
  -1   0   7  350.06   23.57   1
  -1   0   8    1.61    3.58   1
  -1   0   8    3.61    2.47   1
  -1   0   9    9.73    2.75   1
  -1   0   9   13.91    4.03   1
  -1   0  10   17.14    2.82   1
  -1   0  11   21.16    3.86   1
  -1   0  12   29.05    4.31   1
  -1   0  13    2.40    3.32   1
  -1   0  14   14.36    3.94   1
  -1   1 -16   11.09    4.73   1
  -1   1 -15   11.16    3.41   1
  -1   1 -14  148.35   10.72   1
  -1   1 -14  128.37   11.10   1
  -1   1 -14  155.25   11.71   1
  -1   1 -13    5.24    3.94   1
  -1   1 -13   -0.71    2.39   1
  -1   1 -13   -0.35    2.21   1
  -1   1 -12   59.29    5.70   1
  -1   1 -12   42.64    4.70   1
  -1   1 -12   53.14    4.96   1
  -1   1 -11  200.79   14.17   1
  -1   1 -11  179.83   13.68   1
  -1   1 -11  177.69   13.06   1
  -1   1 -10   60.37    5.13   1
  -1   1 -10   61.31    5.32   1
  -1   1 -10   58.98    5.38   1
  -1   1 -10   73.62    6.18   1
  -1   1  -9    8.58    2.52   1
  -1   1  -9    7.56    2.37   1
  -1   1  -9    2.82    2.25   1
  -1   1  -8   44.89    4.02   1
  -1   1  -8   47.75    4.15   1
  -1   1  -8   51.27    4.58   1
  -1   1  -8   50.69    4.27   1
  -1   1  -7   15.37    2.27   1
  -1   1  -7   18.75    2.77   1
  -1   1  -7   15.68    2.22   1
  -1   1  -7   15.52    2.52   1
  -1   1  -6  204.49   13.73   1
  -1   1  -6  187.69   13.97   1
  -1   1  -6  213.74   14.33   1
  -1   1  -6  203.92   13.42   1
  -1   1  -5  224.10   14.07   1
  -1   1  -5  208.22   14.14   1
  -1   1  -5  191.55   14.39   1
  -1   1  -5  219.34   14.81   1
  -1   1  -4  616.53   44.69   1
  -1   1  -4  683.82   43.93   1
  -1   1  -4  704.90   46.20   1
  -1   1  -4  737.67   46.72   1
  -1   1  -3   48.02    3.74   1
  -1   1  -3   47.20    3.57   1
  -1   1  -3   40.96    3.46   1
  -1   1  -3   49.14    3.65   1
  -1   1  -3   46.51    3.55   1
  -1   1  -2  206.50   12.93   1
  -1   1  -2  200.51   13.31   1
  -1   1  -2  196.84   13.47   1
  -1   1  -2  198.25   14.08   1
  -1   1  -1  779.53   59.19   1
  -1   1  -1  899.40   54.58   1
  -1   1  -1  871.43   60.22   1
  -1   1   0  948.64   59.75   1
  -1   1   0  745.29   54.60   1
  -1   1   1  196.56   12.62   1
  -1   1   2  576.96   38.91   1
  -1   1   3  106.50    7.64   1
  -1   1   3   96.43    7.27   1
  -1   1   4  553.66   31.06   1
  -1   1   4  443.52   34.96   1
  -1   1   4  489.74   32.31   1
  -1   1   5   56.10    4.94   1
  -1   1   5   54.61    4.43   1
  -1   1   5   57.61    5.16   1
  -1   1   6  526.70   36.72   1
  -1   1   6  428.49   33.12   1
  -1   1   6  543.36   34.03   1
  -1   1   7   99.60    6.59   1
  -1   1   7   89.49    7.00   1
  -1   1   7   88.55    7.15   1
  -1   1   8   40.70    4.08   1
  -1   1   8   42.38    3.78   1
  -1   1   9  115.13    9.23   1
  -1   1   9  119.03    8.73   1
  -1   1  10   69.72    6.68   1
  -1   1  10   83.72    6.59   1
  -1   1  11   85.19    7.20   1
  -1   1  11   82.26    7.80   1
  -1   1  12   50.98    5.14   1
  -1   1  12   61.15    6.26   1
  -1   1  13   -1.17    2.92   1
  -1   1  13    0.18    3.03   1
  -1   1  14   34.11    4.91   1
  -1   2 -16   18.75    3.72   1
  -1   2 -15    2.31    2.28   1
  -1   2 -15    5.15    4.36   1
  -1   2 -14   57.46    6.22   1
  -1   2 -14   48.86    5.17   1
  -1   2 -13   12.18    3.28   1
  -1   2 -13    2.69    2.76   1
  -1   2 -13    7.29    3.73   1
  -1   2 -12    2.89    2.58   1
  -1   2 -12    0.67    2.72   1
  -1   2 -12   -1.21    3.39   1
  -1   2 -12   -3.57    2.38   1
  -1   2 -11   58.06    5.49   1
  -1   2 -11   70.39    6.04   1
  -1   2 -11   58.06    5.18   1
  -1   2 -11   63.04    5.72   1
  -1   2 -10    0.53    2.96   1
  -1   2 -10    2.82    3.36   1
  -1   2 -10    2.89    2.45   1
  -1   2 -10    6.35    2.02   1
  -1   2  -9   34.11    3.62   1
  -1   2  -9   36.36    3.74   1
  -1   2  -9   38.56    3.73   1
  -1   2  -9   43.69    4.63   1
  -1   2  -8   17.81    2.36   1
  -1   2  -8   22.28    3.40   1
  -1   2  -8   17.22    2.57   1
  -1   2  -8   23.62    3.21   1
  -1   2  -7   91.58    7.27   1
  -1   2  -7  106.50    7.43   1
  -1   2  -7  107.74    7.89   1
  -1   2  -7  105.88    7.82   1
  -1   2  -6   58.98    4.61   1
  -1   2  -6   50.98    4.43   1
  -1   2  -6   49.42    4.08   1
  -1   2  -6   54.02    4.41   1
  -1   2  -5   26.52    2.68   1
  -1   2  -5   29.48    2.61   1
  -1   2  -5   20.43    2.44   1
  -1   2  -5   23.04    2.02   1
  -1   2  -4  558.38   38.28   1
  -1   2  -4  578.40   39.92   1
  -1   2  -4  556.49   37.27   1
  -1   2  -4  576.48   36.98   1
  -1   2  -4  575.52   39.34   1
  -1   2  -3  648.21   44.30   1
  -1   2  -3  615.54   42.67   1
  -1   2  -3  628.00   45.11   1
  -1   2  -3  655.36   41.47   1
  -1   2  -3  638.07   43.45   1
  -1   2  -2 2700.88  191.25   1
  -1   2  -2 2638.88  181.85   1
  -1   2  -2 2686.35  202.14   1
  -1   2  -1   82.81    6.01   1
  -1   2  -1   83.72    6.40   1
  -1   2   0  345.22   23.78   1
  -1   2   0  398.00   26.33   1
  -1   2   1  243.36   15.60   1
  -1   2   1  253.76   17.20   1
  -1   2   2    2.37    1.48   1
  -1   2   3 2815.36  186.77   1
  -1   2   3 2602.02  191.80   1
  -1   2   4   14.98    2.55   1
  -1   2   4   15.52    2.68   1
  -1   2   5  175.30   12.98   1
  -1   2   5  169.52   12.50   1
  -1   2   6    8.07    1.99   1
  -1   2   6    9.80    2.69   1
  -1   2   7   29.38    2.82   1
  -1   2   7   34.69    3.42   1
  -1   2   7   26.42    3.19   1
  -1   2   8  648.72   39.22   1
  -1   2   8  642.12   43.58   1
  -1   2   8  597.80   41.08   1
  -1   2   9  149.82   11.75   1
  -1   2   9  150.31   11.77   1
  -1   2   9  168.48   11.16   1
  -1   2  10   25.10    3.51   1
  -1   2  10   26.63    3.41   1
  -1   2  10   23.04    2.98   1
  -1   2  11  135.49   10.94   1
  -1   2  11  149.82   10.28   1
  -1   2  12    4.67    3.84   1
  -1   2  12    4.97    2.94   1
  -1   2  13   10.30    4.24   1
  -1   2  14   30.80    4.11   1
  -1   2  14   27.25    5.01   1
  -1   2  15   25.00    4.60   1
  -1   3 -15    4.24    4.16   1
  -1   3 -15   -1.46    2.66   1
  -1   3 -14   15.13    3.35   1
  -1   3 -14   19.45    3.97   1
  -1   3 -13    3.80    2.81   1
  -1   3 -13    7.62    3.64   1
  -1   3 -13    5.02    2.24   1
  -1   3 -12   42.90    4.45   1
  -1   3 -12   43.43    4.74   1
  -1   3 -12   39.19    5.01   1
  -1   3 -12   46.79    5.06   1
  -1   3 -11   27.98    3.91   1
  -1   3 -11   22.18    3.30   1
  -1   3 -11   22.94    3.74   1
  -1   3 -11   19.71    4.00   1
  -1   3 -10  214.62   15.82   1
  -1   3 -10  229.52   16.66   1
  -1   3 -10  214.04   16.68   1
  -1   3 -10  234.09   15.91   1
  -1   3  -9  153.02   11.13   1
  -1   3  -9  161.29   11.68   1
  -1   3  -9  147.87   10.94   1
  -1   3  -9  147.62   11.42   1
  -1   3  -8   48.02    4.85   1
  -1   3  -8   59.75    4.79   1
  -1   3  -8   67.57    5.59   1
  -1   3  -8   54.02    5.14   1
  -1   3  -7  370.95   25.04   1
  -1   3  -7  377.52   25.26   1
  -1   3  -7  323.28   26.25   1
  -1   3  -7  398.40   25.95   1
  -1   3  -6    8.88    1.37   1
  -1   3  -6    5.15    1.91   1
  -1   3  -6    4.20    2.79   1
  -1   3  -6   10.76    2.89   1
  -1   3  -5  364.81   28.65   1
  -1   3  -5  407.23   29.87   1
  -1   3  -5  451.56   29.33   1
  -1   3  -5  414.12   28.08   1
  -1   3  -5  489.74   30.54   1
  -1   3  -4   65.61    5.18   1
  -1   3  -4   70.22    5.20   1
  -1   3  -4   66.75    5.23   1
  -1   3  -4   67.40    5.58   1
  -1   3  -4   66.91    5.07   1
  -1   3  -3    7.02    1.75   1
  -1   3  -3    9.73    2.12   1
  -1   3  -3    8.82    1.90   1
  -1   3  -3    7.73    1.45   1
  -1   3  -2   40.70    3.45   1
  -1   3  -2   36.12    3.37   1
  -1   3  -2   35.28    3.21   1
  -1   3  -1  558.38   38.28   1
  -1   3  -1  579.36   40.44   1
  -1   3  -1  620.51   42.35   1
  -1   3   0  375.97   24.04   1
  -1   3   0  382.59   26.21   1
  -1   3   0  348.57   25.02   1
  -1   3   1  554.60   35.80   1
  -1   3   1  583.71   39.62   1
  -1   3   2    1.49    2.07   1
  -1   3   2    2.66    0.65   1
  -1   3   3   -1.69    2.00   1
  -1   3   3   -0.62    1.01   1
  -1   3   4   32.04    3.40   1
  -1   3   4   32.60    2.97   1
  -1   3   5 1764.00  142.80   1
  -1   3   5 2005.25  134.34   1
  -1   3   6   -1.99    2.48   1
  -1   3   6   -0.35    2.57   1
  -1   3   7  157.75   11.30   1
  -1   3   7  154.50   10.94   1
  -1   3   8    4.45    3.25   1
  -1   3   9    0.71    3.56   1
  -1   3   9    3.10    2.53   1
  -1   3   9   -2.16    2.00   1
  -1   3  10    2.82    2.69   1
  -1   3  10   -0.13    3.00   1
  -1   3  10    2.43    2.43   1
  -1   3  11    2.89    2.65   1
  -1   3  11    0.72    2.91   1
  -1   3  12   19.18    2.98   1
  -1   3  12   22.85    4.11   1
  -1   3  12   17.31    3.49   1
  -1   3  13   12.89    4.02   1
  -1   3  13    9.06    3.25   1
  -1   3  14   28.73    4.50   1
  -1   3  14   28.20    4.78   1
  -1   3  15   -6.45    3.86   1
  -1   4 -14   -0.31    2.50   1
  -1   4 -14    0.21    3.84   1
  -1   4 -14    2.28    3.56   1
  -1   4 -13   -0.03    3.11   1
  -1   4 -13   -0.36    3.70   1
  -1   4 -12   30.80    3.77   1
  -1   4 -12   33.41    4.62   1
  -1   4 -12   36.72    4.97   1
  -1   4 -11   16.65    2.86   1
  -1   4 -11   23.81    4.20   1
  -1   4 -11   15.05    3.80   1
  -1   4 -10   11.83    2.48   1
  -1   4 -10    4.97    3.12   1
  -1   4 -10   14.82    3.70   1
  -1   4  -9   -0.26    1.07   1
  -1   4  -9   -3.61    2.32   1
  -1   4  -9   -2.92    2.94   1
  -1   4  -9    0.12    3.13   1
  -1   4  -9   -1.25    2.02   1
  -1   4  -8  110.04    8.60   1
  -1   4  -8  104.24    8.17   1
  -1   4  -8   99.20    7.57   1
  -1   4  -8   96.43    7.66   1
  -1   4  -7  353.44   23.31   1
  -1   4  -7  358.72   24.24   1
  -1   4  -7  346.33   23.45   1
  -1   4  -7  352.69   24.79   1
  -1   4  -7  335.99   24.56   1
  -1   4  -6   34.22    2.92   1
  -1   4  -6   26.32    4.00   1
  -1   4  -6   25.20    4.02   1
  -1   4  -6   37.45    3.18   1
  -1   4  -6   32.04    3.40   1
  -1   4  -5   10.82    2.90   1
  -1   4  -5    7.67    2.27   1
  -1   4  -5   15.76    1.99   1
  -1   4  -5    9.36    2.26   1
  -1   4  -4   18.23    2.22   1
  -1   4  -4   15.76    2.86   1
  -1   4  -4   18.32    3.00   1
  -1   4  -4   13.18    2.47   1
  -1   4  -3  154.75   10.70   1
  -1   4  -3  147.14   10.92   1
  -1   4  -3  154.75   11.20   1
  -1   4  -2  514.38   37.20   1
  -1   4  -2  601.72   38.76   1
  -1   4  -2  595.36   41.48   1
  -1   4  -1  329.06   21.04   1
  -1   4  -1  331.60   21.85   1
  -1   4   0  421.48   32.44   1
  -1   4   0  520.75   33.32   1
  -1   4   0  459.24   29.57   1
  -1   4   1 1228.50   77.81   1
  -1   4   1 1265.94   90.37   1
  -1   4   2    0.62    2.28   1
  -1   4   2    2.02    0.74   1
  -1   4   2    4.45    1.69   1
  -1   4   3   28.52    2.24   1
  -1   4   4    0.67    1.13   1
  -1   4   4    1.51    1.60   1
  -1   4   5   89.87    7.20   1
  -1   4   5  101.40    6.85   1
  -1   4   6   57.15    4.84   1
  -1   4   6   55.65    5.07   1
  -1   4   7  334.16   24.13   1
  -1   4   7  365.57   25.24   1
  -1   4   8  261.79   18.45   1
  -1   4   9   63.20    6.04   1
  -1   4   9   74.48    6.21   1
  -1   4  10  113.00    8.72   1
  -1   4  10  125.66    8.97   1
  -1   4  11   41.86    4.79   1
  -1   4  11   56.85    5.73   1
  -1   4  11   61.62    5.34   1
  -1   4  12  247.12   17.61   1
  -1   4  12  237.78   16.96   1
  -1   4  12  252.17   18.10   1
  -1   4  13   32.15    4.76   1
  -1   4  13   33.29    4.39   1
  -1   4  13   27.46    4.09   1
  -1   4  14   69.39    6.66   1
  -1   4  14   76.04    7.15   1
  -1   5 -13   -5.71    3.92   1
  -1   5 -13   -1.54    3.15   1
  -1   5 -12    5.71    3.44   1
  -1   5 -12    3.20    3.58   1
  -1   5 -11   20.52    2.90   1
  -1   5 -11   17.89    3.21   1
  -1   5 -11   21.07    4.04   1
  -1   5 -10  150.55   11.78   1
  -1   5 -10  158.00   12.32   1
  -1   5 -10  160.28   11.39   1
  -1   5  -9   15.60    3.40   1
  -1   5  -9    8.76    1.54   1
  -1   5  -9    5.11    3.25   1
  -1   5  -9    9.86    2.32   1
  -1   5  -8    6.55    1.59   1
  -1   5  -8    5.71    3.06   1
  -1   5  -8    2.66    2.51   1
  -1   5  -8    8.35    3.18   1
  -1   5  -8    6.05    2.02   1
  -1   5  -7  279.22   21.39   1
  -1   5  -7  294.81   20.60   1
  -1   5  -7  291.04   21.15   1
  -1   5  -7  274.56   19.88   1
  -1   5  -6  223.50   15.85   1
  -1   5  -6  231.65   17.05   1
  -1   5  -6  244.61   16.89   1
  -1   5  -5 1147.18   79.26   1
  -1   5  -5 1154.64   74.76   1
  -1   5  -5 1220.10   82.43   1
  -1   5  -5 1184.05   78.45   1
  -1   5  -4  285.95   21.31   1
  -1   5  -4  283.25   19.86   1
  -1   5  -4  327.97   21.01   1
  -1   5  -3  811.11   55.82   1
  -1   5  -3  814.53   53.08   1
  -1   5  -3  820.82   59.59   1
  -1   5  -2    1.08    2.45   1
  -1   5  -2   -0.90    2.28   1
  -1   5  -2   -0.56    2.20   1
  -1   5  -1   25.10    3.11   1
  -1   5  -1   23.91    2.35   1
  -1   5  -1   23.43    2.52   1
  -1   5   0  163.33   11.76   1
  -1   5   0  194.04   13.09   1
  -1   5   0  158.26   11.83   1
  -1   5   1  358.72   26.14   1
  -1   5   1  361.76   23.97   1
  -1   5   2  476.11   30.98   1
  -1   5   2  535.00   34.69   1
  -1   5   3    0.01    1.93   1
  -1   5   4  192.65   12.77   1
  -1   5   5   98.60    7.15   1
  -1   5   5   83.17    6.02   1
  -1   5   6  105.06    8.20   1
  -1   5   7   76.04    6.63   1
  -1   5   7   74.65    5.88   1
  -1   5   8   -1.12    2.65   1
  -1   5   9  161.54   11.44   1
  -1   5   9  152.28   12.09   1
  -1   5  10   18.40    3.35   1
  -1   5  10   14.82    3.77   1
  -1   5  11    2.13    2.77   1
  -1   5  11    0.76    3.58   1
  -1   5  12    3.31    3.42   1
  -1   5  12    4.20    3.03   1
  -1   5  13    4.88    2.83   1
  -1   5  14    4.28    3.27   1
  -1   5  14    1.66    2.71   1
  -1   5  14    1.54    2.31   1
  -1   5  15    1.49    2.83   1
  -1   5  15   -0.72    3.21   1
  -1   5  15    3.17    2.92   1
  -1   6 -12    4.75    3.79   1
  -1   6 -11    5.90    3.45   1
  -1   6 -11    2.02    3.15   1
  -1   6 -10   -6.05    3.25   1
  -1   6  -9    9.30    3.66   1
  -1   6  -9   10.11    1.78   1
  -1   6  -9    8.82    2.73   1
  -1   6  -8   25.10    2.91   1
  -1   6  -8   27.88    3.70   1
  -1   6  -8   33.76    4.42   1
  -1   6  -8   31.02    3.79   1
  -1   6  -7  198.81   16.36   1
  -1   6  -7  212.58   15.45   1
  -1   6  -7  218.74   16.27   1
  -1   6  -7  244.61   16.27   1
  -1   6  -6  270.60   19.41   1
  -1   6  -6  269.94   19.72   1
  -1   6  -6  258.24   18.64   1
  -1   6  -5    0.44    2.23   1
  -1   6  -5   -3.10    3.20   1
  -1   6  -4  342.99   22.59   1
  -1   6  -4  327.61   21.00   1
  -1   6  -4  311.52   21.53   1
  -1   6  -3   23.72    3.31   1
  -1   6  -3   18.66    5.70   1
  -1   6  -3   22.28    3.21   1
  -1   6  -2  160.02   11.13   1
  -1   6  -2  151.04   11.06   1
  -1   6  -2  157.75   11.81   1
  -1   6  -1   -0.13    2.64   1
  -1   6  -1    2.92    1.68   1
  -1   6  -1    3.53    2.52   1
  -1   6   0    6.76    2.81   1
  -1   6   0    9.24    1.64   1
  -1   6   0    9.92    1.95   1
  -1   6   1   62.57    5.70   1
  -1   6   1   56.10    5.09   1
  -1   6   2  367.49   25.30   1
  -1   6   2  323.28   22.65   1
  -1   6   3  393.23   29.35   1
  -1   6   3  402.00   26.47   1
  -1   6   3  425.18   29.28   1
  -1   6   4  107.74    8.10   1
  -1   6   4   90.82    7.05   1
  -1   6   5   -2.02    1.25   1
  -1   6   5   -0.07    2.98   1
  -1   6   6    8.01    1.75   1
  -1   6   7   29.16    3.02   1
  -1   6   7   22.18    3.20   1
  -1   6   8   -1.06    2.35   1
  -1   6   8    0.96    3.02   1
  -1   6   9   51.98    5.48   1
  -1   6   9   43.16    4.60   1
  -1   6  10   34.34    4.22   1
  -1   6  10   23.33    3.57   1
  -1   6  11    5.43    3.31   1
  -1   6  11    8.29    3.23   1
  -1   6  12   65.29    6.46   1
  -1   6  12   60.37    6.37   1
  -1   6  13    1.14    3.60   1
  -1   6  14   15.76    3.81   1
  -1   6  14   15.29    3.44   1
  -1   6  14   15.44    3.69   1
  -1   6  15    1.06    2.84   1
  -1   6  15    4.58    3.42   1
  -1   6  15    0.34    2.59   1
  -1   7 -11   12.18    3.77   1
  -1   7 -11   13.69    4.14   1
  -1   7 -10    4.16    2.86   1
  -1   7 -10    6.60    3.44   1
  -1   7  -9   21.34    4.25   1
  -1   7  -9   19.71    3.64   1
  -1   7  -8   20.98    3.02   1
  -1   7  -8   25.91    4.17   1
  -1   7  -8   18.92    2.61   1
  -1   7  -7   45.56    4.46   1
  -1   7  -7   56.70    5.57   1
  -1   7  -7   47.61    4.97   1
  -1   7  -6   16.24    4.27   1
  -1   7  -6   27.77    3.16   1
  -1   7  -6   24.80    3.59   1
  -1   7  -5    2.99    2.35   1
  -1   7  -5    4.84    1.94   1
  -1   7  -5   -0.27    3.49   1
  -1   7  -4  191.82   14.40   1
  -1   7  -4  208.80   14.45   1
  -1   7  -4  205.06   14.89   1
  -1   7  -3   31.70    3.94   1
  -1   7  -3   40.58    4.33   1
  -1   7  -3   31.02    3.79   1
  -1   7  -2  171.61   11.79   1
  -1   7  -2  167.96   11.66   1
  -1   7  -1  100.00    8.00   1
  -1   7  -1  114.92    8.58   1
  -1   7  -1  127.46    9.03   1
  -1   7   0   -0.50    1.90   1
  -1   7   0   -1.99    2.88   1
  -1   7   0    1.12    1.65   1
  -1   7   1   23.43    2.71   1
  -1   7   1   26.94    3.74   1
  -1   7   2   21.81    2.05   1
  -1   7   2   19.80    2.67   1
  -1   7   2   23.81    3.61   1
  -1   7   3    8.41    1.51   1
  -1   7   3    8.70    2.07   1
  -1   7   3   10.96    3.38   1
  -1   7   4  162.56   11.22   1
  -1   7   4  184.42   12.77   1
  -1   7   4  145.20   12.53   1
  -1   7   5    1.30    1.50   1
  -1   7   6  267.00   20.26   1
  -1   7   6  254.40   19.78   1
  -1   7   7  107.74    7.89   1
  -1   7   7  121.44    9.26   1
  -1   7   8   87.80    7.31   1
  -1   7   8   95.06    8.39   1
  -1   7   9  413.72   29.70   1
  -1   7   9  391.25   28.09   1
  -1   7  10   -2.07    4.00   1
  -1   7  11  291.04   21.84   1
  -1   7  12   13.62    3.62   1
  -1   7  12   11.56    3.60   1
  -1   7  13   13.69    3.18   1
  -1   7  14   13.10    3.69   1
  -1   7  14   10.56    2.80   1
  -1   7  15    0.44    2.57   1
  -1   7  15   -1.93    2.92   1
  -1   8 -10   28.52    4.59   1
  -1   8 -10   41.09    5.51   1
  -1   8  -9    0.48    3.56   1
  -1   8  -9    0.13    3.02   1
  -1   8  -8   10.76    3.02   1
  -1   8  -8   11.22    3.22   1
  -1   8  -7   27.35    3.24   1
  -1   8  -7   24.70    4.47   1
  -1   8  -7   28.09    3.50   1
  -1   8  -6   30.80    3.55   1
  -1   8  -6   36.60    4.11   1
  -1   8  -6   31.70    4.84   1
  -1   8  -5  102.01    8.48   1
  -1   8  -5   95.45    8.01   1
  -1   8  -5  102.01    8.28   1
  -1   8  -4   24.70    4.77   1
  -1   8  -4   27.14    3.65   1
  -1   8  -4   26.63    3.61   1
  -1   8  -3  321.48   24.74   1
  -1   8  -3  330.51   23.63   1
  -1   8  -3  331.97   22.96   1
  -1   8  -2    2.13    3.94   1
  -1   8  -2    0.64    3.02   1
  -1   8  -2    8.76    2.78   1
  -1   8  -1  274.56   18.89   1
  -1   8  -1  257.60   18.94   1
  -1   8  -1  281.90   20.15   1
  -1   8   0    3.65    3.02   1
  -1   8   0   -1.59    3.45   1
  -1   8   0    1.85    1.93   1
  -1   8   1   46.79    5.06   1
  -1   8   1   47.47    4.69   1
  -1   8   2   52.27    5.06   1
  -1   8   2   54.17    5.59   1
  -1   8   3    3.72    1.39   1
  -1   8   3    1.96    2.04   1
  -1   8   3    4.45    2.28   1
  -1   8   4    4.08    1.33   1
  -1   8   4    1.88    2.90   1
  -1   8   4   -0.53    2.28   1
  -1   8   5   17.98    3.48   1
  -1   8   5   15.29    3.60   1
  -1   8   5   13.62    1.92   1
  -1   8   6   48.86    4.19   1
  -1   8   6   56.85    5.88   1
  -1   8   7   88.92    7.73   1
  -1   8   7   68.56    5.96   1
  -1   8   8   -1.96    2.69   1
  -1   8   8    0.20    1.94   1
  -1   8   9   -2.50    3.63   1
  -1   8   9   -0.44    2.31   1
  -1   8  10   11.63    2.86   1
  -1   8  11    0.19    2.19   1
  -1   8  11   -1.49    3.66   1
  -1   8  12   69.72    7.35   1
  -1   8  12   72.08    6.62   1
  -1   8  13    7.45    3.17   1
  -1   8  14    1.85    2.75   1
  -1   8  14    0.98    2.73   1
  -1   9  -8    1.64    2.66   1
  -1   9  -8   -0.66    2.95   1
  -1   9  -7    0.23    3.66   1
  -1   9  -7   -1.04    2.75   1
  -1   9  -6   -1.14    2.63   1
  -1   9  -6    0.02    2.13   1
  -1   9  -6   -0.48    3.99   1
  -1   9  -5   -2.69    4.13   1
  -1   9  -5   -0.62    2.51   1
  -1   9  -5    3.13    2.34   1
  -1   9  -4   36.24    5.06   1
  -1   9  -4   34.46    4.11   1
  -1   9  -4   27.56    3.67   1
  -1   9  -3   -0.18    2.22   1
  -1   9  -3    4.67    3.76   1
  -1   9  -3   -0.72    1.97   1
  -1   9  -2    3.50    2.17   1
  -1   9  -2    3.42    3.66   1
  -1   9  -2    5.06    2.43   1
  -1   9  -1    5.15    3.00   1
  -1   9  -1    2.31    2.61   1
  -1   9   0    6.60    2.16   1
  -1   9   0   13.18    3.92   1
  -1   9   0   10.63    3.59   1
  -1   9   1   79.57    7.14   1
  -1   9   1   92.93    7.33   1
  -1   9   1   78.32    6.20   1
  -1   9   2    1.32    3.04   1
  -1   9   2    3.28    3.22   1
  -1   9   2    2.13    1.40   1
  -1   9   3    6.30    1.56   1
  -1   9   3    5.90    3.40   1
  -1   9   4   14.06    1.95   1
  -1   9   4   11.76    2.95   1
  -1   9   4   20.61    3.63   1
  -1   9   5   43.82    4.90   1
  -1   9   5   43.69    3.83   1
  -1   9   5   52.85    4.51   1
  -1   9   6  151.04   12.54   1
  -1   9   6  182.79   11.90   1
  -1   9   7   54.02    4.70   1
  -1   9   7   56.10    5.99   1
  -1   9   8   70.56    6.72   1
  -1   9   8   61.00    5.15   1
  -1   9   9   92.74    8.67   1
  -1   9   9   89.49    7.38   1
  -1   9  10    8.01    2.89   1
  -1   9  10    8.18    2.40   1
  -1   9  11   66.75    7.03   1
  -1   9  11   59.29    5.70   1
  -1   9  12   10.76    3.15   1
  -1   9  13   17.64    3.44   1
  -1   9  14    4.08    3.23   1
  -1   9  15    4.49    3.26   1
  -1  10  -7    0.09    2.63   1
  -1  10  -7    1.42    4.40   1
  -1  10  -6   -3.13    2.73   1
  -1  10  -5   35.28    5.35   1
  -1  10  -5   26.32    3.80   1
  -1  10  -5   32.49    3.88   1
  -1  10  -4    9.12    2.90   1
  -1  10  -4    7.56    2.70   1
  -1  10  -3   65.77    5.68   1
  -1  10  -3   77.09    6.50   1
  -1  10  -3   67.08    6.22   1
  -1  10  -2   36.60    4.11   1
  -1  10  -2   31.81    3.84   1
  -1  10  -2   40.96    4.61   1
  -1  10  -1   21.62    3.16   1
  -1  10  -1   23.43    3.68   1
  -1  10  -1   18.06    2.81   1
  -1  10   0  103.63    8.35   1
  -1  10   0   83.91    7.33   1
  -1  10   0   97.81    8.51   1
  -1  10   1   53.88    5.87   1
  -1  10   1   39.56    4.03   1
  -1  10   1   49.84    5.65   1
  -1  10   2  151.04   13.76   1
  -1  10   2  148.11   17.52   1
  -1  10   2  201.07   13.33   1
  -1  10   3  109.62    8.59   1
  -1  10   3   87.05    7.46   1
  -1  10   3  101.61    8.87   1
  -1  10   4   52.85    4.80   1
  -1  10   4   62.57    6.49   1
  -1  10   4   72.59    6.30   1
  -1  10   5    2.02    1.51   1
  -1  10   5   -1.35    3.34   1
  -1  10   5    5.29    2.71   1
  -1  10   6   32.60    4.00   1
  -1  10   6   27.56    3.99   1
  -1  10   6   27.14    2.71   1
  -1  10   7    3.53    1.73   1
  -1  10   7    2.10    3.10   1
  -1  10   7    6.60    3.08   1
  -1  10   8   17.06    3.72   1
  -1  10   8   21.90    3.74   1
  -1  10   8   19.10    2.53   1
  -1  10   9   14.75    2.38   1
  -1  10  10    8.94    2.27   1
  -1  10  11    3.76    2.33   1
  -1  10  12    3.69    2.34   1
  -1  10  13    8.12    3.02   1
  -1  10  14   10.43    2.91   1
  -1  11  -5    6.20    3.88   1
  -1  11  -4    3.76    4.35   1
  -1  11  -3   -1.17    4.21   1
  -1  11  -3   -0.61    2.17   1
  -1  11  -2   -3.69    2.15   1
  -1  11  -2   -2.02    4.43   1
  -1  11  -1   22.75    4.67   1
  -1  11  -1   12.82    2.43   1
  -1  11   0    0.29    4.17   1
  -1  11   0   -0.77    2.18   1
  -1  11   1   53.44    5.26   1
  -1  11   1   44.62    3.87   1
  -1  11   1   42.77    3.79   1
  -1  11   2   -2.07    1.64   1
  -1  11   2   -2.76    2.79   1
  -1  11   2    0.50    1.75   1
  -1  11   3   46.24    4.76   1
  -1  11   3   61.00    5.47   1
  -1  11   4   16.40    2.27   1
  -1  11   5    1.28    1.51   1
  -1  11   6   40.07    4.94   1
  -1  11   6   33.99    3.26   1
  -1  11   7   15.84    2.15   1
  -1  11   7   23.91    4.11   1
  -1  11   8   -0.08    3.11   1
  -1  11   8    3.53    1.65   1
  -1  11   9    0.66    1.65   1
  -1  11   9   -0.14    2.24   1
  -1  11  11   -1.12    2.08   1
  -1  12  -2   -5.81    4.48   1
  -1  12   0   17.06    4.38   1
  -1  12   1   20.34    3.97   1
  -1  12   2    9.92    4.35   1
  -1  12   4  121.66    9.71   1
  -1  12   5   -4.41    4.45   1
  -1  12   6  100.60    8.43   1
  -1  12   7    1.02    3.96   1
  -1  12   8   34.22    4.56   1
  -1  12  10   15.13    3.50   1
  -1  13   1   45.97    7.05   1
  -1  13   2   34.69    5.77   1
  -1  13   4   61.62    6.59   1
  -1  13   6   40.07    5.06   1
  -1  13   7    8.35    4.57   1
  -1  13   9   -0.49    3.74   1
  -1  13  10    1.46    2.54   1
  -1  13  11    1.99    3.41   1
   0 -13  -9    0.79    2.90   1
   0 -13  -7   45.56    5.53   1
   0 -13  -6   29.81    4.59   1
   0 -13  -5   41.60    5.42   1
   0 -13  -4    3.69    3.69   1
   0 -13  -3   25.70    4.46   1
   0 -13  -2   -3.10    3.63   1
   0 -13  -1   49.84    6.35   1
   0 -12  -9    0.85    2.93   1
   0 -12  -8    0.08    2.21   1
   0 -12  -7    8.29    3.63   1
   0 -12  -6    8.12    3.65   1
   0 -12  -5    5.66    3.62   1
   0 -12  -4   16.32    4.20   1
   0 -12  -3    1.72    2.57   1
   0 -12  -2    5.06    3.73   1
   0 -12   0   18.40    4.63   1
   0 -12   1   -1.37    4.05   1
   0 -12   2   -1.44    4.08   1
   0 -11 -15    4.37    2.88   1
   0 -11 -15    5.43    3.26   1
   0 -11 -14    4.08    3.84   1
   0 -11 -13    1.54    3.60   1
   0 -11 -11    1.74    2.75   1
   0 -11  -7   -1.42    2.90   1
   0 -11  -6   27.56    3.99   1
   0 -11  -5   69.89    6.69   1
   0 -11  -4   27.67    4.73   1
   0 -11  -3   98.60    8.14   1
   0 -11  -2   13.62    3.76   1
   0 -11  -1   31.81    4.74   1
   0 -11   0   50.69    5.84   1
   0 -11   1   35.40    4.88   1
   0 -11   2   57.15    6.50   1
   0 -11   3   16.73    4.66   1
   0 -11   4   22.37    5.11   1
   0 -10 -16    6.92    3.73   1
   0 -10 -16    1.85    3.32   1
   0 -10 -15   72.42    6.47   1
   0 -10 -15   68.23    6.94   1
   0 -10 -14   -3.80    3.59   1
   0 -10 -14   -1.82    1.51   1
   0 -10 -14   -1.59    2.95   1
   0 -10 -13   14.98    2.17   1
   0 -10 -13   15.60    3.95   1
   0 -10 -13   12.53    3.12   1
   0 -10 -12   -0.38    3.34   1
   0 -10 -11   35.16    4.86   1
   0 -10 -10   21.53    4.18   1
   0 -10  -9   17.64    3.61   1
   0 -10  -8   50.27    6.24   1
   0 -10  -6  215.50   14.97   1
   0 -10  -4   -6.15    3.37   1
   0 -10  -3   11.76    3.84   1
   0 -10  -2   69.89    7.02   1
   0 -10  -1  140.66   11.39   1
   0 -10   1   12.11    2.99   1
   0 -10   3    2.99    4.05   1
   0 -10   4   93.70    7.74   1
   0 -10   5    4.49    4.24   1
   0  -9 -17   12.96    3.60   1
   0  -9 -17    7.13    3.47   1
   0  -9 -16   13.54    3.61   1
   0  -9 -16    3.10    3.13   1
   0  -9 -15   24.90    4.19   1
   0  -9 -15   20.70    3.37   1
   0  -9 -14    5.24    3.34   1
   0  -9 -14    2.92    1.30   1
   0  -9 -13    3.03    2.82   1
   0  -9 -13   -1.32    2.46   1
   0  -9 -12   22.28    3.40   1
   0  -9 -11   12.89    2.87   1
   0  -9 -11   11.56    2.99   1
   0  -9 -10   -1.37    3.30   1
   0  -9  -8    2.66    2.51   1
   0  -9  -7   57.91    5.78   1
   0  -9  -6   -0.25    3.60   1
   0  -9  -5    3.72    2.78   1
   0  -9  -4   11.83    3.23   1
   0  -9  -3   54.76    5.18   1
   0  -9  -2   10.43    2.97   1
   0  -9  -1  128.37   10.42   1
   0  -9   0   12.67    3.49   1
   0  -9   1   27.35    3.77   1
   0  -9   2   53.73    5.57   1
   0  -9   3   11.36    3.17   1
   0  -9   3   13.18    4.07   1
   0  -9   4   67.08    6.55   1
   0  -9   5   15.68    3.48   1
   0  -8 -17   -8.29    3.86   1
   0  -8 -17    2.59    2.54   1
   0  -8 -16   18.49    4.21   1
   0  -8 -16   22.18    3.86   1
   0  -8 -15    0.72    3.01   1
   0  -8 -15    3.76    2.72   1
   0  -8 -14    0.52    2.94   1
   0  -8 -14   -0.85    2.91   1
   0  -8 -13   58.83    4.91   1
   0  -8 -13   71.91    6.28   1
   0  -8 -13   70.06    6.53   1
   0  -8 -12   99.20    7.97   1
   0  -8 -12   93.51    8.32   1
   0  -8 -12   89.49    7.00   1
   0  -8 -11   64.96    6.29   1
   0  -8 -11   54.46    5.61   1
   0  -8 -10   32.60    4.45   1
   0  -8  -9   89.30    8.13   1
   0  -8  -9  103.02    7.92   1
   0  -8  -8  320.05   21.83   1
   0  -8  -7   -1.12    2.69   1
   0  -8  -6  403.61   30.14   1
   0  -8  -5   -1.04    3.41   1
   0  -8  -4   54.61    4.88   1
   0  -8  -4   50.84    4.85   1
   0  -8  -3   19.62    3.28   1
   0  -8  -2   -0.66    3.00   1
   0  -8  -1  298.60   20.39   1
   0  -8   0  119.03   12.22   1
   0  -8   1  999.82   71.46   1
   0  -8   2  124.99    9.84   1
   0  -8   2  111.30    8.65   1
   0  -8   3   29.05    3.56   1
   0  -8   3   29.81    3.93   1
   0  -8   4   72.25    6.12   1
   0  -8   4   77.97    7.06   1
   0  -8   5    7.24    3.98   1
   0  -8   5    2.56    2.82   1
   0  -7 -17   14.75    3.38   1
   0  -7 -17   14.59    4.20   1
   0  -7 -16   -1.32    3.43   1
   0  -7 -16    6.00    2.94   1
   0  -7 -15   28.52    3.95   1
   0  -7 -15   17.81    3.54   1
   0  -7 -14   19.01    3.23   1
   0  -7 -14   10.89    3.63   1
   0  -7 -13   45.56    4.72   1
   0  -7 -13   37.70    4.42   1
   0  -7 -12   -1.30    1.12   1
   0  -7 -12   -3.84    3.18   1
   0  -7 -12   -1.64    2.25   1
   0  -7 -11  411.68   27.59   1
   0  -7 -11  443.94   28.23   1
   0  -7 -11  367.49   29.14   1
   0  -7 -10   33.41    4.74   1
   0  -7 -10   31.02    4.57   1
   0  -7  -9  935.14   62.38   1
   0  -7  -9  918.09   65.45   1
   0  -7  -8  104.45    9.20   1
   0  -7  -8  118.59    8.49   1
   0  -7  -7   41.99    3.76   1
   0  -7  -7   38.94    4.87   1
   0  -7  -6   46.10    5.02   1
   0  -7  -5   47.20    4.95   1
   0  -7  -4   37.82    4.43   1
   0  -7  -3  208.22   15.30   1
   0  -7  -3  235.01   15.94   1
   0  -7  -2   17.06    3.14   1
   0  -7  -1    7.29    2.92   1
   0  -7   0   68.06    5.61   1
   0  -7   1  144.48   10.10   1
   0  -7   1  139.95   11.12   1
   0  -7   2  264.71   18.87   1
   0  -7   2  257.28   17.32   1
   0  -7   3   -4.45    2.62   1
   0  -7   3   -1.61    3.43   1
   0  -7   4  258.57   18.65   1
   0  -7   4  256.96   17.31   1
   0  -7   5  138.06    9.64   1
   0  -7   5  142.56   10.98   1
   0  -7   6    0.59    2.68   1
   0  -7   6   -3.35    3.11   1
   0  -7   7    2.37    3.02   1
   0  -6 -17   -1.88    2.49   1
   0  -6 -17    1.21    4.09   1
   0  -6 -16   -4.71    2.60   1
   0  -6 -16    5.81    3.90   1
   0  -6 -15   -0.69    2.52   1
   0  -6 -15    6.20    3.59   1
   0  -6 -14   10.82    2.96   1
   0  -6 -14    7.29    3.51   1
   0  -6 -13    3.92    2.53   1
   0  -6 -13    3.65    2.29   1
   0  -6 -12   30.58    3.98   1
   0  -6 -12   25.30    3.72   1
   0  -6 -11   40.58    3.57   1
   0  -6 -11   47.61    5.11   1
   0  -6 -11   49.42    4.92   1
   0  -6 -10  124.10    8.91   1
   0  -6 -10  119.68    9.19   1
   0  -6 -10  102.82    8.11   1
   0  -6  -9  106.30    8.25   1
   0  -6  -9  111.30    8.65   1
   0  -6  -8   85.56    7.77   1
   0  -6  -8  106.92    7.65   1
   0  -6  -7   91.01    6.87   1
   0  -6  -7   87.61    7.49   1
   0  -6  -6    2.79    1.74   1
   0  -6  -5  533.61   38.35   1
   0  -6  -4    1.64    3.00   1
   0  -6  -3  188.51   14.83   1
   0  -6  -2  167.18   12.41   1
   0  -6  -2  181.71   12.94   1
   0  -6  -1  248.69   16.40   1
   0  -6   0   -3.24    2.81   1
   0  -6   1  348.20   23.51   1
   0  -6   1  375.58   25.19   1
   0  -6   2   32.60    3.65   1
   0  -6   2   27.56    3.67   1
   0  -6   3  663.06   43.78   1
   0  -6   3  611.57   40.56   1
   0  -6   4    2.37    3.42   1
   0  -6   4    0.19    2.97   1
   0  -6   5   14.82    2.62   1
   0  -6   5   21.07    4.04   1
   0  -6   6   18.84    2.86   1
   0  -6   7  100.20    7.61   1
   0  -6   8  176.89   12.50   1
   0  -5 -18    1.96    3.19   1
   0  -5 -17   10.30    2.57   1
   0  -5 -17    8.64    4.59   1
   0  -5 -16   -3.61    4.07   1
   0  -5 -16    6.76    2.50   1
   0  -5 -15   16.08    2.89   1
   0  -5 -15    9.67    3.86   1
   0  -5 -14   -1.46    2.59   1
   0  -5 -14   -0.31    2.34   1
   0  -5 -13   82.26    6.89   1
   0  -5 -13   83.54    7.31   1
   0  -5 -12  123.88    9.57   1
   0  -5 -12  119.90    9.64   1
   0  -5 -11  172.66   11.56   1
   0  -5 -11  132.25   11.04   1
   0  -5 -10    7.78    2.90   1
   0  -5 -10    6.66    0.93   1
   0  -5 -10   10.37    2.90   1
   0  -5  -9  148.84   10.98   1
   0  -5  -9  170.56   12.02   1
   0  -5  -9  157.50   11.55   1
   0  -5  -8 1004.26   71.62   1
   0  -5  -8 1003.62   66.53   1
   0  -5  -7 1388.31  101.35   1
   0  -5  -7 1401.00   95.82   1
   0  -5  -6  121.00    9.68   1
   0  -5  -6  119.25    9.61   1
   0  -5  -5  378.69   32.30   1
   0  -5  -5  458.82   30.42   1
   0  -5  -4  133.17   10.85   1
   0  -5  -3    1.46    1.89   1
   0  -5  -2  251.54   19.67   1
   0  -5  -1  814.53   60.50   1
   0  -5   0  169.78   11.73   1
   0  -5   0  186.60   12.84   1
   0  -5   1   85.56    6.66   1
   0  -5   1   79.92    6.08   1
   0  -5   2   78.85    5.86   1
   0  -5   2   75.00    6.58   1
   0  -5   3  399.20   25.17   1
   0  -5   3  378.30   26.84   1
   0  -5   4    3.17    2.67   1
   0  -5   4    0.22    4.81   1
   0  -5   5  839.84   55.64   1
   0  -5   5  866.71   51.81   1
   0  -5   6   47.20    4.53   1
   0  -5   7  104.86    7.99   1
   0  -5   8   80.46    6.28   1
   0  -5   9   62.73    6.18   1
   0  -5  10   69.89    6.35   1
   0  -4 -17    5.86    4.45   1
   0  -4 -16   40.07    4.05   1
   0  -4 -15    5.06    2.79   1
   0  -4 -15    0.55    2.07   1
   0  -4 -14   21.44    3.24   1
   0  -4 -14   25.50    4.44   1
   0  -4 -13   38.19    3.96   1
   0  -4 -13   44.22    4.92   1
   0  -4 -12   -0.42    3.28   1
   0  -4 -11  274.23   17.55   1
   0  -4 -10   21.81    3.08   1
   0  -4 -10   24.21    3.25   1
   0  -4  -9  243.98   18.12   1
   0  -4  -9  253.76   17.52   1
   0  -4  -8   -0.02    0.64   1
   0  -4  -8   -2.40    2.36   1
   0  -4  -8   -4.75    2.40   1
   0  -4  -7  626.00   39.53   1
   0  -4  -7  540.56   41.38   1
   0  -4  -6   12.46    2.12   1
   0  -4  -6   14.90    2.55   1
   0  -4  -5   30.69    2.88   1
   0  -4  -5   29.81    3.28   1
   0  -4  -4   68.56    6.13   1
   0  -4  -3  402.00   26.87   1
   0  -4  -2  375.97   28.70   1
   0  -4  -1  212.87   14.88   1
   0  -4  -1  214.62   18.17   1
   0  -4   0 1342.49   85.00   1
   0  -4   0 1347.62   92.51   1
   0  -4   1    1.00    0.56   1
   0  -4   1    3.28    7.93   1
   0  -4   1   -3.46    1.79   1
   0  -4   2  235.93   15.67   1
   0  -4   2  235.62   16.89   1
   0  -4   3  414.94   26.89   1
   0  -4   3  413.31   28.87   1
   0  -4   4   35.76    3.59   1
   0  -4   4   38.81    3.74   1
   0  -4   5 1023.36   60.14   1
   0  -4   5  987.84   64.75   1
   0  -4   6    1.28    2.94   1
   0  -4   7   13.69    3.26   1
   0  -4   8   28.84    3.87   1
   0  -4   9   40.58    4.08   1
   0  -4  10  128.37   10.42   1
   0  -4  11    1.61    3.17   1
   0  -3 -17   -1.23    4.37   1
   0  -3 -16    8.07    2.04   1
   0  -3 -15    1.59    1.92   1
   0  -3 -15    5.52    4.04   1
   0  -3 -14    2.56    3.55   1
   0  -3 -14    1.64    1.87   1
   0  -3 -13   -2.50    3.35   1
   0  -3 -13    0.09    1.74   1
   0  -3 -12    1.06    1.81   1
   0  -3 -12   -2.02    2.81   1
   0  -3 -11   72.08    5.60   1
   0  -3 -11   64.32    5.77   1
   0  -3 -10    7.51    2.14   1
   0  -3 -10    9.73    2.25   1
   0  -3  -9   56.70    4.97   1
   0  -3  -9   58.22    5.04   1
   0  -3  -8  836.94   56.12   1
   0  -3  -8  786.24   57.76   1
   0  -3  -7  294.12   19.55   1
   0  -3  -7  256.32   19.85   1
   0  -3  -7  271.92   20.12   1
   0  -3  -6  424.36   32.96   1
   0  -3  -6  495.51   32.50   1
   0  -3  -6  394.42   31.38   1
   0  -3  -5    4.97    1.92   1
   0  -3  -5    9.73    9.48   1
   0  -3  -4 2267.66  196.19   1
   0  -3  -4 2857.97  183.90   1
   0  -3  -3 1232.01   81.43   1
   0  -3  -3 1134.34   90.26   1
   0  -3  -2  653.31   47.03   1
   0  -3  -1 1111.56   78.02   1
   0  -3   0  306.25   21.00   1
   0  -3   0  293.09   19.52   1
   0  -3   1  270.60   20.07   1
   0  -3   1  298.60   21.77   1
   0  -3   1  307.30   19.28   1
   0  -3   2 1255.28   89.28   1
   0  -3   2 1328.60   82.38   1
   0  -3   3 1166.22   79.23   1
   0  -3   3 1222.90   74.14   1
   0  -3   4  360.62   25.45   1
   0  -3   4  400.40   24.01   1
   0  -3   5  162.82   10.72   1
   0  -3   6  381.81   25.79   1
   0  -3   7  572.64   35.90   1
   0  -3   8  149.33   11.49   1
   0  -3   9   74.30    6.55   1
   0  -3  10   67.90    5.93   1
   0  -3  11   17.64    3.11   1
   0  -3  12   76.91    6.49   1
   0  -2 -17   11.09    3.53   1
   0  -2 -17   10.05    3.55   1
   0  -2 -16   44.62    6.01   1
   0  -2 -16   37.95    4.80   1
   0  -2 -15   17.81    2.28   1
   0  -2 -15   19.36    4.84   1
   0  -2 -15   26.01    3.47   1
   0  -2 -14  123.88    9.79   1
   0  -2 -14  121.88   10.16   1
   0  -2 -14  108.99    9.40   1
   0  -2 -13   24.01    4.12   1
   0  -2 -13   13.91    2.16   1
   0  -2 -12   36.36    3.38   1
   0  -2 -12   30.69    3.88   1
   0  -2 -11    1.30    1.69   1
   0  -2 -11    2.22    3.16   1
   0  -2 -10   10.37    1.93   1
   0  -2 -10   12.39    2.96   1
   0  -2  -9  320.05   22.18   1
   0  -2  -9  291.38   21.51   1
   0  -2  -8   14.36    2.27   1
   0  -2  -8   12.32    2.81   1
   0  -2  -7  468.29   36.79   1
   0  -2  -7  513.48   35.35   1
   0  -2  -6  404.81   26.16   1
   0  -2  -6  362.52   27.42   1
   0  -2  -5  192.10   17.74   1
   0  -2  -5  201.36   15.04   1
   0  -2  -5  202.78   14.81   1
   0  -2  -4 2900.90  202.51   1
   0  -2  -4 2759.40  211.17   1
   0  -2  -2 1106.23   80.49   1
   0  -2  -2 1041.35  101.33   1
   0  -2   0  534.07   35.13   1
   0  -2   0  531.30   44.26   1
   0  -2   0  533.61   37.42   1
   0  -2   1   74.30    5.34   1
   0  -2   1   75.00    5.02   1
   0  -2   2  564.54   41.34   1
   0  -2   2  657.41   38.97   1
   0  -2   3  211.70   12.80   1
   0  -2   3  188.51   13.46   1
   0  -2   4   30.69    2.99   1
   0  -2   5  466.56   32.83   1
   0  -2   5  527.62   31.24   1
   0  -2   6  410.47   26.34   1
   0  -2   6  423.54   27.58   1
   0  -2   7    2.07    2.42   1
   0  -2   7   -3.35    3.22   1
   0  -2   8  319.34   22.16   1
   0  -2   8  348.94   21.30   1
   0  -2   9   -2.43    3.12   1
   0  -2  10  189.34   12.66   1
   0  -2  11   -5.43    3.17   1
   0  -2  12    0.79    3.42   1
   0  -2  13   -3.80    3.90   1
   0  -1 -17   29.70    3.92   1
   0  -1 -16   20.70    3.46   1
   0  -1 -16   25.50    4.55   1
   0  -1 -15    2.99    1.14   1
   0  -1 -15    0.69    3.97   1
   0  -1 -14   -0.72    1.12   1
   0  -1 -14    4.20    3.81   1
   0  -1 -13   20.61    2.27   1
   0  -1 -13   20.98    3.48   1
   0  -1 -13   25.00    3.30   1
   0  -1 -12   97.42    8.49   1
   0  -1 -12  121.44    9.48   1
   0  -1 -12  119.68    8.97   1
   0  -1 -11   21.25    2.40   1
   0  -1 -11   30.58    4.31   1
   0  -1 -11   21.34    3.23   1
   0  -1 -10    6.20    2.39   1
   0  -1  -9   -4.28    2.77   1
   0  -1  -8  455.82   35.44   1
   0  -1  -8  487.08   33.10   1
   0  -1  -7   58.68    4.60   1
   0  -1  -7   45.29    3.90   1
   0  -1  -6  120.56   10.10   1
   0  -1  -6  146.89   10.18   1
   0  -1  -5  409.25   25.89   1
   0  -1  -4  319.69   22.53   1
   0  -1  -4  319.34   23.59   1
   0  -1  -3 1036.20   82.41   1
   0  -1  -3 1172.38   78.75   1
   0  -1  -2  497.29   41.92   1
   0  -1  -2  636.05   39.85   1
   0  -1   0   -0.62    0.36   1
   0  -1   1   38.07    3.21   1
   0  -1   2  120.34    7.90   1
   0  -1   2  129.96    8.44   1
   0  -1   3 2318.42  146.38   1
   0  -1   3 2285.80  152.99   1
   0  -1   4 1043.29   78.81   1
   0  -1   4 1249.62   75.65   1
   0  -1   5   27.35    3.14   1
   0  -1   5   31.47    3.14   1
   0  -1   6  139.95    9.70   1
   0  -1   6  142.32   10.02   1
   0  -1   7  126.79    9.46   1
   0  -1   7  126.34    8.99   1
   0  -1   8   23.81    2.83   1
   0  -1   8   23.23    3.28   1
   0  -1   9  385.73   24.75   1
   0  -1   9  357.97   26.11   1
   0  -1  10  448.17   32.60   1
   0  -1  10  459.24   31.29   1
   0  -1  12  174.77   12.16   1
   0  -1  12  160.78   12.68   1
   0  -1  13   59.60    6.18   1
   0   0 -16    7.13    3.90   1
   0   0 -16    0.06    2.15   1
   0   0 -15    2.19    2.66   1
   0   0 -15   10.89    4.29   1
   0   0 -14   11.29    2.62   1
   0   0 -14   11.22    2.95   1
   0   0 -13   28.20    4.67   1
   0   0 -13   18.40    2.06   1
   0   0 -13   18.58    3.02   1
   0   0 -12    1.17    2.40   1
   0   0 -12   -1.99    3.50   1
   0   0 -11   95.65    7.82   1
   0   0 -11  105.06    8.61   1
   0   0 -11  101.40    8.46   1
   0   0 -10  380.25   26.91   1
   0   0 -10  397.60   27.12   1
   0   0  -9    4.08    1.25   1
   0   0  -9    7.29    2.21   1
   0   0  -8   -2.40    2.70   1
   0   0  -8    0.04    1.01   1
   0   0  -8    0.76    1.97   1
   0   0  -7  117.29    8.66   1
   0   0  -6    8.29    2.02   1
   0   0  -6   10.76    2.03   1
   0   0  -6    5.81    1.78   1
   0   0  -5 1366.78   99.08   1
   0   0  -5 1523.34   92.11   1
   0   0  -5 1248.21  106.70   1
   0   0  -4    8.58    1.41   1
   0   0  -4    8.47    2.33   1
   0   0  -3   20.34    2.53   1
   0   0  -3   24.50    2.08   1
   0   0  -2 2223.12  138.62   1
   0   0   2 1632.16  192.30   1
   0   0   2 1849.86  138.49   1
   0   0   3   25.10    2.40   1
   0   0   3   24.80    2.49   1
   0   0   4    7.78    2.06   1
   0   0   4    8.64    1.82   1
   0   0   5 1533.51   94.77   1
   0   0   5 1518.66   98.98   1
   0   0   7  113.85    8.75   1
   0   0   7  116.64    8.21   1
   0   0   8   -0.88    2.27   1
   0   0   8    1.19    2.31   1
   0   0   9   -0.27    2.84   1
   0   0   9    1.88    1.84   1
   0   0  10  369.41   25.37   1
   0   0  10  384.55   26.67   1
   0   0  11  116.86    8.65   1
   0   0  11  111.30    9.07   1
   0   0  12    4.04    3.38   1
   0   0  12    0.85    4.07   1
   0   0  13   21.72    4.29   1
   0   0  13   20.70    4.19   1
   0   0  14    7.67    3.93   1
   0   1 -16   15.84    3.50   1
   0   1 -15   17.89    4.48   1
   0   1 -15   14.75    3.30   1
   0   1 -14   67.08    6.72   1
   0   1 -14   54.91    5.48   1
   0   1 -13   73.44    6.68   1
   0   1 -13   58.83    5.98   1
   0   1 -13   60.53    5.60   1
   0   1 -12  175.83   12.73   1
   0   1 -12  144.00   12.24   1
   0   1 -12  157.75   11.56   1
   0   1 -11   12.32    2.39   1
   0   1 -11    9.06    1.44   1
   0   1 -11   15.60    2.69   1
   0   1 -10  508.05   31.56   1
   0   1 -10  430.15   34.01   1
   0   1 -10  529.00   33.58   1
   0   1  -9  358.34   24.61   1
   0   1  -9  398.80   25.96   1
   0   1  -9  362.90   26.29   1
   0   1  -8   29.81    3.28   1
   0   1  -8   28.09    3.82   1
   0   1  -8   28.52    3.20   1
   0   1  -7  138.53    9.65   1
   0   1  -7  112.78    8.71   1
   0   1  -7  131.10    9.39   1
   0   1  -6  136.19    9.57   1
   0   1  -6  138.77   10.13   1
   0   1  -6  136.42   10.28   1
   0   1  -5   35.05    3.08   1
   0   1  -5   32.60    3.20   1
   0   1  -5   34.11    3.27   1
   0   1  -5   28.41    2.56   1
   0   1  -4 1160.08   74.93   1
   0   1  -4 1230.61   78.58   1
   0   1  -4 1172.38   80.12   1
   0   1  -3 2177.16  145.58   1
   0   1  -3 2331.92  152.60   1
   0   1  -3 2229.73  154.88   1
   0   1  -2  100.00    7.80   1
   0   1  -2  120.12    8.33   1
   0   1  -2  124.55    8.48   1
   0   1  -1   42.51    3.00   1
   0   1  -1   49.00    3.22   1
   0   1  -1   40.96    3.07   1
   0   1   0   -0.49    0.38   1
   0   1   1   -2.86    0.57   1
   0   1   1   -2.31    0.40   1
   0   1   2  599.76   43.59   1
   0   1   3 1222.20   80.41   1
   0   1   3 1136.36   83.60   1
   0   1   4  381.42   23.83   1
   0   1   4  319.34   22.87   1
   0   1   5  347.08   25.34   1
   0   1   5  372.49   29.72   1
   0   1   6  158.00    9.55   1
   0   1   6  138.30   10.11   1
   0   1   6  141.61   10.23   1
   0   1   7   43.96    4.24   1
   0   1   7   52.13    4.04   1
   0   1   8  523.04   37.05   1
   0   1   8  505.80   31.49   1
   0   1   8  464.40   33.19   1
   0   1   9    1.99    3.44   1
   0   1   9   -0.48    2.58   1
   0   1  10    1.80    2.71   1
   0   1  11   19.18    3.24   1
   0   1  11   28.94    4.84   1
   0   1  12  120.34    9.00   1
   0   1  12  121.66    9.71   1
   0   1  14    2.07    3.74   1
   0   1  14    0.66    3.87   1
   0   2 -15   -6.86    3.93   1
   0   2 -15    3.65    2.64   1
   0   2 -14   15.92    4.31   1
   0   2 -13    4.12    2.44   1
   0   2 -12    3.28    2.39   1
   0   2 -12    7.67    3.82   1
   0   2 -11   -0.88    3.59   1
   0   2 -11    0.94    1.05   1
   0   2 -11   -0.92    2.75   1
   0   2 -11   -3.20    2.79   1
   0   2 -10  182.52   12.70   1
   0   2 -10  168.48   13.24   1
   0   2 -10  159.77   12.39   1
   0   2 -10  186.60   13.39   1
   0   2  -9   -2.76    2.89   1
   0   2  -9   -2.66    2.44   1
   0   2  -9   -0.79    1.05   1
   0   2  -9   -4.00    2.20   1
   0   2  -9   -2.56    3.78   1
   0   2  -8  337.82   22.42   1
   0   2  -8  269.62   22.33   1
   0   2  -8  314.71   21.29   1
   0   2  -8  293.78   21.25   1
   0   2  -8  334.16   22.30   1
   0   2  -7   -0.16    2.12   1
   0   2  -7   -1.14    2.27   1
   0   2  -7    1.14    1.58   1
   0   2  -7    1.85    0.98   1
   0   2  -6  396.41   26.28   1
   0   2  -6  407.64   28.27   1
   0   2  -6  371.33   26.59   1
   0   2  -6  414.12   27.68   1
   0   2  -5  464.83   31.48   1
   0   2  -5  499.08   33.51   1
   0   2  -5  411.68   32.46   1
   0   2  -5  530.38   33.16   1
   0   2  -4   32.49    2.96   1
   0   2  -4   29.38    3.04   1
   0   2  -4   22.18    3.67   1
   0   2  -4   32.26    3.52   1
   0   2  -3  195.44   13.42   1
   0   2  -3  170.82   12.55   1
   0   2  -2  691.16   41.01   1
   0   2  -2  618.52   38.80   1
   0   2  -2  509.40   40.63   1
   0   2  -2  590.98   41.33   1
   0   2  -1   68.89    4.98   1
   0   2  -1   64.64    5.31   1
   0   2  -1   79.57    5.53   1
   0   2   0  520.75   35.14   1
   0   2   0  604.67   38.85   1
   0   2   1 5662.56  428.92   1
   0   2   2 1169.64   80.71   1
   0   2   2 1348.36   86.66   1
   0   2   4 2932.22  216.60   1
   0   2   4 2724.84  204.62   1
   0   2   5  228.31   15.41   1
   0   2   5  249.01   14.83   1
   0   2   6  396.41   27.48   1
   0   2   6  375.58   26.36   1
   0   2   7  551.31   38.04   1
   0   2   7  548.50   35.13   1
   0   2   8   11.56    2.86   1
   0   2   8   18.23    2.13   1
   0   2   9  288.66   26.84   1
   0   2   9  344.84   21.91   1
   0   2  10   10.43    1.94   1
   0   2  10    6.35    2.92   1
   0   2  10    6.55    3.17   1
   0   2  11    6.45    2.84   1
   0   2  11    0.94    2.17   1
   0   2  11    4.80    1.71   1
   0   2  12   37.70    5.16   1
   0   2  13   19.01    4.53   1
   0   2  13   19.27    3.78   1
   0   2  14  138.77   10.37   1
   0   2  14  139.48   10.16   1
   0   2  15   23.91    4.99   1
   0   3 -14   19.18    3.15   1
   0   3 -14   18.92    4.61   1
   0   3 -13   54.91    6.22   1
   0   3 -13   47.47    4.96   1
   0   3 -13   58.06    5.79   1
   0   3 -12   56.55    5.41   1
   0   3 -12   71.06    6.24   1
   0   3 -12   61.15    6.10   1
   0   3 -11   16.81    1.97   1
   0   3 -11   22.28    3.12   1
   0   3 -11   20.98    2.02   1
   0   3 -11   23.14    3.66   1
   0   3 -11   26.94    3.01   1
   0   3 -10   68.72    5.97   1
   0   3 -10   56.55    4.81   1
   0   3 -10   58.37    4.74   1
   0   3 -10   66.91    5.89   1
   0   3 -10   59.75    5.10   1
   0   3  -9   79.21    6.59   1
   0   3  -9   82.08    6.89   1
   0   3  -9   73.10    6.67   1
   0   3  -9   74.30    5.86   1
   0   3  -8  162.82   12.25   1
   0   3  -8  161.29   11.43   1
   0   3  -8  171.87   11.54   1
   0   3  -8  171.09   12.30   1
   0   3  -7  543.82   35.91   1
   0   3  -7  594.38   37.55   1
   0   3  -7  470.89   36.89   1
   0   3  -7  566.44   38.08   1
   0   3  -6  372.49   25.86   1
   0   3  -6  403.61   27.32   1
   0   3  -6  398.40   27.15   1
   0   3  -6  399.20   25.57   1
   0   3  -5  130.42   10.96   1
   0   3  -5  147.14   10.67   1
   0   3  -5  163.33   11.25   1
   0   3  -5  167.44   11.39   1
   0   3  -4  362.52   23.99   1
   0   3  -4  324.36   24.85   1
   0   3  -4  346.33   25.31   1
   0   3  -4  394.82   25.04   1
   0   3  -3 1241.86   81.05   1
   0   3  -3  996.66   85.87   1
   0   3  -3 1037.48   74.08   1
   0   3  -3 1250.33   77.79   1
   0   3  -2 1300.32   94.48   1
   0   3  -2 1263.09   86.72   1
   0   3  -2 1327.14   89.62   1
   0   3  -2 1285.94   82.48   1
   0   3  -1  299.98   21.13   1
   0   3  -1  320.77   20.78   1
   0   3  -1  280.23   19.08   1
   0   3   0  319.69   21.46   1
   0   3   0  294.81   19.57   1
   0   3   1  983.45   68.99   1
   0   3   1 1160.76   77.68   1
   0   3   2  663.06   44.81   1
   0   3   2  567.39   42.88   1
   0   3   4 2586.74  222.77   1
   0   3   4 2899.82  197.09   1
   0   3   5    3.46    2.23   1
   0   3   5    6.55    2.10   1
   0   3   6  481.36   32.91   1
   0   3   6  500.86   31.78   1
   0   3   7  275.89   20.26   1
   0   3   7  302.06   19.47   1
   0   3   8  834.63   57.20   1
   0   3   9   57.30    4.84   1
   0   3  10    8.70    2.24   1
   0   3  10    7.18    2.63   1
   0   3  10    3.69    3.57   1
   0   3  11   70.39    5.71   1
   0   3  11   61.15    5.79   1
   0   3  11   60.53    5.76   1
   0   3  12    0.15    3.70   1
   0   3  12    0.72    1.89   1
   0   3  12    0.56    3.18   1
   0   3  13   -2.76    4.12   1
   0   3  13    6.97    3.48   1
   0   3  13    2.40    2.01   1
   0   3  14   -4.62    4.09   1
   0   3  14    0.07    2.42   1
   0   4 -14    3.65    2.79   1
   0   4 -14    3.72    3.24   1
   0   4 -13    2.46    2.32   1
   0   4 -13   -7.08    3.62   1
   0   4 -13    5.43    3.31   1
   0   4 -12    4.54    3.07   1
   0   4 -12    4.08    2.22   1
   0   4 -12    3.80    3.67   1
   0   4 -11    2.96    2.13   1
   0   4 -11    4.20    1.07   1
   0   4 -10  149.33   10.51   1
   0   4 -10  136.66   10.05   1
   0   4 -10  155.00   11.20   1
   0   4 -10  134.79    9.98   1
   0   4 -10  129.05   10.68   1
   0   4  -9   44.49    4.40   1
   0   4  -9   41.86    3.88   1
   0   4  -9   45.02    4.43   1
   0   4  -9   44.36    3.60   1
   0   4  -9   36.72    4.24   1
   0   4  -8   27.35    3.35   1
   0   4  -8   26.32    3.18   1
   0   4  -8   23.23    2.60   1
   0   4  -8   32.83    4.24   1
   0   4  -8   28.73    2.89   1
   0   4  -7   16.48    2.03   1
   0   4  -7   16.48    2.68   1
   0   4  -7   12.32    2.46   1
   0   4  -7   13.25    1.97   1
   0   4  -7   17.39    2.84   1
   0   4  -6    9.00    2.94   1
   0   4  -6    3.80    1.56   1
   0   4  -6    8.82    2.97   1
   0   4  -6   -1.14    4.09   1
   0   4  -6    4.62    1.59   1
   0   4  -5  916.27   60.54   1
   0   4  -5  865.54   64.14   1
   0   4  -5  890.43   63.86   1
   0   4  -5  997.30   63.16   1
   0   4  -5  866.12   68.87   1
   0   4  -4   39.69    3.65   1
   0   4  -4   38.19    4.20   1
   0   4  -4   32.72    3.89   1
   0   4  -4   40.45    3.43   1
   0   4  -3  423.95   28.83   1
   0   4  -3  410.06   29.16   1
   0   4  -3  411.68   28.00   1
   0   4  -3  395.61   26.65   1
   0   4  -2  239.32   15.78   1
   0   4  -2  243.98   16.56   1
   0   4  -2  242.11   17.12   1
   0   4  -2  237.16   16.94   1
   0   4  -1    1.08    2.39   1
   0   4  -1   -1.37    1.97   1
   0   4  -1   -0.83    1.91   1
   0   4   0 1248.92   86.23   1
   0   4   0 1415.26   98.56   1
   0   4   1  216.09   15.29   1
   0   4   1  194.32   13.66   1
   0   4   2  435.97   28.81   1
   0   4   3  356.83   27.20   1
   0   4   3  378.69   25.69   1
   0   4   4   86.86    6.52   1
   0   4   4   82.81    6.01   1
   0   4   5   28.62    3.42   1
   0   4   5   25.30    2.62   1
   0   4   6   12.46    2.12   1
   0   4   6   12.11    1.81   1
   0   4   7  520.30   40.60   1
   0   4   7  630.51   43.69   1
   0   4   8   -5.11    2.67   1
   0   4   8   -1.10    2.18   1
   0   4   9  246.49   17.58   1
   0   4   9  253.76   18.16   1
   0   4  10   22.94    3.83   1
   0   4  10   21.81    3.08   1
   0   4  11  238.08   17.28   1
   0   4  11  206.50   19.26   1
   0   4  12    5.11    3.66   1
   0   4  12   -0.90    2.66   1
   0   4  12    5.43    2.42   1
   0   4  13   32.15    4.08   1
   0   4  14   17.98    3.22   1
   0   4  14   28.41    4.26   1
   0   4  14   30.25    4.18   1
   0   4  15    2.82    2.39   1
   0   4  15    8.24    4.13   1
   0   4  15    3.76    3.76   1
   0   5 -13   15.37    4.16   1
   0   5 -13    6.76    3.69   1
   0   5 -12   26.73    4.34   1
   0   5 -12   26.73    4.55   1
   0   5 -11   13.32    2.26   1
   0   5 -11   10.18    1.66   1
   0   5 -11   15.44    3.14   1
   0   5 -11   16.73    3.84   1
   0   5 -10   63.20    5.25   1
   0   5 -10   65.45    5.34   1
   0   5 -10   67.40    6.24   1
   0   5 -10   68.06    5.94   1
   0   5  -9   68.39    5.29   1
   0   5  -9   70.90    6.40   1
   0   5  -9   60.37    5.13   1
   0   5  -9   69.06    6.65   1
   0   5  -8   74.13    6.03   1
   0   5  -8   70.22    6.54   1
   0   5  -8   83.36    6.94   1
   0   5  -8   70.73    6.90   1
   0   5  -7   94.67    7.39   1
   0   5  -7  104.86    8.19   1
   0   5  -7  106.92    7.86   1
   0   5  -7  108.37    8.33   1
   0   5  -6   40.45    3.43   1
   0   5  -6   39.94    4.68   1
   0   5  -6   45.83    4.47   1
   0   5  -6   44.22    4.79   1
   0   5  -5  716.10   58.34   1
   0   5  -5  838.10   55.58   1
   0   5  -5  729.00   51.84   1
   0   5  -5  816.82   54.30   1
   0   5  -4    6.15    2.88   1
   0   5  -4    0.28    3.24   1
   0   5  -4    4.75    2.40   1
   0   5  -3  381.81   25.40   1
   0   5  -3  388.48   27.20   1
   0   5  -3  386.52   27.13   1
   0   5  -3  371.33   26.21   1
   0   5  -2   83.54    6.58   1
   0   5  -2   78.32    6.37   1
   0   5  -2   79.57    6.24   1
   0   5  -2   74.30    6.03   1
   0   5  -1   87.05    6.72   1
   0   5  -1   81.54    6.14   1
   0   5   0  170.04   12.00   1
   0   5   0  180.90   13.18   1
   0   5   1  878.53   55.72   1
   0   5   1  892.81   63.35   1
   0   5   2  284.93   19.58   1
   0   5   2  265.04   17.58   1
   0   5   3    3.84    1.49   1
   0   5   3    0.01    2.77   1
   0   5   4  135.96   10.03   1
   0   5   4  161.29   10.92   1
   0   5   5  492.84   33.30   1
   0   5   5  466.99   31.12   1
   0   5   6  125.22    9.85   1
   0   5   6  148.84    9.52   1
   0   5   7 1499.24  109.96   1
   0   5   7 1197.85  105.21   1
   0   5   8 1046.52   75.70   1
   0   5   8  818.53   74.96   1
   0   5   9  162.05   11.71   1
   0   5   9  153.26   11.88   1
   0   5  10    3.17    2.88   1
   0   5  10    8.70    2.71   1
   0   5  11  148.35   11.45   1
   0   5  11  145.20   11.33   1
   0   5  12  122.10    9.72   1
   0   5  12  116.21    9.70   1
   0   5  13   75.86    6.97   1
   0   5  13   83.54    7.49   1
   0   5  14   -3.84    2.31   1
   0   5  15   11.76    3.98   1
   0   5  15   16.16    3.54   1
   0   6 -12    1.82    3.32   1
   0   6 -12   -4.80    3.77   1
   0   6 -11    4.41    3.44   1
   0   6 -11    5.20    3.56   1
   0   6 -10   11.76    2.88   1
   0   6 -10   18.49    3.78   1
   0   6  -9    1.10    3.25   1
   0   6  -9    3.84    3.25   1
   0   6  -8  182.52   12.70   1
   0   6  -8  156.00   12.74   1
   0   6  -8  179.02   13.11   1
   0   6  -7   90.44    8.18   1
   0   6  -7   95.45    7.82   1
   0   6  -7   85.38    7.76   1
   0   6  -7   86.30    7.25   1
   0   6  -6   20.70    2.82   1
   0   6  -6   23.14    3.85   1
   0   6  -6   22.09    3.10   1
   0   6  -6   20.16    3.14   1
   0   6  -5   17.98    3.65   1
   0   6  -5   15.92    2.55   1
   0   6  -5   19.36    3.61   1
   0   6  -5   18.06    3.57   1
   0   6  -4   -3.20    3.19   1
   0   6  -4   -2.59    3.09   1
   0   6  -3  648.21   43.79   1
   0   6  -3  597.80   40.59   1
   0   6  -3  620.51   42.85   1
   0   6  -3  622.50   44.41   1
   0   6  -2   34.57    4.12   1
   0   6  -2   38.69    3.86   1
   0   6  -2   34.93    3.78   1
   0   6  -1  353.44   23.69   1
   0   6  -1  357.97   25.73   1
   0   6   0   -1.88    2.36   1
   0   6   0    2.37    2.28   1
   0   6   1  205.35   16.62   1
   0   6   1  232.56   15.25   1
   0   6   2  162.05   11.71   1
   0   6   2  166.93   12.66   1
   0   6   3  224.70   14.99   1
   0   6   3  186.87   13.40   1
   0   6   3  207.07   14.10   1
   0   6   4    1.54    2.98   1
   0   6   4    1.12    1.78   1
   0   6   5  565.49   37.10   1
   0   6   5  505.35   39.56   1
   0   6   6   -1.66    3.10   1
   0   6   6    1.42    2.09   1
   0   6   7   82.45    7.63   1
   0   6   7   94.48    7.00   1
   0   6   8  100.80    7.63   1
   0   6   8   93.51    8.12   1
   0   6   9  107.95    8.31   1
   0   6   9   95.26    8.39   1
   0   6  10  112.78    9.35   1
   0   6  10  117.29    8.88   1
   0   6  11   45.83    5.01   1
   0   6  11   53.44    5.12   1
   0   6  12   25.20    4.22   1
   0   6  12   20.43    3.71   1
   0   6  13    3.65    2.79   1
   0   6  13   -5.52    3.57   1
   0   6  14    0.79    2.72   1
   0   6  14    4.33    3.66   1
   0   6  15   -4.00    3.92   1
   0   6  15    0.90    2.66   1
   0   6  15   -1.10    2.73   1
   0   6  16   -2.31    2.58   1
   0   7 -11   15.52    4.02   1
   0   7 -11   13.84    4.46   1
   0   7 -10   11.42    3.52   1
   0   7 -10    6.97    3.54   1
   0   7  -9   14.67    3.06   1
   0   7  -9   12.74    3.43   1
   0   7  -8    3.84    3.25   1
   0   7  -8    2.31    3.37   1
   0   7  -8    1.69    1.82   1
   0   7  -7    6.15    3.03   1
   0   7  -7    3.10    3.48   1
   0   7  -6    5.11    3.25   1
   0   7  -6   -0.28    2.31   1
   0   7  -6   -0.83    3.19   1
   0   7  -6   -1.30    1.94   1
   0   7  -5  124.32   10.26   1
   0   7  -5  129.96   10.26   1
   0   7  -5  136.66   10.75   1
   0   7  -5  119.03    9.82   1
   0   7  -4  258.89   18.66   1
   0   7  -4  248.38   17.97   1
   0   7  -4  246.49   17.58   1
   0   7  -3   -1.30    3.03   1
   0   7  -3    0.23    2.36   1
   0   7  -3   -7.90    3.54   1
   0   7  -2  253.13   19.09   1
   0   7  -2  256.96   17.63   1
   0   7  -2  265.69   18.26   1
   0   7  -1  150.31   11.03   1
   0   7  -1  134.79   10.22   1
   0   7   0   53.29    4.82   1
   0   7   0   52.71    4.94   1
   0   7   1    2.66    2.51   1
   0   7   1    8.07    2.50   1
   0   7   2   12.04    2.91   1
   0   7   2   19.62    3.10   1
   0   7   3  208.51   14.44   1
   0   7   3  216.09   14.70   1
   0   7   3  195.44   15.66   1
   0   7   4   38.44    4.46   1
   0   7   4   27.46    3.14   1
   0   7   4   34.69    3.89   1
   0   7   5   57.61    4.71   1
   0   7   5   57.61    5.62   1
   0   7   6   51.55    5.60   1
   0   7   6   64.32    4.81   1
   0   7   7   43.69    4.36   1
   0   7   7   42.51    4.04   1
   0   7   8  109.62    9.42   1
   0   7   8  108.16    8.53   1
   0   7   9  897.00   73.68   1
   0   7   9  912.04   67.65   1
   0   7  10   31.47    4.15   1
   0   7  10   28.09    4.98   1
   0   7  11  350.44   29.20   1
   0   7  11  437.23   31.78   1
   0   7  12    3.88    3.43   1
   0   7  13   32.04    4.75   1
   0   7  13   39.94    4.80   1
   0   7  14    9.06    3.49   1
   0   7  14   15.92    2.79   1
   0   7  15   22.56    4.47   1
   0   7  15   22.28    3.87   1
   0   7  16    9.73    3.18   1
   0   8 -10    5.43    4.33   1
   0   8  -9   -0.32    3.12   1
   0   8  -9   -4.00    4.04   1
   0   8  -8   11.76    3.29   1
   0   8  -8   10.30    3.34   1
   0   8  -7   -3.31    3.31   1
   0   8  -7    1.46    2.61   1
   0   8  -7   -1.35    2.06   1
   0   8  -6   41.99    4.67   1
   0   8  -6   29.05    3.67   1
   0   8  -6   37.70    4.30   1
   0   8  -5    1.88    2.63   1
   0   8  -5    2.82    2.25   1
   0   8  -5   -1.21    2.29   1
   0   8  -4   65.61    6.16   1
   0   8  -4   78.68    6.74   1
   0   8  -4   68.56    6.29   1
   0   8  -3   29.70    3.71   1
   0   8  -3   34.46    4.46   1
   0   8  -3   23.23    3.28   1
   0   8  -2  123.21   39.74   1
   0   8  -2  129.96    9.35   1
   0   8  -2  116.64    9.72   1
   0   8  -1 1087.68   69.26   1
   0   8  -1 1024.00   77.44   1
   0   8   0  123.43   10.00   1
   0   8   0  114.70   40.70   1
   0   8   1  272.25   20.79   1
   0   8   1  280.56   19.09   1
   0   8   2   -1.93    3.11   1
   0   8   3   22.94    3.64   1
   0   8   3   17.22    3.24   1
   0   8   3   15.21    2.26   1
   0   8   4   44.62    4.14   1
   0   8   4   47.20    4.40   1
   0   8   4   49.84    5.37   1
   0   8   5    6.45    3.05   1
   0   8   5   -2.76    3.55   1
   0   8   5   -0.83    2.07   1
   0   8   6  414.12   32.15   1
   0   8   6  430.15   31.94   1
   0   8   7    1.93    2.22   1
   0   8   7   -5.11    3.84   1
   0   8   8  252.81   21.31   1
   0   8   8  306.95   20.67   1
   0   8   9  105.68    8.84   1
   0   8  10   37.09    5.12   1
   0   8  10   27.14    4.06   1
   0   8  11   62.41    6.32   1
   0   8  11   52.71    5.66   1
   0   8  12   91.78    7.86   1
   0   8  13   69.06    6.32   1
   0   8  13   57.91    6.09   1
   0   8  14    1.96    3.00   1
   0   8  14   -1.66    2.35   1
   0   8  15    0.90    3.46   1
   0   8  15   -1.42    3.00   1
   0   9  -8    9.49    4.25   1
   0   9  -7    3.96    2.95   1
   0   9  -7   -4.04    2.29   1
   0   9  -6   41.73    4.91   1
   0   9  -6   42.90    4.72   1
   0   9  -6   34.93    4.26   1
   0   9  -5   11.09    2.93   1
   0   9  -5   10.82    3.42   1
   0   9  -5    9.67    3.23   1
   0   9  -4   46.79    5.06   1
   0   9  -4   55.95    5.54   1
   0   9  -4   60.37    5.28   1
   0   9  -3   12.96    3.02   1
   0   9  -3   19.36    3.70   1
   0   9  -3   11.02    2.52   1
   0   9  -2   55.80    5.38   1
   0   9  -2   59.60    5.25   1
   0   9  -2   55.50    5.81   1
   0   9  -1   25.20    3.41   1
   0   9  -1   25.81    4.47   1
   0   9  -1   29.38    3.69   1
   0   9   0   14.14    3.16   1
   0   9   1  127.92   10.41   1
   0   9   1  138.77   10.13   1
   0   9   2   19.01    3.75   1
   0   9   2   12.18    3.77   1
   0   9   3   45.16    5.24   1
   0   9   3   48.16    5.14   1
   0   9   3   44.76    4.28   1
   0   9   4   11.09    3.46   1
   0   9   4    9.42    3.38   1
   0   9   4    9.67    2.24   1
   0   9   5   -0.27    1.91   1
   0   9   5    0.01    2.32   1
   0   9   6    3.92    3.33   1
   0   9   6    3.31    2.33   1
   0   9   6    5.24    3.98   1
   0   9   7   45.83    5.82   1
   0   9   7   45.16    4.57   1
   0   9   8   -0.23    2.13   1
   0   9   8   -1.12    3.58   1
   0   9   9    7.84    3.86   1
   0   9   9    7.84    2.18   1
   0   9  10    3.35    2.49   1
   0   9  10   -0.58    3.42   1
   0   9  11    8.35    3.01   1
   0   9  12   19.80    3.56   1
   0   9  12   25.20    3.71   1
   0   9  13   -1.14    2.93   1
   0  10  -6   20.98    4.95   1
   0  10  -5   -1.30    4.29   1
   0  10  -5    9.42    3.19   1
   0  10  -4   83.17    7.48   1
   0  10  -4   68.89    6.97   1
   0  10  -4   95.84    8.22   1
   0  10  -3    4.37    4.22   1
   0  10  -3    2.07    2.88   1
   0  10  -2   29.27    3.79   1
   0  10  -2   30.91    4.11   1
   0  10  -1    6.60    2.78   1
   0  10  -1   11.42    3.92   1
   0  10   0    7.51    2.85   1
   0  10   0    6.10    3.16   1
   0  10   0    5.86    2.71   1
   0  10   1  138.77   10.37   1
   0  10   2   75.00    6.93   1
   0  10   2   67.08    6.88   1
   0  10   3   13.69    2.44   1
   0  10   3   14.67    3.06   1
   0  10   3   16.40    4.05   1
   0  10   4    2.22    3.58   1
   0  10   4    2.96    1.96   1
   0  10   4   -2.16    3.47   1
   0  10   5   33.64    3.71   1
   0  10   5   37.21    5.12   1
   0  10   5   35.05    4.50   1
   0  10   6  193.21   13.90   1
   0  10   6  188.51   15.65   1
   0  10   6  200.51   14.44   1
   0  10   7   27.88    3.80   1
   0  10   7   28.62    3.85   1
   0  10   7   31.81    4.85   1
   0  10   8   59.44    6.32   1
   0  10   8   61.78    5.19   1
   0  10   9   18.06    2.81   1
   0  10   9   15.92    3.51   1
   0  10  10   19.98    3.22   1
   0  10  12    2.10    2.44   1
   0  10  13    9.80    2.75   1
   0  10  14   -0.38    2.95   1
   0  10  15   51.84    6.05   1
   0  11  -5    4.37    2.63   1
   0  11  -4   20.88    4.02   1
   0  11  -3   16.00    3.36   1
   0  11  -3   13.10    4.27   1
   0  11  -2   50.98    6.43   1
   0  11  -2   48.44    5.15   1
   0  11  -1   26.63    3.82   1
   0  11  -1   35.64    5.49   1
   0  11   0   53.00    5.97   1
   0  11   0   40.96    4.61   1
   0  11   1   24.50    4.75   1
   0  11   2   12.11    3.97   1
   0  11   3   80.82    7.55   1
   0  11   3   79.74    6.79   1
   0  11   4   23.62    3.30   1
   0  11   4   24.70    4.27   1
   0  11   5   65.77    5.68   1
   0  11   5   67.73    6.42   1
   0  11   6   44.22    5.05   1
   0  11   6   36.36    3.86   1
   0  11   7   -4.41    2.10   1
   0  11   8    7.29    2.27   1
   0  11   8    7.84    3.70   1
   0  11   9    7.02    2.70   1
   0  11  10    8.47    2.56   1
   0  11  11   -0.77    2.32   1
   0  11  12    3.80    2.57   1
   0  11  13   -2.56    2.85   1
   0  12  -2   -2.34    3.40   1
   0  12  -1    4.71    4.82   1
   0  12   0   19.01    5.14   1
   0  12   0   19.45    3.09   1
   0  12   1   -0.20    2.30   1
   0  12   2    8.35    4.22   1
   0  12   3   -4.88    4.15   1
   0  12   3    1.54    1.98   1
   0  12   4   18.40    4.38   1
   0  12   4    9.49    2.59   1
   0  12   6   -0.46    2.08   1
   0  12   7    8.58    4.10   1
   0  12   8    4.24    2.06   1
   0  12   8   -2.04    3.57   1
   0  12   9    0.16    1.98   1
   0  12   9    0.25    3.45   1
   0  13   2    3.20    3.22   1
   0  13   3   14.36    4.55   1
   0  13   5   36.60    5.81   1
   0  13   6   19.45    4.15   1
   0  13   7   45.83    6.36   1
   0  13   8   53.00    5.68   1
   0  13   9    2.79    3.87   1
   0  13  10   12.67    3.13   1
   0  13  11   -2.96    3.72   1
   1 -13  -8   16.89    3.45   1
   1 -13  -7   -0.21    4.08   1
   1 -13  -6   46.38    5.58   1
   1 -13  -4   48.16    5.83   1
   1 -13  -3   22.66    5.14   1
   1 -13  -2   24.40    4.35   1
   1 -13  -1   65.77    6.97   1
   1 -12 -13   18.58    3.71   1
   1 -12 -12   -0.35    2.69   1
   1 -12 -10   19.01    4.53   1
   1 -12  -8   32.60    5.37   1
   1 -12  -7    3.10    3.20   1
   1 -12  -6   99.20    9.16   1
   1 -12  -5   -2.43    4.68   1
   1 -12  -4  104.04    9.38   1
   1 -12  -3   -2.28    4.05   1
   1 -12  -2   17.47    4.60   1
   1 -12  -1   16.24    3.79   1
   1 -12   1   27.14    4.69   1
   1 -12   2    4.00    4.32   1
   1 -11 -13    5.11    4.07   1
   1 -11 -12    1.69    3.69   1
   1 -11 -11    1.00    3.72   1
   1 -11 -10   15.13    3.97   1
   1 -11  -9    0.14    3.21   1
   1 -11  -7   16.73    4.34   1
   1 -11  -6   41.73    4.65   1
   1 -11  -5    2.22    4.05   1
   1 -11  -5    3.65    3.06   1
   1 -11  -2   -4.04    4.02   1
   1 -11  -1   35.52    3.46   1
   1 -11   0   -4.93    2.84   1
   1 -11   1   21.25    4.61   1
   1 -11   2   -7.67    4.38   1
   1 -11   3   -0.90    3.82   1
   1 -11   4   -2.66    4.30   1
   1 -11   5   -1.30    4.31   1
   1 -10 -15    3.69    3.03   1
   1 -10 -15    1.82    3.94   1
   1 -10 -14   16.48    3.41   1
   1 -10 -14   15.84    4.22   1
   1 -10 -13    7.62    2.82   1
   1 -10 -12    0.01    3.09   1
   1 -10 -12   -1.21    2.31   1
   1 -10 -10   12.60    2.98   1
   1 -10  -9   19.01    4.19   1
   1 -10  -8   26.52    4.43   1
   1 -10  -7   10.76    3.94   1
   1 -10  -6   26.52    3.81   1
   1 -10  -4   74.13    6.72   1
   1 -10  -4   59.60    6.02   1
   1 -10  -3   96.24    8.63   1
   1 -10  -3  109.62    9.00   1
   1 -10  -2  211.70   14.26   1
   1 -10  -1   60.22    6.21   1
   1 -10   0  110.88    8.85   1
   1 -10   1   18.15    1.96   1
   1 -10   1   19.18    4.20   1
   1 -10   2   39.31    5.39   1
   1 -10   3   66.42    6.68   1
   1 -10   5   40.07    5.57   1
   1 -10   6    0.77    4.01   1
   1 -10   7    7.40    4.62   1
   1  -9 -16    4.88    3.62   1
   1  -9 -16    3.72    3.32   1
   1  -9 -15   -1.10    2.67   1
   1  -9 -15    3.20    3.22   1
   1  -9 -14   15.05    3.96   1
   1  -9 -14    8.35    3.12   1
   1  -9 -13   23.04    3.46   1
   1  -9 -13   15.84    1.91   1
   1  -9 -12   17.72    3.87   1
   1  -9 -12    9.00    2.82   1
   1  -9 -11   63.20    5.72   1
   1  -9 -11   74.65    6.74   1
   1  -9 -10   11.56    3.81   1
   1  -9 -10    8.29    2.42   1
   1  -9  -9  107.33    8.70   1
   1  -9  -8   56.25    5.85   1
   1  -9  -7   62.73    6.49   1
   1  -9  -6  161.29   12.95   1
   1  -9  -5   46.38    4.90   1
   1  -9  -4   16.73    3.11   1
   1  -9  -3   12.53    3.54   1
   1  -9  -3    8.58    3.46   1
   1  -9  -2   -0.24    3.49   1
   1  -9  -1   79.57    7.14   1
   1  -9   0    9.92    1.70   1
   1  -9   0    9.92    3.15   1
   1  -9   1    3.06    3.61   1
   1  -9   1    1.77    1.14   1
   1  -9   2    2.07    1.15   1
   1  -9   2    1.08    2.56   1
   1  -9   3    0.50    2.66   1
   1  -9   3    1.37    2.74   1
   1  -9   4   34.81    4.37   1
   1  -9   5    8.76    4.20   1
   1  -9   6    2.37    4.00   1
   1  -9   7    3.65    4.09   1
   1  -8 -16    2.43    3.59   1
   1  -8 -16    0.15    3.39   1
   1  -8 -15   13.18    3.63   1
   1  -8 -15    3.76    3.53   1
   1  -8 -14   -0.62    2.80   1
   1  -8 -14   -6.00    3.23   1
   1  -8 -13    6.15    3.52   1
   1  -8 -13    7.84    2.86   1
   1  -8 -12   87.24    7.47   1
   1  -8 -12   75.86    6.62   1
   1  -8 -11    2.99    2.63   1
   1  -8 -11    2.07    3.63   1
   1  -8 -10   13.25    4.00   1
   1  -8 -10   10.30    2.57   1
   1  -8  -9    9.30    3.84   1
   1  -8  -9    5.43    2.24   1
   1  -8  -8    0.08    2.84   1
   1  -8  -8    0.09    1.79   1
   1  -8  -7   82.08    7.25   1
   1  -8  -6   51.84    5.04   1
   1  -8  -5   16.08    3.37   1
   1  -8  -4    4.08    2.34   1
   1  -8  -3    7.67    2.55   1
   1  -8  -2   51.98    5.48   1
   1  -8  -2   56.25    5.40   1
   1  -8  -1   39.82    4.54   1
   1  -8  -1   45.16    5.11   1
   1  -8   0    4.58    4.24   1
   1  -8   1  287.30   20.00   1
   1  -8   1  256.96   18.27   1
   1  -8   2    6.81    1.41   1
   1  -8   2   10.69    3.20   1
   1  -8   3  350.44   22.84   1
   1  -8   3  369.41   24.60   1
   1  -8   4   35.52    4.05   1
   1  -8   4   33.41    4.86   1
   1  -8   5   97.42    7.90   1
   1  -8   5  102.01    8.48   1
   1  -8   6   33.52    4.40   1
   1  -7 -17   -1.23    2.91   1
   1  -7 -16   33.64    4.99   1
   1  -7 -16   27.67    4.21   1
   1  -7 -15    4.80    3.24   1
   1  -7 -15    4.67    3.37   1
   1  -7 -14   17.31    3.24   1
   1  -7 -14   16.48    3.74   1
   1  -7 -13   19.01    3.58   1
   1  -7 -13   19.01    3.40   1
   1  -7 -12   14.52    2.90   1
   1  -7 -12   18.15    3.83   1
   1  -7 -11  280.23   20.76   1
   1  -7 -11  307.65   21.75   1
   1  -7  -9  412.90   29.67   1
   1  -7  -8  101.20    7.44   1
   1  -7  -8  103.23    8.53   1
   1  -7  -7   99.00    8.76   1
   1  -7  -7  104.86    7.99   1
   1  -7  -6  311.88   20.49   1
   1  -7  -5    1.69    3.51   1
   1  -7  -4  166.67   12.65   1
   1  -7  -3    9.67    3.11   1
   1  -7  -2   18.92    3.48   1
   1  -7  -1   23.33    2.99   1
   1  -7  -1   18.06    2.89   1
   1  -7   0    3.13    1.98   1
   1  -7   0    4.41    3.11   1
   1  -7   1  113.85    8.11   1
   1  -7   1  120.78    9.23   1
   1  -7   1   92.16    7.68   1
   1  -7   2  160.53   12.42   1
   1  -7   2  141.37   10.94   1
   1  -7   2  172.13   11.28   1
   1  -7   3   25.40    2.72   1
   1  -7   3   38.69    5.10   1
   1  -7   3   34.57    3.88   1
   1  -7   4  211.70   13.97   1
   1  -7   4  172.66   13.67   1
   1  -7   4  213.45   15.19   1
   1  -7   5    2.62    3.92   1
   1  -7   6   24.60    4.76   1
   1  -7   6   27.25    3.86   1
   1  -7   7   47.20    5.08   1
   1  -7   7   51.84    6.19   1
   1  -6 -17    2.99    2.53   1
   1  -6 -17   -5.95    4.15   1
   1  -6 -16   17.98    3.39   1
   1  -6 -16   14.21    4.15   1
   1  -6 -15   -3.80    2.65   1
   1  -6 -14   14.82    2.69   1
   1  -6 -14   15.05    2.95   1
   1  -6 -13   -1.69    3.07   1
   1  -6 -13    1.00    2.52   1
   1  -6 -12   66.75    6.05   1
   1  -6 -12   68.72    6.13   1
   1  -6 -11   11.02    3.59   1
   1  -6 -11    6.71    2.95   1
   1  -6 -10   31.81    3.95   1
   1  -6 -10   32.38    4.21   1
   1  -6  -9   49.28    5.05   1
   1  -6  -9   44.76    4.42   1
   1  -6  -8   -0.48    3.04   1
   1  -6  -7   28.52    2.88   1
   1  -6  -7   29.05    3.77   1
   1  -6  -6   10.63    1.76   1
   1  -6  -6    8.29    2.88   1
   1  -6  -5   -0.59    1.11   1
   1  -6  -5    1.06    1.98   1
   1  -6  -4   89.11    7.55   1
   1  -6  -3  395.61   29.04   1
   1  -6  -2  351.94   25.14   1
   1  -6  -1   67.40    5.75   1
   1  -6   0   11.09    2.13   1
   1  -6   0   15.52    2.84   1
   1  -6   0   13.32    2.41   1
   1  -6   1    4.62    2.15   1
   1  -6   1    1.04    2.49   1
   1  -6   1    2.53    1.46   1
   1  -6   2  149.57   10.52   1
   1  -6   2  152.77   11.62   1
   1  -6   2  169.52   10.94   1
   1  -6   3   26.42    3.29   1
   1  -6   3   24.80    4.18   1
   1  -6   3   21.16    2.21   1
   1  -6   4  298.25   22.11   1
   1  -6   4  298.94   20.75   1
   1  -6   4  284.26   20.91   1
   1  -6   5   -6.35    3.93   1
   1  -6   5   -4.97    2.94   1
   1  -6   6  284.60   19.91   1
   1  -6   6  281.23   18.45   1
   1  -6   7  249.32   17.05   1
   1  -6   7  206.50   15.23   1
   1  -6   8   22.94    3.93   1
   1  -5 -17    7.29    4.37   1
   1  -5 -17    3.39    2.54   1
   1  -5 -16   12.04    3.54   1
   1  -5 -15   -2.46    2.57   1
   1  -5 -14   -1.37    2.71   1
   1  -5 -14    2.96    3.51   1
   1  -5 -13    7.78    2.96   1
   1  -5 -13    4.54    3.32   1
   1  -5 -12    7.18    3.27   1
   1  -5 -12    3.53    3.16   1
   1  -5 -10   19.18    3.24   1
   1  -5 -10   24.11    3.63   1
   1  -5  -9  158.76   12.10   1
   1  -5  -9  155.75   11.48   1
   1  -5  -8    4.45    3.00   1
   1  -5  -8    4.67    2.16   1
   1  -5  -7   79.74    6.61   1
   1  -5  -6   99.00    7.36   1
   1  -5  -6  101.81    8.07   1
   1  -5  -5   76.91    6.67   1
   1  -5  -5   78.50    6.02   1
   1  -5  -4  182.25   12.96   1
   1  -5  -4  175.30   13.50   1
   1  -5  -3    3.57    4.27   1
   1  -5  -2  438.06   34.33   1
   1  -5  -1  386.52   26.34   1
   1  -5   0  177.42   12.79   1
   1  -5   0  168.48   12.46   1
   1  -5   0  180.90   11.57   1
   1  -5   1   21.53    2.41   1
   1  -5   1   30.03    3.51   1
   1  -5   1   21.44    2.59   1
   1  -5   2   -3.20    2.04   1
   1  -5   2   -0.83    2.68   1
   1  -5   2   -0.49    1.18   1
   1  -5   3  765.63   55.34   1
   1  -5   3  859.66   52.78   1
   1  -5   3  846.81   56.45   1
   1  -5   4  307.30   19.63   1
   1  -5   4  301.02   21.17   1
   1  -5   4  250.59   19.63   1
   1  -5   5 1075.18   79.35   1
   1  -5   5 1160.08   74.25   1
   1  -5   6  236.54   17.23   1
   1  -5   6  217.86   15.65   1
   1  -5   7  326.16   21.67   1
   1  -5   7  310.11   20.08   1
   1  -5  10  158.76   11.84   1
   1  -4 -17   22.00    4.69   1
   1  -4 -16   12.89    2.73   1
   1  -4 -15   11.70    4.04   1
   1  -4 -15   11.49    2.64   1
   1  -4 -14   72.93    6.32   1
   1  -4 -14   61.78    6.60   1
   1  -4 -13   27.67    3.79   1
   1  -4 -13   35.05    4.50   1
   1  -4 -12  242.11   17.74   1
   1  -4 -12  233.48   18.03   1
   1  -4 -11   50.13    5.10   1
   1  -4 -11   54.61    5.17   1
   1  -4 -10   93.90    8.14   1
   1  -4 -10  105.06    8.61   1
   1  -4  -9   70.39    6.21   1
   1  -4  -9   67.73    5.76   1
   1  -4  -8  247.75   18.26   1
   1  -4  -8  248.38   17.65   1
   1  -4  -7  351.94   25.14   1
   1  -4  -7  349.69   23.94   1
   1  -4  -6   66.42    5.38   1
   1  -4  -6   57.46    4.70   1
   1  -4  -5  102.62    7.70   1
   1  -4  -5   85.93    6.86   1
   1  -4  -4    3.92    2.38   1
   1  -4  -2    2.89    4.08   1
   1  -4  -1 1122.25   89.11   1
   1  -4   0  473.06   29.58   1
   1  -4   0  418.20   33.54   1
   1  -4   1  308.35   21.07   1
   1  -4   1  326.89   22.78   1
   1  -4   2  628.00   40.10   1
   1  -4   2  515.29   39.04   1
   1  -4   2  596.82   37.13   1
   1  -4   2  594.87   41.46   1
   1  -4   3  141.61   10.47   1
   1  -4   3  160.53   10.64   1
   1  -4   3  166.15   11.60   1
   1  -4   4   15.68    3.17   1
   1  -4   4   15.52    2.68   1
   1  -4   5   17.72    3.45   1
   1  -4   5   13.54    2.28   1
   1  -4   6   29.92    4.27   1
   1  -4   6   30.25    3.30   1
   1  -4   7  314.71   24.48   1
   1  -4   7  370.56   23.49   1
   1  -4   8  105.88    7.82   1
   1  -4   9   -3.84    3.21   1
   1  -4  10    8.12    3.53   1
   1  -3 -17    4.71    4.25   1
   1  -3 -16    8.01    4.58   1
   1  -3 -16    9.49    2.34   1
   1  -3 -15    1.72    2.20   1
   1  -3 -15    3.65    3.44   1
   1  -3 -14   20.16    3.14   1
   1  -3 -14   22.66    4.47   1
   1  -3 -13   13.47    2.79   1
   1  -3 -13   13.03    3.68   1
   1  -3 -12   21.44    3.24   1
   1  -3 -12   25.30    3.22   1
   1  -3 -10    1.25    2.37   1
   1  -3 -10    1.88    1.97   1
   1  -3  -9    2.76    2.42   1
   1  -3  -9    1.12    2.71   1
   1  -3  -8   -0.02    1.68   1
   1  -3  -8   -0.94    2.56   1
   1  -3  -7  145.44   11.34   1
   1  -3  -7  148.35   10.72   1
   1  -3  -6   -0.55    2.01   1
   1  -3  -6    1.12    2.40   1
   1  -3  -5 1945.69  134.09   1
   1  -3  -5 1694.97  136.68   1
   1  -3  -4   38.07    5.80   1
   1  -3  -4   29.59    2.72   1
   1  -3  -3   -1.23    0.89   1
   1  -3  -1  540.10   39.51   1
   1  -3   0  349.32   26.17   1
   1  -3   0  402.80   24.08   1
   1  -3   1  583.22   42.50   1
   1  -3   1  639.08   38.43   1
   1  -3   2   39.06    3.62   1
   1  -3   2   38.69    3.36   1
   1  -3   2   37.21    3.29   1
   1  -3   2   42.25    3.12   1
   1  -3   3    9.61    1.92   1
   1  -3   3    8.64    1.59   1
   1  -3   3    9.80    2.13   1
   1  -3   4   61.00    4.84   1
   1  -3   4   70.06    5.36   1
   1  -3   4   65.61    5.67   1
   1  -3   4   73.44    5.31   1
   1  -3   5  458.82   28.27   1
   1  -3   5  447.32   30.03   1
   1  -3   5  418.20   29.45   1
   1  -3   6    8.82    2.85   1
   1  -3   6    7.62    2.26   1
   1  -3   7  383.77   25.86   1
   1  -3   7  387.30   24.80   1
   1  -3   7  395.21   26.64   1
   1  -3   8   54.61    5.62   1
   1  -3   8   48.02    5.27   1
   1  -3   9  166.93   11.11   1
   1  -3   9  135.72   11.18   1
   1  -3  10  234.40   15.92   1
   1  -3  10  231.34   16.43   1
   1  -3  12   32.60    4.34   1
   1  -2 -16   12.60    4.26   1
   1  -2 -15   20.88    4.57   1
   1  -2 -15   18.23    2.73   1
   1  -2 -14   41.60    5.16   1
   1  -2 -14   38.32    3.71   1
   1  -2 -13    8.70    3.66   1
   1  -2 -12    1.56    2.03   1
   1  -2 -12    1.35    2.39   1
   1  -2 -11  146.89   10.67   1
   1  -2 -11  127.46   10.39   1
   1  -2 -10   29.70    3.05   1
   1  -2 -10   22.37    3.78   1
   1  -2  -9  146.17   11.61   1
   1  -2  -9  173.19   11.84   1
   1  -2  -8  592.92   42.37   1
   1  -2  -8  535.46   40.73   1
   1  -2  -7   31.70    3.60   1
   1  -2  -7   28.84    3.11   1
   1  -2  -6    5.62    1.99   1
   1  -2  -6    8.18    2.29   1
   1  -2  -5  188.24   12.62   1
   1  -2  -5  188.51   13.18   1
   1  -2  -4   20.25    2.16   1
   1  -2  -4   18.75    2.51   1
   1  -2  -3 2352.25  180.42   1
   1  -2  -3 2412.77  188.62   1
   1  -2  -1  231.04   17.33   1
   1  -2   0  336.36   26.41   1
   1  -2   0  406.02   24.18   1
   1  -2   1   89.87    5.88   1
   1  -2   1   83.17    6.57   1
   1  -2   1   88.17    6.20   1
   1  -2   2 2783.62  217.37   1
   1  -2   2 2748.91  196.09   1
   1  -2   2 3127.05  191.25   1
   1  -2   2 2938.72  189.74   1
   1  -2   2 3130.40  181.28   1
   1  -2   3  688.01   41.44   1
   1  -2   3  658.44   44.14   1
   1  -2   3  601.23   46.59   1
   1  -2   3  678.60   43.76   1
   1  -2   3  644.65   42.66   1
   1  -2   4  583.71   36.72   1
   1  -2   4  553.66   37.18   1
   1  -2   4  576.96   38.43   1
   1  -2   4  558.38   39.23   1
   1  -2   5   26.42    3.29   1
   1  -2   5   25.30    3.12   1
   1  -2   5   20.52    2.54   1
   1  -2   6   49.42    4.36   1
   1  -2   6   44.49    4.27   1
   1  -2   6   46.79    4.10   1
   1  -2   7  101.61    8.06   1
   1  -2   7  100.80    7.63   1
   1  -2   8   24.40    3.85   1
   1  -2   8   14.67    3.29   1
   1  -2   9   33.29    3.92   1
   1  -2   9   34.57    3.88   1
   1  -2  10   -0.64    3.73   1
   1  -2  10    2.19    2.99   1
   1  -2  11   57.15    6.05   1
   1  -2  11   66.59    6.36   1
   1  -2  12    1.93    4.17   1
   1  -2  12    1.74    2.43   1
   1  -2  13    3.88    3.55   1
   1  -1 -15   11.16    3.54   1
   1  -1 -15    8.12    1.99   1
   1  -1 -14   39.31    5.14   1
   1  -1 -14   34.69    3.53   1
   1  -1 -13    0.74    3.58   1
   1  -1 -13   -0.44    2.02   1
   1  -1 -13    0.07    1.82   1
   1  -1 -12   56.10    4.79   1
   1  -1 -12   60.06    6.04   1
   1  -1 -11   81.54    6.86   1
   1  -1 -11   96.04    7.84   1
   1  -1 -10   84.82    7.00   1
   1  -1 -10   78.50    6.38   1
   1  -1  -9  128.37    9.06   1
   1  -1  -9  109.41    8.79   1
   1  -1  -8   38.94    3.87   1
   1  -1  -8   42.90    4.59   1
   1  -1  -7   85.75    6.85   1
   1  -1  -7   85.01    7.19   1
   1  -1  -6  522.12   35.19   1
   1  -1  -6  471.76   33.88   1
   1  -1  -5   64.16    4.97   1
   1  -1  -5   69.22    5.16   1
   1  -1  -4  420.25   34.44   1
   1  -1  -4  477.86   32.79   1
   1  -1  -3  113.85    7.47   1
   1  -1  -3   87.80    7.12   1
   1  -1  -3  104.04    7.55   1
   1  -1  -2  545.22   38.29   1
   1  -1  -2  543.82   39.18   1
   1  -1  -1  160.53   12.67   1
   1  -1   0  815.10   52.53   1
   1  -1   0  766.18   59.24   1
   1  -1   1  927.81   56.05   1
   1  -1   1  788.49   59.53   1
   1  -1   1  861.42   54.59   1
   1  -1   2  190.72   13.26   1
   1  -1   2  210.83   13.07   1
   1  -1   2  175.83   14.06   1
   1  -1   2  215.21   13.79   1
   1  -1   2  190.99   13.54   1
   1  -1   3   53.00    3.79   1
   1  -1   3   41.22    3.34   1
   1  -1   3   49.70    3.67   1
   1  -1   3   45.97    3.66   1
   1  -1   3   45.29    3.63   1
   1  -1   4  705.96   46.23   1
   1  -1   4  635.04   44.86   1
   1  -1   4  683.30   47.05   1
   1  -1   4  714.49   43.84   1
   1  -1   5  211.41   14.83   1
   1  -1   5  200.22   13.87   1
   1  -1   5  209.09   14.46   1
   1  -1   6  199.94   13.57   1
   1  -1   6  200.79   14.17   1
   1  -1   7   15.60    2.69   1
   1  -1   8   46.38    4.36   1
   1  -1   8   37.58    4.29   1
   1  -1   9    7.40    2.34   1
   1  -1   9    7.73    2.72   1
   1  -1  10   61.00    5.94   1
   1  -1  10   52.13    5.49   1
   1  -1  11  169.26   13.53   1
   1  -1  11  209.38   13.60   1
   1  -1  12   43.69    5.02   1
   1  -1  12   55.80    5.53   1
   1  -1  13    0.56    3.49   1
   1  -1  13    1.88    3.81   1
   1  -1  14  133.86   10.41   1
   1   0 -16    3.65    3.13   1
   1   0 -15   30.36    3.75   1
   1   0 -15   37.09    4.75   1
   1   0 -14   11.36    3.10   1
   1   0 -14   11.56    1.90   1
   1   0 -13    2.92    1.68   1
   1   0 -13    2.66    2.58   1
   1   0 -12   31.02    3.12   1
   1   0 -12   39.06    4.12   1
   1   0 -12   29.59    4.13   1
   1   0 -11   23.91    3.81   1
   1   0 -11   25.10    2.91   1
   1   0 -10   18.23    2.48   1
   1   0 -10   22.56    4.18   1
   1   0  -9   11.36    2.02   1
   1   0  -8   -3.88    3.31   1
   1   0  -8    2.10    1.54   1
   1   0  -7  301.02   24.29   1
   1   0  -7  381.03   23.81   1
   1   0  -6  409.25   28.73   1
   1   0  -5  130.87   10.75   1
   1   0  -5  171.35   11.78   1
   1   0  -4  787.92   66.25   1
   1   0  -4  921.12   60.70   1
   1   0  -3  108.58    7.29   1
   1   0  -3   99.60    7.58   1
   1   0  -3  103.63    6.72   1
   1   0  -2 2485.02  197.41   1
   1   0  -2 2998.66  204.80   1
   1   0  -1 1288.81   89.75   1
   1   0  -1 1397.26   92.70   1
   1   0   0  684.35   46.56   1
   1   0   1  140.19   10.66   1
   1   0   1  163.07   11.24   1
   1   0   1  171.35   11.00   1
   1   0   1  150.55   11.04   1
   1   0   2  292.75   19.16   1
   1   0   2  263.09   20.44   1
   1   0   2  337.09   19.83   1
   1   0   2  310.11   20.43   1
   1   0   3 1946.57  120.89   1
   1   0   3 1692.50  114.37   1
   1   0   3 1782.53  118.22   1
   1   0   3 1616.04  124.62   1
   1   0   4  796.93   57.02   1
   1   0   4  874.98   59.16   1
   1   0   4  786.24   53.84   1
   1   0   5  117.51    8.89   1
   1   0   5  120.34    8.56   1
   1   0   6  556.96   38.23   1
   1   0   6  528.54   40.46   1
   1   0   7  181.98   13.49   1
   1   0   7  190.16   12.96   1
   1   0   8   -4.62    2.88   1
   1   0   8   -1.28    2.31   1
   1   0   9   46.38    4.90   1
   1   0   9   64.00    5.12   1
   1   0  10   31.36    4.48   1
   1   0  10   46.51    5.18   1
   1   0  11  349.69   24.68   1
   1   0  11  365.57   23.71   1
   1   0  12    4.20    3.36   1
   1   0  13   80.10    6.98   1
   1   0  13   83.91    7.51   1
   1   0  13   62.09    5.67   1
   1   0  14   35.76    3.35   1
   1   0  14   45.02    5.50   1
   1   0  14   41.22    5.52   1
   1   1 -15    1.21    3.76   1
   1   1 -15    5.57    2.83   1
   1   1 -14   -0.56    2.36   1
   1   1 -14   -1.88    3.84   1
   1   1 -14   -1.56    1.40   1
   1   1 -13    9.06    1.81   1
   1   1 -12   72.93    6.15   1
   1   1 -12   81.72    7.05   1
   1   1 -12   79.57    6.78   1
   1   1 -11    4.58    3.85   1
   1   1 -11   -1.51    2.71   1
   1   1 -11    0.52    1.66   1
   1   1 -10  267.32   20.93   1
   1   1 -10  315.77   20.97   1
   1   1 -10  299.98   21.13   1
   1   1  -9   11.36    2.16   1
   1   1  -9   17.31    3.24   1
   1   1  -9   12.96    3.02   1
   1   1  -9    7.90    2.75   1
   1   1  -8  201.36   14.19   1
   1   1  -8  179.29   13.12   1
   1   1  -8  173.45   13.96   1
   1   1  -8  205.35   14.04   1
   1   1  -7   28.30    3.09   1
   1   1  -7   40.83    3.45   1
   1   1  -7   38.19    3.83   1
   1   1  -6   85.56    7.21   1
   1   1  -6   74.13    6.54   1
   1   1  -6   89.30    6.43   1
   1   1  -5 1233.41   89.91   1
   1   1  -5 1296.72   87.14   1
   1   1  -5 1278.06   82.94   1
   1   1  -4   17.98    2.04   1
   1   1  -3 1102.24   71.71   1
   1   1  -3 1036.20   68.24   1
   1   1  -2   43.16    3.15   1
   1   1  -1 2062.07  138.95   1
   1   1   0  549.90   35.18   1
   1   1   1 1644.30  115.97   1
   1   1   1 1696.62  112.86   1
   1   1   2  101.81    7.67   1
   1   1   2  117.29    7.80   1
   1   1   2  108.78    7.51   1
   1   1   3 1034.91   68.84   1
   1   1   3  978.44   68.82   1
   1   1   4   89.11    6.23   1
   1   1   4   90.44    6.28   1
   1   1   4   86.86    6.52   1
   1   1   5  708.62   48.45   1
   1   1   5  772.28   51.13   1
   1   1   5  748.57   50.89   1
   1   1   5  702.78   55.67   1
   1   1   6  180.63   13.17   1
   1   1   6  207.65   12.97   1
   1   1   6  192.38   13.32   1
   1   1   7  927.81   74.32   1
   1   1   7  967.21   63.44   1
   1   1   7  841.00   63.22   1
   1   1   7  909.02   59.70   1
   1   1   8   39.69    3.28   1
   1   1   8   44.09    4.25   1
   1   1   8   42.64    3.40   1
   1   1   8   40.07    3.80   1
   1   1   9  106.50    8.05   1
   1   1   9  115.56    8.17   1
   1   1   9  105.06    8.82   1
   1   1   9  103.23    8.53   1
   1   1  10   29.59    3.70   1
   1   1  10   25.10    2.40   1
   1   1  10   30.91    4.45   1
   1   1  11   70.73    5.05   1
   1   1  11   75.34    6.42   1
   1   1  11   55.06    6.08   1
   1   1  12    8.76    1.42   1
   1   1  12   13.84    3.27   1
   1   1  13   44.49    4.80   1
   1   1  13   47.20    3.57   1
   1   1  14   19.62    4.87   1
   1   2 -15   -0.67    2.54   1
   1   2 -14   11.22    2.61   1
   1   2 -14   11.29    4.30   1
   1   2 -13   58.22    4.73   1
   1   2 -13   54.17    6.04   1
   1   2 -13   42.64    4.18   1
   1   2 -12    0.22    2.07   1
   1   2 -12    0.61    3.45   1
   1   2 -11   88.55    7.90   1
   1   2 -11   88.92    7.54   1
   1   2 -11   91.58    7.08   1
   1   2 -11   97.02    7.49   1
   1   2 -10   66.10    6.02   1
   1   2 -10   68.06    6.43   1
   1   2 -10   55.20    5.05   1
   1   2 -10   61.47    5.49   1
   1   2  -9   89.30    7.18   1
   1   2  -9   77.44    6.69   1
   1   2  -9   80.46    6.82   1
   1   2  -9   89.30    7.37   1
   1   2  -8   29.92    3.50   1
   1   2  -8   33.76    3.72   1
   1   2  -8   30.47    3.20   1
   1   2  -8   36.24    4.58   1
   1   2  -7    8.76    2.55   1
   1   2  -7   13.54    3.39   1
   1   2  -7   10.37    1.87   1
   1   2  -7    5.02    2.20   1
   1   2  -6   42.12    3.50   1
   1   2  -6   36.48    3.87   1
   1   2  -6   33.52    3.47   1
   1   2  -5  121.22    8.59   1
   1   2  -5  123.21    8.66   1
   1   2  -4  239.63   18.27   1
   1   2  -4  279.56   18.73   1
   1   2  -3  502.21   31.37   1
   1   2  -3  438.48   29.32   1
   1   2  -2   -1.21    1.23   1
   1   2  -2    0.69    1.38   1
   1   2  -1   30.03    2.52   1
   1   2  -1   29.38    2.38   1
   1   2   0  225.90   16.53   1
   1   2   0  271.59   16.48   1
   1   2   0  238.70   15.45   1
   1   2   1  405.62   26.58   1
   1   2   1  414.53   28.50   1
   1   2   2 2043.04  132.89   1
   1   2   3 1141.09   77.02   1
   1   2   3 1117.56   70.20   1
   1   2   4   23.52    2.33   1
   1   2   4   22.66    2.67   1
   1   2   5   76.39    5.59   1
   1   2   5   83.91    6.23   1
   1   2   5   81.54    5.96   1
   1   2   6   30.36    2.53   1
   1   2   6   34.22    3.51   1
   1   2   6   30.36    2.87   1
   1   2   7   91.97    6.33   1
   1   2   7   93.51    6.96   1
   1   2   7   81.90    6.70   1
   1   2   8  312.58   18.74   1
   1   2   8  258.57   19.94   1
   1   2   8  272.25   19.80   1
   1   2   9   23.62    2.24   1
   1   2   9   25.91    3.05   1
   1   2   9   24.01    2.45   1
   1   2   9   32.38    3.64   1
   1   2  10    7.62    1.05   1
   1   2  10    3.69    2.50   1
   1   2  10    6.20    3.39   1
   1   2  10    5.29    1.38   1
   1   2  11   16.89    1.56   1
   1   2  11   11.42    3.45   1
   1   2  11   16.24    3.87   1
   1   2  11   16.00    1.92   1
   1   2  12   85.38    8.13   1
   1   2  12  114.49    8.35   1
   1   2  12   94.87    7.60   1
   1   2  13   15.92    3.99   1
   1   2  14    3.69    4.11   1
   1   2  14   -1.69    2.70   1
   1   3 -14    0.48    3.59   1
   1   3 -14    4.75    2.53   1
   1   3 -13   15.52    2.76   1
   1   3 -13   12.11    3.13   1
   1   3 -12    2.28    2.51   1
   1   3 -12   11.02    3.92   1
   1   3 -12    0.90    2.09   1
   1   3 -11   -0.56    2.79   1
   1   3 -11   -5.62    3.65   1
   1   3 -11    1.14    1.37   1
   1   3 -11    0.72    1.89   1
   1   3 -10    9.80    2.07   1
   1   3 -10    8.53    2.51   1
   1   3 -10   12.04    2.98   1
   1   3 -10   10.63    1.83   1
   1   3  -9   -2.50    3.70   1
   1   3  -9   -1.93    1.97   1
   1   3  -9    1.54    1.66   1
   1   3  -9   -2.53    1.59   1
   1   3  -9   -2.82    2.89   1
   1   3  -8   89.87    7.77   1
   1   3  -8  113.21    8.30   1
   1   3  -8   90.25    7.03   1
   1   3  -8  103.63    7.53   1
   1   3  -7    2.34    1.81   1
   1   3  -7   11.02    2.92   1
   1   3  -7    5.76    2.83   1
   1   3  -6   20.07    3.14   1
   1   3  -6   17.72    2.78   1
   1   3  -6   19.54    3.18   1
   1   3  -5   13.18    2.18   1
   1   3  -5   17.56    3.02   1
   1   3  -5   19.98    3.31   1
   1   3  -4  424.36   28.84   1
   1   3  -4  414.12   28.49   1
   1   3  -3  345.22   23.04   1
   1   3  -3  399.60   24.79   1
   1   3  -2  393.23   26.18   1
   1   3  -1  377.14   28.35   1
   1   3  -1  411.68   26.78   1
   1   3   0   87.61    5.99   1
   1   3   0   77.97    5.65   1
   1   3   1   51.70    3.88   1
   1   3   1   53.44    3.95   1
   1   3   3  847.39   58.80   1
   1   3   3  901.80   61.86   1
   1   3   4  724.69   49.53   1
   1   3   4  683.82   46.55   1
   1   3   5 2675.99  223.47   1
   1   3   5 2869.74  196.07   1
   1   3   6   37.58    3.68   1
   1   3   6   36.24    3.85   1
   1   3   7   53.58    4.68   1
   1   3   7   50.69    4.41   1
   1   3   8   11.49    2.10   1
   1   3   9  236.24   19.37   1
   1   3   9  249.01   18.30   1
   1   3  10   34.81    3.54   1
   1   3  10   43.43    4.09   1
   1   3  10   45.97    4.75   1
   1   3  11  191.82   14.13   1
   1   3  11  208.51   13.57   1
   1   3  11  196.28   14.01   1
   1   3  12   41.60    4.90   1
   1   3  12   38.69    4.73   1
   1   3  12   36.72    3.64   1
   1   3  13  125.44    9.18   1
   1   3  13  121.00    9.24   1
   1   3  13  102.01    8.28   1
   1   3  14   12.39    3.66   1
   1   3  14    7.67    1.83   1
   1   3  15  101.00    8.64   1
   1   3  15  103.63    8.75   1
   1   4 -13    7.56    2.70   1
   1   4 -12    3.61    1.44   1
   1   4 -12   10.24    3.39   1
   1   4 -12    2.86    3.82   1
   1   4 -12    7.40    2.07   1
   1   4 -11   46.10    4.75   1
   1   4 -11   38.81    3.99   1
   1   4 -11   50.69    5.13   1
   1   4 -11   42.77    3.92   1
   1   4 -10    6.50    1.89   1
   1   4 -10    8.53    1.99   1
   1   4 -10   16.16    4.02   1
   1   4 -10   11.83    2.55   1
   1   4  -9   67.08    6.22   1
   1   4  -9   70.39    6.21   1
   1   4  -9   70.06    5.52   1
   1   4  -9   78.15    6.36   1
   1   4  -8  145.93   10.63   1
   1   4  -8  149.57   11.25   1
   1   4  -8  156.75   11.27   1
   1   4  -8  132.94    9.92   1
   1   4  -7   -1.85    1.52   1
   1   4  -7    0.76    2.98   1
   1   4  -7    2.96    4.06   1
   1   4  -7    0.04    2.09   1
   1   4  -6  574.56   39.79   1
   1   4  -6  568.35   37.67   1
   1   4  -6  574.56   40.27   1
   1   4  -5   52.85    5.09   1
   1   4  -5   45.16    4.57   1
   1   4  -5   42.64    4.44   1
   1   4  -4  217.27   14.74   1
   1   4  -4  214.04   15.22   1
   1   4  -4  234.40   15.62   1
   1   4  -3  169.52   10.68   1
   1   4  -3  149.57   11.25   1
   1   4  -2  287.30   20.00   1
   1   4  -1 1804.55  129.99   1
   1   4  -1 1880.96  119.70   1
   1   4   0    6.60    2.21   1
   1   4   0    1.77   13.46   1
   1   4   1 2080.27  129.53   1
   1   4   1 1814.76  123.54   1
   1   4   2  311.17   22.23   1
   1   4   3   66.42    5.38   1
   1   4   3   65.12    5.16   1
   1   4   4  170.30   12.27   1
   1   4   4  179.29   12.85   1
   1   4   5  135.72   10.25   1
   1   4   5  136.66    9.82   1
   1   4   6    8.29    2.65   1
   1   4   6    9.55    2.53   1
   1   4   7  104.24    7.76   1
   1   4   8   -2.40    2.39   1
   1   4   8   -1.32    2.09   1
   1   4   9    1.39    2.78   1
   1   4  10   -2.07    2.42   1
   1   4  10    4.67    2.12   1
   1   4  11   66.59    5.55   1
   1   4  11   61.00    5.62   1
   1   4  12   11.83    2.41   1
   1   4  12    7.67    3.49   1
   1   4  12   13.62    3.62   1
   1   4  13   17.22    4.23   1
   1   4  13   17.47    2.51   1
   1   4  13   18.40    3.17   1
   1   4  14   -2.62    1.85   1
   1   4  14   -0.40    3.21   1
   1   4  14    0.34    3.32   1
   1   4  15   -0.31    4.05   1
   1   4  15   -0.77    4.19   1
   1   5 -12   10.89    3.70   1
   1   5 -12   11.56    4.01   1
   1   5 -11    3.35    2.64   1
   1   5 -11    6.92    3.21   1
   1   5 -11   -2.13    1.58   1
   1   5 -10   13.76    3.49   1
   1   5 -10    8.58    1.76   1
   1   5 -10   10.30    2.05   1
   1   5 -10   12.67    2.35   1
   1   5  -9    3.06    2.66   1
   1   5  -9    7.24    2.53   1
   1   5  -8    6.40    1.42   1
   1   5  -8    5.06    2.34   1
   1   5  -8    4.00    3.68   1
   1   5  -7   28.94    2.69   1
   1   5  -7   40.45    4.32   1
   1   5  -7   41.22    4.75   1
   1   5  -7   34.22    4.80   1
   1   5  -6   88.55    7.90   1
   1   5  -6   90.44    7.61   1
   1   5  -6   89.49    7.19   1
   1   5  -5   27.14    4.06   1
   1   5  -5   23.91    3.13   1
   1   5  -5   20.52    3.90   1
   1   5  -4   -1.51    2.76   1
   1   5  -4    4.16    2.49   1
   1   5  -4   -0.88    2.84   1
   1   5  -3  117.72    8.90   1
   1   5  -3  125.44    9.63   1
   1   5  -2  331.24   21.48   1
   1   5  -2  348.20   22.77   1
   1   5  -1   55.06    4.60   1
   1   5  -1   49.70    4.23   1
   1   5   0    1.69    1.61   1
   1   5   0   -1.51    2.14   1
   1   5   0   -0.52    2.16   1
   1   5   1  295.50   19.94   1
   1   5   1  292.07   18.12   1
   1   5   2  298.60   19.01   1
   1   5   2  317.91   21.04   1
   1   5   3  190.44   12.97   1
   1   5   3  203.06   13.68   1
   1   5   4  117.51    9.11   1
   1   5   4  117.72    8.68   1
   1   5   5   39.94    3.79   1
   1   5   5   35.88    4.19   1
   1   5   6 1468.42  120.32   1
   1   5   6 1793.52  131.28   1
   1   5   7    6.71    2.49   1
   1   5   8  325.80   22.02   1
   1   5   8  324.36   23.05   1
   1   5   9   14.90    3.17   1
   1   5   9   15.37    2.98   1
   1   5  10   -3.03    3.06   1
   1   5  10   -2.50    2.43   1
   1   5  11  337.46   23.88   1
   1   5  11  304.85   23.05   1
   1   5  12   -3.28    2.64   1
   1   5  13  102.01    8.89   1
   1   5  13  106.71    8.47   1
   1   5  14   -1.00    2.24   1
   1   5  14    0.32    2.87   1
   1   5  14    4.08    3.76   1
   1   5  15   15.84    3.82   1
   1   5  15   14.82    2.62   1
   1   5  16   45.16    4.84   1
   1   6 -11    0.42    2.50   1
   1   6 -11    6.71    3.63   1
   1   6 -10   18.49    3.78   1
   1   6 -10   27.88    4.33   1
   1   6  -9   24.60    3.47   1
   1   6  -9   23.52    3.49   1
   1   6  -9   23.43    2.90   1
   1   6  -8   -0.31    1.93   1
   1   6  -8   -0.72    3.62   1
   1   6  -8    5.43    2.47   1
   1   6  -7   22.66    3.52   1
   1   6  -7   24.50    2.97   1
   1   6  -7   25.50    4.44   1
   1   6  -7   26.21    4.30   1
   1   6  -6    6.71    3.26   1
   1   6  -6    6.30    2.51   1
   1   6  -6    7.78    2.12   1
   1   6  -5  228.92   16.34   1
   1   6  -5  232.87   17.09   1
   1   6  -5  228.92   17.25   1
   1   6  -5  253.13   17.50   1
   1   6  -4   94.87    7.79   1
   1   6  -4   88.74    7.54   1
   1   6  -4   93.70    7.55   1
   1   6  -4   94.67    7.59   1
   1   6  -3  283.59   19.87   1
   1   6  -3  239.94   18.28   1
   1   6  -3  290.70   20.12   1
   1   6  -3  271.26   19.11   1
   1   6  -2  445.21   32.49   1
   1   6  -2  477.86   29.73   1
   1   6  -2  421.07   31.60   1
   1   6  -1   97.81    7.32   1
   1   6  -1   85.56    6.85   1
   1   6  -1   92.54    7.31   1
   1   6   0   -1.59    2.57   1
   1   6   0    0.35    2.19   1
   1   6   1  121.66    8.82   1
   1   6   1  122.32    9.51   1
   1   6   2  513.48   34.44   1
   1   6   2  447.32   30.46   1
   1   6   3 1147.18   94.16   1
   1   6   4    2.96    2.30   1
   1   6   4    8.70    6.96   1
   1   6   5  296.87   21.37   1
   1   6   5  288.32   20.38   1
   1   6   6    3.57    2.49   1
   1   6   7  103.84    7.95   1
   1   6   7  104.65    8.39   1
   1   6   8  368.64   26.11   1
   1   6   8  381.42   27.34   1
   1   6   9  277.89   18.34   1
   1   6   9  246.18   19.14   1
   1   6  10  132.94   10.15   1
   1   6  10  137.12   10.30   1
   1   6  11   -0.45    3.07   1
   1   6  11   -0.23    2.69   1
   1   6  12    1.14    2.82   1
   1   6  12    0.34    3.47   1
   1   6  13   44.89    4.96   1
   1   6  14   -2.56    2.21   1
   1   6  14    1.64    2.71   1
   1   6  15   26.73    3.62   1
   1   6  15   32.60    4.91   1
   1   6  16    4.00    2.36   1
   1   7 -10   -0.71    3.60   1
   1   7 -10    5.66    3.38   1
   1   7  -9   -1.00    3.48   1
   1   7  -8   19.27    2.90   1
   1   7  -8   27.77    4.32   1
   1   7  -8   20.61    4.27   1
   1   7  -7   -3.65    3.67   1
   1   7  -7    0.44    2.67   1
   1   7  -7   -4.04    2.13   1
   1   7  -6   86.86    7.46   1
   1   7  -6  104.04    7.96   1
   1   7  -6  102.41    8.10   1
   1   7  -5   40.07    4.18   1
   1   7  -5   33.29    4.85   1
   1   7  -5   36.48    3.74   1
   1   7  -4   21.81    3.83   1
   1   7  -4   14.82    3.85   1
   1   7  -4   12.18    2.86   1
   1   7  -4   18.23    3.50   1
   1   7  -3  107.54    9.13   1
   1   7  -3  114.70    8.78   1
   1   7  -3  117.07    9.52   1
   1   7  -3  133.86    9.49   1
   1   7  -2   16.97    3.63   1
   1   7  -2   14.75    3.69   1
   1   7  -1   21.25    3.50   1
   1   7  -1   15.29    3.13   1
   1   7   0   48.30    4.73   1
   1   7   0   50.98    4.86   1
   1   7   1    8.12    2.11   1
   1   7   1    6.20    2.89   1
   1   7   2    1.14    2.03   1
   1   7   2    0.94    1.77   1
   1   7   3   -4.12    2.72   1
   1   7   3   -0.53    1.93   1
   1   7   4   31.25    4.14   1
   1   7   4   30.69    3.55   1
   1   7   4   28.94    3.34   1
   1   7   5    8.94    2.45   1
   1   7   5    9.92    2.46   1
   1   7   6   30.14    4.28   1
   1   7   6   33.06    3.68   1
   1   7   7   55.65    5.52   1
   1   7   7   46.10    4.48   1
   1   7   8   82.99    7.11   1
   1   7   8   89.11    6.80   1
   1   7   9   18.23    3.93   1
   1   7   9   22.18    3.86   1
   1   7  10   10.24    3.52   1
   1   7  10    6.86    3.30   1
   1   7  11    2.86    3.41   1
   1   7  11    1.21    3.39   1
   1   7  12   26.11    3.99   1
   1   7  12   18.06    3.23   1
   1   7  13   -0.56    2.37   1
   1   7  13    1.00    2.28   1
   1   7  14   -0.76    3.41   1
   1   7  15   16.56    4.23   1
   1   7  15   10.24    2.94   1
   1   7  16    3.50    2.62   1
   1   8  -9    2.66    3.23   1
   1   8  -9    7.73    3.06   1
   1   8  -8    5.15    3.68   1
   1   8  -8    0.03    3.41   1
   1   8  -7    4.62    3.44   1
   1   8  -7    6.10    3.61   1
   1   8  -7    0.69    2.16   1
   1   8  -5   21.90    3.65   1
   1   8  -5   24.01    3.53   1
   1   8  -5   24.11    3.54   1
   1   8  -4   34.34    4.69   1
   1   8  -4   31.58    3.82   1
   1   8  -4   29.92    4.05   1
   1   8  -4   25.50    4.55   1
   1   8  -3   -1.99    2.45   1
   1   8  -3    0.18    3.44   1
   1   8  -3   -4.80    3.42   1
   1   8  -2   -1.96    2.86   1
   1   8  -2    6.71    3.52   1
   1   8  -1   71.23    7.26   1
   1   8  -1   77.09    7.20   1
   1   8   0   54.32    5.60   1
   1   8   0   50.55    5.12   1
   1   8   1   53.73    5.28   1
   1   8   1   54.17    5.45   1
   1   8   2   24.70    3.68   1
   1   8   3   74.65    6.22   1
   1   8   3   72.08    6.79   1
   1   8   4  108.16    8.11   1
   1   8   4  108.37    8.95   1
   1   8   4  106.92    8.27   1
   1   8   5   38.81    4.11   1
   1   8   5   38.81    4.86   1
   1   8   6   70.90    5.89   1
   1   8   7  259.85   19.34   1
   1   8   7  260.18   18.39   1
   1   8   8  137.59   11.96   1
   1   8   8  166.67   11.62   1
   1   8   9   23.23    4.63   1
   1   8   9   25.70    4.06   1
   1   8  10  475.24   34.44   1
   1   8  10  379.08   33.10   1
   1   8  11    1.93    3.61   1
   1   8  11    1.35    3.90   1
   1   8  12  421.89   30.40   1
   1   8  12  423.12   33.32   1
   1   8  13   -1.77    3.38   1
   1   8  13    8.94    3.47   1
   1   8  14   -0.15    2.87   1
   1   8  14   -1.00    3.28   1
   1   8  15   -3.69    3.53   1
   1   8  15    0.90    2.77   1
   1   9  -8    3.61    2.55   1
   1   9  -8    2.10    3.05   1
   1   9  -7   -0.24    3.59   1
   1   9  -7    3.13    3.43   1
   1   9  -6   14.82    4.08   1
   1   9  -6   16.73    4.17   1
   1   9  -5   14.06    3.08   1
   1   9  -5   20.88    3.56   1
   1   9  -4   69.22    6.49   1
   1   9  -4   78.15    6.54   1
   1   9  -4   70.90    6.57   1
   1   9  -3   13.40    4.32   1
   1   9  -3    8.53    3.21   1
   1   9  -3   15.21    3.82   1
   1   9  -2  139.95   10.65   1
   1   9  -2  138.53   10.59   1
   1   9  -2  140.42   10.90   1
   1   9  -1   -3.96    2.95   1
   1   9  -1   -1.77    3.11   1
   1   9   0  356.08   23.78   1
   1   9   0  318.27   25.69   1
   1   9   1   90.82    7.62   1
   1   9   1   84.64    7.73   1
   1   9   2  106.71    9.30   1
   1   9   2  131.79    9.18   1
   1   9   3   57.30    5.45   1
   1   9   3   49.28    5.48   1
   1   9   4   -4.16    3.18   1
   1   9   4   -3.03    2.40   1
   1   9   4    0.01    3.17   1
   1   9   5   17.47    4.18   1
   1   9   5   17.98    3.14   1
   1   9   6  331.24   22.20   1
   1   9   6  319.69   24.67   1
   1   9   6  348.57   23.52   1
   1   9   7   42.51    4.43   1
   1   9   7   39.82    4.67   1
   1   9   8  235.01   16.56   1
   1   9   8  216.09   17.35   1
   1   9   9   -4.93    3.77   1
   1   9   9    0.19    2.87   1
   1   9  10   11.16    2.54   1
   1   9  10    7.62    3.86   1
   1   9  11   12.82    3.29   1
   1   9  12   29.70    4.58   1
   1   9  12   27.98    4.34   1
   1   9  13    7.73    3.73   1
   1   9  13    0.40    2.82   1
   1   9  14    1.66    3.61   1
   1   9  14   -2.66    3.13   1
   1   9  15   -2.79    3.74   1
   1  10  -6    5.34    3.56   1
   1  10  -6    1.28    4.41   1
   1  10  -5   -8.07    4.49   1
   1  10  -4    6.15    4.32   1
   1  10  -4    2.19    2.55   1
   1  10  -3    2.79    4.14   1
   1  10  -3    0.86    2.85   1
   1  10  -2   14.44    3.42   1
   1  10  -2   15.52    4.18   1
   1  10  -2    8.70    2.95   1
   1  10  -1   -2.16    2.76   1
   1  10   0   -1.37    3.63   1
   1  10   0    3.84    3.10   1
   1  10   1   22.09    4.32   1
   1  10   1   23.14    3.75   1
   1  10   2    1.37    3.16   1
   1  10   2    7.08    3.72   1
   1  10   3   -0.67    2.49   1
   1  10   3    1.56    2.33   1
   1  10   3   -3.69    2.30   1
   1  10   4   19.27    2.99   1
   1  10   4   14.90    3.86   1
   1  10   4   18.66    3.89   1
   1  10   5   29.48    4.34   1
   1  10   5   21.53    4.45   1
   1  10   5   23.52    3.49   1
   1  10   6   15.52    3.94   1
   1  10   6   16.89    4.19   1
   1  10   6   22.75    3.43   1
   1  10   7    3.28    2.86   1
   1  10   7    3.61    3.61   1
   1  10   7    1.42    3.47   1
   1  10   8   10.76    4.00   1
   1  10   8    6.97    3.06   1
   1  10   9    7.08    2.87   1
   1  10   9    3.84    2.82   1
   1  10  10    3.61    3.91   1
   1  10  10    4.24    2.93   1
   1  10  11   12.04    3.12   1
   1  10  12   -2.62    2.62   1
   1  10  13   19.89    3.66   1
   1  10  14   45.29    5.25   1
   1  11  -4   21.16    4.05   1
   1  11  -3   -2.92    3.45   1
   1  11  -3   -1.99    3.19   1
   1  11  -2   33.76    4.65   1
   1  11  -2   35.52    4.65   1
   1  11  -1   21.62    3.81   1
   1  11  -1   21.07    4.04   1
   1  11   0   24.01    3.92   1
   1  11   1    6.97    3.33   1
   1  11   2   -7.08    3.94   1
   1  11   3   58.22    5.95   1
   1  11   3   73.62    7.04   1
   1  11   5   85.93    7.60   1
   1  11   6    3.06    3.95   1
   1  11   7    3.42    3.48   1
   1  11   8   17.39    3.09   1
   1  11   9    0.26    2.86   1
   1  11  10   68.56    6.79   1
   1  11  11    6.66    3.25   1
   1  11  12   21.62    3.72   1
   1  11  13   -1.88    3.07   1
   1  11  14   48.72    5.44   1
   1  12  -2    5.95    3.12   1
   1  12  -2   11.29    3.70   1
   1  12  -1    2.56    3.36   1
   1  12  -1   -4.04    3.18   1
   1  12   0   45.16    4.97   1
   1  12   0   55.20    6.24   1
   1  12   1   -3.76    4.35   1
   1  12   2   93.32    8.31   1
   1  12   3   11.49    4.54   1
   1  12   4    5.48    2.81   1
   1  12   4    4.00    4.52   1
   1  12   6   -2.72    2.90   1
   1  12   6   -4.62    4.13   1
   1  12   7   45.97    5.02   1
   1  12   7   60.84    5.30   1
   1  12   8   15.76    4.45   1
   1  12   8    2.25    2.76   1
   1  12   9   -3.72    2.74   1
   1  12  10    5.76    4.03   1
   1  12  10    9.12    2.90   1
   1  12  11    2.43    3.00   1
   1  12  12    3.28    2.97   1
   1  12  13   -1.21    3.21   1
   1  13   3    8.70    4.19   1
   1  13   4   -2.76    3.42   1
   1  13   5   -2.19    4.44   1
   1  13   6   -0.94    4.29   1
   1  13   7   20.34    3.70   1
   1  13   8    9.24    4.32   1
   1  13  10    1.49    3.73   1
   1  13  11   -4.80    3.55   1
   2 -13  -8   -1.88    4.08   1
   2 -13  -7    9.55    4.26   1
   2 -13  -6    0.08    4.22   1
   2 -13  -6   -0.30    4.35   1
   2 -13  -5    2.66    4.30   1
   2 -13  -4    2.16    4.35   1
   2 -13  -3   14.90    5.02   1
   2 -13  -2   10.89    5.02   1
   2 -12 -11   14.52    4.72   1
   2 -12 -10    9.49    4.44   1
   2 -12  -9   10.89    3.30   1
   2 -12  -8    5.66    4.14   1
   2 -12  -7    8.18    3.26   1
   2 -12  -6   78.68    7.63   1
   2 -12  -5   53.73    6.74   1
   2 -12  -5   56.70    6.63   1
   2 -12  -4   34.81    5.55   1
   2 -12  -3   11.83    4.68   1
   2 -12  -1   20.16    4.22   1
   2 -12   0   53.14    6.56   1
   2 -12   1   30.14    5.49   1
   2 -12   2    6.45    3.30   1
   2 -11 -11   10.76    4.40   1
   2 -11 -10    9.99    3.92   1
   2 -11  -9   50.98    5.43   1
   2 -11  -8   24.80    4.78   1
   2 -11  -7   37.33    4.52   1
   2 -11  -6    4.71    4.08   1
   2 -11  -5   40.45    5.60   1
   2 -11  -4   15.52    4.57   1
   2 -11  -3    5.20    4.06   1
   2 -11  -3    8.41    4.12   1
   2 -11  -2   -0.83    3.82   1
   2 -11  -2    1.02    3.76   1
   2 -11  -1   -3.80    3.63   1
   2 -11   0   -2.40    1.71   1
   2 -11   0    6.71    3.94   1
   2 -11   1   33.41    4.51   1
   2 -11   2    0.71    4.13   1
   2 -11   3   25.30    5.03   1
   2 -11   4   -0.64    3.07   1
   2 -10 -14    3.06    4.09   1
   2 -10 -13    0.94    2.87   1
   2 -10 -13   -0.10    2.39   1
   2 -10 -12    7.45    3.71   1
   2 -10 -11    5.52    3.81   1
   2 -10 -11    1.74    1.82   1
   2 -10 -10    5.81    3.42   1
   2 -10  -9    4.08    2.83   1
   2 -10  -8   10.37    4.19   1
   2 -10  -7    9.18    3.33   1
   2 -10  -6    7.73    3.95   1
   2 -10  -4   91.39    8.03   1
   2 -10  -2   50.98    5.85   1
   2 -10  -2   50.55    5.97   1
   2 -10  -1   10.05    4.25   1
   2 -10  -1    9.99    3.86   1
   2 -10   0    1.14    1.78   1
   2 -10   0    4.58    3.77   1
   2 -10   1   16.08    4.25   1
   2 -10   1   14.59    2.14   1
   2 -10   2    4.00    1.56   1
   2 -10   2    4.16    4.04   1
   2 -10   4   19.89    3.84   1
   2 -10   5   21.62    4.74   1
   2 -10   6   30.69    5.43   1
   2 -10   7   -0.16    4.20   1
   2  -9 -15    4.04    3.62   1
   2  -9 -15    3.72    2.66   1
   2  -9 -14   42.77    5.62   1
   2  -9 -14   32.04    4.30   1
   2  -9 -13    1.06    2.62   1
   2  -9 -12   15.13    2.88   1
   2  -9 -12   16.73    3.35   1
   2  -9 -11    2.89    2.14   1
   2  -9 -10   13.18    2.32   1
   2  -9  -9   35.64    4.42   1
   2  -9  -9   35.16    3.32   1
   2  -9  -8    1.25    4.08   1
   2  -9  -7  282.24   19.49   1
   2  -9  -6   38.07    5.43   1
   2  -9  -5  201.07   16.45   1
   2  -9  -4   47.89    5.40   1
   2  -9  -3   -3.24    2.48   1
   2  -9  -2   27.98    4.44   1
   2  -9  -1  381.81   25.79   1
   2  -9  -1  370.95   26.19   1
   2  -9   0  117.72    9.55   1
   2  -9   0  122.77    9.97   1
   2  -9   1   42.25    3.90   1
   2  -9   2   -3.13    1.59   1
   2  -9   2   -3.42    2.55   1
   2  -9   2   -2.22    2.68   1
   2  -9   3   71.23    6.25   1
   2  -9   3   84.64    6.62   1
   2  -9   3   89.49    7.57   1
   2  -9   4    1.00    1.42   1
   2  -9   4    1.88    3.01   1
   2  -9   5  169.52   12.24   1
   2  -9   6    4.75    4.19   1
   2  -9   8   -2.82    4.47   1
   2  -9   9   11.36    3.98   1
   2  -8 -16   12.96    3.74   1
   2  -8 -16   14.36    4.24   1
   2  -8 -15   14.06    4.05   1
   2  -8 -15    9.30    3.29   1
   2  -8 -14   10.89    2.77   1
   2  -8 -13    2.10    2.73   1
   2  -8 -13   -2.56    3.58   1
   2  -8 -12   -0.67    2.53   1
   2  -8 -12    1.37    3.07   1
   2  -8 -11   31.36    3.58   1
   2  -8 -11   27.88    4.22   1
   2  -8 -10  105.47    8.63   1
   2  -8 -10   88.92    7.36   1
   2  -8  -9   69.22    6.49   1
   2  -8  -9   63.36    5.25   1
   2  -8  -8   -1.17    1.60   1
   2  -8  -8   -2.34    2.75   1
   2  -8  -7  112.78    9.13   1
   2  -8  -6   61.78    6.29   1
   2  -8  -5  117.07   10.17   1
   2  -8  -4    1.06    3.52   1
   2  -8  -2    2.19    3.11   1
   2  -8   0  149.57   11.74   1
   2  -8   0  131.56   11.47   1
   2  -8   1  156.00   12.49   1
   2  -8   1  189.61   14.05   1
   2  -8   1  183.60   12.74   1
   2  -8   1  196.28   14.01   1
   2  -8   2   46.79    3.97   1
   2  -8   2   49.70    4.79   1
   2  -8   2   46.51    4.50   1
   2  -8   3    3.28    1.63   1
   2  -8   3    7.29    3.73   1
   2  -8   3    2.50    2.37   1
   2  -8   4    4.67    3.11   1
   2  -8   4    4.58    1.67   1
   2  -8   4    1.85    2.18   1
   2  -8   5   53.29    5.55   1
   2  -8   5   60.84    5.15   1
   2  -8   5   43.96    4.11   1
   2  -8   6    2.62    2.92   1
   2  -8   7    7.56    3.96   1
   2  -8   8   12.96    4.46   1
   2  -8   9   11.76    4.53   1
   2  -7 -16   -4.80    3.50   1
   2  -7 -16    0.66    3.32   1
   2  -7 -15    3.69    2.96   1
   2  -7 -14    0.76    3.15   1
   2  -7 -13   -2.43    2.71   1
   2  -7 -13   -1.06    3.52   1
   2  -7 -12   -3.10    2.53   1
   2  -7 -11   12.53    4.04   1
   2  -7 -11   12.46    2.97   1
   2  -7 -10    5.86    2.52   1
   2  -7  -9   41.86    5.31   1
   2  -7  -9   41.34    4.12   1
   2  -7  -8   35.05    4.74   1
   2  -7  -8   27.67    3.05   1
   2  -7  -7  224.10   15.87   1
   2  -7  -7  184.42   15.48   1
   2  -7  -6  205.92   14.35   1
   2  -7  -6  212.58   15.75   1
   2  -7  -5  100.40    8.82   1
   2  -7  -4   37.58    4.54   1
   2  -7  -3  125.89    9.87   1
   2  -7  -2    1.08    2.29   1
   2  -7  -1   41.99    4.67   1
   2  -7   0  150.31   11.77   1
   2  -7   1   78.32    7.79   1
   2  -7   1   69.89    6.02   1
   2  -7   1   73.62   28.31   1
   2  -7   2 1437.17  101.60   1
   2  -7   2 1314.06   87.00   1
   2  -7   2 1312.61   91.30   1
   2  -7   2 1338.10   94.38   1
   2  -7   3    4.75    7.37   1
   2  -7   3   13.84    5.58   1
   2  -7   3    8.24    1.95   1
   2  -7   4    1.30    2.67   1
   2  -7   4    2.46    3.01   1
   2  -7   4    2.40    1.77   1
   2  -7   5    2.34    2.63   1
   2  -7   5    1.82    2.97   1
   2  -7   6   -0.56    2.85   1
   2  -7   6    2.62    3.79   1
   2  -7   7  175.03   12.44   1
   2  -7   7  197.12   14.04   1
   2  -7   8    3.53    4.06   1
   2  -7   9   23.72    4.97   1
   2  -6 -16    8.12    3.42   1
   2  -6 -14   25.40    4.03   1
   2  -6 -14   19.45    3.88   1
   2  -6 -13   10.89    3.50   1
   2  -6 -13   10.82    3.29   1
   2  -6 -12    7.84    2.74   1
   2  -6 -12    9.92    2.96   1
   2  -6 -11    2.46    3.67   1
   2  -6 -11    3.35    2.71   1
   2  -6 -10  130.19   11.18   1
   2  -6 -10  165.12   12.08   1
   2  -6  -9  103.43    8.95   1
   2  -6  -9  115.99    8.40   1
   2  -6  -8  308.00   22.11   1
   2  -6  -8  272.25   22.11   1
   2  -6  -7  125.22    8.95   1
   2  -6  -7  115.13    9.66   1
   2  -6  -6    5.86    1.50   1
   2  -6  -6    1.23    3.35   1
   2  -6  -5   35.28    4.16   1
   2  -6  -4   15.52    3.47   1
   2  -6  -3  183.06   13.80   1
   2  -6  -2  302.76   22.62   1
   2  -6  -1  397.20   28.30   1
   2  -6   0    1.44    1.97   1
   2  -6   1   97.02    7.88   1
   2  -6   1   99.40    7.18   1
   2  -6   1  101.00    8.04   1
   2  -6   2   41.60    3.48   1
   2  -6   2   38.94    4.12   1
   2  -6   2   44.22    4.92   1
   2  -6   2   43.96    3.58   1
   2  -6   3   33.87    3.26   1
   2  -6   3   33.18    4.61   1
   2  -6   3   38.69    3.86   1
   2  -6   3   36.36    3.38   1
   2  -6   4  175.56   13.51   1
   2  -6   4  195.72   12.59   1
   2  -6   4  174.50   12.42   1
   2  -6   5  196.00   14.00   1
   2  -6   5  182.52   12.43   1
   2  -6   5  195.44   12.86   1
   2  -6   6  181.98   12.95   1
   2  -6   6  159.77   11.38   1
   2  -6   6  168.74   11.69   1
   2  -6   7   84.82    6.82   1
   2  -6   7   72.42    6.13   1
   2  -6   8    3.84    2.94   1
   2  -6   8   -0.94    3.07   1
   2  -6   9   83.36    7.49   1
   2  -5 -16    1.49    2.93   1
   2  -5 -16   -3.65    3.74   1
   2  -5 -15   -1.37    3.65   1
   2  -5 -15   -0.46    3.07   1
   2  -5 -14   -1.04    2.77   1
   2  -5 -14   -5.43    3.17   1
   2  -5 -13    3.57    3.02   1
   2  -5 -13    0.56    3.20   1
   2  -5 -12   90.82    7.43   1
   2  -5 -12   82.26    7.26   1
   2  -5 -11    0.49    2.25   1
   2  -5 -11    3.65    2.79   1
   2  -5 -10   39.94    3.92   1
   2  -5 -10   50.98    5.00   1
   2  -5  -9   -1.21    1.87   1
   2  -5  -9    4.67    3.07   1
   2  -5  -8   -0.40    1.88   1
   2  -5  -8    0.08    2.12   1
   2  -5  -7   -1.99    1.66   1
   2  -5  -7   -0.62    2.16   1
   2  -5  -6    1.19    1.57   1
   2  -5  -6    3.31    2.33   1
   2  -5  -5   27.46    2.62   1
   2  -5  -5   35.40    4.05   1
   2  -5  -4  242.42   19.62   1
   2  -5  -4  242.42   19.31   1
   2  -5  -3   21.81    2.90   1
   2  -5  -2   87.80    7.12   1
   2  -5  -1  134.79   10.22   1
   2  -5   0   25.50    2.53   1
   2  -5   0   26.11    3.47   1
   2  -5   2   26.21    3.38   1
   2  -5   2   26.01    3.06   1
   2  -5   2   25.00    2.60   1
   2  -5   2   21.25    2.49   1
   2  -5   3   22.28    2.36   1
   2  -5   3   21.81    2.80   1
   2  -5   3   20.70    3.00   1
   2  -5   3   18.84    2.69   1
   2  -5   4  179.29   12.59   1
   2  -5   4  167.44   11.90   1
   2  -5   4  181.17   11.84   1
   2  -5   4  168.22   12.71   1
   2  -5   5    2.92    2.19   1
   2  -5   5    4.00    2.88   1
   2  -5   5   -0.92    3.94   1
   2  -5   6  298.94   20.06   1
   2  -5   6  327.25   21.71   1
   2  -5   6  316.48   19.92   1
   2  -5   7   15.37    4.00   1
   2  -5   8   22.37    3.50   1
   2  -5   8   26.83    3.21   1
   2  -5   9  204.49   15.73   1
   2  -5   9  209.67   14.48   1
   2  -5  10    4.45    3.63   1
   2  -4 -16    6.00    2.94   1
   2  -4 -16   -7.51    4.22   1
   2  -4 -15   -1.46    3.73   1
   2  -4 -15   -1.72    2.62   1
   2  -4 -14    7.40    3.05   1
   2  -4 -14    6.50    3.11   1
   2  -4 -13   -2.43    2.84   1
   2  -4 -13   -0.69    3.15   1
   2  -4 -12   10.63    3.33   1
   2  -4 -12   14.82    3.46   1
   2  -4 -11   19.45    3.00   1
   2  -4 -11   22.85    3.82   1
   2  -4 -10   16.08    3.29   1
   2  -4  -9    6.76    2.39   1
   2  -4  -8    7.24    2.96   1
   2  -4  -7  106.09    8.24   1
   2  -4  -7   96.24    7.46   1
   2  -4  -6  588.06   40.26   1
   2  -4  -6  522.58   39.32   1
   2  -4  -5  544.29   35.93   1
   2  -4  -5  450.71   35.24   1
   2  -4  -4  751.86   56.49   1
   2  -4  -4  741.47   56.64   1
   2  -4  -3  225.00   16.50   1
   2  -4  -2   96.04    7.25   1
   2  -4  -1  280.56   26.80   1
   2  -4   0 1745.57  130.35   1
   2  -4   1   38.19   21.51   1
   2  -4   2 1470.72  106.61   1
   2  -4   2 1616.84  110.98   1
   2  -4   2 1568.16  121.18   1
   2  -4   2 1744.73  101.92   1
   2  -4   3   20.79    4.83   1
   2  -4   3   20.07    2.51   1
   2  -4   3   27.77    4.64   1
   2  -4   3   16.32   12.44   1
   2  -4   3   19.80    2.76   1
   2  -4   4  846.81   65.18   1
   2  -4   4  941.26   60.75   1
   2  -4   4  919.30   58.82   1
   2  -4   4  922.34   57.70   1
   2  -4   4  906.61   56.61   1
   2  -4   5  879.72   55.17   1
   2  -4   5  893.41   54.40   1
   2  -4   5  858.49   58.01   1
   2  -4   5  850.89   56.59   1
   2  -4   6 1079.12   75.55   1
   2  -4   6 1071.91   72.68   1
   2  -4   6 1122.25   69.68   1
   2  -4   6 1104.90   71.13   1
   2  -4   7   76.39    6.64   1
   2  -4   7   71.40    6.59   1
   2  -4   7   71.91    6.61   1
   2  -4   8  127.46   10.16   1
   2  -4   8  150.80   10.81   1
   2  -4   8  154.75   11.20   1
   2  -4   9    0.27    3.03   1
   2  -4   9    4.24    3.42   1
   2  -4   9    0.59    3.54   1
   2  -4  10  145.93   11.60   1
   2  -4  10  157.75   12.06   1
   2  -4  11   56.40    6.01   1
   2  -4  11   65.45    6.31   1
   2  -3 -16   -0.14    3.83   1
   2  -3 -16   -2.66    2.48   1
   2  -3 -15   33.29    4.62   1
   2  -3 -14   -2.96    2.68   1
   2  -3 -14    0.72    2.50   1
   2  -3 -13   31.02    3.90   1
   2  -3 -13   33.76    4.65   1
   2  -3 -12   53.58    5.12   1
   2  -3 -12   41.09    4.36   1
   2  -3 -11    1.85    2.88   1
   2  -3 -11    6.20    3.24   1
   2  -3 -10  151.54   11.08   1
   2  -3 -10  139.48   11.10   1
   2  -3  -9    0.74    2.01   1
   2  -3  -9    3.31    2.80   1
   2  -3  -8  500.42   37.58   1
   2  -3  -7   42.77    4.45   1
   2  -3  -7   36.36    4.10   1
   2  -3  -6   37.21    3.17   1
   2  -3  -6   40.45    3.82   1
   2  -3  -6   43.69    4.36   1
   2  -3  -5    9.61    1.92   1
   2  -3  -5   12.74    2.93   1
   2  -3  -4   89.11    6.61   1
   2  -3  -4   91.01    7.44   1
   2  -3  -3   21.81    2.05   1
   2  -3  -3   28.20    3.19   1
   2  -3  -2    7.73    1.06   1
   2  -3  -1   58.37    4.74   1
   2  -3   0   35.16    3.20   1
   2  -3   0   30.47    2.54   1
   2  -3   1   67.73    5.10   1
   2  -3   1   78.85    5.86   1
   2  -3   2 1476.86  113.75   1
   2  -3   2 1692.50   97.91   1
   2  -3   2 1430.35  114.97   1
   2  -3   2 1510.10  101.04   1
   2  -3   3   35.16    3.68   1
   2  -3   3   29.05    2.80   1
   2  -3   3   30.25    3.08   1
   2  -3   3   30.25    3.19   1
   2  -3   3   26.21    8.19   1
   2  -3   4  166.41   10.84   1
   2  -3   4  141.85   10.24   1
   2  -3   4  145.20   10.36   1
   2  -3   4  156.25   10.00   1
   2  -3   4  138.77   10.60   1
   2  -3   5   -0.62    1.06   1
   2  -3   5    1.77    2.31   1
   2  -3   5   -0.16    2.46   1
   2  -3   5   -2.56    2.02   1
   2  -3   5    2.37    1.72   1
   2  -3   6  116.42    8.20   1
   2  -3   6  113.00    8.50   1
   2  -3   6  115.56    8.17   1
   2  -3   6  119.25    8.74   1
   2  -3   7   11.09    2.40   1
   2  -3   7   11.49    3.39   1
   2  -3   8    1.49    2.98   1
   2  -3   8    6.60    2.78   1
   2  -3   9   37.82    4.67   1
   2  -3   9   31.25    4.14   1
   2  -3  10   -1.51    3.32   1
   2  -3  10   -1.66    3.17   1
   2  -3  11   22.47    3.89   1
   2  -3  11   21.53    3.53   1
   2  -3  12    7.73    3.34   1
   2  -3  12   13.32    3.87   1
   2  -3  13    4.20    4.39   1
   2  -2 -16    4.49    3.99   1
   2  -2 -15    2.72    3.79   1
   2  -2 -15    1.28    2.40   1
   2  -2 -14    5.29    2.58   1
   2  -2 -14    9.49    3.88   1
   2  -2 -13    4.12    3.49   1
   2  -2 -13    8.07    2.50   1
   2  -2 -12    1.21    2.46   1
   2  -2 -12   -1.17    3.43   1
   2  -2 -11   35.52    4.53   1
   2  -2 -11   30.58    3.43   1
   2  -2 -10   -0.19    3.35   1
   2  -2 -10    5.90    2.72   1
   2  -2  -9   38.19    4.70   1
   2  -2  -9   36.48    4.11   1
   2  -2  -8   22.94    5.46   1
   2  -2  -8   20.61    3.09   1
   2  -2  -7  257.60   17.33   1
   2  -2  -7  256.64   17.94   1
   2  -2  -6  510.76   35.71   1
   2  -2  -6  513.48   34.44   1
   2  -2  -6  441.42   36.56   1
   2  -2  -5  186.32   13.38   1
   2  -2  -5  168.48   12.72   1
   2  -2  -5  194.88   12.84   1
   2  -2  -4   75.86    5.40   1
   2  -2  -4   70.06    5.02   1
   2  -2  -4   57.30    5.45   1
   2  -2  -3  235.01   16.86   1
   2  -2  -3  249.01   17.67   1
   2  -2  -2   34.81    3.66   1
   2  -2  -2   32.04    3.17   1
   2  -2  -1   42.25    3.64   1
   2  -2   0  626.00   40.53   1
   2  -2   0  676.00   44.20   1
   2  -2   0  553.19   45.16   1
   2  -2   1   29.92    2.41   1
   2  -2   1   30.91    2.45   1
   2  -2   1   36.84    3.04   1
   2  -2   2  303.46   22.99   1
   2  -2   2  321.84   24.04   1
   2  -2   2  356.45   22.66   1
   2  -2   2  368.64   21.89   1
   2  -2   3  145.20   10.12   1
   2  -2   3  155.00    9.96   1
   2  -2   3  137.59   10.32   1
   2  -2   3  136.19   10.50   1
   2  -2   3  152.52   10.13   1
   2  -2   4  606.14   46.29   1
   2  -2   4  663.58   45.34   1
   2  -2   4  646.18   44.23   1
   2  -2   4  671.33   42.49   1
   2  -2   4  735.49   43.39   1
   2  -2   5 2104.06  127.52   1
   2  -2   5 2003.46  130.70   1
   2  -2   5 1947.46  124.45   1
   2  -2   5 2024.10  133.17   1
   2  -2   5 1928.09  149.29   1
   2  -2   6    4.20    3.20   1
   2  -2   6    5.20    2.23   1
   2  -2   7   98.80    7.75   1
   2  -2   7   94.87    7.21   1
   2  -2   7  104.45    7.77   1
   2  -2   8  443.52   34.12   1
   2  -2   8  510.31   33.89   1
   2  -2   8  458.39   32.11   1
   2  -2   9  192.93   14.17   1
   2  -2   9  189.61   14.60   1
   2  -2  10  576.00   35.52   1
   2  -2  10  492.84   36.85   1
   2  -2  11   20.70    3.46   1
   2  -2  12    2.59    3.45   1
   2  -2  12    2.66    2.80   1
   2  -2  13   45.16    5.24   1
   2  -1 -15    0.88    3.74   1
   2  -1 -14   19.10    4.02   1
   2  -1 -14   12.32    2.74   1
   2  -1 -13    3.61    2.66   1
   2  -1 -13    8.07    2.44   1
   2  -1 -12    1.00    2.30   1
   2  -1 -12    0.88    2.61   1
   2  -1 -11   18.32    2.91   1
   2  -1 -11   24.60    4.46   1
   2  -1 -10   53.88    5.14   1
   2  -1 -10   56.55    5.72   1
   2  -1  -9   -3.31    3.53   1
   2  -1  -8  493.28   36.42   1
   2  -1  -8  539.17   35.29   1
   2  -1  -7    8.76    3.08   1
   2  -1  -6  405.22   28.18   1
   2  -1  -5   55.06    4.90   1
   2  -1  -5   42.77    4.32   1
   2  -1  -4    9.36    1.77   1
   2  -1  -3  132.48    9.44   1
   2  -1  -3  122.77    8.86   1
   2  -1  -3  133.17    8.77   1
   2  -1  -2 2287.71  174.10   1
   2  -1  -2 2557.32  166.88   1
   2  -1  -1 5935.16  412.93   1
   2  -1  -1 5312.95  406.73   1
   2  -1   0 1498.46  109.16   1
   2  -1   0 1494.60   97.42   1
   2  -1   1 2159.46  144.06   1
   2  -1   1 2112.32  154.43   1
   2  -1   1 2168.76  147.16   1
   2  -1   2 2281.02  139.46   1
   2  -1   2 1962.49  152.39   1
   2  -1   2 2266.71  143.78   1
   2  -1   2 2234.45  138.03   1
   2  -1   3   -1.10    6.80   1
   2  -1   3    3.72    1.66   1
   2  -1   3    2.16    1.76   1
   2  -1   4 3601.20  210.03   1
   2  -1   4 3238.75  215.12   1
   2  -1   4 3268.41  204.67   1
   2  -1   4 2861.18  230.01   1
   2  -1   4 3166.31  219.45   1
   2  -1   5   45.56    5.26   1
   2  -1   5   43.82    3.97   1
   2  -1   5   43.82    3.97   1
   2  -1   5   39.69    3.78   1
   2  -1   6  828.29   51.80   1
   2  -1   6  754.60   54.39   1
   2  -1   6  831.75   55.37   1
   2  -1   6  792.42   52.92   1
   2  -1   7  334.52   23.78   1
   2  -1   7  353.06   22.55   1
   2  -1   7  332.33   23.70   1
   2  -1   8    8.94    2.63   1
   2  -1   8    9.18    2.24   1
   2  -1   9  652.80   40.88   1
   2  -1   9  630.51   42.69   1
   2  -1  10   49.70    4.93   1
   2  -1  10   56.70    5.57   1
   2  -1  11  120.78    9.67   1
   2  -1  11  114.70    9.21   1
   2  -1  12    2.46    2.48   1
   2  -1  12   -6.50    4.28   1
   2  -1  13   58.52    5.81   1
   2  -1  13   53.00    6.26   1
   2  -1  14    9.00    4.62   1
   2   0 -15   15.76    4.21   1
   2   0 -14    8.18    2.29   1
   2   0 -13   -1.44    2.59   1
   2   0 -13   -0.16    1.84   1
   2   0 -12   22.00    3.00   1
   2   0 -11  246.18   18.20   1
   2   0 -10   86.49    7.63   1
   2   0 -10   87.98    7.50   1
   2   0  -9   93.12    8.11   1
   2   0  -9  109.20    8.57   1
   2   0  -8    3.65    2.52   1
   2   0  -8    7.45    2.78   1
   2   0  -7    2.16    3.76   1
   2   0  -6    0.06    3.35   1
   2   0  -5  153.76   11.16   1
   2   0  -5  153.76   11.66   1
   2   0  -4    0.66    1.36   1
   2   0  -4    2.92    1.09   1
   2   0  -4    3.53    1.77   1
   2   0  -3    5.86    1.02   1
   2   0  -3   11.29    2.08   1
   2   0  -2    4.97    3.30   1
   2   0  -1 3975.30  253.46   1
   2   0  -1 3536.68  265.24   1
   2   0   0 9214.08  673.85   1
   2   0   1    7.90   48.44   1
   2   0   2   62.41    4.90   1
   2   0   2   66.42    4.89   1
   2   0   2   65.77    4.87   1
   2   0   2   66.26    4.56   1
   2   0   3 1431.87   84.76   1
   2   0   3 1253.16   82.13   1
   2   0   3 1345.42   86.56   1
   2   0   3 1234.82   87.15   1
   2   0   4  316.84   20.29   1
   2   0   4  283.59   19.20   1
   2   0   4  321.13   19.71   1
   2   0   4  260.50   20.34   1
   2   0   4  295.15   20.27   1
   2   0   5  234.09   18.67   1
   2   0   5  234.70   18.38   1
   2   0   5  285.95   17.92   1
   2   0   5  258.57   17.37   1
   2   0   5  286.96   18.30   1
   2   0   6  181.17   12.38   1
   2   0   6  172.66   12.09   1
   2   0   6  183.06   12.72   1
   2   0   6  167.18   12.67   1
   2   0   7   34.81    3.78   1
   2   0   7   33.29    3.46   1
   2   0   8   48.30    4.59   1
   2   0   8   57.15    4.99   1
   2   0   9   18.75    3.12   1
   2   0   9   19.01    2.44   1
   2   0   9   19.18    2.54   1
   2   0  10  484.88   29.95   1
   2   0  10  432.22   28.69   1
   2   0  10  403.21   29.72   1
   2   0  11  454.54   29.00   1
   2   0  11  460.53   30.04   1
   2   0  11  451.14   29.74   1
   2   0  12   -0.90    1.92   1
   2   0  12   -2.72    3.07   1
   2   0  13  128.60   10.43   1
   2   0  13  121.88    9.27   1
   2   0  13  123.43    9.78   1
   2   0  14    4.67    1.86   1
   2   0  14    4.20    4.55   1
   2   0  14    1.42    4.45   1
   2   0  15   46.24    4.22   1
   2   1 -14    3.10    3.52   1
   2   1 -14    1.10    1.81   1
   2   1 -13   -7.24    3.34   1
   2   1 -13    3.24    1.91   1
   2   1 -12    1.59    2.04   1
   2   1 -11    2.34    2.14   1
   2   1 -11    3.53    3.35   1
   2   1 -11    3.42    3.55   1
   2   1 -10   23.14    4.04   1
   2   1 -10   23.14    3.08   1
   2   1  -9  172.40   12.34   1
   2   1  -9  152.77   12.11   1
   2   1  -8   71.40    6.08   1
   2   1  -8   83.17    6.57   1
   2   1  -8   94.67    7.39   1
   2   1  -7  164.87   12.33   1
   2   1  -7  168.74   11.43   1
   2   1  -7  168.74   12.47   1
   2   1  -6  297.91   18.64   1
   2   1  -6  299.98   20.44   1
   2   1  -5  121.88    8.61   1
   2   1  -5  113.42    8.52   1
   2   1  -5  107.54    7.67   1
   2   1  -4  251.54   19.03   1
   2   1  -4  329.79   20.34   1
   2   1  -3   50.98    3.86   1
   2   1  -2    4.45    0.97   1
   2   1  -1  384.94   27.47   1
   2   1   0  969.08   57.90   1
   2   1   0  722.00   57.50   1
   2   1   2 4353.36  254.68   1
   2   1   2 3620.43  256.32   1
   2   1   2 3536.68  261.67   1
   2   1   3  828.29   57.56   1
   2   1   3  890.43   56.10   1
   2   1   3  862.60   56.98   1
   2   1   4  104.45    7.56   1
   2   1   4   97.61    7.11   1
   2   1   4  104.24    7.35   1
   2   1   5   78.50    5.67   1
   2   1   5   77.79    5.82   1
   2   1   5   73.44    5.48   1
   2   1   5   76.56    5.95   1
   2   1   5   73.27    5.31   1
   2   1   6  644.14   42.13   1
   2   1   6  659.98   50.35   1
   2   1   6  690.64   44.68   1
   2   1   6  731.16   44.35   1
   2   1   7   -1.99    2.20   1
   2   1   7    1.54    1.74   1
   2   1   7   -3.17    2.46   1
   2   1   7    0.92    0.88   1
   2   1   8  617.52   38.77   1
   2   1   8  612.07   40.57   1
   2   1   8  613.06   41.10   1
   2   1   9   -0.32    2.79   1
   2   1   9   -0.85    1.67   1
   2   1   9    4.54    2.17   1
   2   1  10   37.45    3.92   1
   2   1  10   37.95    4.19   1
   2   1  10   37.33    3.42   1
   2   1  11   73.27    6.33   1
   2   1  11   70.39    5.71   1
   2   1  11   71.40    7.10   1
   2   1  12   64.32    5.45   1
   2   1  12   75.34    6.94   1
   2   1  12   73.96    6.54   1
   2   1  13   65.93    6.01   1
   2   1  13   54.46    5.61   1
   2   1  13   53.88    4.70   1
   2   1  14  114.06    9.83   1
   2   1  14  121.44    9.70   1
   2   1  14  105.88    8.44   1
   2   1  15   48.30    4.45   1
   2   2 -14    4.54    3.20   1
   2   2 -14    4.04    2.53   1
   2   2 -13   43.69    4.23   1
   2   2 -13   56.85    5.88   1
   2   2 -12   14.06    3.75   1
   2   2 -11  125.44    9.63   1
   2   2 -11  103.23    8.94   1
   2   2 -10   27.14    3.13   1
   2   2 -10   27.67    4.52   1
   2   2 -10   23.62    3.11   1
   2   2 -10   32.26    4.09   1
   2   2  -9  328.33   21.74   1
   2   2  -9  313.64   20.54   1
   2   2  -9  314.71   22.00   1
   2   2  -9  295.50   22.00   1
   2   2  -8  241.80   19.90   1
   2   2  -8  283.25   18.51   1
   2   2  -8  296.53   19.98   1
   2   2  -8  241.49   19.27   1
   2   2  -7   85.56    6.85   1
   2   2  -7   76.04    6.63   1
   2   2  -7   75.69    6.44   1
   2   2  -7   79.74    6.07   1
   2   2  -6    6.45    2.03   1
   2   2  -6    5.06    2.02   1
   2   2  -5   54.02    4.41   1
   2   2  -5   62.57    5.54   1
   2   2  -4  181.71   12.13   1
   2   2  -3  568.82   37.21   1
   2   2  -2   17.64    1.85   1
   2   2  -1  541.96   36.32   1
   2   2   0  271.59   18.46   1
   2   2   0  297.22   18.96   1
   2   2   1  342.62   21.84   1
   2   2   2  705.43   44.09   1
   2   2   3   10.76    2.10   1
   2   2   3   13.18    2.11   1
   2   2   3   11.49    2.24   1
   2   2   4    1.61    1.65   1
   2   2   4   -2.46    1.57   1
   2   2   4   -0.48    1.67   1
   2   2   5  808.83   58.02   1
   2   2   5  852.06   58.38   1
   2   2   6  223.20   15.24   1
   2   2   6  215.50   14.68   1
   2   2   6  235.32   15.03   1
   2   2   7   28.73    3.11   1
   2   2   7   29.05    2.48   1
   2   2   7   29.81    2.62   1
   2   2   8   83.54    6.58   1
   2   2   8  100.20    7.21   1
   2   2   8   84.09    6.60   1
   2   2   8   91.01    6.68   1
   2   2   9  251.54   20.30   1
   2   2   9  292.41   19.84   1
   2   2   9  292.75   18.82   1
   2   2   9  303.11   19.50   1
   2   2  10  142.56   10.27   1
   2   2  10  151.78   10.10   1
   2   2  10  128.82   10.44   1
   2   2  11   26.11    3.78   1
   2   2  11   23.62    3.79   1
   2   2  11   20.79    2.28   1
   2   2  11   20.98    2.02   1
   2   2  12   10.30    3.72   1
   2   2  12   10.82    2.96   1
   2   2  12   16.32    1.94   1
   2   2  13   -1.37    1.29   1
   2   2  13   -2.13    2.60   1
   2   2  14    0.44    3.93   1
   2   2  14    3.88    3.98   1
   2   2  14   -0.76    1.43   1
   2   2  15   22.66    2.38   1
   2   3 -13   18.32    2.91   1
   2   3 -12   -1.28    1.92   1
   2   3 -12    2.46    2.07   1
   2   3 -12    0.04    1.85   1
   2   3 -11    8.35    2.14   1
   2   3 -11   10.76    2.03   1
   2   3 -11    5.38    3.71   1
   2   3 -10   27.35    3.66   1
   2   3 -10   25.81    3.15   1
   2   3  -9   21.62    3.63   1
   2   3  -9   13.18    2.47   1
   2   3  -9   21.72    3.82   1
   2   3  -9   19.54    2.83   1
   2   3  -8    0.09    2.07   1
   2   3  -8   -4.93    3.82   1
   2   3  -8    0.86    1.75   1
   2   3  -7   17.39    4.42   1
   2   3  -7   13.54    2.72   1
   2   3  -6   68.39    5.79   1
   2   3  -6   78.32    6.55   1
   2   3  -6   71.40    6.93   1
   2   3  -5  185.50   13.08   1
   2   3  -5  193.49   14.19   1
   2   3  -5  183.33   13.81   1
   2   3  -4  894.61   58.03   1
   2   3  -4  841.00   62.06   1
   2   3  -3   10.69    2.55   1
   2   3  -3   13.10    2.24   1
   2   3  -2   19.36    2.29   1
   2   3  -2   24.21    2.46   1
   2   3  -1  143.52    9.58   1
   2   3   0   26.94    2.49   1
   2   3   0   25.30    2.11   1
   2   3   0   26.21    2.76   1
   2   3   1  382.98   25.83   1
   2   3   1  403.21   26.51   1
   2   3   1  429.32   27.35   1
   2   3   2   21.44    1.94   1
   2   3   2   17.14    1.99   1
   2   3   3  201.64   13.06   1
   2   3   3  187.14   12.86   1
   2   3   3  172.66   13.14   1
   2   3   4   69.22    5.32   1
   2   3   5  849.14   55.37   1
   2   3   6    6.30    1.71   1
   2   3   6    9.06    2.17   1
   2   3   7  816.82   56.02   1
   2   3   7  883.28   60.03   1
   2   3   8 1083.73   78.35   1
   2   3   8 1153.28   90.33   1
   2   3   9    3.28    2.21   1
   2   3   9    6.81    1.67   1
   2   3   9    5.34    2.03   1
   2   3  10  124.32    8.92   1
   2   3  10  117.94    9.34   1
   2   3  10  134.10    9.73   1
   2   3  11    3.46    1.49   1
   2   3  11    4.08    3.31   1
   2   3  11    6.92    3.37   1
   2   3  12    5.02    1.52   1
   2   3  12    4.16    3.63   1
   2   3  12    0.90    3.23   1
   2   3  13  181.44   12.66   1
   2   3  14   -3.28    3.87   1
   2   3  14    1.37    3.91   1
   2   3  14    1.77    1.36   1
   2   3  15   98.80    9.54   1
   2   4 -12   -1.30    3.19   1
   2   4 -11    9.92    3.15   1
   2   4 -11    8.58    2.87   1
   2   4 -11    6.71    2.12   1
   2   4 -11    5.11    1.81   1
   2   4 -10    4.33    2.29   1
   2   4 -10    5.62    1.66   1
   2   4 -10    1.30    2.10   1
   2   4  -9   41.34    4.50   1
   2   4  -9   34.57    3.18   1
   2   4  -9   34.11    4.09   1
   2   4  -9   33.52    3.94   1
   2   4  -8   17.98    3.73   1
   2   4  -8   16.89    2.63   1
   2   4  -8   16.40    3.64   1
   2   4  -8   16.24    1.93   1
   2   4  -7   84.46    7.72   1
   2   4  -7   99.20    7.37   1
   2   4  -7  101.20    8.25   1
   2   4  -6  172.66   12.88   1
   2   4  -6  170.82   12.81   1
   2   4  -6  170.30   12.01   1
   2   4  -5  289.68   23.15   1
   2   4  -5  350.81   23.97   1
   2   4  -5  348.20   22.39   1
   2   4  -4  207.07   14.10   1
   2   4  -4  232.87   15.26   1
   2   4  -3    4.28    1.90   1
   2   4  -2  285.27   18.92   1
   2   4  -2  305.55   20.63   1
   2   4  -1  478.30   30.62   1
   2   4  -1  530.84   33.18   1
   2   4   0  449.02   30.94   1
   2   4   0  442.68   29.04   1
   2   4   1  349.69   22.44   1
   2   4   1  332.70   20.79   1
   2   4   2   33.76    3.14   1
   2   4   4   30.69    2.88   1
   2   4   5  835.79   56.09   1
   2   4   5  836.37   60.73   1
   2   4   6   98.80    7.75   1
   2   4   6   99.40    7.98   1
   2   4   7  280.23   20.42   1
   2   4   7  330.15   21.08   1
   2   4   8   73.79    6.01   1
   2   4   8   69.22    5.66   1
   2   4   9   77.26    6.15   1
   2   4   9   74.65    6.57   1
   2   4  10  180.36   12.36   1
   2   4  10  170.30   12.27   1
   2   4  11  181.71   14.29   1
   2   4  11  210.83   14.52   1
   2   4  12  228.31   15.71   1
   2   4  12  195.72   15.39   1
   2   4  13  131.79    9.64   1
   2   4  13  102.82    8.92   1
   2   4  13  117.07    9.74   1
   2   4  14   11.63    2.05   1
   2   4  14   10.37    3.99   1
   2   4  15    1.77    1.78   1
   2   4  15    6.66    4.28   1
   2   5 -11   17.98    2.80   1
   2   5 -11   16.00    3.28   1
   2   5 -10   -1.14    3.04   1
   2   5 -10    7.67    3.82   1
   2   5 -10    0.83    2.06   1
   2   5  -9  196.84   13.19   1
   2   5  -9  155.25   13.21   1
   2   5  -9  165.89   13.40   1
   2   5  -8    2.96    3.61   1
   2   5  -8    0.88    2.91   1
   2   5  -7   28.84    3.44   1
   2   5  -7   20.70    2.09   1
   2   5  -7   30.03    3.73   1
   2   5  -7   24.01    4.51   1
   2   5  -6    9.86    4.02   1
   2   5  -6    9.18    3.27   1
   2   5  -6   12.32    2.39   1
   2   5  -5   38.19    4.08   1
   2   5  -5   32.60    4.34   1
   2   5  -5   28.94    3.98   1
   2   5  -4  222.90   17.32   1
   2   5  -4  253.76   16.57   1
   2   5  -3   57.00    5.28   1
   2   5  -3   56.55    4.81   1
   2   5  -2  238.08   16.36   1
   2   5  -2  196.56   15.14   1
   2   5  -1   60.68    5.14   1
   2   5  -1   56.10    4.79   1
   2   5   0   95.45    7.03   1
   2   5   0   78.32    6.20   1
   2   5   1  365.96   23.34   1
   2   5   1  354.95   24.87   1
   2   5   2  150.55   10.55   1
   2   5   2  145.44    9.89   1
   2   5   4   98.41    7.54   1
   2   5   4   99.40    7.18   1
   2   5   5  432.64   30.78   1
   2   5   5  443.10   29.05   1
   2   5   6    3.50    2.06   1
   2   5   6    3.88    2.01   1
   2   5   7   68.39    5.79   1
   2   5   7   63.52    5.74   1
   2   5   8    1.82    2.65   1
   2   5   8   -5.66    2.81   1
   2   5   9   99.20    7.97   1
   2   5   9  103.84    8.15   1
   2   5  10    8.64    2.88   1
   2   5  10    8.82    2.55   1
   2   5  11   12.25    2.94   1
   2   5  12   37.95    4.19   1
   2   5  12   43.96    5.17   1
   2   5  13    0.77    2.46   1
   2   5  14   45.56    5.40   1
   2   5  14   38.44    5.08   1
   2   5  15   -0.40    1.95   1
   2   5  15   -2.89    3.81   1
   2   6 -11    2.43    3.56   1
   2   6 -10    1.74    2.35   1
   2   6 -10   -0.36    3.42   1
   2   6  -9    8.35    3.53   1
   2   6  -8   19.27    4.13   1
   2   6  -8   18.49    4.39   1
   2   6  -7   22.94    4.69   1
   2   6  -7   23.91    4.01   1
   2   6  -6   50.84    4.85   1
   2   6  -6   43.16    5.39   1
   2   6  -6   46.79    5.47   1
   2   6  -5    2.53    3.75   1
   2   6  -5    4.67    2.94   1
   2   6  -5   -2.13    3.18   1
   2   6  -4   81.54    7.40   1
   2   6  -4   77.62    6.52   1
   2   6  -4   78.85    6.93   1
   2   6  -3   25.30    3.82   1
   2   6  -2   16.56    2.85   1
   2   6  -2   19.36    3.61   1
   2   6  -1    0.23    2.52   1
   2   6  -1    1.21    2.42   1
   2   6   0    5.57    1.89   1
   2   6   0    0.42    2.92   1
   2   6   1  704.90   44.07   1
   2   6   1  638.57   48.52   1
   2   6   2  181.44   12.12   1
   2   6   2  175.03   13.49   1
   2   6   3  504.45   34.14   1
   2   6   3  484.44   31.25   1
   2   6   4    6.30    2.56   1
   2   6   4    6.10    2.91   1
   2   6   5   19.01    3.31   1
   2   6   5   22.18    3.11   1
   2   6   6   38.44    4.34   1
   2   6   6   41.73    4.39   1
   2   6   7  125.44    9.41   1
   2   6   7  136.66   10.05   1
   2   6   8  246.18   16.63   1
   2   6   8  243.36   17.16   1
   2   6   9  314.00   22.33   1
   2   6   9  325.08   21.64   1
   2   6  10  219.34   15.40   1
   2   6  10  219.93   16.02   1
   2   6  11   25.10    4.01   1
   2   6  11   21.25    3.50   1
   2   6  12   35.76    4.78   1
   2   6  12   30.69    3.88   1
   2   6  13  125.22   10.97   1
   2   6  13  154.50   11.44   1
   2   6  14   15.52    4.10   1
   2   6  14   11.49    2.51   1
   2   6  15   21.53    4.45   1
   2   6  15   22.00    3.28   1
   2   6  16    6.05    2.26   1
   2   7  -9   11.16    3.61   1
   2   7  -9    9.24    4.01   1
   2   7  -8    2.72    2.21   1
   2   7  -8    4.75    3.31   1
   2   7  -7   25.30    3.62   1
   2   7  -7   23.72    3.80   1
   2   7  -7   24.60    3.47   1
   2   7  -6   48.58    5.44   1
   2   7  -6   40.70    4.59   1
   2   7  -6   58.52    5.66   1
   2   7  -5   -1.39    3.47   1
   2   7  -5   -1.32    3.22   1
   2   7  -5    0.66    3.27   1
   2   7  -4   14.29    2.95   1
   2   7  -4   17.47    3.26   1
   2   7  -4   25.70    4.16   1
   2   7  -3  118.16    9.35   1
   2   7  -3  115.56    9.68   1
   2   7  -2  487.53   31.35   1
   2   7  -2  463.11   33.57   1
   2   7  -1    2.56    2.37   1
   2   7  -1    0.86    3.70   1
   2   7  -1    2.53    2.73   1
   2   7   0  458.82   31.27   1
   2   7   0  486.64   33.97   1
   2   7   0  484.00   33.44   1
   2   7   1   16.16    3.54   1
   2   7   1   19.36    3.61   1
   2   7   2  118.16    8.48   1
   2   7   2  115.99    9.26   1
   2   7   3  275.89   19.27   1
   2   7   3  259.53   17.40   1
   2   7   4   31.58    3.26   1
   2   7   4   34.34    4.34   1
   2   7   5  174.24   12.14   1
   2   7   5  163.33   12.52   1
   2   7   6  232.26   16.15   1
   2   7   6  242.74   15.58   1
   2   7   7  251.22   16.17   1
   2   7   7  205.64   16.63   1
   2   7   8  125.44   10.30   1
   2   7   8  116.64    9.50   1
   2   7   9  102.41    8.10   1
   2   7   9   93.51    8.32   1
   2   7  10  105.47    9.86   1
   2   7  10  127.69    9.94   1
   2   7  11    2.72    3.53   1
   2   7  11    2.99    3.39   1
   2   7  12   26.52    4.43   1
   2   7  12   26.52    4.22   1
   2   7  13    0.21    2.82   1
   2   7  14    6.66    2.73   1
   2   7  14    0.88    2.54   1
   2   7  15    7.51    3.01   1
   2   7  15   12.39    2.89   1
   2   7  16    2.02    2.67   1
   2   8  -8    2.76    3.95   1
   2   8  -8    3.24    3.85   1
   2   8  -7   10.11    3.94   1
   2   8  -7    1.49    2.42   1
   2   8  -6    7.67    3.93   1
   2   8  -6    3.20    3.76   1
   2   8  -6    3.61    2.36   1
   2   8  -5   28.94    3.87   1
   2   8  -5   30.58    4.31   1
   2   8  -5   35.76    4.90   1
   2   8  -4    4.37    2.59   1
   2   8  -4   -1.25    2.58   1
   2   8  -4    3.13    3.72   1
   2   8  -3   63.84    6.39   1
   2   8  -3   78.32    7.08   1
   2   8  -3   70.73    6.56   1
   2   8  -2    5.43    2.89   1
   2   8  -2    3.03    3.69   1
   2   8  -2    6.92    3.58   1
   2   8  -1  164.10   13.07   1
   2   8  -1  174.50   12.95   1
   2   8  -1  167.44   12.42   1
   2   8   0   91.58    7.27   1
   2   8   0   73.96    7.22   1
   2   8   1    3.53    3.27   1
   2   8   1   -5.38    3.16   1
   2   8   2   28.52    3.95   1
   2   8   2   31.02    3.45   1
   2   8   3   38.32    4.09   1
   2   8   3   26.83    3.63   1
   2   8   4   38.32    3.84   1
   2   8   4   39.19    4.13   1
   2   8   4   39.19    4.38   1
   2   8   5   43.30    4.34   1
   2   8   5   32.83    4.24   1
   2   8   6   53.00    5.53   1
   2   8   6   44.62    4.94   1
   2   8   7   18.23    3.93   1
   2   8   8   41.22    4.37   1
   2   8   8   47.75    5.11   1
   2   8   9   30.36    4.30   1
   2   8   9   24.40    4.15   1
   2   8  10  216.38   16.48   1
   2   8  11   15.52    3.70   1
   2   8  11   16.16    4.02   1
   2   8  12    2.43    2.56   1
   2   8  13   -2.59    3.06   1
   2   8  13    1.82    3.05   1
   2   8  14   13.99    3.07   1
   2   8  15    6.66    2.58   1
   2   8  16   19.45    3.53   1
   2   9  -7   -1.10    4.30   1
   2   9  -7   -3.76    4.00   1
   2   9  -6    0.81    4.05   1
   2   9  -6    9.49    4.07   1
   2   9  -5   10.82    3.95   1
   2   9  -5   18.75    4.42   1
   2   9  -4    1.72    3.46   1
   2   9  -4   -1.93    3.03   1
   2   9  -4    7.02    4.13   1
   2   9  -3   12.89    3.16   1
   2   9  -3    8.70    3.25   1
   2   9  -3   12.11    4.04   1
   2   9  -2   40.58    4.97   1
   2   9  -1   -2.99    3.25   1
   2   9  -1   -6.76    4.26   1
   2   9   0  474.37   30.06   1
   2   9   0  399.20   32.37   1
   2   9   1  141.85   16.67   1
   2   9   1  144.72   11.55   1
   2   9   2  114.06    9.83   1
   2   9   2  131.10    9.62   1
   2   9   3   19.27    3.78   1
   2   9   3   19.98    4.02   1
   2   9   4   10.76    3.54   1
   2   9   4    9.67    2.92   1
   2   9   4   13.84    3.57   1
   2   9   5  197.96   13.79   1
   2   9   6    2.13    2.74   1
   2   9   6   -0.50    3.19   1
   2   9   7  319.34   23.95   1
   2   9   7  373.26   23.18   1
   2   9   8   40.32    5.33   1
   2   9   8   42.12    5.71   1
   2   9   9   19.89    4.19   1
   2   9   9   16.40    3.56   1
   2   9  10   43.43    5.40   1
   2   9  10   49.84    5.37   1
   2   9  11   -3.88    3.70   1
   2   9  11    2.89    3.23   1
   2   9  12   10.05    3.74   1
   2   9  14   35.28    4.75   1
   2   9  14   46.24    5.58   1
   2   9  15    1.64    3.33   1
   2  10  -5   39.69    5.17   1
   2  10  -5   43.16    5.78   1
   2  10  -4   38.07    5.31   1
   2  10  -4   30.03    4.16   1
   2  10  -3   35.52    5.48   1
   2  10  -3   23.52    3.98   1
   2  10  -2   45.43    5.12   1
   2  10  -2   52.85    6.11   1
   2  10   0    0.24    2.59   1
   2  10   1    8.47    3.78   1
   2  10   2    6.55    3.94   1
   2  10   3    7.78    2.85   1
   2  10   3    3.84    3.92   1
   2  10   4  116.64    8.86   1
   2  10   4   95.65    9.19   1
   2  10   4  108.58    8.75   1
   2  10   5   86.68    7.45   1
   2  10   5   88.36    7.33   1
   2  10   5   87.42    8.04   1
   2  10   6   -1.46    2.93   1
   2  10   6    0.27    3.62   1
   2  10   6    4.75    3.62   1
   2  10   7   16.08    3.45   1
   2  10   7   16.00    3.84   1
   2  10   7   17.56    4.11   1
   2  10   8    6.35    2.92   1
   2  10   8    5.76    2.78   1
   2  10   9   -0.23    3.11   1
   2  10  10    5.34    3.42   1
   2  10  11   -2.89    3.43   1
   2  10  12    1.06    2.84   1
   2  10  13   -3.61    3.57   1
   2  10  14    3.88    3.82   1
   2  11  -3   -3.88    4.53   1
   2  11  -3    2.37    3.70   1
   2  11  -2    2.92    3.73   1
   2  11  -2   -1.93    4.39   1
   2  11  -1   -3.20    4.26   1
   2  11   0    1.96    3.67   1
   2  11   1   15.68    3.33   1
   2  11   2   10.18    3.76   1
   2  11   3    0.00    1.00   1
   2  11   4   20.16    3.59   1
   2  11   4   27.35    4.71   1
   2  11   5    0.79    3.83   1
   2  11   5    1.06    2.22   1
   2  11   6    8.07    3.18   1
   2  11   6   -1.90    3.67   1
   2  11   7   24.50    4.16   1
   2  11   7   23.62    3.99   1
   2  11   8   29.92    4.59   1
   2  11   8   46.65    5.05   1
   2  11   9   19.27    4.13   1
   2  11  11    4.08    3.47   1
   2  11  13   -4.12    3.29   1
   2  12  -1   11.90    4.83   1
   2  12   0   50.27    6.52   1
   2  12   1   12.11    4.66   1
   2  12   2   55.06    6.53   1
   2  12   3    4.71    2.95   1
   2  12   3   -4.84    4.49   1
   2  12   4   34.22    5.26   1
   2  12   4   31.47    4.49   1
   2  12   5   14.59    4.66   1
   2  12   5   12.96    3.38   1
   2  12   6   18.15    3.83   1
   2  12   6   20.88    4.48   1
   2  12   7   12.74    3.71   1
   2  12   7    7.90    4.05   1
   2  12   8    4.41    3.23   1
   2  12   8   -2.46    3.30   1
   2  12   9   17.89    4.06   1
   2  12  10    8.76    3.20   1
   2  12  10    9.86    3.08   1
   2  12  12   -3.76    3.65   1
   2  13   3   -0.28    3.17   1
   2  13   4   -6.45    3.66   1
   2  13   5    8.29    4.55   1
   2  13   6   -2.02    4.35   1
   2  13   6   -5.52    3.20   1
   2  13   7   12.74    4.00   1
   2  13   7    9.92    4.73   1
   2  13   8    4.28    3.68   1
   2  13   8    3.65    4.20   1
   2  13   9   -0.09    4.11   1
   2  13  10   -1.72    3.75   1
   3 -13  -6   -3.35    3.26   1
   3 -13  -4    8.24    3.62   1
   3 -12 -10    0.88    4.08   1
   3 -12  -8   -8.64    4.23   1
   3 -12  -7    3.65    4.39   1
   3 -12  -6   -3.46    4.28   1
   3 -12  -5   12.32    4.77   1
   3 -12  -4   13.40    4.61   1
   3 -12  -3   13.47    4.26   1
   3 -12  -3    5.43    4.71   1
   3 -12  -2   58.06    6.71   1
   3 -12  -2   52.13    6.35   1
   3 -12  -1    5.06    4.37   1
   3 -12  -1    2.34    4.93   1
   3 -11 -11    5.43    4.43   1
   3 -11 -10   28.94    5.27   1
   3 -11  -9   15.13    4.75   1
   3 -11  -8   10.56    4.36   1
   3 -11  -6   15.60    4.42   1
   3 -11  -5   59.44    6.78   1
   3 -11  -3   29.59    4.79   1
   3 -11  -2    5.11    3.98   1
   3 -11  -2    9.61    3.16   1
   3 -11  -1   -1.42    3.64   1
   3 -11  -1    1.06    3.28   1
   3 -11   0   17.22    3.49   1
   3 -11   0   20.34    4.69   1
   3 -11   0   20.70    3.00   1
   3 -11   1   14.36    4.70   1
   3 -11   2   42.51    6.26   1
   3 -11   3    2.40    3.07   1
   3 -11   4    9.42    4.42   1
   3 -10 -12   10.37    4.51   1
   3 -10 -11    0.27    4.10   1
   3 -10  -7    3.65    2.94   1
   3 -10  -6    8.53    4.38   1
   3 -10  -5    6.20    3.04   1
   3 -10  -4    1.88    3.51   1
   3 -10  -3    3.46    3.83   1
   3 -10  -2   -0.74    2.72   1
   3 -10  -1    5.29    3.68   1
   3 -10   0    5.20    3.47   1
   3 -10   1   -2.69    3.71   1
   3 -10   1   -2.92    2.12   1
   3 -10   1   -1.25    3.32   1
   3 -10   2    7.95    2.20   1
   3 -10   3   -6.60    4.37   1
   3 -10   3    1.17    1.94   1
   3 -10   5    6.25    4.20   1
   3 -10   6    9.49    4.13   1
   3  -9 -14   -2.40    3.84   1
   3  -9 -13   12.04    2.85   1
   3  -9 -13   14.67    4.37   1
   3  -9 -12   -2.62    4.05   1
   3  -9 -12   -4.08    2.22   1
   3  -9 -11    1.56    3.98   1
   3  -9 -10    2.07    3.57   1
   3  -9 -10    2.92    1.64   1
   3  -9  -9    1.00    3.78   1
   3  -9  -8    6.15    4.07   1
   3  -9  -7   11.97    4.22   1
   3  -9  -6   14.36    3.41   1
   3  -9  -5    4.67    3.80   1
   3  -9  -4   18.15    4.35   1
   3  -9  -3   13.54    3.97   1
   3  -9  -2   25.60    4.76   1
   3  -9  -1  179.83   13.41   1
   3  -9   0   46.51    5.46   1
   3  -9   0   44.62    5.21   1
   3  -9   1   44.22    4.12   1
   3  -9   1   41.86    4.92   1
   3  -9   1   46.79    5.06   1
   3  -9   2   48.72    4.75   1
   3  -9   2   57.91    5.78   1
   3  -9   2   53.44    4.53   1
   3  -9   2   52.85    5.38   1
   3  -9   3   10.05    4.18   1
   3  -9   3    3.42    1.96   1
   3  -9   3    1.46    2.30   1
   3  -9   3    2.59    1.80   1
   3  -9   4  112.57    9.12   1
   3  -9   4   84.82    7.18   1
   3  -9   5   47.33    5.78   1
   3  -9   5   35.16    3.68   1
   3  -9   6   15.13    4.28   1
   3  -9   7   25.91    4.28   1
   3  -8 -15    4.28    2.94   1
   3  -8 -14   13.99    4.19   1
   3  -8 -13   40.07    5.32   1
   3  -8 -13   32.26    4.20   1
   3  -8 -12   29.70    3.60   1
   3  -8 -11    1.66    2.17   1
   3  -8 -10   52.27    5.49   1
   3  -8 -10   52.13    4.62   1
   3  -8  -9    3.84    3.61   1
   3  -8  -9   -1.66    1.73   1
   3  -8  -8   76.39    6.12   1
   3  -8  -8   87.98    7.50   1
   3  -8  -7  204.20   16.29   1
   3  -8  -5  126.56   10.80   1
   3  -8  -4   32.95    4.94   1
   3  -8  -3   46.10    5.30   1
   3  -8  -1   -1.74    2.61   1
   3  -8   0   12.04    3.96   1
   3  -8   1   29.05    3.23   1
   3  -8   1   22.85    4.49   1
   3  -8   1   21.07    4.13   1
   3  -8   1   18.84    2.95   1
   3  -8   2   -2.72    1.91   1
   3  -8   2   -3.65    2.06   1
   3  -8   2    0.96    3.70   1
   3  -8   2   -0.34    2.82   1
   3  -8   3   16.08    2.81   1
   3  -8   3   13.47    2.42   1
   3  -8   3   17.81    3.21   1
   3  -8   3   18.06    4.08   1
   3  -8   4    0.69    2.67   1
   3  -8   4    2.79    2.37   1
   3  -8   4   -0.15    2.07   1
   3  -8   5   24.01    3.63   1
   3  -8   5   24.90    4.39   1
   3  -8   5   23.81    3.03   1
   3  -8   6   29.59    4.90   1
   3  -8   6   19.62    2.92   1
   3  -8   7   -3.65    3.86   1
   3  -8   8   22.75    4.87   1
   3  -8   9    6.76    3.17   1
   3  -8  10    3.03    3.41   1
   3  -7 -15   -1.49    3.78   1
   3  -7 -14   -0.77    3.66   1
   3  -7 -13   11.09    3.53   1
   3  -7 -12    2.25    3.93   1
   3  -7 -11   37.95    3.70   1
   3  -7 -11   30.91    2.89   1
   3  -7 -11   38.94    4.74   1
   3  -7 -10    4.93    2.31   1
   3  -7  -9   66.42    6.52   1
   3  -7  -9   53.14    4.67   1
   3  -7  -8    7.73    3.95   1
   3  -7  -8    4.54    1.83   1
   3  -7  -7    1.19    4.08   1
   3  -7  -7    8.64    1.65   1
   3  -7  -6    0.79    3.92   1
   3  -7  -5   22.56    4.28   1
   3  -7  -3    9.49    3.76   1
   3  -7  -2   10.11    3.50   1
   3  -7  -1   15.84    3.50   1
   3  -7   0   27.04    4.06   1
   3  -7   1   44.89    4.69   1
   3  -7   1   39.56    4.03   1
   3  -7   2   17.06    4.21   1
   3  -7   2   16.65    3.51   1
   3  -7   2   13.99    2.62   1
   3  -7   2   12.89    2.58   1
   3  -7   3   12.67    3.13   1
   3  -7   3   12.39    2.39   1
   3  -7   3   15.60    3.87   1
   3  -7   3    9.86    2.64   1
   3  -7   4   27.88    3.48   1
   3  -7   4   27.56    3.04   1
   3  -7   4   30.25    4.51   1
   3  -7   4   26.83    3.42   1
   3  -7   5  110.46    7.99   1
   3  -7   5  104.65    7.77   1
   3  -7   5   98.60    8.54   1
   3  -7   6   63.36    6.21   1
   3  -7   6   52.27    4.77   1
   3  -7   6   54.91    5.19   1
   3  -7   7   31.02    3.56   1
   3  -7   7   43.16    5.39   1
   3  -7   7   31.70    4.39   1
   3  -7   9   22.47    4.55   1
   3  -7  10   31.70    5.40   1
   3  -6 -15   18.92    4.00   1
   3  -6 -15   20.52    4.44   1
   3  -6 -14    2.13    3.04   1
   3  -6 -14   -5.24    3.80   1
   3  -6 -13    4.49    3.01   1
   3  -6 -13    4.04    3.42   1
   3  -6 -12    0.61    2.25   1
   3  -6 -12    6.86    3.51   1
   3  -6 -11   -0.15    3.67   1
   3  -6 -11    4.16    2.37   1
   3  -6 -10   80.46    7.18   1
   3  -6 -10   71.74    6.27   1
   3  -6  -9    8.35    1.56   1
   3  -6  -9   12.67    3.63   1
   3  -6  -9   10.18    2.17   1
   3  -6  -8   37.21    3.66   1
   3  -6  -8   41.86    5.18   1
   3  -6  -7   22.56    2.57   1
   3  -6  -6   15.68    1.82   1
   3  -6  -6   18.06    3.91   1
   3  -6  -5  102.41    8.70   1
   3  -6  -5  103.43    7.93   1
   3  -6  -4   37.21    4.88   1
   3  -6  -3  586.61   42.63   1
   3  -6  -2  232.87   17.09   1
   3  -6  -1   94.09    7.76   1
   3  -6   0   14.21    2.26   1
   3  -6   0   16.97    3.30   1
   3  -6   1   35.76    3.35   1
   3  -6   1   30.58    4.20   1
   3  -6   2  154.50   10.44   1
   3  -6   2  153.26   11.64   1
   3  -6   2  161.29   10.92   1
   3  -6   2  139.71   11.58   1
   3  -6   3  102.01    8.08   1
   3  -6   3  104.45    7.56   1
   3  -6   3  101.81    7.26   1
   3  -6   3  103.43    8.54   1
   3  -6   4    5.15    2.18   1
   3  -6   4    3.39    3.61   1
   3  -6   5   63.36    5.41   1
   3  -6   5   70.90    5.56   1
   3  -6   5   62.88    6.19   1
   3  -6   5   68.23    5.62   1
   3  -6   6   12.74    3.86   1
   3  -6   6   13.62    2.36   1
   3  -6   6   11.90    2.62   1
   3  -6   7  160.28   11.65   1
   3  -6   7  162.05   12.73   1
   3  -6   7  174.77   11.90   1
   3  -6   8   52.85    4.51   1
   3  -6   8   49.84    5.08   1
   3  -6   8   53.88    5.87   1
   3  -6   9  120.34   10.31   1
   3  -6  10   53.44    6.43   1
   3  -5 -15   33.99    4.66   1
   3  -5 -14    0.44    3.18   1
   3  -5 -14    0.35    3.19   1
   3  -5 -13   27.04    4.06   1
   3  -5 -13   27.35    4.18   1
   3  -5 -12    2.04    2.00   1
   3  -5 -12    4.93    2.49   1
   3  -5 -11   27.56    4.20   1
   3  -5 -11   26.63    3.72   1
   3  -5 -10   17.72    2.69   1
   3  -5 -10   16.16    4.02   1
   3  -5  -9   26.73    4.14   1
   3  -5  -9   18.75    1.99   1
   3  -5  -8    4.71    1.30   1
   3  -5  -8    2.69    2.00   1
   3  -5  -7   11.49    3.73   1
   3  -5  -7    8.70    2.01   1
   3  -5  -6  100.80    8.03   1
   3  -5  -6   82.63    6.73   1
   3  -5  -5   10.24    3.46   1
   3  -5  -5    7.67    1.38   1
   3  -5  -4   20.25    2.79   1
   3  -5  -4   13.54    1.47   1
   3  -5  -3   34.93    4.49   1
   3  -5  -1  211.41   15.99   1
   3  -5   0    1.88    2.88   1
   3  -5   0   -1.23    1.84   1
   3  -5   1    2.31    1.28   1
   3  -5   1    3.03    2.68   1
   3  -5   2    7.13    1.55   1
   3  -5   2    5.20    1.55   1
   3  -5   3   45.97    3.93   1
   3  -5   3   40.58    4.08   1
   3  -5   3   44.22    4.26   1
   3  -5   3   38.81    3.49   1
   3  -5   4  133.63    9.71   1
   3  -5   4  135.72    9.55   1
   3  -5   4  144.72   10.59   1
   3  -5   4  134.56    9.74   1
   3  -5   4  135.49   10.24   1
   3  -5   5   10.43    2.20   1
   3  -5   5    6.60    2.26   1
   3  -5   5    9.06    2.95   1
   3  -5   6  260.50   18.40   1
   3  -5   6  252.17   19.37   1
   3  -5   6  299.29   19.72   1
   3  -5   6  271.92   18.14   1
   3  -5   6  245.24   18.17   1
   3  -5   7   38.81    4.24   1
   3  -5   7   39.69    3.91   1
   3  -5   7   43.69    4.23   1
   3  -5   8   -1.80    3.30   1
   3  -5   8   -2.22    2.95   1
   3  -5   8    1.96    2.94   1
   3  -5   8    3.69    2.30   1
   3  -5   9   26.42    4.01   1
   3  -5   9   23.91    4.40   1
   3  -5  10    6.86    3.41   1
   3  -5  10    4.20    3.98   1
   3  -4 -15   11.83    3.16   1
   3  -4 -15   17.89    3.30   1
   3  -4 -14    2.31    2.98   1
   3  -4 -14   -2.66    2.90   1
   3  -4 -13    6.76    3.22   1
   3  -4 -12   -5.24    3.16   1
   3  -4 -12   -0.18    3.09   1
   3  -4 -10   23.43    3.39   1
   3  -4 -10   25.30    3.72   1
   3  -4  -9   27.77    3.37   1
   3  -4  -9   21.34    4.07   1
   3  -4  -8    0.94    1.82   1
   3  -4  -8   -2.50    3.19   1
   3  -4  -8   -0.67    0.97   1
   3  -4  -7   -2.72    2.18   1
   3  -4  -7    4.33    3.24   1
   3  -4  -7    0.55    1.17   1
   3  -4  -6  147.14   10.19   1
   3  -4  -6  129.28   10.69   1
   3  -4  -6  135.96   10.96   1
   3  -4  -5    7.73    2.34   1
   3  -4  -4   84.82    7.18   1
   3  -4  -4   81.54    6.32   1
   3  -4  -3  383.77   27.03   1
   3  -4  -2   -0.74    0.84   1
   3  -4  -2    2.96    2.44   1
   3  -4  -1  869.07   61.91   1
   3  -4   0   27.67    3.37   1
   3  -4   0   33.18    2.76   1
   3  -4   1  615.04   42.16   1
   3  -4   1  597.80   38.14   1
   3  -4   2    2.19    1.81   1
   3  -4   2    1.28    2.35   1
   3  -4   2   -2.16    2.06   1
   3  -4   3  167.18   11.64   1
   3  -4   3  175.03   11.38   1
   3  -4   3  150.31   11.52   1
   3  -4   3  167.44   12.16   1
   3  -4   4  354.57   27.12   1
   3  -4   4  411.68   26.78   1
   3  -4   4  347.82   25.36   1
   3  -4   4  402.40   24.87   1
   3  -4   4  362.90   25.91   1
   3  -4   5   -3.50    2.51   1
   3  -4   5   -2.28    2.11   1
   3  -4   5   -2.99    2.28   1
   3  -4   5    0.67    1.74   1
   3  -4   6  520.75   34.69   1
   3  -4   6  573.60   35.45   1
   3  -4   6  582.74   37.18   1
   3  -4   6  486.64   38.83   1
   3  -4   6  537.31   36.16   1
   3  -4   7   59.75    5.41   1
   3  -4   7   58.06    5.18   1
   3  -4   7   56.40    5.11   1
   3  -4   7   49.14    4.63   1
   3  -4   8   43.30    4.08   1
   3  -4   8   37.45    4.77   1
   3  -4   8   42.25    4.42   1
   3  -4   8   34.93    4.49   1
   3  -4   9   34.93    4.61   1
   3  -4   9   34.81    4.25   1
   3  -4   9   32.26    4.32   1
   3  -4  10    3.42    3.48   1
   3  -4  10    3.50    3.29   1
   3  -4  10    2.92    3.32   1
   3  -4  11  145.20   11.57   1
   3  -4  12   20.16    3.50   1
   3  -3 -15   11.97    3.25   1
   3  -3 -15    6.71    3.94   1
   3  -3 -14    2.89    2.69   1
   3  -3 -14    0.05    3.58   1
   3  -3 -13   16.89    3.53   1
   3  -3 -13   12.25    3.71   1
   3  -3 -12   44.36    5.06   1
   3  -3 -12   41.86    5.05   1
   3  -3 -11   58.52    5.66   1
   3  -3 -11   54.61    5.76   1
   3  -3 -10   49.70    4.93   1
   3  -3 -10   53.14    5.39   1
   3  -3  -9   24.50    3.66   1
   3  -3  -9   20.25    3.15   1
   3  -3  -8   78.50    6.91   1
   3  -3  -8   79.03    6.58   1
   3  -3  -7   -1.64    0.97   1
   3  -3  -7   -2.46    2.39   1
   3  -3  -6  562.16   43.63   1
   3  -3  -6  604.67   42.29   1
   3  -3  -6  649.23   44.34   1
   3  -3  -5    4.88    1.72   1
   3  -3  -5    1.08    2.56   1
   3  -3  -4  322.92   21.92   1
   3  -3  -4  317.55   22.81   1
   3  -3  -4  269.62   21.67   1
   3  -3  -3   24.80    3.19   1
   3  -3  -3   25.10    2.51   1
   3  -3  -2  157.25   10.78   1
   3  -3  -2  155.75   11.73   1
   3  -3  -1   14.82    3.08   1
   3  -3   0  268.30   17.36   1
   3  -3   0  273.90   19.53   1
   3  -3   1  751.86   61.42   1
   3  -3   1  856.15   60.28   1
   3  -3   1  913.85   55.02   1
   3  -3   2   36.60    3.15   1
   3  -3   2   35.16    3.08   1
   3  -3   2   39.31    3.89   1
   3  -3   2   44.36    4.13   1
   3  -3   3  538.70   38.53   1
   3  -3   3  541.03   37.68   1
   3  -3   3  566.44   35.22   1
   3  -3   3  543.36   36.36   1
   3  -3   4   25.81    2.74   1
   3  -3   4   24.40    2.67   1
   3  -3   4   22.56    2.47   1
   3  -3   4   28.84    3.44   1
   3  -3   4   21.62    2.79   1
   3  -3   5   33.06    3.11   1
   3  -3   5   29.81    3.82   1
   3  -3   5   32.04    3.40   1
   3  -3   5   36.00    3.36   1
   3  -3   5   41.09    3.59   1
   3  -3   6   96.04    7.64   1
   3  -3   6   96.63    7.27   1
   3  -3   6  106.71    7.44   1
   3  -3   6   88.74    6.97   1
   3  -3   6  101.40    7.25   1
   3  -3   7  105.88    7.82   1
   3  -3   7  101.40    7.45   1
   3  -3   7   98.01    7.33   1
   3  -3   7   94.28    7.96   1
   3  -3   7  106.92    7.65   1
   3  -3   8   58.68    5.52   1
   3  -3   8   65.93    5.85   1
   3  -3   8   70.90    5.89   1
   3  -3   8   59.14    5.38   1
   3  -3   9   22.37    3.50   1
   3  -3   9   17.31    3.91   1
   3  -3   9   20.61    3.63   1
   3  -3  10    1.23    3.13   1
   3  -3  10    2.69    2.92   1
   3  -3  10    1.21    3.52   1
   3  -3  11    4.37    3.34   1
   3  -3  11    3.72    2.93   1
   3  -3  12    1.21    2.73   1
   3  -3  13   33.18    4.15   1
   3  -2 -15    0.13    2.66   1
   3  -2 -15    4.20    2.71   1
   3  -2 -14    3.46    2.46   1
   3  -2 -14    8.53    3.56   1
   3  -2 -13    1.25    2.76   1
   3  -2 -13    1.37    3.42   1
   3  -2 -12    3.76    3.45   1
   3  -2 -12   -1.69    2.03   1
   3  -2 -11    7.51    3.40   1
   3  -2 -11    8.58    3.16   1
   3  -2 -10   15.60    3.48   1
   3  -2 -10   12.74    2.78   1
   3  -2  -9   69.39    6.50   1
   3  -2  -9   73.96    6.54   1
   3  -2  -8   36.12    4.33   1
   3  -2  -8   33.99    4.20   1
   3  -2  -7   71.23    6.25   1
   3  -2  -7   76.21    6.46   1
   3  -2  -6    2.34    6.15   1
   3  -2  -6    6.86    1.36   1
   3  -2  -5  250.59   17.73   1
   3  -2  -5  256.00   18.56   1
   3  -2  -5  258.57   17.69   1
   3  -2  -4  154.75   11.44   1
   3  -2  -4  164.10   12.30   1
   3  -2  -4  166.41   11.61   1
   3  -2  -3    2.53    1.97   1
   3  -2  -3    3.39    1.73   1
   3  -2  -3    1.08    1.89   1
   3  -2  -2    1.96    1.88   1
   3  -2  -2   -2.22    1.94   1
   3  -2  -1   10.43    2.00   1
   3  -2   0  371.72   25.06   1
   3  -2   0  398.00   27.53   1
   3  -2   1  108.16    7.70   1
   3  -2   1  113.85    8.32   1
   3  -2   1   94.28    7.19   1
   3  -2   2   50.41    4.26   1
   3  -2   2   43.43    3.56   1
   3  -2   2   46.79    4.24   1
   3  -2   2   47.06    3.70   1
   3  -2   3  219.93   15.13   1
   3  -2   3  197.96   14.35   1
   3  -2   3  220.52   15.74   1
   3  -2   3  225.60   15.02   1
   3  -2   4   22.37    3.22   1
   3  -2   4   25.50    2.63   1
   3  -2   4   23.72    2.53   1
   3  -2   4   24.30    2.37   1
   3  -2   5  141.37    9.99   1
   3  -2   5  146.17   10.16   1
   3  -2   5  126.56    9.90   1
   3  -2   5  135.96    9.56   1
   3  -2   5  135.02    9.76   1
   3  -2   6    8.35    2.02   1
   3  -2   6    9.55    2.35   1
   3  -2   6    9.12    1.33   1
   3  -2   6   13.10    2.53   1
   3  -2   7   25.40    3.33   1
   3  -2   7   28.09    3.50   1
   3  -2   7   28.41    3.30   1
   3  -2   7   25.00    3.00   1
   3  -2   8  133.17    9.69   1
   3  -2   8  134.56    9.51   1
   3  -2   8  127.69    9.49   1
   3  -2   8  117.51    9.76   1
   3  -2   9   -4.93    2.35   1
   3  -2   9   -4.33    2.41   1
   3  -2   9    0.32    2.70   1
   3  -2  10   13.99    2.77   1
   3  -2  10   16.56    3.91   1
   3  -2  11   11.56    3.67   1
   3  -2  11   11.83    3.78   1
   3  -2  12    9.00    3.60   1
   3  -2  12    3.46    2.83   1
   3  -2  13   62.09    6.62   1
   3  -2  14    6.81    2.82   1
   3  -1 -14    9.06    2.53   1
   3  -1 -14   12.25    3.92   1
   3  -1 -13    4.33    3.66   1
   3  -1 -12    3.50    2.69   1
   3  -1 -12   -2.56    3.23   1
   3  -1 -11   39.31    4.64   1
   3  -1 -11   27.35    3.77   1
   3  -1 -10    5.20    3.56   1
   3  -1 -10    6.66    2.94   1
   3  -1  -9   -4.97    2.94   1
   3  -1  -8  150.55   11.78   1
   3  -1  -7   48.02    4.99   1
   3  -1  -7   47.75    5.39   1
   3  -1  -6   -1.64    3.46   1
   3  -1  -5    0.40    2.73   1
   3  -1  -5    7.02    2.76   1
   3  -1  -4   42.25    3.77   1
   3  -1  -3  523.49   32.49   1
   3  -1  -3  426.42   33.87   1
   3  -1  -2 1103.57   71.76   1
   3  -1  -2 1017.61   74.65   1
   3  -1  -1    2.04    2.09   1
   3  -1   0  349.32   25.04   1
   3  -1   0  348.57   24.27   1
   3  -1   1   54.46    3.99   1
   3  -1   1   49.98    4.38   1
   3  -1   1   57.61    3.80   1
   3  -1   1   59.60    4.48   1
   3  -1   2  178.22   12.28   1
   3  -1   2  173.45   11.33   1
   3  -1   2  179.83   11.80   1
   3  -1   2  179.83   11.80   1
   3  -1   2  159.01   12.36   1
   3  -1   3  312.58   24.40   1
   3  -1   3  375.20   23.24   1
   3  -1   3  361.00   23.56   1
   3  -1   3  334.89   22.33   1
   3  -1   4  935.14   77.06   1
   3  -1   4 1150.57   73.95   1
   3  -1   4 1040.71   70.33   1
   3  -1   4 1183.36   72.24   1
   3  -1   5  764.52   49.22   1
   3  -1   5  836.94   50.34   1
   3  -1   5  724.15   53.28   1
   3  -1   5  714.49   51.86   1
   3  -1   5  798.63   51.43   1
   3  -1   6   -0.66    2.20   1
   3  -1   6    1.21    1.12   1
   3  -1   6    3.57    2.19   1
   3  -1   6   -5.62    2.51   1
   3  -1   6    1.04    1.73   1
   3  -1   7   33.76    3.37   1
   3  -1   7   37.09    3.90   1
   3  -1   7   37.45    3.55   1
   3  -1   7   38.69    3.48   1
   3  -1   8   64.32    5.45   1
   3  -1   8   66.42    5.70   1
   3  -1   8   69.56    5.84   1
   3  -1   8   80.10    5.91   1
   3  -1   9    2.46    2.10   1
   3  -1  10   75.00    6.93   1
   3  -1  10   91.58    7.08   1
   3  -1  11  143.04   11.00   1
   3  -1  11  131.56   10.09   1
   3  -1  12    1.88    3.56   1
   3  -1  12    5.11    3.57   1
   3  -1  13    9.00    4.02   1
   3  -1  13   10.37    3.99   1
   3  -1  13   11.63    2.66   1
   3  -1  14   12.46    2.97   1
   3  -1  14   15.52    3.78   1
   3  -1  15   97.22    7.69   1
   3   0 -14   -1.49    2.24   1
   3   0 -14    2.25    3.48   1
   3   0 -13   10.05    3.87   1
   3   0 -13   14.75    2.92   1
   3   0 -12    2.99    2.49   1
   3   0 -12    6.40    2.53   1
   3   0 -11   55.65    5.07   1
   3   0 -11   53.14    5.69   1
   3   0 -10   14.06    3.53   1
   3   0 -10   17.06    3.22   1
   3   0  -9   93.12    7.72   1
   3   0  -9   92.54    7.89   1
   3   0  -8  130.19    9.58   1
   3   0  -8  119.68    9.41   1
   3   0  -7   58.37    5.81   1
   3   0  -7   52.85    5.38   1
   3   0  -6  590.49   37.91   1
   3   0  -6  581.77   39.56   1
   3   0  -5  172.13   12.33   1
   3   0  -5  159.26   11.86   1
   3   0  -4  480.05   31.11   1
   3   0  -3    9.99    2.34   1
   3   0  -2   42.25    4.42   1
   3   0  -2   54.46    4.13   1
   3   0  -1    7.62    2.10   1
   3   0  -1    4.41    1.85   1
   3   0   0   35.05    3.43   1
   3   0   0   35.64    3.70   1
   3   0   1  429.32   30.67   1
   3   0   1  462.25   32.25   1
   3   0   1  503.10   33.20   1
   3   0   2    0.50    1.41   1
   3   0   2    2.86    1.66   1
   3   0   2    3.06    1.09   1
   3   0   3   53.14    4.67   1
   3   0   3   55.20    4.16   1
   3   0   3   54.76    4.88   1
   3   0   3   65.29    4.85   1
   3   0   3   56.55    4.51   1
   3   0   4  263.74   19.49   1
   3   0   4  264.39   18.86   1
   3   0   4  261.15   17.78   1
   3   0   4  277.89   19.34   1
   3   0   4  297.22   18.62   1
   3   0   5  729.00   45.36   1
   3   0   5  649.74   43.84   1
   3   0   5  727.92   46.41   1
   3   0   5  691.16   46.80   1
   3   0   5  628.50   47.63   1
   3   0   5  655.87   48.15   1
   3   0   6  221.41   15.18   1
   3   0   6  212.58   14.87   1
   3   0   6  205.92   14.64   1
   3   0   6  199.09   15.52   1
   3   0   6  241.18   15.53   1
   3   0   6  219.04   15.39   1
   3   0   7  622.00   42.40   1
   3   0   7  591.95   39.90   1
   3   0   7  596.34   42.49   1
   3   0   7  611.08   41.04   1
   3   0   7  647.19   41.72   1
   3   0   8   12.60    2.91   1
   3   0   8   13.54    3.24   1
   3   0   8   15.44    2.75   1
   3   0   8   12.04    2.91   1
   3   0   8   14.14    2.18   1
   3   0   9   17.89    2.79   1
   3   0   9   14.59    2.52   1
   3   0   9   21.81    3.36   1
   3   0  10    0.72    3.26   1
   3   0  10    0.15    2.63   1
   3   0  10    5.24    2.47   1
   3   0  11   61.31    5.48   1
   3   0  11   57.91    6.09   1
   3   0  11   60.22    6.05   1
   3   0  12   16.65    2.86   1
   3   0  12    7.95    3.89   1
   3   0  13   -0.81    3.08   1
   3   0  13   -1.77    2.37   1
   3   0  13    2.22    3.58   1
   3   0  14    0.20    3.97   1
   3   0  14    2.99    2.18   1
   3   0  15   35.05    3.91   1
   3   1 -13    4.54    3.62   1
   3   1 -12   -2.99    3.67   1
   3   1 -12    1.28    2.24   1
   3   1 -11    7.51    2.58   1
   3   1 -10    1.17    3.54   1
   3   1 -10    4.28    2.65   1
   3   1  -9   12.53    3.82   1
   3   1  -8   -1.21    2.71   1
   3   1  -7   61.47    4.55   1
   3   1  -7   49.70    4.93   1
   3   1  -6   34.11    3.15   1
   3   1  -5   23.14    3.46   1
   3   1  -5   22.85    3.25   1
   3   1  -5   25.30    2.41   1
   3   1  -4    4.71    1.26   1
   3   1  -4    1.85    2.56   1
   3   1  -3   49.84    3.81   1
   3   1  -2  372.10   25.08   1
   3   1  -1    2.28    0.63   1
   3   1   0   -3.84    1.96   1
   3   1   1  156.75   10.77   1
   3   1   1  140.90   10.45   1
   3   1   2  224.70   16.49   1
   3   1   2  249.01   16.10   1
   3   1   3   38.19    3.71   1
   3   1   3   36.97    3.40   1
   3   1   3   39.31    3.76   1
   3   1   4   79.21    6.41   1
   3   1   4   85.01    6.45   1
   3   1   4   87.24    6.35   1
   3   1   5  418.20   32.31   1
   3   1   5  417.38   31.05   1
   3   1   5  513.02   30.80   1
   3   1   5  438.48   29.73   1
   3   1   5  460.96   31.35   1
   3   1   6  481.36   30.28   1
   3   1   6  448.17   31.33   1
   3   1   6  437.65   29.71   1
   3   1   6  465.70   31.08   1
   3   1   7  362.90   24.00   1
   3   1   7  311.17   26.46   1
   3   1   7  382.98   25.44   1
   3   1   7  388.88   25.24   1
   3   1   7  371.72   24.68   1
   3   1   8   91.97    7.29   1
   3   1   8  101.20    7.85   1
   3   1   8  100.00    7.60   1
   3   1   8   98.80    7.55   1
   3   1   9  178.49   12.83   1
   3   1   9  180.10   12.35   1
   3   1   9  190.99   12.99   1
   3   1   9  150.31   13.24   1
   3   1  10   89.30    7.56   1
   3   1  10  104.45    7.56   1
   3   1  10   98.80    7.75   1
   3   1  11  129.96   10.49   1
   3   1  11  138.06   10.11   1
   3   1  11  152.03   10.60   1
   3   1  12  126.34    9.67   1
   3   1  12  112.57    9.76   1
   3   1  12  127.24    9.70   1
   3   1  13    1.93    2.67   1
   3   1  14   59.60    6.02   1
   3   1  14   66.91    6.38   1
   3   1  14   53.88    5.14   1
   3   1  15    1.23    2.04   1
   3   2 -12   -0.58    2.20   1
   3   2 -12    8.76    3.73   1
   3   2 -11    5.86    2.18   1
   3   2 -11    3.50    3.59   1
   3   2 -10   23.72    4.38   1
   3   2 -10   29.70    3.38   1
   3   2  -9   40.20    4.82   1
   3   2  -9   31.92    3.84   1
   3   2  -9   38.44    4.46   1
   3   2  -9   34.46    3.64   1
   3   2  -8    1.49    2.81   1
   3   2  -8   -3.13    2.27   1
   3   2  -7   80.46    6.82   1
   3   2  -7   91.01    6.11   1
   3   2  -7   68.56    6.62   1
   3   2  -6   57.15    5.14   1
   3   2  -6   57.61    4.55   1
   3   2  -6   55.35    5.36   1
   3   2  -5   22.00    2.44   1
   3   2  -5   18.75    4.16   1
   3   2  -4  230.13   15.78   1
   3   2  -3    5.76    1.39   1
   3   2  -2  176.09   12.47   1
   3   2  -1   57.15    4.38   1
   3   2   0   18.49    1.63   1
   3   2   0   14.06    1.80   1
   3   2   1  468.29   28.13   1
   3   2   2  257.28   16.68   1
   3   2   2  243.67   17.17   1
   3   2   3   98.80    6.96   1
   3   2   3   85.01    6.82   1
   3   2   3   90.63    6.85   1
   3   2   4  313.64   20.90   1
   3   2   4  289.68   21.10   1
   3   2   4  312.94   21.58   1
   3   2   5   22.28    2.45   1
   3   2   5   23.91    2.64   1
   3   2   5   19.71    3.11   1
   3   2   6   11.70    1.85   1
   3   2   6   14.06    3.00   1
   3   2   6   10.96    2.52   1
   3   2   7   24.80    3.39   1
   3   2   7   16.24    2.66   1
   3   2   8  630.01   42.17   1
   3   2   8  612.56   42.08   1
   3   2   8  600.74   39.71   1
   3   2   8  615.54   45.65   1
   3   2   9  484.44   32.13   1
   3   2   9  444.79   33.32   1
   3   2   9  463.54   30.57   1
   3   2   9  472.63   32.18   1
   3   2  10  149.57   10.52   1
   3   2  10  132.94   10.61   1
   3   2  10  121.88   10.38   1
   3   2  10  152.28   10.37   1
   3   2  11   91.58    7.08   1
   3   2  11   98.21    7.73   1
   3   2  11   94.67    7.59   1
   3   2  12    8.70    3.66   1
   3   2  12   15.60    2.45   1
   3   2  12   18.32    3.85   1
   3   2  13    6.76    3.64   1
   3   2  13    7.24    3.82   1
   3   2  13    8.88    2.03   1
   3   2  14   86.86    7.46   1
   3   2  14   88.55    6.96   1
   3   2  14   99.00    8.16   1
   3   2  15   29.59    3.26   1
   3   3 -12   14.82    4.00   1
   3   3 -12   13.32    2.85   1
   3   3 -11    0.34    3.42   1
   3   3 -11    1.77    2.02   1
   3   3 -10   22.37    4.26   1
   3   3 -10   16.81    2.95   1
   3   3 -10   18.92    3.31   1
   3   3  -9    7.95    3.72   1
   3   3  -9    6.45    2.44   1
   3   3  -8   22.28    3.12   1
   3   3  -8   16.56    3.01   1
   3   3  -8   16.48    3.25   1
   3   3  -8   28.20    4.57   1
   3   3  -7   73.96    6.71   1
   3   3  -7   77.62    6.70   1
   3   3  -7   79.92    6.97   1
   3   3  -7   80.28    5.91   1
   3   3  -6    0.24    3.00   1
   3   3  -6    0.00    1.00   1
   3   3  -6    5.52    4.04   1
   3   3  -5   33.87    4.77   1
   3   3  -5   29.70    3.05   1
   3   3  -5   33.06    3.45   1
   3   3  -4   41.86    4.27   1
   3   3  -4   31.02    3.12   1
   3   3  -3   -1.82    1.54   1
   3   3  -2  326.16   21.31   1
   3   3  -1   13.32    1.75   1
   3   3  -1   13.91    1.72   1
   3   3   0  132.25    9.43   1
   3   3   0  140.19    9.24   1
   3   3   1   22.28    2.27   1
   3   3   1   21.72    2.24   1
   3   3   2   76.56    6.12   1
   3   3   2   92.35    6.34   1
   3   3   3   52.13    4.19   1
   3   3   3   63.68    4.63   1
   3   3   4   -2.34    1.96   1
   3   3   4   -2.79    2.47   1
   3   3   5    1.80    1.53   1
   3   3   5    0.81    1.35   1
   3   3   5    0.29    2.52   1
   3   3   6   66.59    5.22   1
   3   3   6   66.75    5.88   1
   3   3   7   12.11    3.34   1
   3   3   7   16.48    2.11   1
   3   3   8  158.00   11.82   1
   3   3   8  164.87   11.56   1
   3   3   8  152.28   11.85   1
   3   3   9    6.25    1.95   1
   3   3   9    3.76    2.02   1
   3   3   9    9.61    2.85   1
   3   3  10   -0.53    1.61   1
   3   3  10   -5.71    3.35   1
   3   3  10    0.94    1.78   1
   3   3  11   31.70    3.83   1
   3   3  11   38.32    4.46   1
   3   3  11   28.30    3.09   1
   3   3  11   39.06    3.50   1
   3   3  12   24.21    2.85   1
   3   3  12   24.01    4.02   1
   3   3  12   17.31    3.91   1
   3   3  12   21.81    2.34   1
   3   3  13    2.43    3.62   1
   3   3  13    0.92    1.19   1
   3   3  14    2.37    3.02   1
   3   3  14    2.99    3.46   1
   3   3  14    7.73    1.89   1
   3   4 -11    2.96    2.58   1
   3   4 -11   -2.69    2.85   1
   3   4 -10    6.81    2.87   1
   3   4 -10    0.77    1.95   1
   3   4 -10    6.35    2.77   1
   3   4  -9    3.31    3.89   1
   3   4  -9    2.86    2.57   1
   3   4  -8    6.50    3.88   1
   3   4  -8    1.30    2.53   1
   3   4  -8    1.93    2.28   1
   3   4  -7   25.30    4.33   1
   3   4  -7   17.64    3.78   1
   3   4  -7   12.04    2.91   1
   3   4  -6   22.85    4.59   1
   3   4  -6   22.37    3.88   1
   3   4  -5   11.97    2.21   1
   3   4  -5   18.66    3.54   1
   3   4  -5   20.07    4.21   1
   3   4  -4    7.67    2.83   1
   3   4  -4    6.66    2.27   1
   3   4  -3   19.62    2.66   1
   3   4  -3   18.32    2.65   1
   3   4  -2   17.39    1.83   1
   3   4  -2   16.97    2.47   1
   3   4  -2   19.36    2.46   1
   3   4  -1   16.89    1.89   1
   3   4  -1   20.61    3.00   1
   3   4  -1   21.90    2.53   1
   3   4   0    1.66    1.86   1
   3   4   0    0.59    1.20   1
   3   4   0    0.01    1.49   1
   3   4   1  101.81    7.06   1
   3   4   1  110.46    7.57   1
   3   4   1   90.82    7.05   1
   3   4   2   82.99    6.19   1
   3   4   2   79.39    5.88   1
   3   4   3  128.82    9.08   1
   3   4   3  124.99    9.17   1
   3   4   4    3.28    1.99   1
   3   4   4    0.46    0.98   1
   3   4   4   -1.93    2.95   1
   3   4   5  980.94   63.89   1
   3   4   6  647.19   41.72   1
   3   4   7  566.44   44.74   1
   3   4   7  568.35   41.00   1
   3   4   8    1.42    3.36   1
   3   4   8    1.82    2.05   1
   3   4   9   29.70    3.49   1
   3   4   9   28.84    4.08   1
   3   4  10  278.56   18.69   1
   3   4  10  265.36   18.90   1
   3   4  11   11.49    2.51   1
   3   4  11   10.24    3.46   1
   3   4  12  406.83   33.08   1
   3   4  12  476.99   30.58   1
   3   4  13    4.33    1.75   1
   3   4  14   81.36    7.22   1
   3   4  14   69.39    6.83   1
   3   4  14   59.75    5.57   1
   3   4  15   23.14    2.60   1
   3   5 -11    8.94    2.63   1
   3   5 -11    8.82    3.03   1
   3   5 -10   11.29    2.96   1
   3   5 -10   10.24    3.07   1
   3   5 -10   11.90    4.00   1
   3   5  -9    7.51    2.96   1
   3   5  -9   13.03    4.40   1
   3   5  -9    9.49    3.02   1
   3   5  -8   16.40    4.37   1
   3   5  -8   10.05    2.41   1
   3   5  -8    9.18    1.45   1
   3   5  -7   11.70    4.04   1
   3   5  -7   12.96    3.02   1
   3   5  -6    6.05    2.90   1
   3   5  -5  145.68   10.38   1
   3   5  -5  146.65   11.14   1
   3   5  -5  151.29   11.07   1
   3   5  -4    2.79    3.14   1
   3   5  -3  128.82    9.08   1
   3   5  -3  131.33   10.08   1
   3   5  -2    2.40    1.77   1
   3   5  -2    3.61    1.90   1
   3   5  -1    1.39    1.75   1
   3   5  -1   -0.18    2.57   1
   3   5  -1   -1.08    1.50   1
   3   5   0  378.30   24.90   1
   3   5   0  378.69   27.63   1
   3   5   1  144.72    9.38   1
   3   5   1  123.43    9.55   1
   3   5   1  112.36   15.05   1
   3   5   2 1202.01   83.21   1
   3   5   2 1112.89   75.39   1
   3   5   3    5.57    1.89   1
   3   5   4  296.87   20.68   1
   3   5   5  147.38   10.93   1
   3   5   6    7.24    3.01   1
   3   5   7   61.94    5.82   1
   3   5   7   63.20    5.56   1
   3   5   8    6.50    2.24   1
   3   5   8    6.55    3.07   1
   3   5   9   25.91    3.97   1
   3   5   9   23.81    3.42   1
   3   5  10   -1.37    3.23   1
   3   5  11    3.42    2.07   1
   3   5  11    6.66    2.68   1
   3   5  12  118.37    9.57   1
   3   5  12  114.49    8.99   1
   3   5  13   -5.29    3.82   1
   3   5  13   -0.11    2.08   1
   3   5  14   71.91    7.12   1
   3   5  14   82.08    7.25   1
   3   5  14   64.64    5.95   1
   3   5  15    1.39    1.77   1
   3   6 -10    1.59    2.49   1
   3   6  -9    9.73    2.68   1
   3   6  -8   20.07    3.49   1
   3   6  -8   18.40    3.78   1
   3   6  -7    7.56    3.30   1
   3   6  -7   14.52    3.96   1
   3   6  -6   -1.00    3.74   1
   3   6  -6    2.04    2.92   1
   3   6  -5   58.06    5.94   1
   3   6  -5   53.00    5.82   1
   3   6  -5   68.06    5.61   1
   3   6  -4    1.66    2.61   1
   3   6  -3   22.09    3.57   1
   3   6  -3   24.80    3.59   1
   3   6  -2   53.00    4.80   1
   3   6  -2   64.80    5.80   1
   3   6  -1   10.56    2.66   1
   3   6   0    5.81    2.07   1
   3   6   0   11.56    2.72   1
   3   6   1    6.50    2.86   1
   3   6   1   12.39    2.60   1
   3   6   2    9.36    2.82   1
   3   6   3    9.73    2.12   1
   3   6   3    7.78    2.06   1
   3   6   4   23.91    2.93   1
   3   6   5   17.81    3.38   1
   3   6   6  198.53   14.37   1
   3   6   6  185.50   13.89   1
   3   6   7   63.20    6.04   1
   3   6   7   64.80    6.12   1
   3   6   8   54.91    5.04   1
   3   6   8   49.28    5.19   1
   3   6   9    5.38    3.16   1
   3   6   9    2.43    2.37   1
   3   6  10   -0.86    2.86   1
   3   6  10   -1.69    3.48   1
   3   6  11   26.11    4.29   1
   3   6  11   24.21    3.64   1
   3   6  12   37.58    5.27   1
   3   6  12   45.56    4.72   1
   3   6  13    5.06    2.70   1
   3   6  13    9.30    2.93   1
   3   6  14   15.05    2.79   1
   3   6  14   13.99    3.81   1
   3   7  -7    4.12    4.18   1
   3   7  -7   -0.10    2.94   1
   3   7  -6   18.84    3.91   1
   3   7  -6   19.71    4.53   1
   3   7  -5    5.06    4.10   1
   3   7  -5   -2.37    3.36   1
   3   7  -4   12.53    3.33   1
   3   7  -4   11.63    3.82   1
   3   7  -3    1.23    3.29   1
   3   7  -2   32.49    4.67   1
   3   7  -2   30.14    4.28   1
   3   7  -1  124.32    9.37   1
   3   7  -1  122.77    9.97   1
   3   7   0   68.72    6.13   1
   3   7   0   60.22    5.59   1
   3   7   1   -2.92    2.22   1
   3   7   1    2.04    2.32   1
   3   7   2   82.08    7.07   1
   3   7   2   96.24    7.06   1
   3   7   3  242.42   15.88   1
   3   7   4  335.26   23.44   1
   3   7   4  321.84   21.17   1
   3   7   5  167.70   12.69   1
   3   7   5  174.77   13.48   1
   3   7   6  114.70    8.57   1
   3   7   6   90.63    8.38   1
   3   7   7   14.21    3.54   1
   3   7   7   10.56    2.99   1
   3   7   8   -0.02    3.00   1
   3   7   8   -2.28    3.14   1
   3   7   9  210.54   14.51   1
   3   7   9  184.42   14.67   1
   3   7  10   20.61    4.45   1
   3   7  10   12.96    3.67   1
   3   7  11   93.70    8.52   1
   3   7  11  109.41    8.79   1
   3   7  12   -4.28    3.77   1
   3   7  12    4.45    3.00   1
   3   7  13   -1.02    2.99   1
   3   7  14   17.31    4.08   1
   3   7  14   23.04    3.46   1
   3   7  15    6.15    2.48   1
   3   7  16   50.69    5.55   1
   3   8  -7    8.35    4.51   1
   3   8  -7   14.14    4.21   1
   3   8  -6   11.29    4.10   1
   3   8  -6   15.52    4.41   1
   3   8  -5   35.52    5.13   1
   3   8  -5   36.97    5.35   1
   3   8  -4   39.56    5.54   1
   3   8  -4   43.16    4.73   1
   3   8  -3    9.00    4.14   1
   3   8  -3    7.51    3.73   1
   3   8  -2   13.40    3.07   1
   3   8  -1   22.37    3.31   1
   3   8  -1   20.43    3.62   1
   3   8   0   14.59    2.75   1
   3   8   0   11.70    3.49   1
   3   8   1   63.20    6.04   1
   3   8   1   63.84    5.91   1
   3   8   1   60.53    5.91   1
   3   8   2  101.20    7.85   1
   3   8   2  100.60    8.83   1
   3   8   3    1.04    3.22   1
   3   8   3    0.69    3.37   1
   3   8   4   48.58    4.74   1
   3   8   5   43.03    5.38   1
   3   8   5   49.84    4.80   1
   3   8   5   40.07    4.94   1
   3   8   6  152.77   11.12   1
   3   8   6  143.04   11.48   1
   3   8   7  250.27   19.30   1
   3   8   7  281.57   18.79   1
   3   8   8   -1.23    6.75   1
   3   8   8    3.92    3.56   1
   3   8   9   83.54    8.04   1
   3   8   9  108.58    8.34   1
   3   8  10   28.20    4.89   1
   3   8  10   36.12    5.05   1
   3   8  11   33.29    4.73   1
   3   8  11   26.11    3.99   1
   3   8  12   55.06    6.08   1
   3   8  12   60.37    6.53   1
   3   8  14    4.93    3.82   1
   3   8  14   -0.79    3.08   1
   3   8  15    3.39    2.91   1
   3   9  -6   -7.62    4.25   1
   3   9  -5    9.42    4.36   1
   3   9  -5    6.15    4.17   1
   3   9  -4    1.00    4.12   1
   3   9  -4    0.55    3.73   1
   3   9  -3   14.98    4.10   1
   3   9  -2   -5.20    3.47   1
   3   9  -1    4.16    2.57   1
   3   9  -1   -1.23    3.49   1
   3   9   0    2.25    3.60   1
   3   9   1    6.60    3.80   1
   3   9   1    2.13    3.24   1
   3   9   2    2.22    3.49   1
   3   9   2    5.76    3.41   1
   3   9   3    7.02    3.50   1
   3   9   3    8.82    3.74   1
   3   9   4    2.56    2.18   1
   3   9   4    3.92    2.53   1
   3   9   4    9.00    2.70   1
   3   9   5   38.32    4.33   1
   3   9   5   27.88    4.01   1
   3   9   5   29.59    3.92   1
   3   9   6   12.25    3.50   1
   3   9   6   16.08    3.77   1
   3   9   7   16.24    3.06   1
   3   9   7   15.13    3.89   1
   3   9   8   35.28    5.11   1
   3   9   8   41.47    4.89   1
   3   9   9   36.72    4.85   1
   3   9   9   31.02    4.68   1
   3   9  11   22.00    3.56   1
   3   9  12   12.04    4.30   1
   3   9  12    9.99    3.73   1
   3   9  13   96.43    8.84   1
   3   9  13   88.55    8.66   1
   3   9  14   -2.43    3.62   1
   3   9  15    1.30    2.90   1
   3  10  -4    1.30    4.20   1
   3  10  -4    5.95    4.59   1
   3  10  -3   42.90    5.89   1
   3  10  -3   41.73    5.56   1
   3  10  -2    3.96    3.82   1
   3  10  -1   42.64    5.22   1
   3  10   0    3.06    3.95   1
   3  10   1   21.44    4.17   1
   3  10   2   63.84    6.23   1
   3  10   3   21.62    4.18   1
   3  10   4   25.00    4.00   1
   3  10   4   27.04    3.95   1
   3  10   5    1.32    2.09   1
   3  10   6    5.38    3.25   1
   3  10   7   79.03    6.58   1
   3  10   7   61.78    6.29   1
   3  10   8   -2.56    3.62   1
   3  10   9   55.80    5.98   1
   3  10  10   -6.30    3.92   1
   3  10  12   -2.76    2.72   1
   3  11  -2   -2.31    4.10   1
   3  11  -2   -0.67    3.15   1
   3  11  -1   49.28    5.90   1
   3  11   0    5.02    4.30   1
   3  11   1   11.36    4.18   1
   3  11   2   -3.69    3.76   1
   3  11   3   -2.22    3.61   1
   3  11   4   16.48    3.41   1
   3  11   4   19.01    3.75   1
   3  11   5   -8.07    3.58   1
   3  11   5    2.89    2.75   1
   3  11   6   15.60    3.71   1
   3  11   6   13.99    3.67   1
   3  11   7    3.13    3.26   1
   3  11   7    4.49    2.80   1
   3  11   8   10.30    3.72   1
   3  11   8   10.30    3.02   1
   3  11   9   -1.90    3.28   1
   3  11  10   -7.51    3.84   1
   3  11  11   14.75    4.30   1
   3  12   1    6.76    4.16   1
   3  12   2    5.95    4.25   1
   3  12   3   -6.71    4.04   1
   3  12   4   13.18    4.36   1
   3  12   5   17.89    4.40   1
   3  12   5   27.77    4.85   1
   3  12   6   15.60    3.56   1
   3  12   7   16.16    4.10   1
   3  12   7   13.32    3.43   1
   3  12   8    7.40    3.75   1
   3  12   9   -0.10    3.37   1
   3  12   9    1.54    3.92   1
   3  12  10    8.47    3.26   1
   3  13   7   -3.88    3.86   1
   4 -12  -7    6.10    3.41   1
   4 -12  -5   -4.04    4.34   1
   4 -12  -4   -2.19    3.23   1
   4 -12  -3   11.56    4.42   1
   4 -12  -2    3.50    4.82   1
   4 -12  -2    6.86    4.30   1
   4 -12  -1    4.93    3.20   1
   4 -12   0   -2.72    4.12   1
   4 -11  -9    4.41    4.62   1
   4 -11  -8   -2.25    4.50   1
   4 -11  -7    4.67    3.84   1
   4 -11  -6    7.08    4.58   1
   4 -11  -5   12.60    4.12   1
   4 -11  -2    1.80    4.13   1
   4 -11  -1    0.06    2.91   1
   4 -11   0   12.96    5.04   1
   4 -11   0   15.05    3.41   1
   4 -11   1   29.38    4.88   1
   4 -11   1   27.77    5.59   1
   4 -11   2   19.98    4.29   1
   4 -11   3   17.98    3.90   1
   4 -10 -12   -1.99    4.29   1
   4 -10 -11   10.69    4.51   1
   4 -10 -10   -2.22    3.96   1
   4 -10  -9    0.16    4.04   1
   4 -10  -8   27.98    5.08   1
   4 -10  -7   12.67    4.56   1
   4 -10  -6   59.75    5.72   1
   4 -10  -5   39.19    5.51   1
   4 -10  -4    2.76    4.02   1
   4 -10  -3   11.22    3.42   1
   4 -10  -2    4.08    3.07   1
   4 -10   0    0.18    3.91   1
   4 -10   0   -2.92    2.02   1
   4 -10   1    3.76    2.17   1
   4 -10   1    4.80    4.12   1
   4 -10   1    0.62    2.75   1
   4 -10   2    3.35    4.21   1
   4 -10   2   11.02    2.72   1
   4 -10   2    9.06    3.73   1
   4 -10   3   -0.71    3.36   1
   4 -10   3    1.61    4.34   1
   4 -10   3   -2.50    2.53   1
   4 -10   4   41.47    5.80   1
   4  -9 -13    6.97    4.28   1
   4  -9 -12    6.71    4.40   1
   4  -9 -11    8.47    4.02   1
   4  -9 -10   -0.17    2.86   1
   4  -9  -9    2.40    2.94   1
   4  -9  -7    8.07    4.37   1
   4  -9  -6   23.81    4.88   1
   4  -9  -5   20.07    3.58   1
   4  -9  -4   -2.82    4.07   1
   4  -9  -3    6.60    4.11   1
   4  -9  -2   62.41    6.48   1
   4  -9  -1   21.34    4.53   1
   4  -9   1    5.95    3.81   1
   4  -9   1   -0.01    2.43   1
   4  -9   2    1.82    2.92   1
   4  -9   2    2.43    2.43   1
   4  -9   2    3.50    2.54   1
   4  -9   2    5.43    1.82   1
   4  -9   3   17.81    3.12   1
   4  -9   3   18.66    2.94   1
   4  -9   3   14.59    3.44   1
   4  -9   3   18.40    3.09   1
   4  -9   4   21.53    3.90   1
   4  -9   4   23.81    3.32   1
   4  -9   4   26.52    4.12   1
   4  -9   5   15.76    2.94   1
   4  -9   5   15.68    3.48   1
   4  -9   6   32.15    4.42   1
   4  -9   7   19.18    3.85   1
   4  -9   8   -5.24    4.12   1
   4  -8 -13    7.95    3.95   1
   4  -8 -12    2.96    2.30   1
   4  -8 -12   -2.46    4.24   1
   4  -8 -11    1.30    2.10   1
   4  -8 -11    1.28    3.19   1
   4  -8 -10   -1.88    1.67   1
   4  -8 -10   -0.17    4.12   1
   4  -8  -9    8.01    1.87   1
   4  -8  -9   12.18    4.40   1
   4  -8  -8   11.83    1.65   1
   4  -8  -7    1.46    4.11   1
   4  -8  -6   73.62    7.21   1
   4  -8  -4   36.97    5.23   1
   4  -8  -3   43.16    5.26   1
   4  -8  -2   -1.69    3.87   1
   4  -8  -1   48.44    5.57   1
   4  -8   0  214.62   16.11   1
   4  -8   1  316.48   22.42   1
   4  -8   1  293.78   20.57   1
   4  -8   2    9.55    3.34   1
   4  -8   2   13.99    2.99   1
   4  -8   2    3.69    2.53   1
   4  -8   2    7.51    2.90   1
   4  -8   3    2.46    2.45   1
   4  -8   3    1.96    3.78   1
   4  -8   3    5.11    2.26   1
   4  -8   3    7.24    2.42   1
   4  -8   4   56.70    6.02   1
   4  -8   4   46.38    4.63   1
   4  -8   4   49.42    4.50   1
   4  -8   4   55.35    5.21   1
   4  -8   5   10.69    4.05   1
   4  -8   5    2.62    2.46   1
   4  -8   5    3.72    2.43   1
   4  -8   6   72.76    6.14   1
   4  -8   6   72.08    7.13   1
   4  -8   7    1.93    2.75   1
   4  -8   7    2.40    2.32   1
   4  -8   8   39.44    4.77   1
   4  -8   9   11.29    3.43   1
   4  -7 -14    1.74    2.93   1
   4  -7 -14   -4.93    4.17   1
   4  -7 -13    1.19    2.55   1
   4  -7 -13   -0.04    2.90   1
   4  -7 -12    4.20    4.06   1
   4  -7 -12    3.80    2.54   1
   4  -7 -11    2.46    2.20   1
   4  -7 -10    7.02    2.12   1
   4  -7 -10    8.70    4.07   1
   4  -7  -9   50.84    4.42   1
   4  -7  -9   51.41    4.45   1
   4  -7  -8   53.58    4.83   1
   4  -7  -8   58.06    5.94   1
   4  -7  -7   13.18    1.96   1
   4  -7  -7   18.75    3.46   1
   4  -7  -6    9.80    3.82   1
   4  -7  -5   26.42    4.83   1
   4  -7  -4   82.26    7.62   1
   4  -7  -3   16.00    4.48   1
   4  -7  -2   81.36    7.40   1
   4  -7  -1   14.06    3.90   1
   4  -7   0    4.08    3.60   1
   4  -7   1  177.96   11.74   1
   4  -7   1  147.14   12.86   1
   4  -7   2  140.90    9.97   1
   4  -7   2  150.31   11.28   1
   4  -7   2  137.12   10.54   1
   4  -7   3   10.69    2.68   1
   4  -7   3   15.05    3.41   1
   4  -7   3    6.05    2.26   1
   4  -7   4   38.94    4.49   1
   4  -7   4   50.84    4.28   1
   4  -7   4   47.47    5.10   1
   4  -7   4   47.61    4.69   1
   4  -7   5   23.33    2.99   1
   4  -7   5   24.80    3.29   1
   4  -7   5   28.94    4.52   1
   4  -7   5   21.81    2.99   1
   4  -7   6    1.93    2.50   1
   4  -7   6   -1.21    2.71   1
   4  -7   6   -1.44    3.58   1
   4  -7   7   -1.14    2.74   1
   4  -7   7   -1.66    3.12   1
   4  -7   7   -1.30    2.49   1
   4  -7   8    7.45    2.78   1
   4  -7   8   11.76    4.18   1
   4  -7   9   18.66    3.20   1
   4  -7   9   16.16    4.50   1
   4  -7  10    4.33    3.99   1
   4  -6 -14   -6.66    3.20   1
   4  -6 -14   -0.03    3.51   1
   4  -6 -13   -0.42    2.54   1
   4  -6 -13   -0.66    2.79   1
   4  -6 -12    2.13    2.42   1
   4  -6 -12    1.51    3.59   1
   4  -6 -11    0.37    3.71   1
   4  -6 -10   13.62    1.62   1
   4  -6  -9    0.32    1.32   1
   4  -6  -9   -4.24    2.02   1
   4  -6  -9   -0.92    3.71   1
   4  -6  -8   46.92    4.25   1
   4  -6  -8   48.44    4.32   1
   4  -6  -7    5.76    1.63   1
   4  -6  -7   13.40    4.10   1
   4  -6  -6   13.47    1.84   1
   4  -6  -5  126.11    9.66   1
   4  -6  -4   16.81    4.18   1
   4  -6  -3   14.21    3.85   1
   4  -6  -2   53.44    5.41   1
   4  -6   0    2.92    3.18   1
   4  -6   1  124.10    8.24   1
   4  -6   1  120.12    9.64   1
   4  -6   2    4.88    1.72   1
   4  -6   2    7.90    2.75   1
   4  -6   3  272.25   21.12   1
   4  -6   3  309.76   20.06   1
   4  -6   3  298.60   21.08   1
   4  -6   3  319.69   19.67   1
   4  -6   4    3.61    2.39   1
   4  -6   4   -0.13    2.04   1
   4  -6   5   16.48    2.68   1
   4  -6   5   11.09    3.73   1
   4  -6   5   20.79    3.10   1
   4  -6   5   16.40    2.92   1
   4  -6   6   40.45    4.07   1
   4  -6   6   37.58    4.78   1
   4  -6   6   32.15    3.40   1
   4  -6   6   35.52    4.05   1
   4  -6   7   -1.10    1.72   1
   4  -6   7   -1.93    2.75   1
   4  -6   7   -2.10    2.67   1
   4  -6   7    1.82    1.97   1
   4  -6   7    5.02    3.63   1
   4  -6   8  101.40    8.06   1
   4  -6   8  100.40    8.02   1
   4  -6   8  105.47    9.04   1
   4  -6   9   -0.90    2.68   1
   4  -6   9    0.67    3.71   1
   4  -6  10   16.00    3.44   1
   4  -6  11   13.62    3.91   1
   4  -5 -14   12.46    3.46   1
   4  -5 -13   -1.25    2.55   1
   4  -5 -13    5.76    2.30   1
   4  -5 -12    8.12    3.36   1
   4  -5 -12    2.59    2.80   1
   4  -5 -11   14.14    3.91   1
   4  -5 -11   13.69    3.18   1
   4  -5 -10    5.76    1.01   1
   4  -5 -10   12.89    4.02   1
   4  -5  -9   19.98    4.02   1
   4  -5  -9   17.56    2.85   1
   4  -5  -9   17.72    1.94   1
   4  -5  -8   19.10    4.11   1
   4  -5  -8   13.32    1.90   1
   4  -5  -8   11.63    2.39   1
   4  -5  -7   25.10    2.71   1
   4  -5  -7   20.07    2.69   1
   4  -5  -6   45.02    5.10   1
   4  -5  -6   39.56    3.77   1
   4  -5  -6   38.81    3.49   1
   4  -5  -5   15.92    2.15   1
   4  -5  -5   24.50    4.26   1
   4  -5  -4    1.49    3.61   1
   4  -5  -4    2.22    1.19   1
   4  -5  -3    8.18    3.83   1
   4  -5  -3    7.13    1.12   1
   4  -5  -2  325.44   22.37   1
   4  -5  -1  216.97   16.20   1
   4  -5   0  300.33   21.84   1
   4  -5   1  130.64    8.92   1
   4  -5   1  121.88   10.16   1
   4  -5   2   -1.54    2.28   1
   4  -5   2   -1.21    1.08   1
   4  -5   2   -0.04    1.43   1
   4  -5   2   -0.88    2.78   1
   4  -5   3   59.29    5.08   1
   4  -5   3   53.29    4.53   1
   4  -5   3   65.77    4.87   1
   4  -5   3   60.22    5.59   1
   4  -5   4  134.10    9.96   1
   4  -5   4  147.14    9.95   1
   4  -5   4  138.53   10.83   1
   4  -5   4  142.09   10.97   1
   4  -5   4  147.62   10.45   1
   4  -5   5  302.41   19.82   1
   4  -5   5  280.23   19.75   1
   4  -5   5  305.90   19.24   1
   4  -5   5  270.93   20.74   1
   4  -5   5  270.60   20.73   1
   4  -5   6   55.50    4.92   1
   4  -5   6   52.27    4.77   1
   4  -5   6   58.06    5.79   1
   4  -5   6   50.13    4.53   1
   4  -5   6   45.16    4.44   1
   4  -5   7   49.56    4.79   1
   4  -5   7   51.98    4.76   1
   4  -5   7   59.75    5.87   1
   4  -5   7   53.29    4.53   1
   4  -5   7   59.29    5.24   1
   4  -5   8  116.42    8.42   1
   4  -5   8   97.22    8.28   1
   4  -5   8  104.24    8.78   1
   4  -5   8  111.30    8.44   1
   4  -5   9   36.72    4.00   1
   4  -5   9   28.41    4.80   1
   4  -5   9   35.05    4.50   1
   4  -5   9   27.88    3.80   1
   4  -5  10   85.56    7.21   1
   4  -5  10   90.82    8.01   1
   4  -5  11    2.31    2.71   1
   4  -5  11    3.92    2.93   1
   4  -5  12   27.04    4.58   1
   4  -4 -14   24.11    4.03   1
   4  -4 -13    2.89    2.45   1
   4  -4 -13   -1.61    3.00   1
   4  -4 -12    6.05    2.56   1
   4  -4 -12   11.09    3.26   1
   4  -4 -11   15.84    3.26   1
   4  -4 -10    1.30    3.49   1
   4  -4 -10    1.02    2.65   1
   4  -4  -9   25.81    3.56   1
   4  -4  -9   28.94    4.20   1
   4  -4  -8    0.76    1.10   1
   4  -4  -8   -1.82    2.43   1
   4  -4  -8    0.66    2.35   1
   4  -4  -7   -1.14    1.46   1
   4  -4  -7   -1.59    1.94   1
   4  -4  -7    1.28    3.30   1
   4  -4  -6   74.13    6.72   1
   4  -4  -6   76.56    6.12   1
   4  -4  -5    2.92    3.01   1
   4  -4  -5   -1.88    1.89   1
   4  -4  -5    0.92    1.54   1
   4  -4  -4  107.74    8.72   1
   4  -4  -4  129.73    9.34   1
   4  -4  -4  140.66   10.20   1
   4  -4  -3   85.38    7.39   1
   4  -4  -3   84.82    6.45   1
   4  -4  -2   90.06    6.64   1
   4  -4  -2  108.16    8.11   1
   4  -4  -1   -2.10    3.42   1
   4  -4  -1    1.17    0.91   1
   4  -4   0   64.64    4.50   1
   4  -4   0   61.78    5.82   1
   4  -4   0   54.91    4.45   1
   4  -4   1   34.11    4.20   1
   4  -4   1   34.81    3.07   1
   4  -4   2    3.76    1.98   1
   4  -4   2   -0.41    1.65   1
   4  -4   2    0.23    1.04   1
   4  -4   2    2.46    2.45   1
   4  -4   3   68.23    5.78   1
   4  -4   3   58.98    4.92   1
   4  -4   3   68.39    5.13   1
   4  -4   3   71.57    5.58   1
   4  -4   4   85.56    6.29   1
   4  -4   4   79.21    6.23   1
   4  -4   4   64.64    5.63   1
   4  -4   4   82.63    5.82   1
   4  -4   5    4.58    2.14   1
   4  -4   5    3.84    2.86   1
   4  -4   5   -0.03    1.86   1
   4  -4   5    4.12    2.44   1
   4  -4   5    8.35    3.29   1
   4  -4   6   48.44    4.59   1
   4  -4   6   46.65    4.51   1
   4  -4   6   46.79    4.24   1
   4  -4   6   43.69    4.10   1
   4  -4   6   43.03    4.85   1
   4  -4   7   22.09    3.57   1
   4  -4   7   29.16    4.00   1
   4  -4   7   21.07    3.30   1
   4  -4   7   27.04    2.70   1
   4  -4   7   34.34    3.87   1
   4  -4   8   -3.35    2.67   1
   4  -4   8    1.12    1.93   1
   4  -4   8    0.05    2.54   1
   4  -4   8    0.36    1.03   1
   4  -4   8    4.41    3.07   1
   4  -4   9    2.37    3.14   1
   4  -4   9   -2.07    2.94   1
   4  -4   9    4.67    2.81   1
   4  -4  10  120.56    9.66   1
   4  -4  10  116.21    9.06   1
   4  -4  10  127.24    9.25   1
   4  -4  10  103.02    8.73   1
   4  -4  11   -2.62    3.37   1
   4  -4  11   -0.36    3.65   1
   4  -4  12   32.60    4.57   1
   4  -3 -13    7.24    2.58   1
   4  -3 -12    6.71    3.16   1
   4  -3 -12    1.04    3.06   1
   4  -3 -11   32.49    4.22   1
   4  -3 -11   27.98    4.34   1
   4  -3 -10   22.00    3.66   1
   4  -3 -10   21.72    4.10   1
   4  -3  -9    5.95    2.93   1
   4  -3  -8   21.72    3.73   1
   4  -3  -8   19.62    3.28   1
   4  -3  -7   28.73    4.40   1
   4  -3  -7   26.63    3.82   1
   4  -3  -7   25.20    2.51   1
   4  -3  -6   11.29    2.69   1
   4  -3  -6   12.67    3.35   1
   4  -3  -6    8.88    1.85   1
   4  -3  -5   37.45    3.43   1
   4  -3  -5   35.64    3.70   1
   4  -3  -4   94.48    8.36   1
   4  -3  -4   99.20    7.77   1
   4  -3  -4  109.41    7.95   1
   4  -3  -3   31.47    3.81   1
   4  -3  -3   31.81    3.27   1
   4  -3  -3   35.05    3.20   1
   4  -3  -2  193.49   16.41   1
   4  -3  -2  231.04   16.11   1
   4  -3  -1   53.44    5.41   1
   4  -3   0  137.12    9.84   1
   4  -3   0  150.80   11.05   1
   4  -3   0  145.93    9.42   1
   4  -3   1  227.41   15.68   1
   4  -3   1  229.83   16.37   1
   4  -3   1  261.15   17.78   1
   4  -3   2   28.62    2.57   1
   4  -3   2   33.99    3.73   1
   4  -3   2   34.46    3.87   1
   4  -3   2   25.81    2.74   1
   4  -3   3  466.56   31.10   1
   4  -3   3  462.25   31.82   1
   4  -3   3  435.97   30.07   1
   4  -3   3  438.06   28.88   1
   4  -3   4  225.90   14.43   1
   4  -3   4  204.20   14.86   1
   4  -3   4  210.83   15.10   1
   4  -3   4  213.74   15.79   1
   4  -3   5   92.54    6.73   1
   4  -3   5   91.20    7.26   1
   4  -3   5   88.17    7.32   1
   4  -3   5   89.11    6.61   1
   4  -3   5   83.36    7.12   1
   4  -3   6  546.62   36.01   1
   4  -3   6  554.13   35.78   1
   4  -3   6  489.74   37.62   1
   4  -3   6  504.45   36.83   1
   4  -3   6  509.40   34.76   1
   4  -3   7   96.24    7.46   1
   4  -3   7   91.01    7.25   1
   4  -3   7   79.92    6.79   1
   4  -3   7   80.64    6.82   1
   4  -3   8   66.91    5.73   1
   4  -3   8   77.09    6.50   1
   4  -3   8   83.17    6.57   1
   4  -3   8   72.76    6.31   1
   4  -3   8   78.85    6.75   1
   4  -3   9   62.25    5.84   1
   4  -3   9   66.91    5.89   1
   4  -3   9   63.68    6.06   1
   4  -3   9   58.52    5.81   1
   4  -3  10    3.13    2.69   1
   4  -3  10   -1.88    2.69   1
   4  -3  10   -4.62    3.10   1
   4  -3  11   13.18    3.27   1
   4  -3  11   11.09    3.33   1
   4  -3  12   66.26    6.51   1
   4  -3  13    7.56    4.12   1
   4  -2 -14   10.89    3.96   1
   4  -2 -13    7.34    3.52   1
   4  -2 -13    6.55    2.71   1
   4  -2 -12   11.90    3.24   1
   4  -2 -12   11.63    3.41   1
   4  -2 -11   37.09    4.75   1
   4  -2 -11   41.47    4.77   1
   4  -2 -10   32.15    4.54   1
   4  -2 -10   35.16    4.63   1
   4  -2  -9   77.44    6.34   1
   4  -2  -9   75.00    6.58   1
   4  -2  -8    1.28    3.30   1
   4  -2  -8   -5.15    3.50   1
   4  -2  -7  346.33   23.45   1
   4  -2  -7  362.52   24.75   1
   4  -2  -6  120.34    9.43   1
   4  -2  -6  116.86    8.22   1
   4  -2  -6  102.62    8.91   1
   4  -2  -5   27.88    2.75   1
   4  -2  -5   28.84    3.76   1
   4  -2  -5   20.52    2.81   1
   4  -2  -4   27.14    3.96   1
   4  -2  -4   25.50    2.93   1
   4  -2  -3    9.86    2.51   1
   4  -2  -2  116.42    8.85   1
   4  -2  -2   99.60    7.98   1
   4  -2  -1   49.84    4.52   1
   4  -2  -1   57.46    5.15   1
   4  -2   0   38.69    2.74   1
   4  -2   0   38.07    3.70   1
   4  -2   1   15.37    1.88   1
   4  -2   1   11.36    2.22   1
   4  -2   1   12.25    1.40   1
   4  -2   1   13.54    2.72   1
   4  -2   2   27.46    3.46   1
   4  -2   2   28.20    2.34   1
   4  -2   2   28.84    2.68   1
   4  -2   2   27.56    2.94   1
   4  -2   3  419.84   26.64   1
   4  -2   3  415.75   28.14   1
   4  -2   3  411.68   27.59   1
   4  -2   3  407.23   29.06   1
   4  -2   4   77.79    6.35   1
   4  -2   4   79.39    6.24   1
   4  -2   4   75.00    5.89   1
   4  -2   4   82.81    6.19   1
   4  -2   5    8.29    2.25   1
   4  -2   5    7.78    2.06   1
   4  -2   5   10.56    2.27   1
   4  -2   5    6.55    2.10   1
   4  -2   6   15.44    2.67   1
   4  -2   6   16.08    2.73   1
   4  -2   6   10.30    2.12   1
   4  -2   6   14.36    2.05   1
   4  -2   6   14.44    2.43   1
   4  -2   7    3.72    2.16   1
   4  -2   7    0.88    2.31   1
   4  -2   7    8.29    2.48   1
   4  -2   8  295.15   21.99   1
   4  -2   8  308.35   21.42   1
   4  -2   8  304.85   21.65   1
   4  -2   8  320.05   20.75   1
   4  -2   9   17.98    3.90   1
   4  -2   9   26.63    3.72   1
   4  -2   9   19.98    3.58   1
   4  -2   9   20.34    2.98   1
   4  -2  10   58.83    5.52   1
   4  -2  10   53.88    5.14   1
   4  -2  10   58.06    5.79   1
   4  -2  10   53.44    5.56   1
   4  -2  11    2.28    3.38   1
   4  -2  11    7.56    2.75   1
   4  -2  12    5.20    3.69   1
   4  -2  12    4.12    2.56   1
   4  -2  13   -1.46    3.97   1
   4  -2  14    2.28    2.90   1
   4  -1 -13   -1.74    3.30   1
   4  -1 -13   -4.33    2.83   1
   4  -1 -12   16.81    3.53   1
   4  -1 -12    5.11    3.16   1
   4  -1 -11   11.02    3.78   1
   4  -1 -10   92.35    7.69   1
   4  -1 -10   91.58    7.85   1
   4  -1  -9   -0.61    3.34   1
   4  -1  -9    1.10    3.23   1
   4  -1  -8    1.37    3.88   1
   4  -1  -8    3.69    3.46   1
   4  -1  -7   -2.37    3.85   1
   4  -1  -7    1.66    3.66   1
   4  -1  -6   38.69    4.85   1
   4  -1  -6   37.70    4.54   1
   4  -1  -5    2.72    1.55   1
   4  -1  -5    0.76    2.19   1
   4  -1  -4  103.02    8.12   1
   4  -1  -4   91.01    7.06   1
   4  -1  -3    6.66    2.01   1
   4  -1  -3    5.66    2.33   1
   4  -1  -2  292.07   21.53   1
   4  -1  -2  291.38   20.48   1
   4  -1  -1  351.94   22.14   1
   4  -1  -1  277.22   22.64   1
   4  -1   0  362.90   26.67   1
   4  -1   0  382.59   26.21   1
   4  -1   1  130.87    9.84   1
   4  -1   1  110.67    8.21   1
   4  -1   1  140.19    9.71   1
   4  -1   2    1.85    2.34   1
   4  -1   2    0.06    0.98   1
   4  -1   2    0.86    1.99   1
   4  -1   2    0.86    1.84   1
   4  -1   2    0.32    1.57   1
   4  -1   3   54.46    4.28   1
   4  -1   3   62.41    5.06   1
   4  -1   3   51.98    4.76   1
   4  -1   3   61.62    4.71   1
   4  -1   3   59.91    4.95   1
   4  -1   4   99.40    7.38   1
   4  -1   4   98.21    6.74   1
   4  -1   4  100.40    7.21   1
   4  -1   4   88.17    7.51   1
   4  -1   4   89.68    7.39   1
   4  -1   5   28.09    2.76   1
   4  -1   5   18.23    3.42   1
   4  -1   5   27.56    2.94   1
   4  -1   5   25.40    2.72   1
   4  -1   5   26.42    3.50   1
   4  -1   6   88.92    7.36   1
   4  -1   6  100.80    7.23   1
   4  -1   6   99.40    7.58   1
   4  -1   6  103.02    7.51   1
   4  -1   6   99.80    7.79   1
   4  -1   6   89.68    7.77   1
   4  -1   7   86.68    6.52   1
   4  -1   7   69.56    5.84   1
   4  -1   7   76.39    5.94   1
   4  -1   7   82.08    6.16   1
   4  -1   7   70.73    6.22   1
   4  -1   7   80.28    6.27   1
   4  -1   8   44.22    4.26   1
   4  -1   8   41.60    4.26   1
   4  -1   8   40.20    3.93   1
   4  -1   8   40.70    4.34   1
   4  -1   8   37.82    3.94   1
   4  -1   8   35.05    3.20   1
   4  -1   9  389.27   25.25   1
   4  -1   9  341.14   25.86   1
   4  -1   9  378.30   24.90   1
   4  -1   9  362.14   25.88   1
   4  -1   9  402.80   25.69   1
   4  -1  10  201.92   14.78   1
   4  -1  10  185.50   14.44   1
   4  -1  10  217.27   14.74   1
   4  -1  10  199.66   14.13   1
   4  -1  11  212.28   14.86   1
   4  -1  11  199.66   14.98   1
   4  -1  11  193.49   14.47   1
   4  -1  12   91.20    8.02   1
   4  -1  12   87.42    7.67   1
   4  -1  12   95.65    8.02   1
   4  -1  13   -5.57    3.02   1
   4  -1  14   41.73    4.78   1
   4  -1  15   30.47    4.20   1
   4   0 -13    9.55    3.65   1
   4   0 -12   -0.14    2.88   1
   4   0 -12   -1.69    2.81   1
   4   0 -11   17.31    3.33   1
   4   0 -11   19.18    4.20   1
   4   0 -10    3.88    3.23   1
   4   0 -10    3.20    3.76   1
   4   0  -9   42.38    4.82   1
   4   0  -9   48.86    4.89   1
   4   0  -8   28.09    4.77   1
   4   0  -7  334.16   23.03   1
   4   0  -7  335.26   23.80   1
   4   0  -6   28.41    4.37   1
   4   0  -5  141.13   11.88   1
   4   0  -5  174.77   11.63   1
   4   0  -4  121.88   10.16   1
   4   0  -3   16.24    2.74   1
   4   0  -3   19.80    2.58   1
   4   0  -2    8.82    2.32   1
   4   0  -1  937.58   66.14   1
   4   0  -1 1025.28   68.52   1
   4   0   0 1844.70  130.57   1
   4   0   0 1972.25  135.01   1
   4   0   1    2.96    4.16   1
   4   0   1    1.12    1.17   1
   4   0   2   89.11    6.99   1
   4   0   2  109.83    7.76   1
   4   0   2  107.54    8.30   1
   4   0   2  107.12    8.07   1
   4   0   2  110.88    7.79   1
   4   0   3   21.16    3.13   1
   4   0   3   20.70    2.64   1
   4   0   3   25.10    2.91   1
   4   0   3   19.98    2.06   1
   4   0   3   20.43    2.89   1
   4   0   4   -0.58    2.19   1
   4   0   4    0.66    2.45   1
   4   0   4   -2.10    2.03   1
   4   0   5  633.03   41.77   1
   4   0   5  623.50   40.95   1
   4   0   5  621.01   39.87   1
   4   0   5  600.74   42.65   1
   4   0   5  537.31   43.58   1
   4   0   6   69.56    5.84   1
   4   0   6   63.20    5.25   1
   4   0   6   74.30    6.03   1
   4   0   6   61.94    5.35   1
   4   0   6   69.39    6.16   1
   4   0   6   70.22    5.36   1
   4   0   7  377.91   29.94   1
   4   0   7  402.80   29.70   1
   4   0   7  477.86   29.73   1
   4   0   7  418.20   28.22   1
   4   0   7  375.97   30.25   1
   4   0   7  476.55   29.25   1
   4   0   8   38.81    4.61   1
   4   0   8   38.07    3.83   1
   4   0   8   34.46    3.40   1
   4   0   8   42.25    4.03   1
   4   0   8   39.44    4.52   1
   4   0   8   37.45    3.18   1
   4   0   9   53.00    4.51   1
   4   0   9   55.80    4.78   1
   4   0   9   60.37    5.59   1
   4   0   9   58.68    5.21   1
   4   0   9   65.29    5.49   1
   4   0   9   65.61    5.67   1
   4   0  10  418.20   28.22   1
   4   0  10  430.56   28.22   1
   4   0  10  392.44   26.94   1
   4   0  11  103.63    8.55   1
   4   0  11   94.87    8.18   1
   4   0  11  111.94    8.68   1
   4   0  12  101.61    8.27   1
   4   0  12   90.82    8.58   1
   4   0  12  103.02    8.73   1
   4   0  13    4.45    2.49   1
   4   0  13   -3.84    4.04   1
   4   0  13    6.66    3.72   1
   4   0  14   -1.06    2.49   1
   4   0  14    1.74    2.80   1
   4   0  15   13.91    2.83   1
   4   1 -13    0.81    2.75   1
   4   1 -12    9.67    2.99   1
   4   1 -12    6.66    3.51   1
   4   1 -11    2.10    2.52   1
   4   1 -10   59.29    5.70   1
   4   1 -10   65.61    6.16   1
   4   1  -9  128.60    9.75   1
   4   1  -9  129.05    9.77   1
   4   1  -8    7.29    3.94   1
   4   1  -8    9.55    3.34   1
   4   1  -7  140.66   10.44   1
   4   1  -7  137.83   10.10   1
   4   1  -6   55.06    5.79   1
   4   1  -5   44.76    4.68   1
   4   1  -4   13.40    1.54   1
   4   1  -3  111.72    9.09   1
   4   1  -1   56.40    4.81   1
   4   1   0   31.58    5.84   1
   4   1   1 3745.44  247.25   1
   4   1   1 3345.47  240.61   1
   4   1   2  286.62   27.77   1
   4   1   2  303.46   21.25   1
   4   1   3   96.24    7.46   1
   4   1   3   88.36    6.39   1
   4   1   3   89.87    7.39   1
   4   1   3   94.09    7.37   1
   4   1   4  243.36   17.16   1
   4   1   4  238.70   16.07   1
   4   1   4  225.30   17.41   1
   4   1   4  273.24   17.19   1
   4   1   5    4.58    2.53   1
   4   1   5    2.43    2.56   1
   4   1   5    0.50    1.72   1
   4   1   5    1.08    1.33   1
   4   1   6   -2.79    2.00   1
   4   1   6   -0.20    1.11   1
   4   1   6    0.90    2.30   1
   4   1   6   -2.37    2.56   1
   4   1   7    1.74    2.77   1
   4   1   7    3.84    2.35   1
   4   1   7    2.31    2.01   1
   4   1   7    2.86    1.05   1
   4   1   7    3.61    2.66   1
   4   1   8   20.16    3.14   1
   4   1   8   12.32    2.95   1
   4   1   8   22.00    3.28   1
   4   1   8   15.92    1.84   1
   4   1   8   22.85    3.54   1
   4   1   9   74.48    6.39   1
   4   1   9   67.24    5.74   1
   4   1   9   78.15    6.54   1
   4   1   9   75.86    6.27   1
   4   1   9   71.91    6.28   1
   4   1  10   44.62    3.74   1
   4   1  10   48.72    5.17   1
   4   1  10   44.22    4.79   1
   4   1  10   39.19    3.63   1
   4   1  10   52.71    4.79   1
   4   1  11   11.42    3.85   1
   4   1  11   18.66    3.11   1
   4   1  11   13.54    4.05   1
   4   1  12  152.03   11.59   1
   4   1  12  138.53   11.53   1
   4   1  12  165.64   11.58   1
   4   1  13   20.07    4.39   1
   4   1  13   18.32    3.25   1
   4   1  13   15.60    4.03   1
   4   1  14   10.50    2.85   1
   4   1  14   20.34    4.24   1
   4   2 -12   18.84    4.08   1
   4   2 -12   10.30    3.02   1
   4   2 -11    5.34    3.19   1
   4   2 -10    4.54    2.85   1
   4   2 -10   -1.10    3.91   1
   4   2  -9   29.59    4.35   1
   4   2  -8   15.68    3.33   1
   4   2  -8   10.63    2.80   1
   4   2  -7    8.35    3.01   1
   4   2  -7   -0.38    2.05   1
   4   2  -7    3.57    3.14   1
   4   2  -6  312.58   20.51   1
   4   2  -6  320.05   21.47   1
   4   2  -6  254.72   18.83   1
   4   2  -5    3.24    3.53   1
   4   2  -5   -0.10    1.71   1
   4   2  -4  133.17    9.00   1
   4   2  -3  143.52    9.34   1
   4   2  -2    6.86    1.10   1
   4   2  -1    1.14    0.90   1
   4   2   0  144.96    9.15   1
   4   2   0  110.25    8.19   1
   4   2   1   28.84    3.76   1
   4   2   1   30.14    2.42   1
   4   2   1   31.81    3.50   1
   4   2   2  438.48   30.57   1
   4   2   2  470.02   29.48   1
   4   2   3   59.60    5.40   1
   4   2   3   64.64    5.63   1
   4   2   3   74.13    6.03   1
   4   2   4   51.84    4.75   1
   4   2   4   61.15    5.00   1
   4   2   4   49.28    4.63   1
   4   2   5   86.86    6.52   1
   4   2   5   75.52    6.08   1
   4   2   5   71.91    6.11   1
   4   2   6  135.02   10.23   1
   4   2   6  139.48    9.92   1
   4   2   6  126.56    9.90   1
   4   2   7  509.86   32.52   1
   4   2   7  530.38   33.62   1
   4   2   7  501.31   34.48   1
   4   2   7  454.12   34.10   1
   4   2   8   10.56    3.18   1
   4   2   8   11.09    3.66   1
   4   2   8    9.73    3.37   1
   4   2   8    9.42    2.46   1
   4   2   9  662.03   43.74   1
   4   2   9  612.07   41.07   1
   4   2   9  649.74   43.84   1
   4   2  10    5.06    3.51   1
   4   2  10   -0.83    3.29   1
   4   2  10    3.72    2.70   1
   4   2  10    5.48    1.78   1
   4   2  11    8.01    2.55   1
   4   2  11    7.02    1.59   1
   4   2  11   10.24    3.46   1
   4   2  12   48.86    5.31   1
   4   2  12   46.92    4.66   1
   4   2  12   37.09    3.53   1
   4   2  12   46.65    4.37   1
   4   2  13    6.86    3.83   1
   4   2  13    3.35    3.26   1
   4   2  14   61.62    6.59   1
   4   2  14   57.15    6.20   1
   4   2  14   53.58    4.98   1
   4   3 -11    2.92    2.74   1
   4   3 -11    3.69    3.30   1
   4   3 -10    0.20    3.77   1
   4   3 -10    4.08    2.75   1
   4   3  -9   28.09    3.50   1
   4   3  -9   29.48    4.89   1
   4   3  -9   37.33    4.28   1
   4   3  -8   20.88    3.38   1
   4   3  -8   24.21    3.15   1
   4   3  -7   48.44    5.01   1
   4   3  -7   45.56    4.32   1
   4   3  -7   54.91    5.63   1
   4   3  -7   55.06    5.94   1
   4   3  -6    7.24    3.55   1
   4   3  -6    3.92    3.25   1
   4   3  -6    2.86    1.93   1
   4   3  -5    8.70    2.01   1
   4   3  -4   14.90    2.32   1
   4   3  -3  429.73   29.02   1
   4   3  -2   26.42    2.67   1
   4   3  -1   87.05    6.16   1
   4   3  -1   86.12    6.68   1
   4   3   0   27.04    2.81   1
   4   3   0   21.62    2.23   1
   4   3   1   57.15    4.23   1
   4   3   1   60.22    4.81   1
   4   3   2    5.76    1.92   1
   4   3   3    4.16    2.00   1
   4   3   4    0.13    1.89   1
   4   3   4    1.85    1.69   1
   4   3   4    4.45    2.28   1
   4   3   5  106.09    8.45   1
   4   3   5  107.74    8.30   1
   4   3   5   96.83    8.07   1
   4   3   6  373.26   25.50   1
   4   3   6  359.48   26.16   1
   4   3   6  394.82   26.23   1
   4   3   7  418.20   28.22   1
   4   3   7  414.53   29.32   1
   4   3   7  425.60   29.29   1
   4   3   8    2.10    3.28   1
   4   3   9  124.32   10.03   1
   4   3   9  132.25    9.66   1
   4   3  10    3.88    3.31   1
   4   3  10    8.07    2.22   1
   4   3  10   10.30    2.18   1
   4   3  11  135.72    9.79   1
   4   3  11  126.34    9.44   1
   4   3  11  115.99    9.69   1
   4   3  11  122.77    9.53   1
   4   3  12   35.16    4.51   1
   4   3  12   27.04    3.02   1
   4   3  12   22.47    4.36   1
   4   3  13    2.40    3.53   1
   4   3  13    7.62    2.82   1
   4   3  13    4.24    1.44   1
   4   3  14   21.07    4.87   1
   4   3  14   23.04    3.26   1
   4   3  15   25.70    3.35   1
   4   4 -10   12.32    3.37   1
   4   4 -10   16.97    4.04   1
   4   4 -10   13.03    3.25   1
   4   4  -9    1.99    2.88   1
   4   4  -9    1.42    4.07   1
   4   4  -9    3.13    2.48   1
   4   4  -8    1.64    2.92   1
   4   4  -8   -0.88    2.37   1
   4   4  -8    8.58    4.16   1
   4   4  -7   14.29    2.72   1
   4   4  -7   17.81    3.97   1
   4   4  -7   18.40    4.46   1
   4   4  -6    2.37    3.20   1
   4   4  -6    5.81    4.43   1
   4   4  -6    3.03    2.05   1
   4   4  -5  117.51    9.32   1
   4   4  -5  115.99    8.62   1
   4   4  -4    1.56    3.08   1
   4   4  -4   -0.12    1.89   1
   4   4  -3  251.22   18.07   1
   4   4  -3  275.23   17.25   1
   4   4  -3  243.67   18.42   1
   4   4  -2   13.91    2.54   1
   4   4  -2   20.52    3.26   1
   4   4  -2   15.44    2.28   1
   4   4  -1    6.05    2.02   1
   4   4  -1    4.33    1.66   1
   4   4  -1   -2.22    2.50   1
   4   4   0   13.10    2.24   1
   4   4   0   14.21    2.64   1
   4   4   0   14.52    2.13   1
   4   4   1    7.73    1.95   1
   4   4   1    8.18    2.23   1
   4   4   1    7.95    1.97   1
   4   4   2   96.43    7.07   1
   4   4   2  103.63    7.13   1
   4   4   2   77.97    6.53   1
   4   4   3   11.09    1.73   1
   4   4   3   15.13    2.57   1
[truncated: 102,523 more chars]
